# Supplementary material for: RAG suppresses group 2 innate lymphoid cells
Source: bioRxiv. 2025 Mar 20:2024.04.23.590767. Originally published 2024 Apr 28. Preprint. [Version 2] doi: 10.1101/2024.04.23.590767 (PMC11071423; doi:10.1101/2024.04.23.590767)
Supplement: Supplement 1 [file media-1.zip]

Archive with 34 entries (34 files):
- Supplemental file S1 - tdRFP sequence.docx
- __MACOSX/._Supplemental file S1 - tdRFP sequence.docx
- Table S01 - cluster markers GEX and GA assays.xlsx
- __MACOSX/._Table S01 - cluster markers GEX and GA assays.xlsx
- Table S02 - cluster markers DA assay.xlsx
- __MACOSX/._Table S02 - cluster markers DA assay.xlsx
- Table S03 - ILC2 DA peaks top 100.xlsx
- __MACOSX/._Table S03 - ILC2 DA peaks top 100.xlsx
- Table S04 - ILC2 markers and Venn overlap.xlsx
- __MACOSX/._Table S04 - ILC2 markers and Venn overlap.xlsx
- Table S05 - ILC2 DEGs by RAG1 fate map status.xlsx
- __MACOSX/._Table S05 - ILC2 DEGs by RAG1 fate map status.xlsx
- Table S06 - GSEA analysis of ILC2 DEGs.xlsx
- __MACOSX/._Table S06 - GSEA analysis of ILC2 DEGs.xlsx
- Table S07 - All GPLs by RAG fate map.xlsx
- __MACOSX/._Table S07 - All GPLs by RAG fate map.xlsx
- Table S08 - ILC2 GPLs by RAG fate map.xlsx
- __MACOSX/._Table S08 - ILC2 GPLs by RAG fate map.xlsx
- Table S09 - ILC2 GPL difference ranked genes.xlsx
- __MACOSX/._Table S09 - ILC2 GPL difference ranked genes.xlsx
- Table S10 - Top 25 enriched TF motifs by cluster.xlsx
- Table S11 - Top enriched TF motifs in ILC2 by fate map.xlsx
- Table S12 - All GPLs by FM and disease.xlsx
- __MACOSX/._Table S12 - All GPLs by FM and disease.xlsx
- Table S13 - GPL peaks for intersection analyses.xlsx
- __MACOSX/._Table S13 - GPL peaks for intersection analyses.xlsx
- Table S14 - ILC2 genes with GPL peaks induced by AD-like disease.xlsx
- __MACOSX/._Table S14 - ILC2 genes with GPL peaks induced by AD-like disease.xlsx
- Table S15 - Th2 GPL difference ranked genes.xlsx
- __MACOSX/._Table S15 - Th2 GPL difference ranked genes.xlsx
- Table S16 - Th2 genes with GPL peaks induced by AD-like disease.xlsx
- __MACOSX/._Table S16 - Th2 genes with GPL peaks induced by AD-like disease.xlsx
- Table S17 - Top enriched motifs Th2 locus.xlsx
- __MACOSX/._Table S17 - Top enriched motifs Th2 locus.xlsx
