# Supplementary material for: RAG suppresses group 2 innate lymphoid cells
Source: bioRxiv. 2025 Mar 20:2024.04.23.590767. Originally published 2024 Apr 28. Preprint. [Version 2] doi: 10.1101/2024.04.23.590767 (PMC11071423; doi:10.1101/2024.04.23.590767)
Supplement: Supplement 1 [file media-1.zip › Table S07 - All GPLs by RAG fate map.xlsx]

## Sheet: all_rag_pos_GPLs
seqnames	start	end	width	strand	score	gene	peak	zscore	pvalue	GP
chr1	4492183	5070018	577836	*	0.107941	Atp6v1h	chr1-4491567-4492799	1.72342	0.0424064	Atp6v1h chr1-4491567-4492799
chr1	4780105	4857814	77710	*	0.0891765	Tcea1	chr1-4779813-4780396	1.67648	0.0468217	Tcea1 chr1-4779813-4780396
chr1	4785739	4874039	88301	*	0.096595	Mrpl15	chr1-4873870-4874208	2.37067	0.00887788	Mrpl15 chr1-4873870-4874208
chr1	4807788	5019640	211853	*	0.133988	Lypla1	chr1-5019166-5020114	2.10118	0.0178127	Lypla1 chr1-5019166-5020114
chr1	4807788	5170611	362824	*	0.190512	Lypla1	chr1-5170503-5170719	3.64145	0.000135553	Lypla1 chr1-5170503-5170719
chr1	4857792	4857814	23	*	0.108291	Tcea1	chr1-4856973-4858610	1.8788	0.0301359	Tcea1 chr1-4856973-4858610
chr1	4857814	4907234	49421	*	0.106129	Tcea1	chr1-4907018-4907449	1.79719	0.0361528	Tcea1 chr1-4907018-4907449
chr1	4867737	5070018	202282	*	0.114662	Atp6v1h	chr1-4867598-4867875	1.77042	0.038329	Atp6v1h chr1-4867598-4867875
chr1	6206197	6224179	17983	*	0.0853449	Rb1cc1	chr1-6224018-6224340	1.76594	0.0387027	Rb1cc1 chr1-6224018-6224340
chr1	6206197	6226973	20777	*	0.159986	Rb1cc1	chr1-6226840-6227106	3.40369	0.000332413	Rb1cc1 chr1-6226840-6227106
chr1	6441351	6487231	45881	*	0.0542725	St18	chr1-6440905-6441796	1.87523	0.0303803	St18 chr1-6440905-6441796
chr1	6476563	6487231	10669	*	0.0913086	St18	chr1-6476291-6476834	1.99856	0.022828	St18 chr1-6476291-6476834
chr1	6487231	7114183	626953	*	0.0824272	St18	chr1-7114065-7114300	1.67903	0.0465727	St18 chr1-7114065-7114300
chr1	7088920	7395635	306716	*	-0.113607	Pcmtd1	chr1-7395471-7395799	-2.01338	0.0220376	Pcmtd1 chr1-7395471-7395799
chr1	7088920	7758691	669772	*	0.13015	Pcmtd1	chr1-7758439-7758943	2.30989	0.0104472	Pcmtd1 chr1-7758439-7758943
chr1	7095925	7397869	301945	*	0.100424	Gm26901	chr1-7095334-7096516	1.72951	0.0418592	Gm26901 chr1-7095334-7096516
chr1	9299878	9729676	429799	*	0.330055	Sntg1	chr1-9729481-9729871	8.47468	1.17867e-17	Sntg1 chr1-9729481-9729871
chr1	9299878	9748054	448177	*	0.112924	Sntg1	chr1-9747325-9748783	1.92438	0.0271536	Sntg1 chr1-9747325-9748783
chr1	9299878	9798256	498379	*	0.107555	Sntg1	chr1-9797243-9799269	1.79434	0.0363794	Sntg1 chr1-9797243-9799269
chr1	9299878	9848124	548247	*	0.190525	Sntg1	chr1-9847510-9848738	3.01	0.00130625	Sntg1 chr1-9847510-9848738
chr1	9299878	9883136	583259	*	0.158942	Sntg1	chr1-9882555-9883716	2.5752	0.00500914	Sntg1 chr1-9882555-9883716
chr1	9541418	9700209	158792	*	0.0883707	Mybl1	chr1-9541243-9541593	2.58585	0.0048569	Mybl1 chr1-9541243-9541593
chr1	9545408	9573274	27867	*	0.0741831	Rrs1	chr1-9572936-9573612	2.31766	0.0102338	Rrs1 chr1-9572936-9573612
chr1	9545518	9700209	154692	*	0.0864892	Mybl1	chr1-9544776-9546259	2.36219	0.00908368	Mybl1 chr1-9544776-9546259
chr1	9545518	10037987	492470	*	-0.0996185	Cspp1	chr1-9544776-9546259	-2.06363	0.0195265	Cspp1 chr1-9544776-9546259
chr1	9696969	10038168	341200	*	0.114297	Cops5	chr1-9696853-9697084	1.97646	0.0240515	Cops5 chr1-9696853-9697084
chr1	9700209	9729676	29468	*	0.13089	Mybl1	chr1-9729481-9729871	2.47917	0.00658435	Mybl1 chr1-9729481-9729871
chr1	9748054	10038168	290115	*	0.132191	Cops5	chr1-9747325-9748783	1.88393	0.029787	Cops5 chr1-9747325-9748783
chr1	9748382	9893379	144998	*	-0.0933843	Vcpip1	chr1-9893147-9893610	-1.7106	0.0435771	Vcpip1 chr1-9893147-9893610
chr1	9798107	9798256	150	*	0.153284	Sgk3	chr1-9797243-9799269	2.43225	0.00750265	Sgk3 chr1-9797243-9799269
chr1	9798107	9833409	35303	*	0.119384	Sgk3	chr1-9833059-9833758	1.8103	0.0351246	Sgk3 chr1-9833059-9833758
chr1	9798107	9876852	78746	*	0.141986	Sgk3	chr1-9876459-9877244	1.89592	0.0289853	Sgk3 chr1-9876459-9877244
chr1	9798107	10007267	209161	*	0.107393	Sgk3	chr1-10006969-10007564	1.77916	0.0376068	Sgk3 chr1-10006969-10007564
chr1	9798107	10039684	241578	*	-0.0876245	Sgk3	chr1-10039057-10040311	-1.78133	0.0374289	Sgk3 chr1-10039057-10040311
chr1	9798107	10325614	527508	*	0.145486	Sgk3	chr1-10325161-10326067	2.77199	0.0027857	Sgk3 chr1-10325161-10326067
chr1	9876852	10232670	355819	*	-0.0706368	Arfgef1	chr1-9876459-9877244	-1.98234	0.0237207	Arfgef1 chr1-9876459-9877244
chr1	9908627	10232670	324044	*	-0.0994103	Arfgef1	chr1-9908463-9908790	-2.30341	0.0106279	Arfgef1 chr1-9908463-9908790
chr1	9908638	10261287	352650	*	0.080462	Mcmdc2	chr1-10261133-10261440	1.66738	0.0477191	Mcmdc2 chr1-10261133-10261440
chr1	9908638	10325614	416977	*	0.165973	Mcmdc2	chr1-10325161-10326067	3.78643	7.64145e-05	Mcmdc2 chr1-10325161-10326067
chr1	9944118	10009035	64918	*	0.0776432	Snhg6	chr1-10008750-10009320	1.69478	0.0450589	Snhg6 chr1-10008750-10009320
chr1	9944118	10037927	93810	*	0.0910081	Snhg6	chr1-10037283-10038570	1.76766	0.0385587	Snhg6 chr1-10037283-10038570
chr1	10232670	10261287	28618	*	-0.0958553	Arfgef1	chr1-10261133-10261440	-2.36114	0.00910949	Arfgef1 chr1-10261133-10261440
chr1	12729424	12992650	263227	*	0.18284	Slco5a1	chr1-12729303-12729545	1.82451	0.0340374	Slco5a1 chr1-12729303-12729545
chr1	12853080	12992650	139571	*	0.16396	Slco5a1	chr1-12852940-12853219	1.7625	0.0389927	Slco5a1 chr1-12852940-12853219
chr1	12871992	12992650	120659	*	0.194705	Slco5a1	chr1-12871860-12872123	1.75624	0.0395234	Slco5a1 chr1-12871860-12872123
chr1	12875866	12992650	116785	*	0.269699	Slco5a1	chr1-12875303-12876429	1.90103	0.0286491	Slco5a1 chr1-12875303-12876429
chr1	12875866	13374083	498218	*	0.103296	Ncoa2	chr1-12875303-12876429	1.68751	0.0457522	Ncoa2 chr1-12875303-12876429
chr1	12983575	13589910	606336	*	-0.105874	Tram1	chr1-12983200-12983949	-1.8123	0.03497	Tram1 chr1-12983200-12983949
chr1	12991528	12992650	1123	*	0.464768	Slco5a1	chr1-12990190-12992865	4.95991	3.52624e-07	Slco5a1 chr1-12990190-12992865
chr1	12991528	13374083	382556	*	0.138041	Ncoa2	chr1-12990190-12992865	2.63265	0.00423609	Ncoa2 chr1-12990190-12992865
chr1	12992650	13007274	14625	*	0.31534	Slco5a1	chr1-13006992-13007556	2.45693	0.00700651	Slco5a1 chr1-13006992-13007556
chr1	12992650	13231568	238919	*	0.132268	Slco5a1	chr1-13231367-13231769	1.75439	0.0396816	Slco5a1 chr1-13231367-13231769
chr1	12992650	13328596	335947	*	0.238682	Slco5a1	chr1-13328352-13328840	2.14115	0.0161309	Slco5a1 chr1-13328352-13328840
chr1	12992650	13383192	390543	*	0.264766	Slco5a1	chr1-13382354-13384030	1.86685	0.0309611	Slco5a1 chr1-13382354-13384030
chr1	12992650	13454690	462041	*	0.159185	Slco5a1	chr1-13454264-13455116	1.82764	0.0338018	Slco5a1 chr1-13454264-13455116
chr1	12992650	13789398	796749	*	0.165958	Slco5a1	chr1-13789196-13789599	2.19589	0.0140498	Slco5a1 chr1-13789196-13789599
chr1	13007274	13374083	366810	*	0.130125	Ncoa2	chr1-13006992-13007556	2.0614	0.0196325	Ncoa2 chr1-13006992-13007556
chr1	13162519	13374083	211565	*	-0.10447	Ncoa2	chr1-13162106-13162932	-2.02202	0.021587	Ncoa2 chr1-13162106-13162932
chr1	13231568	13589910	358343	*	0.130949	Tram1	chr1-13231367-13231769	2.31111	0.0104133	Tram1 chr1-13231367-13231769
chr1	13301747	13589910	288164	*	0.0909693	Tram1	chr1-13301130-13302364	1.78035	0.037509	Tram1 chr1-13301130-13302364
chr1	13307172	13589910	282739	*	0.113207	Tram1	chr1-13307010-13307334	1.9658	0.0246611	Tram1 chr1-13307010-13307334
chr1	13312650	13374083	61434	*	-0.0865564	Ncoa2	chr1-13312477-13312823	-1.73513	0.0413586	Ncoa2 chr1-13312477-13312823
chr1	13355741	13374083	18343	*	-0.116554	Ncoa2	chr1-13355529-13355952	-2.4939	0.00631743	Ncoa2 chr1-13355529-13355952
chr1	13363734	13374083	10350	*	0.114028	Ncoa2	chr1-13363402-13364065	2.19299	0.0141542	Ncoa2 chr1-13363402-13364065
chr1	13363734	14310235	946502	*	0.129349	Eya1	chr1-13363402-13364065	1.97622	0.0240648	Eya1 chr1-13363402-13364065
chr1	13374083	13658902	284820	*	-0.123266	Ncoa2	chr1-13658691-13659113	-2.3643	0.00903198	Ncoa2 chr1-13658691-13659113
chr1	13374083	13752658	378576	*	-0.0911337	Ncoa2	chr1-13752363-13752952	-1.795	0.036327	Ncoa2 chr1-13752363-13752952
chr1	13426697	14310235	883539	*	-0.0751099	Eya1	chr1-13425796-13427597	-1.68899	0.0456108	Eya1 chr1-13425796-13427597
chr1	13559736	13589910	30175	*	0.106719	Tram1	chr1-13558815-13560657	2.35452	0.0092734	Tram1 chr1-13558815-13560657
chr1	13574148	13589910	15763	*	0.109006	Tram1	chr1-13573762-13574534	2.17346	0.0148729	Tram1 chr1-13573762-13574534
chr1	13589910	13980375	390466	*	-0.102443	Tram1	chr1-13980088-13980661	-1.92643	0.0270256	Tram1 chr1-13980088-13980661
chr1	13589910	13994254	404345	*	0.208252	Tram1	chr1-13994062-13994445	3.94048	4.06588e-05	Tram1 chr1-13994062-13994445
chr1	13593440	14310235	716796	*	0.138218	Eya1	chr1-13593068-13593811	1.93541	0.0264699	Eya1 chr1-13593068-13593811
chr1	13600432	14310235	709804	*	0.130101	Eya1	chr1-13599929-13600934	1.98208	0.0237351	Eya1 chr1-13599929-13600934
chr1	13660546	13789398	128853	*	0.13701	Lactb2	chr1-13789196-13789599	2.42648	0.00762308	Lactb2 chr1-13789196-13789599
chr1	14918917	15805646	886730	*	0.102439	Terf1	chr1-14918771-14919062	1.7069	0.0439204	Terf1 chr1-14918771-14919062
chr1	15791869	16105774	313906	*	0.152395	Rdh10	chr1-15791463-15792274	2.7659	0.00283825	Rdh10 chr1-15791463-15792274
chr1	15805646	16115250	309605	*	0.111238	Terf1	chr1-16114945-16115555	2.07995	0.0187651	Terf1 chr1-16114945-16115555
chr1	16104662	16115250	10589	*	-0.134931	Rpl7	chr1-16114945-16115555	-2.71605	0.00330329	Rpl7 chr1-16114945-16115555
chr1	16104662	17097513	992852	*	0.0946433	Rpl7	chr1-17096843-17098183	1.8411	0.0328031	Rpl7 chr1-17096843-17098183
chr1	16105051	16105774	724	*	0.139007	Rdh10	chr1-16103736-16106366	1.99654	0.0229378	Rdh10 chr1-16103736-16106366
chr1	16105774	16115250	9477	*	0.220443	Rdh10	chr1-16114945-16115555	4.62219	1.89851e-06	Rdh10 chr1-16114945-16115555
chr1	16105774	16227885	122112	*	0.121982	Rdh10	chr1-16227225-16228544	2.64456	0.00408981	Rdh10 chr1-16227225-16228544
chr1	16105774	16554101	448328	*	0.261515	Rdh10	chr1-16553994-16554208	5.75472	4.3392e-09	Rdh10 chr1-16553994-16554208
chr1	16105774	16656912	551139	*	0.0790185	Rdh10	chr1-16656179-16657645	1.79082	0.0366609	Rdh10 chr1-16656179-16657645
chr1	16105774	16665403	559630	*	0.131145	Rdh10	chr1-16664721-16666085	1.91266	0.0278955	Rdh10 chr1-16664721-16666085
chr1	16105774	16747280	641507	*	0.0536023	Rdh10	chr1-16746875-16747685	1.75564	0.0395749	Rdh10 chr1-16746875-16747685
chr1	16115250	16619489	504240	*	0.13192	Ube2w	chr1-16114945-16115555	2.17169	0.0149396	Ube2w chr1-16114945-16115555
chr1	16115250	16665207	549958	*	0.105928	Tmem70	chr1-16114945-16115555	2.23289	0.0127782	Tmem70 chr1-16114945-16115555
chr1	16227885	16619489	391605	*	0.112505	Ube2w	chr1-16227225-16228544	2.13898	0.0162187	Ube2w chr1-16227225-16228544
chr1	16468891	16688051	219161	*	0.129317	Ly96	chr1-16468765-16469016	2.15115	0.0157322	Ly96 chr1-16468765-16469016
chr1	16520112	16735130	215019	*	0.178636	Stau2	chr1-16735001-16735259	3.61179	0.000152043	Stau2 chr1-16735001-16735259
chr1	16656912	16665207	8296	*	0.0877028	Tmem70	chr1-16656179-16657645	2.22958	0.0128878	Tmem70 chr1-16656179-16657645
chr1	16665207	16688225	23019	*	-0.0922345	Tmem70	chr1-16687343-16689106	-2.073	0.019086	Tmem70 chr1-16687343-16689106
chr1	20612793	21079229	466437	*	0.0799081	Tram2	chr1-20612608-20612977	2.21275	0.0134573	Tram2 chr1-20612608-20612977
chr1	20700163	21079229	379067	*	0.107162	Tram2	chr1-20700025-20700300	2.56701	0.00512896	Tram2 chr1-20700025-20700300
chr1	20700163	21218575	518413	*	0.3366	Tmem14a	chr1-20700025-20700300	6.90103	2.58134e-12	Tmem14a chr1-20700025-20700300
chr1	20740614	21218575	477962	*	0.184651	Tmem14a	chr1-20740272-20740955	4.43105	4.68872e-06	Tmem14a chr1-20740272-20740955
chr1	20766751	20790617	23867	*	0.18009	Il17f	chr1-20766566-20766936	3.76111	8.45815e-05	Il17f chr1-20766566-20766936
chr1	20790617	20926131	135515	*	0.0973151	Il17f	chr1-20925439-20926823	2.02577	0.0213944	Il17f chr1-20925439-20926823
chr1	20790617	21101180	310564	*	0.123723	Il17f	chr1-21100796-21101564	3.42586	0.000306427	Il17f chr1-21100796-21101564
chr1	20790617	21218662	428046	*	0.113132	Il17f	chr1-21217874-21219450	1.71873	0.0428316	Il17f chr1-21217874-21219450
chr1	20801850	21079229	277380	*	0.0783426	Tram2	chr1-20801696-20802003	2.30497	0.0105843	Tram2 chr1-20801696-20802003
chr1	20820133	20820312	180	*	0.110267	Mcm3	chr1-20819568-20820697	1.82674	0.0338695	Mcm3 chr1-20819568-20820697
chr1	20820312	21035980	215669	*	0.151097	Mcm3	chr1-21035760-21036199	2.00611	0.0224221	Mcm3 chr1-21035760-21036199
chr1	20825272	21079229	253958	*	0.105531	Tram2	chr1-20824779-20825764	2.96936	0.00149211	Tram2 chr1-20824779-20825764
chr1	20825272	21218575	393304	*	0.210671	Tmem14a	chr1-20824779-20825764	5.57904	1.20923e-08	Tmem14a chr1-20824779-20825764
chr1	20890606	21324773	434168	*	0.149295	Paqr8	chr1-21324480-21325066	2.20229	0.0138224	Paqr8 chr1-21324480-21325066
chr1	20890606	21419445	528840	*	0.106096	Paqr8	chr1-21419244-21419646	1.86024	0.031426	Paqr8 chr1-21419244-21419646
chr1	20890724	21079229	188506	*	0.082466	Tram2	chr1-20889871-20891577	2.42731	0.00760566	Tram2 chr1-20889871-20891577
chr1	20926131	21218575	292445	*	0.118983	Tmem14a	chr1-20925439-20926823	2.15432	0.0156075	Tmem14a chr1-20925439-20926823
chr1	20933492	21079229	145738	*	0.108119	Tram2	chr1-20933139-20933844	2.93106	0.00168903	Tram2 chr1-20933139-20933844
chr1	21026043	21079229	53187	*	0.130944	Tram2	chr1-21025825-21026260	3.00444	0.00133037	Tram2 chr1-21025825-21026260
chr1	21079229	21161780	82552	*	0.103727	Tram2	chr1-21161484-21162075	2.56888	0.00510133	Tram2 chr1-21161484-21162075
chr1	21079229	21288344	209116	*	0.0942863	Tram2	chr1-21288157-21288530	2.08956	0.0183286	Tram2 chr1-21288157-21288530
chr1	21218575	21324773	106199	*	0.147613	Tmem14a	chr1-21324480-21325066	2.56792	0.00511552	Tmem14a chr1-21324480-21325066
chr1	21218575	21554764	336190	*	0.151076	Tmem14a	chr1-21554592-21554935	3.65948	0.000126366	Tmem14a chr1-21554592-21554935
chr1	21271748	21961942	690195	*	0.116413	Kcnq5	chr1-21271093-21272402	1.67624	0.0468453	Kcnq5 chr1-21271093-21272402
chr1	21349641	21354544	4904	*	0.167808	Khdc1a	chr1-21354329-21354759	2.48435	0.00648941	Khdc1a chr1-21354329-21354759
chr1	21349641	21419445	69805	*	0.370482	Khdc1a	chr1-21419244-21419646	7.33701	1.09209e-13	Khdc1a chr1-21419244-21419646
chr1	21349641	21961223	611583	*	0.122422	Khdc1a	chr1-21960061-21962384	1.9584	0.0250917	Khdc1a chr1-21960061-21962384
chr1	21870808	21961942	91135	*	0.0876301	Kcnq5	chr1-21870549-21871067	1.7608	0.0391364	Kcnq5 chr1-21870549-21871067
chr1	21961223	21961942	720	*	0.230755	Kcnq5	chr1-21960061-21962384	3.53212	0.000206122	Kcnq5 chr1-21960061-21962384
chr1	21961942	21963385	1444	*	0.21342	Kcnq5	chr1-21962978-21963792	3.30837	0.00046921	Kcnq5 chr1-21962978-21963792
chr1	23368206	23397772	29567	*	0.224085	Ogfrl1	chr1-23367967-23368445	1.91214	0.0279289	Ogfrl1 chr1-23367967-23368445
chr1	23369852	23397772	27921	*	0.207772	Ogfrl1	chr1-23369655-23370048	1.85245	0.0319804	Ogfrl1 chr1-23369655-23370048
chr1	23380763	23397772	17010	*	0.266612	Ogfrl1	chr1-23380499-23381027	2.02978	0.0211895	Ogfrl1 chr1-23380499-23381027
chr1	23383175	23397772	14598	*	0.218962	Ogfrl1	chr1-23382455-23383895	2.73314	0.00313666	Ogfrl1 chr1-23382455-23383895
chr1	23383175	23761753	378579	*	0.125346	B3gat2	chr1-23382455-23383895	2.08817	0.0183914	B3gat2 chr1-23382455-23383895
chr1	23397772	23536609	138838	*	0.208152	Ogfrl1	chr1-23536471-23536746	1.89735	0.0288908	Ogfrl1 chr1-23536471-23536746
chr1	23397772	24100112	702341	*	0.159132	Ogfrl1	chr1-24099506-24100718	1.71895	0.042812	Ogfrl1 chr1-24099506-24100718
chr1	23761753	23793077	31325	*	0.137243	B3gat2	chr1-23792772-23793381	2.88247	0.00197288	B3gat2 chr1-23792772-23793381
chr1	23761753	23959258	197506	*	0.147648	B3gat2	chr1-23958699-23959817	2.03683	0.0208334	B3gat2 chr1-23958699-23959817
chr1	23761753	24092581	330829	*	0.160593	B3gat2	chr1-24092375-24092787	2.6883	0.00359089	B3gat2 chr1-24092375-24092787
chr1	23761753	24248408	486656	*	0.131014	B3gat2	chr1-24248175-24248640	1.89296	0.0291817	B3gat2 chr1-24248175-24248640
chr1	23761753	24699480	937728	*	0.13003	B3gat2	chr1-24699299-24699661	1.99707	0.0229089	B3gat2 chr1-24699299-24699661
chr1	23762716	24678630	915915	*	0.156264	Lmbrd1	chr1-23762164-23763267	3.25605	0.00056486	Lmbrd1 chr1-23762164-23763267
chr1	23922019	23922317	299	*	0.0923657	Smap1	chr1-23921430-23922608	1.67967	0.0465106	Smap1 chr1-23921430-23922608
chr1	23922317	24719548	797232	*	0.0951603	Smap1	chr1-24719205-24719890	1.76127	0.0390963	Smap1 chr1-24719205-24719890
chr1	23935217	24100341	165125	*	0.101799	Fam135a	chr1-23934779-23935655	1.73642	0.0412447	Fam135a chr1-23934779-23935655
chr1	23959258	24100341	141084	*	0.112454	Fam135a	chr1-23958699-23959817	1.77208	0.0381903	Fam135a chr1-23958699-23959817
chr1	23959258	24678630	719373	*	0.0610703	Lmbrd1	chr1-23958699-23959817	1.66518	0.0479386	Lmbrd1 chr1-23958699-23959817
chr1	24100112	24100341	230	*	0.175356	Fam135a	chr1-24099506-24100718	2.57701	0.00498298	Fam135a chr1-24099506-24100718
chr1	24100341	24699480	599140	*	0.143576	Fam135a	chr1-24699299-24699661	2.17285	0.0148957	Fam135a chr1-24699299-24699661
chr1	24678630	24719548	40919	*	0.116718	Lmbrd1	chr1-24719205-24719890	2.54107	0.00552573	Lmbrd1 chr1-24719205-24719890
chr1	30810250	30873921	63672	*	-0.105822	Phf3	chr1-30810023-30810477	-2.05936	0.0197298	Phf3 chr1-30810023-30810477
chr1	30873921	31154042	280122	*	0.0873567	Phf3	chr1-31153791-31154293	1.78132	0.0374298	Phf3 chr1-31153791-31154293
chr1	30949545	30949770	226	*	0.0959281	Ptp4a1	chr1-30948449-30950640	1.97182	0.0243152	Ptp4a1 chr1-30948449-30950640
chr1	33584251	34439851	855601	*	0.199776	Imp4	chr1-33583978-33584524	5.1766	1.12983e-07	Imp4 chr1-33583978-33584524
chr1	33669795	33787748	117954	*	0.130334	Prim2	chr1-33787627-33787868	2.2491	0.0122532	Prim2 chr1-33787627-33787868
chr1	33669795	33829932	160138	*	0.123781	Prim2	chr1-33829787-33830077	2.23213	0.0128033	Prim2 chr1-33829787-33830077
chr1	33669795	33898807	229013	*	0.09249	Prim2	chr1-33898443-33899171	2.36448	0.0090276	Prim2 chr1-33898443-33899171
chr1	33669795	33941318	271524	*	0.0995921	Prim2	chr1-33941075-33941561	2.15343	0.0156423	Prim2 chr1-33941075-33941561
chr1	33669795	34005889	336095	*	-0.074342	Prim2	chr1-34005147-34006630	-1.70838	0.0437825	Prim2 chr1-34005147-34006630
chr1	33669795	34201647	531853	*	0.0940939	Prim2	chr1-34201493-34201801	2.30326	0.0106322	Prim2 chr1-34201493-34201801
chr1	33669795	34409906	740112	*	0.0934844	Prim2	chr1-34409592-34410220	1.97597	0.0240794	Prim2 chr1-34409592-34410220
chr1	33669795	34434050	764256	*	-0.0855764	Prim2	chr1-34432864-34435236	-1.74855	0.0401845	Prim2 chr1-34432864-34435236
chr1	33669795	34464433	794639	*	-0.0807446	Prim2	chr1-34464292-34464574	-1.73322	0.0415286	Prim2 chr1-34464292-34464574
chr1	33669795	34472768	802974	*	-0.0841737	Prim2	chr1-34471881-34473654	-1.75147	0.0399324	Prim2 chr1-34471881-34473654
chr1	33669795	34479012	809218	*	0.114899	Prim2	chr1-34478571-34479453	2.56698	0.00512939	Prim2 chr1-34478571-34479453
chr1	33672661	34439672	767012	*	0.0736267	Ccdc115	chr1-33672519-33672803	2.10803	0.0175143	Ccdc115 chr1-33672519-33672803
chr1	33719887	33898807	178921	*	0.170672	Rab23	chr1-33898443-33899171	2.65133	0.0040088	Rab23 chr1-33898443-33899171
chr1	33719887	33909270	189384	*	0.0887875	Rab23	chr1-33909052-33909488	1.88839	0.0294867	Rab23 chr1-33909052-33909488
chr1	33719887	34005889	286003	*	0.142175	Rab23	chr1-34005147-34006630	2.10444	0.0176701	Rab23 chr1-34005147-34006630
chr1	33719887	34201647	481761	*	0.191396	Rab23	chr1-34201493-34201801	2.45277	0.00708799	Rab23 chr1-34201493-34201801
chr1	33719887	34472768	752882	*	0.0964065	Rab23	chr1-34471881-34473654	1.76837	0.0384992	Rab23 chr1-34471881-34473654
chr1	33719944	34439851	719908	*	0.0854138	Imp4	chr1-33719346-33720542	2.33757	0.00970482	Imp4 chr1-33719346-33720542
chr1	33719944	34678188	958245	*	0.0909156	Arhgef4	chr1-33719346-33720542	1.78253	0.0373317	Arhgef4 chr1-33719346-33720542
chr1	33742915	33814595	71681	*	0.121203	Zfp451	chr1-33742647-33743182	2.30205	0.0106661	Zfp451 chr1-33742647-33743182
chr1	33757795	33876476	118682	*	0.128905	Bag2	chr1-33876262-33876690	2.75675	0.00291899	Bag2 chr1-33876262-33876690
chr1	33757795	34510739	752945	*	0.141516	Bag2	chr1-34510071-34511406	2.33105	0.00987542	Bag2 chr1-34510071-34511406
chr1	33787748	34439672	651925	*	0.105625	Ccdc115	chr1-33787627-33787868	3.73547	9.36835e-05	Ccdc115 chr1-33787627-33787868
chr1	33788278	33814595	26318	*	0.133897	Zfp451	chr1-33788167-33788388	2.27838	0.0113519	Zfp451 chr1-33788167-33788388
chr1	33788278	33908225	119948	*	0.10985	Dst	chr1-33788167-33788388	1.9559	0.0252382	Dst chr1-33788167-33788388
chr1	33788278	34439672	651395	*	0.0761404	Ccdc115	chr1-33788167-33788388	1.85293	0.0319461	Ccdc115 chr1-33788167-33788388
chr1	33814595	33883433	68839	*	-0.0915143	Zfp451	chr1-33882831-33884035	-1.67832	0.0466425	Zfp451 chr1-33882831-33884035
chr1	33814595	34164830	350236	*	0.141397	Zfp451	chr1-34164508-34165151	2.75292	0.00295333	Zfp451 chr1-34164508-34165151
chr1	33814595	34434050	619456	*	0.0958725	Zfp451	chr1-34432864-34435236	1.80132	0.0358264	Zfp451 chr1-34432864-34435236
chr1	33814595	34462878	648284	*	-0.0996653	Zfp451	chr1-34462564-34463191	-1.90193	0.0285903	Zfp451 chr1-34462564-34463191
chr1	33814595	34479012	664418	*	-0.094554	Zfp451	chr1-34478571-34479453	-1.94759	0.025732	Zfp451 chr1-34478571-34479453
chr1	33814595	34490398	675804	*	0.114954	Zfp451	chr1-34490268-34490528	1.69791	0.0447623	Zfp451 chr1-34490268-34490528
chr1	33814595	34573408	758814	*	0.101234	Zfp451	chr1-34573284-34573531	1.84736	0.0323476	Zfp451 chr1-34573284-34573531
chr1	33847011	34439851	592841	*	0.160232	Imp4	chr1-33846891-33847130	4.43891	4.52079e-06	Imp4 chr1-33846891-33847130
chr1	33876476	34459762	583287	*	0.0833874	Ptpn18	chr1-33876262-33876690	1.68762	0.045742	Ptpn18 chr1-33876262-33876690
chr1	33883433	33908225	24793	*	0.164257	Dst	chr1-33882831-33884035	2.15947	0.0154068	Dst chr1-33882831-33884035
chr1	33892867	34849976	957110	*	0.141189	Plekhb2	chr1-33892463-33893270	2.50975	0.00604086	Plekhb2 chr1-33892463-33893270
chr1	33898807	34439851	541045	*	0.0970555	Imp4	chr1-33898443-33899171	2.15239	0.0156833	Imp4 chr1-33898443-33899171
chr1	33898807	34678188	779382	*	0.199792	Arhgef4	chr1-33898443-33899171	5.05567	2.14446e-07	Arhgef4 chr1-33898443-33899171
chr1	33903803	34678188	774386	*	0.0814766	Arhgef4	chr1-33903645-33903961	1.87269	0.0305554	Arhgef4 chr1-33903645-33903961
chr1	33908225	33909270	1046	*	0.106327	Dst	chr1-33909052-33909488	1.71455	0.0432135	Dst chr1-33909052-33909488
chr1	33908225	34011508	103284	*	0.116282	Dst	chr1-34010802-34012213	2.26997	0.0116048	Dst chr1-34010802-34012213
chr1	33908225	34479012	570788	*	-0.0921333	Dst	chr1-34478571-34479453	-1.67558	0.0469099	Dst chr1-34478571-34479453
chr1	33929285	34849976	920692	*	0.130316	Plekhb2	chr1-33929051-33929518	2.44622	0.00721823	Plekhb2 chr1-33929051-33929518
chr1	34164830	34849976	685147	*	0.159837	Plekhb2	chr1-34164508-34165151	3.37256	0.000372362	Plekhb2 chr1-34164508-34165151
chr1	34201647	34678188	476542	*	0.0878893	Arhgef4	chr1-34201493-34201801	1.65718	0.0487417	Arhgef4 chr1-34201493-34201801
chr1	34439649	34439672	24	*	-0.0970116	Ccdc115	chr1-34438913-34440385	-2.16527	0.0151834	Ccdc115 chr1-34438913-34440385
chr1	34439649	34843065	403417	*	0.118484	Fam168b	chr1-34438913-34440385	1.93694	0.0263762	Fam168b chr1-34438913-34440385
chr1	34439672	34462878	23207	*	0.111147	Ccdc115	chr1-34462564-34463191	2.8572	0.00213697	Ccdc115 chr1-34462564-34463191
chr1	34439672	34472768	33097	*	0.108855	Ccdc115	chr1-34471881-34473654	3.18993	0.000711542	Ccdc115 chr1-34471881-34473654
chr1	34439672	34484561	44890	*	0.131426	Ccdc115	chr1-34484337-34484784	3.36302	0.000385479	Ccdc115 chr1-34484337-34484784
chr1	34439672	34831389	391718	*	0.117078	Ccdc115	chr1-34831015-34831762	2.95166	0.00158036	Ccdc115 chr1-34831015-34831762
chr1	34439672	34835256	395585	*	0.113991	Ccdc115	chr1-34834930-34835581	2.62542	0.0043271	Ccdc115 chr1-34834930-34835581
chr1	34439851	34510739	70889	*	0.103762	Imp4	chr1-34510071-34511406	2.39652	0.00827576	Imp4 chr1-34510071-34511406
chr1	34439851	34802098	362248	*	0.0849065	Imp4	chr1-34801323-34802872	1.67738	0.0467338	Imp4 chr1-34801323-34802872
chr1	34439851	34858803	418953	*	0.0742297	Imp4	chr1-34858629-34858976	1.66802	0.047656	Imp4 chr1-34858629-34858976
chr1	34459732	34843065	383334	*	0.114798	Fam168b	chr1-34459116-34460347	1.90803	0.0281938	Fam168b chr1-34459116-34460347
chr1	34459762	34485708	25947	*	-0.0911991	Ptpn18	chr1-34485209-34486207	-1.83556	0.0332115	Ptpn18 chr1-34485209-34486207
chr1	34485708	34678188	192481	*	0.102297	Arhgef4	chr1-34485209-34486207	2.03147	0.0211039	Arhgef4 chr1-34485209-34486207
chr1	34573408	34843065	269658	*	0.10076	Fam168b	chr1-34573284-34573531	1.73917	0.0410024	Fam168b chr1-34573284-34573531
chr1	34601990	34678188	76199	*	0.0872006	Arhgef4	chr1-34601280-34602699	2.48182	0.00653564	Arhgef4 chr1-34601280-34602699
chr1	34678188	34738513	60326	*	0.0751295	Arhgef4	chr1-34738164-34738861	1.8048	0.0355532	Arhgef4 chr1-34738164-34738861
chr1	34678188	34802098	123911	*	0.1482	Arhgef4	chr1-34801323-34802872	3.27088	0.000536068	Arhgef4 chr1-34801323-34802872
chr1	35580558	36307733	727176	*	0.0936914	Arid5a	chr1-35580183-35580933	1.82255	0.0341857	Arid5a chr1-35580183-35580933
chr1	35580558	36369181	788624	*	0.110379	Kansl3	chr1-35580183-35580933	1.81226	0.0349733	Kansl3 chr1-35580183-35580933
chr1	35653363	36547445	894083	*	0.077139	Ankrd39	chr1-35652884-35653841	1.72434	0.042323	Ankrd39 chr1-35652884-35653841
chr1	35654288	36307733	653446	*	0.0860717	Arid5a	chr1-35654187-35654388	2.00967	0.0222329	Arid5a chr1-35654187-35654388
chr1	35708498	36068400	359903	*	0.146604	Hs6st1	chr1-35708250-35708745	3.51184	0.00022251	Hs6st1 chr1-35708250-35708745
chr1	35726628	36274679	548052	*	0.10492	Neurl3	chr1-35726312-35726943	2.41782	0.00780699	Neurl3 chr1-35726312-35726943
chr1	35726628	36445271	718644	*	0.0654594	Lman2l	chr1-35726312-35726943	1.88129	0.029966	Lman2l chr1-35726312-35726943
chr1	35810688	36691484	880797	*	0.12925	Cox5b	chr1-35810474-35810902	2.54783	0.00541971	Cox5b chr1-35810474-35810902
chr1	35813716	36691484	877769	*	0.0912802	Cox5b	chr1-35813306-35814125	1.65465	0.0489979	Cox5b chr1-35813306-35814125
chr1	35839576	36536883	697308	*	0.148498	Ankrd23	chr1-35839204-35839948	3.43352	0.000297897	Ankrd23 chr1-35839204-35839948
chr1	35846633	36511867	665235	*	0.160392	Cnnm3	chr1-35846407-35846859	3.15204	0.000810674	Cnnm3 chr1-35846407-35846859
chr1	35852167	36445271	593105	*	0.0844234	Lman2l	chr1-35852048-35852286	2.1729	0.0148941	Lman2l chr1-35852048-35852286
chr1	35860811	36369181	508371	*	0.122609	Kansl3	chr1-35860505-35861117	1.82911	0.0336917	Kansl3 chr1-35860505-35861117
chr1	35890401	36274679	384279	*	0.106848	Neurl3	chr1-35889735-35891066	2.09003	0.0183075	Neurl3 chr1-35889735-35891066
chr1	35890401	36714422	824022	*	0.10065	Actr1b	chr1-35889735-35891066	2.11966	0.0170173	Actr1b chr1-35889735-35891066
chr1	35935178	36244720	309543	*	0.0938836	Uggt1	chr1-35934947-35935408	1.79216	0.0365537	Uggt1 chr1-35934947-35935408
chr1	35935178	36274679	339502	*	0.115201	Neurl3	chr1-35934947-35935408	2.24226	0.0124722	Neurl3 chr1-35934947-35935408
chr1	35935178	36307733	372556	*	0.173678	Arid5a	chr1-35934947-35935408	3.68567	0.000114049	Arid5a chr1-35934947-35935408
chr1	35971847	36244720	272874	*	0.0902043	Uggt1	chr1-35971338-35972355	1.75607	0.0395385	Uggt1 chr1-35971338-35972355
chr1	35971847	36761798	789952	*	0.0623689	Zap70	chr1-35971338-35972355	1.74693	0.0403251	Zap70 chr1-35971338-35972355
chr1	35971847	36943666	971820	*	0.0997728	Tmem131	chr1-35971338-35972355	1.87149	0.0306385	Tmem131 chr1-35971338-35972355
chr1	36025158	36369181	344024	*	-0.0795902	Kansl3	chr1-36024450-36025865	-1.71656	0.0430302	Kansl3 chr1-36024450-36025865
chr1	36025158	36761798	736641	*	0.128378	Zap70	chr1-36024450-36025865	2.6971	0.00349728	Zap70 chr1-36024450-36025865
chr1	36064942	36511867	446926	*	0.112399	Cnnm3	chr1-36064652-36065231	2.12699	0.0167104	Cnnm3 chr1-36064652-36065231
chr1	36068400	36244087	175688	*	-0.12183	Hs6st1	chr1-36243423-36244750	-2.17845	0.0146864	Hs6st1 chr1-36243423-36244750
chr1	36068400	36296736	228337	*	0.0645023	Hs6st1	chr1-36296275-36297196	1.8959	0.0289864	Hs6st1 chr1-36296275-36297196
chr1	36068400	36861822	793423	*	0.114541	Hs6st1	chr1-36861603-36862040	2.63049	0.00426315	Hs6st1 chr1-36861603-36862040
chr1	36068400	36892625	824226	*	0.0833786	Hs6st1	chr1-36892366-36892883	1.70408	0.0441829	Hs6st1 chr1-36892366-36892883
chr1	36068400	36911588	843189	*	0.143181	Hs6st1	chr1-36911248-36911927	3.05276	0.00113375	Hs6st1 chr1-36911248-36911927
chr1	36068494	36943666	875173	*	-0.0916072	Tmem131	chr1-36067797-36069190	-2.10008	0.0178608	Tmem131 chr1-36067797-36069190
chr1	36069574	36536883	467310	*	0.0774302	Ankrd23	chr1-36069412-36069735	1.95645	0.0252062	Ankrd23 chr1-36069412-36069735
chr1	36073322	36244720	171399	*	-0.112944	Uggt1	chr1-36073153-36073490	-2.01979	0.0217024	Uggt1 chr1-36073153-36073490
chr1	36073322	36511867	438546	*	0.0933252	Cnnm3	chr1-36073153-36073490	1.91083	0.0280135	Cnnm3 chr1-36073153-36073490
chr1	36073322	36691484	618163	*	0.142316	Cox5b	chr1-36073153-36073490	2.77521	0.00275829	Cox5b chr1-36073153-36073490
chr1	36088573	36244720	156148	*	0.0786135	Uggt1	chr1-36088426-36088720	1.68762	0.0457423	Uggt1 chr1-36088426-36088720
chr1	36088573	36943666	855094	*	0.0882032	Tmem131	chr1-36088426-36088720	1.89075	0.0293285	Tmem131 chr1-36088426-36088720
chr1	36090094	36536883	446790	*	0.0977882	Ankrd23	chr1-36089912-36090276	2.3489	0.00941448	Ankrd23 chr1-36089912-36090276
chr1	36090094	36691484	601391	*	0.101084	Cox5b	chr1-36089912-36090276	1.75083	0.0399876	Cox5b chr1-36089912-36090276
chr1	36090094	36714422	624329	*	0.132059	Actr1b	chr1-36089912-36090276	1.92375	0.0271928	Actr1b chr1-36089912-36090276
chr1	36134603	36244720	110118	*	0.144173	Uggt1	chr1-36134333-36134872	2.6923	0.00354804	Uggt1 chr1-36134333-36134872
chr1	36134603	36274679	140077	*	0.0969357	Neurl3	chr1-36134333-36134872	2.11493	0.0172181	Neurl3 chr1-36134333-36134872
chr1	36134603	36511867	377265	*	0.224191	Cnnm3	chr1-36134333-36134872	4.11387	1.94544e-05	Cnnm3 chr1-36134333-36134872
chr1	36134603	36943666	809064	*	0.159729	Tmem131	chr1-36134333-36134872	2.99456	0.00137419	Tmem131 chr1-36134333-36134872
chr1	36145233	36943666	798434	*	0.0938333	Tmem131	chr1-36145113-36145352	2.04425	0.0204643	Tmem131 chr1-36145113-36145352
chr1	36161144	36547445	386302	*	0.147617	Ankrd39	chr1-36160941-36161346	2.90861	0.00181519	Ankrd39 chr1-36160941-36161346
chr1	36161144	36714422	553279	*	0.16013	Actr1b	chr1-36160941-36161346	3.64863	0.000131823	Actr1b chr1-36160941-36161346
chr1	36235303	36691484	456182	*	0.101071	Cox5b	chr1-36235075-36235531	2.03635	0.0208577	Cox5b chr1-36235075-36235531
chr1	36242168	36536883	294716	*	0.223008	Ankrd23	chr1-36242023-36242312	4.51034	3.23615e-06	Ankrd23 chr1-36242023-36242312
chr1	36244087	36714422	470336	*	0.0863919	Actr1b	chr1-36243423-36244750	1.64866	0.0496083	Actr1b chr1-36243423-36244750
chr1	36244720	36260583	15864	*	0.151709	Uggt1	chr1-36260370-36260795	2.8461	0.0022129	Uggt1 chr1-36260370-36260795
chr1	36244720	36266488	21769	*	0.101847	Uggt1	chr1-36266353-36266622	1.90995	0.0280699	Uggt1 chr1-36266353-36266622
chr1	36244720	36294475	49756	*	0.121374	Uggt1	chr1-36294074-36294875	2.3883	0.00846334	Uggt1 chr1-36294074-36294875
chr1	36244720	36308701	63982	*	0.120973	Uggt1	chr1-36307258-36310143	2.47845	0.0065977	Uggt1 chr1-36307258-36310143
chr1	36244720	36321841	77122	*	0.117425	Uggt1	chr1-36321652-36322029	2.25462	0.0120785	Uggt1 chr1-36321652-36322029
chr1	36244720	36570144	325425	*	-0.120291	Uggt1	chr1-36569961-36570327	-2.21026	0.0135435	Uggt1 chr1-36569961-36570327
chr1	36244720	36732090	487371	*	0.115945	Uggt1	chr1-36731764-36732415	2.46495	0.00685163	Uggt1 chr1-36731764-36732415
chr1	36244720	36754005	509286	*	0.153852	Uggt1	chr1-36753811-36754198	2.84505	0.00222022	Uggt1 chr1-36753811-36754198
chr1	36244720	36785090	540371	*	0.13937	Uggt1	chr1-36784517-36785662	2.40105	0.00817414	Uggt1 chr1-36784517-36785662
chr1	36244720	36808009	563290	*	0.102336	Uggt1	chr1-36807831-36808187	1.74119	0.0408253	Uggt1 chr1-36807831-36808187
chr1	36244720	36930138	685419	*	0.120253	Uggt1	chr1-36930026-36930249	2.24658	0.0123334	Uggt1 chr1-36930026-36930249
chr1	36244720	36931102	686383	*	0.107425	Uggt1	chr1-36930918-36931286	1.98149	0.0237684	Uggt1 chr1-36930918-36931286
chr1	36252821	36274679	21859	*	0.0924527	Neurl3	chr1-36252453-36253189	1.79843	0.0360542	Neurl3 chr1-36252453-36253189
chr1	36252821	36714422	461602	*	0.120805	Actr1b	chr1-36252453-36253189	2.61248	0.00449435	Actr1b chr1-36252453-36253189
chr1	36252821	36943666	690846	*	0.105432	Tmem131	chr1-36252453-36253189	1.66144	0.0483128	Tmem131 chr1-36252453-36253189
chr1	36260583	36511867	251285	*	0.128372	Cnnm3	chr1-36260370-36260795	3.20952	0.000664774	Cnnm3 chr1-36260370-36260795
chr1	36260583	36547445	286863	*	0.091101	Ankrd39	chr1-36260370-36260795	1.98378	0.02364	Ankrd39 chr1-36260370-36260795
chr1	36262155	36471620	209466	*	0.0837358	Cnnm4	chr1-36261800-36262510	2.04943	0.0202102	Cnnm4 chr1-36261800-36262510
chr1	36262155	36714422	452268	*	0.103482	Actr1b	chr1-36261800-36262510	2.0283	0.0212647	Actr1b chr1-36261800-36262510
chr1	36264222	36943666	679445	*	0.116063	Tmem131	chr1-36263798-36264645	2.23476	0.0127166	Tmem131 chr1-36263798-36264645
chr1	36266488	36274679	8192	*	0.15145	Neurl3	chr1-36266353-36266622	2.69739	0.00349427	Neurl3 chr1-36266353-36266622
chr1	36266488	36511867	245380	*	0.104572	Cnnm3	chr1-36266353-36266622	1.90452	0.0284212	Cnnm3 chr1-36266353-36266622
chr1	36273210	36274679	1470	*	0.108134	Neurl3	chr1-36272365-36274055	1.9937	0.0230923	Neurl3 chr1-36272365-36274055
chr1	36274499	36547445	272947	*	0.211993	Ankrd39	chr1-36274261-36274736	4.95293	3.65527e-07	Ankrd39 chr1-36274261-36274736
chr1	36274499	36714422	439924	*	0.186043	Actr1b	chr1-36274261-36274736	3.90588	4.69411e-05	Actr1b chr1-36274261-36274736
chr1	36274679	36646400	371722	*	0.0699273	Neurl3	chr1-36645932-36646867	1.6736	0.0471051	Neurl3 chr1-36645932-36646867
chr1	36274679	36723062	448384	*	0.128523	Neurl3	chr1-36722399-36723724	2.26376	0.0117943	Neurl3 chr1-36722399-36723724
chr1	36274679	36772535	497857	*	0.247983	Neurl3	chr1-36772348-36772721	4.95591	3.59968e-07	Neurl3 chr1-36772348-36772721
chr1	36274679	36807017	532339	*	0.23386	Neurl3	chr1-36806558-36807475	4.06618	2.38946e-05	Neurl3 chr1-36806558-36807475
chr1	36274679	36808009	533331	*	0.329861	Neurl3	chr1-36807831-36808187	6.27174	1.78519e-10	Neurl3 chr1-36807831-36808187
chr1	36274679	36904156	629478	*	0.0915577	Neurl3	chr1-36903435-36904877	1.81251	0.0349536	Neurl3 chr1-36903435-36904877
chr1	36274679	36910307	635629	*	0.0936731	Neurl3	chr1-36909910-36910703	1.98372	0.0236434	Neurl3 chr1-36909910-36910703
chr1	36274679	36911588	636910	*	0.182767	Neurl3	chr1-36911248-36911927	3.73564	9.36196e-05	Neurl3 chr1-36911248-36911927
chr1	36274679	36920270	645592	*	0.0810703	Neurl3	chr1-36919669-36920871	1.77649	0.0378263	Neurl3 chr1-36919669-36920871
chr1	36274679	37013248	738570	*	-0.107297	Neurl3	chr1-37012954-37013542	-1.75568	0.0395718	Neurl3 chr1-37012954-37013542
chr1	36279244	36471620	192377	*	0.123872	Cnnm4	chr1-36279017-36279471	2.6354	0.00420191	Cnnm4 chr1-36279017-36279471
chr1	36279244	36536883	257640	*	0.149934	Ankrd23	chr1-36279017-36279471	3.46066	0.000269431	Ankrd23 chr1-36279017-36279471
chr1	36279244	36691484	412241	*	0.0879925	Cox5b	chr1-36279017-36279471	1.89866	0.0288047	Cox5b chr1-36279017-36279471
chr1	36282096	36307733	25638	*	0.0872688	Arid5a	chr1-36281673-36282519	1.9015	0.0286183	Arid5a chr1-36281673-36282519
chr1	36282096	36943666	661571	*	0.122457	Tmem131	chr1-36281673-36282519	2.07247	0.0191106	Tmem131 chr1-36281673-36282519
chr1	36288843	36369181	80339	*	0.0912453	Kansl3	chr1-36288664-36289021	1.83322	0.0333847	Kansl3 chr1-36288664-36289021
chr1	36288843	36445271	156429	*	0.103507	Lman2l	chr1-36288664-36289021	2.67679	0.00371658	Lman2l chr1-36288664-36289021
chr1	36293558	36307733	14176	*	0.144285	Arid5a	chr1-36293248-36293867	2.73178	0.00314964	Arid5a chr1-36293248-36293867
chr1	36293558	36369181	75624	*	-0.0931622	Kansl3	chr1-36293248-36293867	-1.8353	0.0332304	Kansl3 chr1-36293248-36293867
chr1	36293558	36471620	178063	*	0.0974159	Cnnm4	chr1-36293248-36293867	2.24318	0.0124427	Cnnm4 chr1-36293248-36293867
chr1	36293558	36511867	218310	*	0.195363	Cnnm3	chr1-36293248-36293867	3.91841	4.45682e-05	Cnnm3 chr1-36293248-36293867
chr1	36293558	36761798	468241	*	0.0978969	Zap70	chr1-36293248-36293867	2.22259	0.0131218	Zap70 chr1-36293248-36293867
chr1	36294475	36536883	242409	*	0.0837466	Ankrd23	chr1-36294074-36294875	1.84132	0.0327871	Ankrd23 chr1-36294074-36294875
chr1	36296736	36471620	174885	*	0.129523	Cnnm4	chr1-36296275-36297196	2.88489	0.00195773	Cnnm4 chr1-36296275-36297196
chr1	36303499	36307733	4235	*	0.116883	Arid5a	chr1-36303106-36303891	2.27156	0.0115567	Arid5a chr1-36303106-36303891
chr1	36307733	36445002	137270	*	0.0824631	Arid5a	chr1-36444265-36445739	1.70999	0.0436341	Arid5a chr1-36444265-36445739
chr1	36307733	36709562	401830	*	0.151871	Arid5a	chr1-36708747-36710376	2.9081	0.00181814	Arid5a chr1-36708747-36710376
chr1	36307733	36744521	436789	*	-0.103383	Arid5a	chr1-36744086-36744956	-1.81723	0.0345913	Arid5a chr1-36744086-36744956
chr1	36307733	36911588	603856	*	0.091024	Arid5a	chr1-36911248-36911927	2.02812	0.0212741	Arid5a chr1-36911248-36911927
chr1	36307733	36920270	612538	*	0.0961349	Arid5a	chr1-36919669-36920871	1.8952	0.0290328	Arid5a chr1-36919669-36920871
chr1	36308701	36536883	228183	*	-0.0749713	Ankrd23	chr1-36307258-36310143	-1.77915	0.0376079	Ankrd23 chr1-36307258-36310143
chr1	36321841	36471620	149780	*	0.152169	Cnnm4	chr1-36321652-36322029	3.60336	0.000157065	Cnnm4 chr1-36321652-36322029
chr1	36321841	36691484	369644	*	-0.0872574	Cox5b	chr1-36321652-36322029	-1.73726	0.0411703	Cox5b chr1-36321652-36322029
chr1	36321841	36761798	439958	*	0.0620543	Zap70	chr1-36321652-36322029	2.28756	0.0110816	Zap70 chr1-36321652-36322029
chr1	36321841	36943666	621826	*	0.0963611	Tmem131	chr1-36321652-36322029	1.74538	0.0404595	Tmem131 chr1-36321652-36322029
chr1	36321841	37299865	978025	*	0.0813494	Inpp4a	chr1-36321652-36322029	1.86074	0.0313905	Inpp4a chr1-36321652-36322029
chr1	36342703	36369181	26479	*	0.146636	Kansl3	chr1-36342547-36342858	2.12527	0.0167821	Kansl3 chr1-36342547-36342858
chr1	36342703	36691484	348782	*	0.129876	Cox5b	chr1-36342547-36342858	2.25425	0.0120904	Cox5b chr1-36342547-36342858
chr1	36368586	36369181	596	*	0.106472	Kansl3	chr1-36367628-36369543	1.66321	0.0481351	Kansl3 chr1-36367628-36369543
chr1	36369181	36436717	67537	*	0.12288	Kansl3	chr1-36436584-36436849	2.31588	0.0102825	Kansl3 chr1-36436584-36436849
chr1	36369181	36570144	200964	*	0.151134	Kansl3	chr1-36569961-36570327	2.2937	0.0109037	Kansl3 chr1-36569961-36570327
chr1	36369181	36767032	397852	*	-0.101924	Kansl3	chr1-36766468-36767595	-2.02415	0.0214776	Kansl3 chr1-36766468-36767595
chr1	36369181	37357221	988041	*	0.155711	Kansl3	chr1-37356939-37357503	2.4506	0.00713084	Kansl3 chr1-37356939-37357503
chr1	36445002	37430139	985138	*	0.0540107	Unc50	chr1-36444265-36445739	1.66673	0.0477845	Unc50 chr1-36444265-36445739
chr1	36445271	36501296	56026	*	0.0746587	Lman2l	chr1-36500950-36501641	2.05218	0.0200761	Lman2l chr1-36500950-36501641
chr1	36445271	36591492	146222	*	0.0700577	Lman2l	chr1-36591195-36591789	2.1866	0.0143859	Lman2l chr1-36591195-36591789
chr1	36445271	36754005	308735	*	0.147719	Lman2l	chr1-36753811-36754198	3.219	0.000643203	Lman2l chr1-36753811-36754198
chr1	36445271	36861822	416552	*	0.104739	Lman2l	chr1-36861603-36862040	2.78858	0.00264699	Lman2l chr1-36861603-36862040
chr1	36445271	37013248	567978	*	0.0820983	Lman2l	chr1-37012954-37013542	2.07015	0.0192192	Lman2l chr1-37012954-37013542
chr1	36445271	37082090	636820	*	0.145797	Lman2l	chr1-37081750-37082429	3.46844	0.00026174	Lman2l chr1-37081750-37082429
chr1	36445271	37218489	773219	*	0.114447	Lman2l	chr1-37218251-37218726	2.05341	0.0200166	Lman2l chr1-37218251-37218726
chr1	36445271	37327454	882184	*	0.0635835	Lman2l	chr1-37327154-37327754	1.83209	0.0334692	Lman2l chr1-37327154-37327754
chr1	36471620	36501296	29677	*	0.16793	Cnnm4	chr1-36500950-36501641	4.04805	2.58225e-05	Cnnm4 chr1-36500950-36501641
chr1	36471620	36545836	74217	*	0.0998505	Cnnm4	chr1-36545545-36546127	2.22066	0.0131869	Cnnm4 chr1-36545545-36546127
chr1	36471620	36580369	108750	*	0.102536	Cnnm4	chr1-36579814-36580924	1.86191	0.031308	Cnnm4 chr1-36579814-36580924
chr1	36471620	36604662	133043	*	0.0825302	Cnnm4	chr1-36604248-36605075	1.68474	0.0460198	Cnnm4 chr1-36604248-36605075
chr1	36471620	36634981	163362	*	0.114568	Cnnm4	chr1-36634644-36635317	2.41232	0.00792565	Cnnm4 chr1-36634644-36635317
chr1	36471620	36646400	174781	*	0.231448	Cnnm4	chr1-36645932-36646867	4.93665	3.97378e-07	Cnnm4 chr1-36645932-36646867
chr1	36471620	36761128	289509	*	0.0990544	Cnnm4	chr1-36760093-36762162	1.96721	0.0245794	Cnnm4 chr1-36760093-36762162
chr1	36471620	36892625	421006	*	0.0851845	Cnnm4	chr1-36892366-36892883	1.74679	0.0403366	Cnnm4 chr1-36892366-36892883
chr1	36471620	36947672	476053	*	0.0874719	Cnnm4	chr1-36947174-36948170	1.84842	0.0322707	Cnnm4 chr1-36947174-36948170
chr1	36471620	37122406	650787	*	0.115613	Cnnm4	chr1-37122270-37122541	2.12321	0.0168681	Cnnm4 chr1-37122270-37122541
chr1	36471624	36547445	75822	*	0.0673544	Ankrd39	chr1-36470817-36472431	1.78595	0.0370539	Ankrd39 chr1-36470817-36472431
chr1	36511867	36732090	220224	*	0.0913136	Cnnm3	chr1-36731764-36732415	2.11065	0.0174013	Cnnm3 chr1-36731764-36732415
chr1	36511867	36824662	312796	*	0.112304	Cnnm3	chr1-36824376-36824947	2.0597	0.0197137	Cnnm3 chr1-36824376-36824947
chr1	36511867	36920270	408404	*	0.141451	Cnnm3	chr1-36919669-36920871	2.8321	0.00231215	Cnnm3 chr1-36919669-36920871
chr1	36511867	36939454	427588	*	-0.10728	Cnnm3	chr1-36938458-36940450	-2.52315	0.00581541	Cnnm3 chr1-36938458-36940450
chr1	36511867	37030800	518934	*	0.0963885	Cnnm3	chr1-37030428-37031172	2.12442	0.0168174	Cnnm3 chr1-37030428-37031172
chr1	36511867	37317958	806092	*	0.10245	Cnnm3	chr1-37317085-37318831	2.23806	0.0126085	Cnnm3 chr1-37317085-37318831
chr1	36511867	37327454	815588	*	0.226174	Cnnm3	chr1-37327154-37327754	4.37488	6.07498e-06	Cnnm3 chr1-37327154-37327754
chr1	36511867	37448392	936526	*	0.170964	Cnnm3	chr1-37448053-37448731	3.28002	0.000519004	Cnnm3 chr1-37448053-37448731
chr1	36512040	36943666	431627	*	0.130683	Tmem131	chr1-36511174-36512905	1.99664	0.0229322	Tmem131 chr1-36511174-36512905
chr1	36534799	36761798	227000	*	0.100331	Zap70	chr1-36534528-36535069	2.21293	0.0134511	Zap70 chr1-36534528-36535069
chr1	36534799	36943666	408868	*	0.137608	Tmem131	chr1-36534528-36535069	2.48305	0.00651322	Tmem131 chr1-36534528-36535069
chr1	36536883	36744521	207639	*	0.0760122	Ankrd23	chr1-36744086-36744956	1.86324	0.0312143	Ankrd23 chr1-36744086-36744956
chr1	36536883	36892625	355743	*	0.0835133	Ankrd23	chr1-36892366-36892883	1.99175	0.023199	Ankrd23 chr1-36892366-36892883
chr1	36536883	36931102	394220	*	0.148498	Ankrd23	chr1-36930918-36931286	3.71662	0.000100953	Ankrd23 chr1-36930918-36931286
chr1	36536883	37401700	864818	*	0.0803093	Ankrd23	chr1-37401359-37402041	2.33736	0.00971031	Ankrd23 chr1-37401359-37402041
chr1	36536883	37430039	893157	*	-0.0775183	Ankrd23	chr1-37429326-37430752	-1.72685	0.0420969	Ankrd23 chr1-37429326-37430752
chr1	36536883	37478548	941666	*	0.0648672	Ankrd23	chr1-37477695-37479401	1.66831	0.047627	Ankrd23 chr1-37477695-37479401
chr1	36547058	36943666	396609	*	0.123921	Tmem131	chr1-36546389-36547726	1.98481	0.0235829	Tmem131 chr1-36546389-36547726
chr1	36547445	36769026	221582	*	0.155233	Ankrd39	chr1-36768820-36769231	3.22849	0.000622219	Ankrd39 chr1-36768820-36769231
chr1	36547445	36824662	277218	*	0.147617	Ankrd39	chr1-36824376-36824947	3.23691	0.000604152	Ankrd39 chr1-36824376-36824947
chr1	36547445	36930138	382694	*	0.134081	Ankrd39	chr1-36930026-36930249	2.48639	0.00645225	Ankrd39 chr1-36930026-36930249
chr1	36547445	37448392	900948	*	0.0782612	Ankrd39	chr1-37448053-37448731	2.23035	0.0128622	Ankrd39 chr1-37448053-37448731
chr1	36547445	37481480	934036	*	0.0784659	Ankrd39	chr1-37481230-37481730	2.01268	0.0220743	Ankrd39 chr1-37481230-37481730
chr1	36547445	37505335	957891	*	0.0951681	Ankrd39	chr1-37505099-37505570	1.9229	0.0272461	Ankrd39 chr1-37505099-37505570
chr1	36557747	36714422	156676	*	0.092039	Actr1b	chr1-36556469-36559024	2.15387	0.0156252	Actr1b chr1-36556469-36559024
chr1	36558349	36604662	46314	*	0.142415	Sema4c	chr1-36604248-36605075	2.31002	0.0104437	Sema4c chr1-36604248-36605075
chr1	36558349	36737382	179034	*	0.106507	Sema4c	chr1-36737012-36737752	1.73894	0.0410229	Sema4c chr1-36737012-36737752
chr1	36558349	36785090	226742	*	0.112814	Sema4c	chr1-36784517-36785662	1.86349	0.0311967	Sema4c chr1-36784517-36785662
chr1	36558349	36807017	248669	*	0.12261	Sema4c	chr1-36806558-36807475	1.96132	0.0249209	Sema4c chr1-36806558-36807475
chr1	36558349	36904156	345808	*	0.232824	Sema4c	chr1-36903435-36904877	3.53683	0.000202476	Sema4c chr1-36903435-36904877
chr1	36558349	36911588	353240	*	0.153701	Sema4c	chr1-36911248-36911927	2.28592	0.0111296	Sema4c chr1-36911248-36911927
chr1	36558349	37300098	741750	*	-0.0806934	Sema4c	chr1-37299162-37301033	-1.65378	0.0490865	Sema4c chr1-37299162-37301033
chr1	36558349	37310080	751732	*	0.112952	Sema4c	chr1-37309975-37310184	1.66756	0.0477018	Sema4c chr1-37309975-37310184
chr1	36570144	37430139	859996	*	0.0999195	Unc50	chr1-36569961-36570327	2.07916	0.0188013	Unc50 chr1-36569961-36570327
chr1	36580369	36691484	111116	*	0.107372	Cox5b	chr1-36579814-36580924	1.99964	0.0227694	Cox5b chr1-36579814-36580924
chr1	36580369	37299865	719497	*	0.114382	Inpp4a	chr1-36579814-36580924	2.26565	0.0117363	Inpp4a chr1-36579814-36580924
chr1	36603542	37299865	696324	*	0.19678	Inpp4a	chr1-36603055-36604029	4.26081	1.01845e-05	Inpp4a chr1-36603055-36604029
chr1	36603542	37541016	937475	*	0.106396	Mgat4a	chr1-36603055-36604029	2.24444	0.012402	Mgat4a chr1-36603055-36604029
chr1	36634981	37299865	664885	*	-0.0972901	Inpp4a	chr1-36634644-36635317	-1.95733	0.0251543	Inpp4a chr1-36634644-36635317
chr1	36646400	36761798	115399	*	0.125033	Zap70	chr1-36645932-36646867	3.05879	0.00111117	Zap70 chr1-36645932-36646867
chr1	36691484	37317958	626475	*	0.240401	Cox5b	chr1-37317085-37318831	4.3151	7.97658e-06	Cox5b chr1-37317085-37318831
chr1	36691484	37327454	635971	*	0.0952533	Cox5b	chr1-37327154-37327754	1.9796	0.0238744	Cox5b chr1-37327154-37327754
chr1	36691484	37478548	787065	*	-0.0962633	Cox5b	chr1-37477695-37479401	-1.92505	0.0271114	Cox5b chr1-37477695-37479401
chr1	36714422	36720182	5761	*	0.141146	Actr1b	chr1-36719864-36720500	3.25251	0.000571953	Actr1b chr1-36719864-36720500
chr1	36714422	36744521	30100	*	0.0822966	Actr1b	chr1-36744086-36744956	1.90993	0.0280712	Actr1b chr1-36744086-36744956
chr1	36714422	36769026	54605	*	0.0975132	Actr1b	chr1-36768820-36769231	1.86517	0.0310791	Actr1b chr1-36768820-36769231
chr1	36714422	36824662	110241	*	0.16013	Actr1b	chr1-36824376-36824947	3.07779	0.00104273	Actr1b chr1-36824376-36824947
chr1	36714422	37002591	288170	*	0.136502	Actr1b	chr1-37002274-37002907	2.87464	0.00202244	Actr1b chr1-37002274-37002907
chr1	36714422	37082090	367669	*	0.186632	Actr1b	chr1-37081750-37082429	3.98168	3.42146e-05	Actr1b chr1-37081750-37082429
chr1	36714422	37250605	536184	*	0.192101	Actr1b	chr1-37250257-37250953	4.60146	2.09773e-06	Actr1b chr1-37250257-37250953
chr1	36714422	37457638	743217	*	0.215905	Actr1b	chr1-37457269-37458007	4.31044	8.14633e-06	Actr1b chr1-37457269-37458007
chr1	36720182	37299865	579684	*	-0.0815894	Inpp4a	chr1-36719864-36720500	-1.6965	0.044896	Inpp4a chr1-36719864-36720500
chr1	36720182	37541016	820835	*	0.0770292	Mgat4a	chr1-36719864-36720500	1.79843	0.0360545	Mgat4a chr1-36719864-36720500
chr1	36723062	37299865	576804	*	-0.0959438	Inpp4a	chr1-36722399-36723724	-1.9329	0.0266244	Inpp4a chr1-36722399-36723724
chr1	36732090	37430139	698050	*	0.142875	Unc50	chr1-36731764-36732415	2.67053	0.00378658	Unc50 chr1-36731764-36732415
chr1	36754005	37430139	676135	*	0.092639	Unc50	chr1-36753811-36754198	2.01225	0.022097	Unc50 chr1-36753811-36754198
chr1	36761128	36761798	671	*	0.0905938	Zap70	chr1-36760093-36762162	2.04856	0.0202525	Zap70 chr1-36760093-36762162
chr1	36761128	37430139	669012	*	-0.101629	Unc50	chr1-36760093-36762162	-1.86838	0.0308546	Unc50 chr1-36760093-36762162
chr1	36761798	36772535	10738	*	0.0725823	Zap70	chr1-36772348-36772721	1.77062	0.0383122	Zap70 chr1-36772348-36772721
chr1	36761798	36910307	148510	*	0.151447	Zap70	chr1-36909910-36910703	3.8793	5.23785e-05	Zap70 chr1-36909910-36910703
chr1	36761798	37300098	538301	*	0.0812608	Zap70	chr1-37299162-37301033	1.91529	0.0277276	Zap70 chr1-37299162-37301033
chr1	36761798	37678392	916595	*	0.0673287	Zap70	chr1-37677999-37678785	1.94537	0.025865	Zap70 chr1-37677999-37678785
chr1	36761798	37691198	929401	*	0.0743311	Zap70	chr1-37690730-37691666	1.84897	0.0322308	Zap70 chr1-37690730-37691666
chr1	36767032	37430103	663072	*	-0.0897656	Coa5	chr1-36766468-36767595	-1.75232	0.0398594	Coa5 chr1-36766468-36767595
chr1	36767032	37541016	773985	*	0.101852	Mgat4a	chr1-36766468-36767595	2.17442	0.0148369	Mgat4a chr1-36766468-36767595
chr1	36769026	36943666	174641	*	-0.0833736	Tmem131	chr1-36768820-36769231	-1.66157	0.0482997	Tmem131 chr1-36768820-36769231
chr1	36831276	37299865	468590	*	0.199195	Inpp4a	chr1-36830957-36831594	4.06613	2.39001e-05	Inpp4a chr1-36830957-36831594
chr1	36831276	37541016	709741	*	0.0810064	Mgat4a	chr1-36830957-36831594	1.94547	0.0258592	Mgat4a chr1-36830957-36831594
chr1	36874963	36943666	68704	*	0.135537	Tmem131	chr1-36874478-36875447	2.43137	0.00752089	Tmem131 chr1-36874478-36875447
chr1	36883261	37720085	836825	*	0.221157	2010300C02Rik	chr1-36883115-36883406	3.27613	0.000526204	2010300C02Rik chr1-36883115-36883406
chr1	36884122	37299865	415744	*	-0.0830302	Inpp4a	chr1-36883624-36884619	-1.70009	0.044557	Inpp4a chr1-36883624-36884619
chr1	36892625	36943666	51042	*	0.0925327	Tmem131	chr1-36892366-36892883	1.65381	0.0490834	Tmem131 chr1-36892366-36892883
chr1	36892625	37430103	537479	*	0.110108	Coa5	chr1-36892366-36892883	2.32318	0.0100847	Coa5 chr1-36892366-36892883
chr1	36911588	37866429	954842	*	0.0724258	Tsga10	chr1-36911248-36911927	1.72112	0.0426143	Tsga10 chr1-36911248-36911927
chr1	36915359	37299865	384507	*	0.117487	Inpp4a	chr1-36915256-36915462	2.54605	0.00544746	Inpp4a chr1-36915256-36915462
chr1	36915359	37866429	951071	*	0.126696	Tsga10	chr1-36915256-36915462	2.87678	0.00200875	Tsga10 chr1-36915256-36915462
chr1	36920270	37299865	379596	*	-0.100445	Inpp4a	chr1-36919669-36920871	-1.91111	0.0279953	Inpp4a chr1-36919669-36920871
chr1	36930138	37866429	936292	*	0.088749	Tsga10	chr1-36930026-36930249	1.98337	0.0236633	Tsga10 chr1-36930026-36930249
chr1	36943666	37002591	58926	*	0.0976027	Tmem131	chr1-37002274-37002907	1.96848	0.0245065	Tmem131 chr1-37002274-37002907
chr1	36943666	37457638	513973	*	-0.0926773	Tmem131	chr1-37457269-37458007	-1.73562	0.0413158	Tmem131 chr1-37457269-37458007
chr1	36943666	37496401	552736	*	0.1195	Tmem131	chr1-37495769-37497033	2.04418	0.0204681	Tmem131 chr1-37495769-37497033
chr1	36943666	37698291	754626	*	0.10818	Tmem131	chr1-37698053-37698529	1.77109	0.0382725	Tmem131 chr1-37698053-37698529
chr1	36947672	37299865	352194	*	0.112896	Inpp4a	chr1-36947174-36948170	2.41057	0.00796382	Inpp4a chr1-36947174-36948170
chr1	36947672	37430139	482468	*	0.145424	Unc50	chr1-36947174-36948170	3.26195	0.000553237	Unc50 chr1-36947174-36948170
chr1	36960635	37299865	339231	*	0.0823205	Inpp4a	chr1-36960108-36961161	2.19444	0.0141018	Inpp4a chr1-36960108-36961161
chr1	36960635	37430139	469505	*	0.12897	Unc50	chr1-36960108-36961161	3.10437	0.000953419	Unc50 chr1-36960108-36961161
chr1	36962495	37541016	578522	*	-0.115117	Mgat4a	chr1-36962027-36962962	-1.73968	0.0409572	Mgat4a chr1-36962027-36962962
chr1	36987336	37430139	442804	*	0.0818385	Unc50	chr1-36987047-36987624	1.97587	0.0240848	Unc50 chr1-36987047-36987624
chr1	36988524	37430139	441616	*	0.111725	Unc50	chr1-36988270-36988778	2.34151	0.00960301	Unc50 chr1-36988270-36988778
chr1	36995908	37299865	303958	*	0.0783263	Inpp4a	chr1-36995777-36996038	1.66257	0.0481988	Inpp4a chr1-36995777-36996038
chr1	37000396	37430103	429708	*	0.162106	Coa5	chr1-37000062-37000729	2.52845	0.00572842	Coa5 chr1-37000062-37000729
chr1	37011848	37430139	418292	*	0.0777503	Unc50	chr1-37011731-37011964	2.05879	0.0197573	Unc50 chr1-37011731-37011964
chr1	37011848	37890477	878630	*	0.173741	Mrpl30	chr1-37011731-37011964	2.55733	0.0052739	Mrpl30 chr1-37011731-37011964
chr1	37013248	37430103	416856	*	0.109915	Coa5	chr1-37012954-37013542	1.65088	0.049382	Coa5 chr1-37012954-37013542
chr1	37022951	37997893	974943	*	0.075343	Txndc9	chr1-37022555-37023346	1.721	0.0426259	Txndc9 chr1-37022555-37023346
chr1	37029303	37430139	400837	*	0.109123	Unc50	chr1-37028530-37030076	2.59597	0.00471626	Unc50 chr1-37028530-37030076
chr1	37064047	37720085	656039	*	0.167043	2010300C02Rik	chr1-37063920-37064173	2.63259	0.00423684	2010300C02Rik chr1-37063920-37064173
chr1	37064047	37866429	802383	*	0.0663668	Tsga10	chr1-37063920-37064173	1.69962	0.0446009	Tsga10 chr1-37063920-37064173
chr1	37122406	37299865	177460	*	0.176161	Inpp4a	chr1-37122270-37122541	3.62734	0.000143178	Inpp4a chr1-37122270-37122541
chr1	37168735	37866429	697695	*	0.219005	Tsga10	chr1-37168240-37169229	5.14425	1.34296e-07	Tsga10 chr1-37168240-37169229
chr1	37218489	37430139	211651	*	0.101564	Unc50	chr1-37218251-37218726	1.96181	0.0248921	Unc50 chr1-37218251-37218726
chr1	37218489	37997893	779405	*	0.197944	Txndc9	chr1-37218251-37218726	3.48273	0.000248165	Txndc9 chr1-37218251-37218726
chr1	37250605	37430139	179535	*	0.107135	Unc50	chr1-37250257-37250953	2.04443	0.0204556	Unc50 chr1-37250257-37250953
chr1	37250605	37866429	615825	*	0.0797973	Tsga10	chr1-37250257-37250953	1.98736	0.0234412	Tsga10 chr1-37250257-37250953
chr1	37250605	37890411	639807	*	0.109076	Mitd1	chr1-37250257-37250953	1.94949	0.0256185	Mitd1 chr1-37250257-37250953
chr1	37254923	37890411	635489	*	0.0669732	Mitd1	chr1-37254586-37255259	1.7026	0.0443215	Mitd1 chr1-37254586-37255259
chr1	37254923	37890477	635555	*	0.158668	Mrpl30	chr1-37254586-37255259	2.05762	0.0198132	Mrpl30 chr1-37254586-37255259
chr1	37254923	38129801	874879	*	0.10455	Rev1	chr1-37254586-37255259	2.06754	0.0193418	Rev1 chr1-37254586-37255259
chr1	37272517	37541016	268500	*	0.107468	Mgat4a	chr1-37272176-37272858	2.28272	0.0112235	Mgat4a chr1-37272176-37272858
chr1	37299865	37308272	8408	*	0.0651771	Inpp4a	chr1-37307628-37308915	1.65829	0.0486291	Inpp4a chr1-37307628-37308915
chr1	37299865	37311112	11248	*	0.10388	Inpp4a	chr1-37310974-37311249	2.08888	0.018359	Inpp4a chr1-37310974-37311249
chr1	37299865	37523908	224044	*	0.0811815	Inpp4a	chr1-37523747-37524068	1.88032	0.0300321	Inpp4a chr1-37523747-37524068
chr1	37299865	37544406	244542	*	0.142326	Inpp4a	chr1-37544108-37544704	2.88272	0.00197132	Inpp4a chr1-37544108-37544704
chr1	37299865	37634702	334838	*	-0.0859486	Inpp4a	chr1-37634389-37635015	-1.77093	0.038286	Inpp4a chr1-37634389-37635015
chr1	37300098	38129801	829704	*	0.0751054	Rev1	chr1-37299162-37301033	1.85701	0.0316546	Rev1 chr1-37299162-37301033
chr1	37308272	37720085	411814	*	0.161132	2010300C02Rik	chr1-37307628-37308915	3.16915	0.000764422	2010300C02Rik chr1-37307628-37308915
chr1	37308272	37866429	558158	*	0.0865714	Tsga10	chr1-37307628-37308915	1.87738	0.0302333	Tsga10 chr1-37307628-37308915
chr1	37310080	37890477	580398	*	0.129134	Mrpl30	chr1-37309975-37310184	2.00792	0.022326	Mrpl30 chr1-37309975-37310184
chr1	37317958	37866429	548472	*	0.0796309	Tsga10	chr1-37317085-37318831	1.96532	0.0246885	Tsga10 chr1-37317085-37318831
chr1	37327454	37866429	538976	*	0.154537	Tsga10	chr1-37327154-37327754	2.85852	0.00212813	Tsga10 chr1-37327154-37327754
chr1	37327454	37998010	670557	*	-0.0908271	Eif5b	chr1-37327154-37327754	-2.11404	0.0172557	Eif5b chr1-37327154-37327754
chr1	37337499	37541016	203518	*	0.0808805	Mgat4a	chr1-37337396-37337601	1.74987	0.0400702	Mgat4a chr1-37337396-37337601
chr1	37337499	37890477	552979	*	0.15671	Mrpl30	chr1-37337396-37337601	2.84861	0.0021955	Mrpl30 chr1-37337396-37337601
chr1	37357221	37430103	72883	*	0.100841	Coa5	chr1-37356939-37357503	1.94446	0.0259198	Coa5 chr1-37356939-37357503
chr1	37401700	37430139	28440	*	0.0700307	Unc50	chr1-37401359-37402041	1.69245	0.0452797	Unc50 chr1-37401359-37402041
chr1	37401700	37866429	464730	*	0.183353	Tsga10	chr1-37401359-37402041	4.94904	3.72898e-07	Tsga10 chr1-37401359-37402041
chr1	37401700	37890477	488778	*	0.127885	Mrpl30	chr1-37401359-37402041	1.92165	0.0273247	Mrpl30 chr1-37401359-37402041
chr1	37419635	37998010	578376	*	-0.106207	Eif5b	chr1-37419087-37420182	-2.20147	0.0138513	Eif5b chr1-37419087-37420182
chr1	37419635	38129801	710167	*	0.125425	Rev1	chr1-37419087-37420182	2.28797	0.0110698	Rev1 chr1-37419087-37420182
chr1	37430103	37486496	56394	*	0.114772	Coa5	chr1-37486305-37486687	1.97581	0.0240883	Coa5 chr1-37486305-37486687
chr1	37430103	37585899	155797	*	0.11323	Coa5	chr1-37585297-37586500	1.7599	0.0392127	Coa5 chr1-37585297-37586500
chr1	37430103	38049756	619654	*	0.147234	Coa5	chr1-38049427-38050085	2.76941	0.00280787	Coa5 chr1-38049427-38050085
chr1	37430103	38100547	670445	*	0.146653	Coa5	chr1-38100396-38100697	2.33157	0.00986177	Coa5 chr1-38100396-38100697
chr1	37430103	38384826	954724	*	0.19928	Coa5	chr1-38384689-38384962	3.55764	0.000187099	Coa5 chr1-38384689-38384962
chr1	37430103	38395373	965271	*	0.0927626	Coa5	chr1-38395037-38395709	1.70448	0.0441461	Coa5 chr1-38395037-38395709
chr1	37430139	37457638	27500	*	0.0870484	Unc50	chr1-37457269-37458007	1.95531	0.025273	Unc50 chr1-37457269-37458007
chr1	37430139	37478548	48410	*	-0.0906414	Unc50	chr1-37477695-37479401	-1.82068	0.0343279	Unc50 chr1-37477695-37479401
chr1	37430139	37560042	129904	*	0.118628	Unc50	chr1-37559808-37560276	2.14651	0.0159163	Unc50 chr1-37559808-37560276
chr1	37430139	37728163	298025	*	0.0955717	Unc50	chr1-37727976-37728350	1.9014	0.0286245	Unc50 chr1-37727976-37728350
chr1	37430139	37852661	422523	*	0.160494	Unc50	chr1-37852445-37852877	3.57006	0.000178447	Unc50 chr1-37852445-37852877
chr1	37430139	38012276	582138	*	0.0709904	Unc50	chr1-38012106-38012446	1.65873	0.0485856	Unc50 chr1-38012106-38012446
chr1	37457638	38129801	672164	*	0.100975	Rev1	chr1-37457269-37458007	1.81913	0.034446	Rev1 chr1-37457269-37458007
chr1	37466505	37720085	253581	*	0.240027	2010300C02Rik	chr1-37466197-37466813	2.83857	0.00226583	2010300C02Rik chr1-37466197-37466813
chr1	37471496	37541016	69521	*	0.0763949	Mgat4a	chr1-37471264-37471728	1.72403	0.0423514	Mgat4a chr1-37471264-37471728
chr1	37471496	37998010	526515	*	0.0937947	Eif5b	chr1-37471264-37471728	2.01191	0.0221148	Eif5b chr1-37471264-37471728
chr1	37473334	37866429	393096	*	0.0894929	Tsga10	chr1-37473076-37473592	1.86287	0.03124	Tsga10 chr1-37473076-37473592
chr1	37478548	37998010	519463	*	0.105362	Eif5b	chr1-37477695-37479401	1.79623	0.036229	Eif5b chr1-37477695-37479401
chr1	37481480	37720085	238606	*	0.190954	2010300C02Rik	chr1-37481230-37481730	3.74465	9.03221e-05	2010300C02Rik chr1-37481230-37481730
chr1	37481480	37890411	408932	*	0.0846584	Mitd1	chr1-37481230-37481730	1.70493	0.0441041	Mitd1 chr1-37481230-37481730
chr1	37488755	37890411	401657	*	0.114071	Mitd1	chr1-37488497-37489012	1.9512	0.0255169	Mitd1 chr1-37488497-37489012
chr1	37491930	37890477	398548	*	0.239204	Mrpl30	chr1-37491587-37492272	3.56557	0.000181531	Mrpl30 chr1-37491587-37492272
chr1	37505335	37890477	385143	*	0.159076	Mrpl30	chr1-37505099-37505570	2.60575	0.00458368	Mrpl30 chr1-37505099-37505570
chr1	37523908	37866429	342522	*	0.251262	Tsga10	chr1-37523747-37524068	5.40198	3.29547e-08	Tsga10 chr1-37523747-37524068
chr1	37540647	37720085	179439	*	0.0830562	2010300C02Rik	chr1-37539815-37541478	1.93211	0.026673	2010300C02Rik chr1-37539815-37541478
chr1	37540647	38129801	589155	*	0.0737962	Rev1	chr1-37539815-37541478	1.82577	0.0339423	Rev1 chr1-37539815-37541478
chr1	37541016	37605871	64856	*	0.0728637	Mgat4a	chr1-37605762-37605980	1.77671	0.0378077	Mgat4a chr1-37605762-37605980
chr1	37541016	38259752	718737	*	-0.103008	Mgat4a	chr1-38259630-38259873	-1.73657	0.0412315	Mgat4a chr1-38259630-38259873
chr1	37541016	38407306	866291	*	0.0692401	Mgat4a	chr1-38407007-38407605	1.72789	0.0420037	Mgat4a chr1-38407007-38407605
chr1	37624209	37866429	242221	*	0.105869	Tsga10	chr1-37623820-37624598	1.98094	0.0237992	Tsga10 chr1-37623820-37624598
chr1	37624209	37997893	373685	*	0.115038	Txndc9	chr1-37623820-37624598	1.87194	0.0306076	Txndc9 chr1-37623820-37624598
chr1	37634702	37720085	85384	*	0.103907	2010300C02Rik	chr1-37634389-37635015	1.76542	0.0387465	2010300C02Rik chr1-37634389-37635015
chr1	37639242	37866429	227188	*	0.0853942	Tsga10	chr1-37638940-37639544	1.9341	0.0265506	Tsga10 chr1-37638940-37639544
chr1	37696731	37866429	169699	*	0.108738	Tsga10	chr1-37696143-37697318	2.52944	0.00571217	Tsga10 chr1-37696143-37697318
chr1	37696731	38664955	968225	*	0.157715	Aff3	chr1-37696143-37697318	2.19953	0.01392	Aff3 chr1-37696143-37697318
chr1	37698291	37890411	192121	*	0.106732	Mitd1	chr1-37698053-37698529	2.75463	0.00293792	Mitd1 chr1-37698053-37698529
chr1	37720085	37728163	8079	*	0.166927	2010300C02Rik	chr1-37727976-37728350	2.88681	0.00194587	2010300C02Rik chr1-37727976-37728350
chr1	37720085	38100547	380463	*	0.127808	2010300C02Rik	chr1-38100396-38100697	1.69998	0.044567	2010300C02Rik chr1-38100396-38100697
chr1	37720085	38202898	482814	*	0.162376	2010300C02Rik	chr1-38202706-38203089	2.73856	0.00308544	2010300C02Rik chr1-38202706-38203089
chr1	37720085	38395373	675289	*	0.20361	2010300C02Rik	chr1-38395037-38395709	4.23447	1.14544e-05	2010300C02Rik chr1-38395037-38395709
chr1	37720085	38402967	682883	*	0.20361	2010300C02Rik	chr1-38402867-38403067	1.91251	0.0279054	2010300C02Rik chr1-38402867-38403067
chr1	37720085	38580615	860531	*	0.164744	2010300C02Rik	chr1-38580342-38580888	2.93905	0.00164608	2010300C02Rik chr1-38580342-38580888
chr1	37720085	38632731	912647	*	0.21043	2010300C02Rik	chr1-38632395-38633067	3.35313	0.000399522	2010300C02Rik chr1-38632395-38633067
chr1	37866429	37884545	18117	*	0.0824753	Tsga10	chr1-37884316-37884774	1.72834	0.041964	Tsga10 chr1-37884316-37884774
chr1	37866429	38129658	263230	*	-0.0933352	Tsga10	chr1-38128740-38130575	-1.98917	0.023341	Tsga10 chr1-38128740-38130575
chr1	37866429	38363613	497185	*	0.272907	Tsga10	chr1-38363371-38363854	6.25725	1.95911e-10	Tsga10 chr1-38363371-38363854
chr1	37866429	38665140	798712	*	0.157022	Tsga10	chr1-38664307-38665973	3.51321	0.000221364	Tsga10 chr1-38664307-38665973
chr1	37866429	38694324	827896	*	0.106018	Tsga10	chr1-38693964-38694683	2.50517	0.00611969	Tsga10 chr1-38693964-38694683
chr1	37866429	38836116	969688	*	0.146615	Tsga10	chr1-38835590-38836642	3.11297	0.000926083	Tsga10 chr1-38835590-38836642
chr1	37884545	37998010	113466	*	-0.0950662	Eif5b	chr1-37884316-37884774	-2.17941	0.0146508	Eif5b chr1-37884316-37884774
chr1	37889990	37890411	422	*	0.121139	Mitd1	chr1-37889196-37890784	2.30734	0.010518	Mitd1 chr1-37889196-37890784
chr1	37890411	38569890	679480	*	0.156059	Mitd1	chr1-38569780-38570000	4.0925	2.13373e-05	Mitd1 chr1-38569780-38570000
chr1	37890411	38662716	772306	*	0.113333	Mitd1	chr1-38662521-38662910	2.91393	0.00178457	Mitd1 chr1-38662521-38662910
chr1	37890411	38769988	879578	*	0.0898483	Mitd1	chr1-38769573-38770403	1.76215	0.0390217	Mitd1 chr1-38769573-38770403
chr1	37890477	38049756	159280	*	0.229998	Mrpl30	chr1-38049427-38050085	3.94408	4.00534e-05	Mrpl30 chr1-38049427-38050085
chr1	37890477	38252900	362424	*	0.155504	Mrpl30	chr1-38252578-38253222	2.37018	0.0088897	Mrpl30 chr1-38252578-38253222
chr1	37890477	38580615	690139	*	0.159725	Mrpl30	chr1-38580342-38580888	2.0969	0.0180012	Mrpl30 chr1-38580342-38580888
chr1	37890477	38789023	898547	*	0.134596	Mrpl30	chr1-38788832-38789213	2.11692	0.0171332	Mrpl30 chr1-38788832-38789213
chr1	37997893	38185511	187619	*	0.133965	Txndc9	chr1-38185180-38185841	2.37206	0.00884463	Txndc9 chr1-38185180-38185841
chr1	37997893	38529082	531190	*	0.116525	Txndc9	chr1-38528734-38529430	2.03436	0.0209576	Txndc9 chr1-38528734-38529430
chr1	37997893	38643788	645896	*	0.109488	Txndc9	chr1-38643657-38643918	2.11075	0.0173969	Txndc9 chr1-38643657-38643918
chr1	37998010	38549280	551271	*	0.126683	Eif5b	chr1-38548985-38549575	2.57646	0.00499093	Eif5b chr1-38548985-38549575
chr1	37998010	38657770	659761	*	0.0867425	Eif5b	chr1-38657349-38658190	1.70089	0.0444821	Eif5b chr1-38657349-38658190
chr1	37998010	38767968	769959	*	-0.0836649	Eif5b	chr1-38767753-38768182	-1.76328	0.0389269	Eif5b chr1-38767753-38768182
chr1	37998010	38777579	779570	*	0.090334	Eif5b	chr1-38777014-38778143	1.75094	0.0399779	Eif5b chr1-38777014-38778143
chr1	37998010	38787613	789604	*	0.101016	Eif5b	chr1-38787284-38787942	1.82643	0.033893	Eif5b chr1-38787284-38787942
chr1	38129801	38358978	229178	*	0.235383	Rev1	chr1-38358807-38359148	4.99569	2.93122e-07	Rev1 chr1-38358807-38359148
chr1	38129801	38384826	255026	*	0.140873	Rev1	chr1-38384689-38384962	2.76072	0.0028837	Rev1 chr1-38384689-38384962
chr1	38129801	38393105	263305	*	0.131423	Rev1	chr1-38392986-38393224	2.66578	0.00384048	Rev1 chr1-38392986-38393224
chr1	38129801	38632731	502931	*	0.127259	Rev1	chr1-38632395-38633067	2.36372	0.00904626	Rev1 chr1-38632395-38633067
chr1	38129801	38662716	532916	*	-0.0766145	Rev1	chr1-38662521-38662910	-1.69813	0.0447413	Rev1 chr1-38662521-38662910
chr1	38129801	38671268	541468	*	0.0975147	Rev1	chr1-38671027-38671508	2.23838	0.0125982	Rev1 chr1-38671027-38671508
chr1	38129801	38723761	593961	*	0.116532	Rev1	chr1-38723357-38724165	2.00506	0.0224783	Rev1 chr1-38723357-38724165
chr1	38129801	39047633	917833	*	0.0949742	Rev1	chr1-39047306-39047959	2.03342	0.0210052	Rev1 chr1-39047306-39047959
chr1	38129801	39122906	993106	*	0.121983	Rev1	chr1-39122300-39123512	2.51565	0.00594065	Rev1 chr1-39122300-39123512
chr1	38202898	38898161	695264	*	0.163298	Chst10	chr1-38202706-38203089	3.27096	0.000535923	Chst10 chr1-38202706-38203089
chr1	38252900	38898161	645262	*	0.100433	Chst10	chr1-38252578-38253222	1.78757	0.0369228	Chst10 chr1-38252578-38253222
chr1	38358978	38898161	539184	*	0.113836	Chst10	chr1-38358807-38359148	1.87313	0.0305253	Chst10 chr1-38358807-38359148
chr1	38384826	38985608	600783	*	0.184316	Pdcl3	chr1-38384689-38384962	2.87997	0.00198855	Pdcl3 chr1-38384689-38384962
chr1	38395373	38664955	269583	*	0.145271	Aff3	chr1-38395037-38395709	2.57866	0.00495926	Aff3 chr1-38395037-38395709
chr1	38407306	39367842	960537	*	0.0948159	Rpl31	chr1-38407007-38407605	1.75801	0.0393732	Rpl31 chr1-38407007-38407605
chr1	38427641	39367842	940202	*	-0.0870198	Rpl31	chr1-38427446-38427835	-2.21259	0.013463	Rpl31 chr1-38427446-38427835
chr1	38495379	38664955	169577	*	-0.167932	Aff3	chr1-38495131-38495626	-2.27354	0.0114968	Aff3 chr1-38495131-38495626
chr1	38495379	39367842	872464	*	-0.094012	Rpl31	chr1-38495131-38495626	-2.26293	0.0118199	Rpl31 chr1-38495131-38495626
chr1	38495379	39478755	983377	*	0.253787	Tbc1d8	chr1-38495131-38495626	2.10249	0.0177553	Tbc1d8 chr1-38495131-38495626
chr1	38557778	39367842	810065	*	-0.0806311	Rpl31	chr1-38557283-38558272	-2.06401	0.0195082	Rpl31 chr1-38557283-38558272
chr1	38627518	38985608	358091	*	0.0920839	Pdcl3	chr1-38626586-38628449	1.90214	0.0285764	Pdcl3 chr1-38626586-38628449
chr1	38643788	38664955	21168	*	-0.108048	Aff3	chr1-38643657-38643918	-1.98488	0.0235792	Aff3 chr1-38643657-38643918
chr1	38655173	38664955	9783	*	-0.102235	Aff3	chr1-38655043-38655303	-1.86846	0.030849	Aff3 chr1-38655043-38655303
chr1	38657770	39534992	877223	*	0.100099	Cnot11	chr1-38657349-38658190	2.0129	0.0220625	Cnot11 chr1-38657349-38658190
chr1	38662716	39478755	816040	*	-0.116456	Tbc1d8	chr1-38662521-38662910	-1.72684	0.0420985	Tbc1d8 chr1-38662521-38662910
chr1	38662716	39552002	889287	*	0.161879	Gm15832	chr1-38662521-38662910	3.33691	0.000423573	Gm15832 chr1-38662521-38662910
chr1	38664955	38862273	197319	*	-0.124999	Aff3	chr1-38861966-38862579	-2.24928	0.0122475	Aff3 chr1-38861966-38862579
chr1	38664955	38883901	218947	*	0.105063	Aff3	chr1-38883565-38884236	1.75042	0.0400228	Aff3 chr1-38883565-38884236
chr1	38664955	39047633	382679	*	-0.148046	Aff3	chr1-39047306-39047959	-2.16303	0.0152696	Aff3 chr1-39047306-39047959
chr1	38664955	39383398	718444	*	0.117873	Aff3	chr1-39383211-39383584	1.87527	0.0303777	Aff3 chr1-39383211-39383584
chr1	38664955	39430926	765972	*	-0.130626	Aff3	chr1-39430619-39431233	-1.73939	0.0409832	Aff3 chr1-39430619-39431233
chr1	38664955	39503324	838370	*	-0.16076	Aff3	chr1-39502809-39503839	-1.86636	0.0309956	Aff3 chr1-39502809-39503839
chr1	38664955	39545773	880819	*	0.0924267	Aff3	chr1-39545565-39545981	1.78847	0.0368499	Aff3 chr1-39545565-39545981
chr1	38664955	39559028	894074	*	0.124047	Aff3	chr1-39558703-39559352	1.80345	0.0356588	Aff3 chr1-39558703-39559352
chr1	38664955	39560601	895647	*	0.10664	Aff3	chr1-39560364-39560838	1.81051	0.0351087	Aff3 chr1-39560364-39560838
chr1	38665140	39534992	869853	*	0.0992176	Cnot11	chr1-38664307-38665973	1.95988	0.0250051	Cnot11 chr1-38664307-38665973
chr1	38694324	39367842	673519	*	0.118185	Rpl31	chr1-38693964-38694683	2.45687	0.00700776	Rpl31 chr1-38693964-38694683
chr1	38694324	39534992	840669	*	0.0824813	Cnot11	chr1-38693964-38694683	2.18475	0.0144537	Cnot11 chr1-38693964-38694683
chr1	38696279	38898161	201883	*	0.163596	Chst10	chr1-38695967-38696591	3.67741	0.000117807	Chst10 chr1-38695967-38696591
chr1	38696279	39577405	881127	*	0.0930904	Rnf149	chr1-38695967-38696591	2.01252	0.0220828	Rnf149 chr1-38695967-38696591
chr1	38723761	38985608	261848	*	0.153931	Pdcl3	chr1-38723357-38724165	2.82396	0.00237168	Pdcl3 chr1-38723357-38724165
chr1	38777579	39478755	701177	*	0.250147	Tbc1d8	chr1-38777014-38778143	2.14049	0.0161574	Tbc1d8 chr1-38777014-38778143
chr1	38783144	39478755	695612	*	0.152431	Tbc1d8	chr1-38783016-38783271	1.9582	0.0251034	Tbc1d8 chr1-38783016-38783271
chr1	38783144	39552002	768859	*	0.227312	Gm15832	chr1-38783016-38783271	3.99791	3.19517e-05	Gm15832 chr1-38783016-38783271
chr1	38787613	39552002	764390	*	0.08707	Gm15832	chr1-38787284-38787942	1.74044	0.0408907	Gm15832 chr1-38787284-38787942
chr1	38836116	38985608	149493	*	0.180521	Pdcl3	chr1-38835590-38836642	3.61394	0.000150792	Pdcl3 chr1-38835590-38836642
chr1	38842048	39478755	636708	*	0.174249	Tbc1d8	chr1-38841926-38842170	2.34997	0.00938751	Tbc1d8 chr1-38841926-38842170
chr1	38862273	38898161	35889	*	0.149879	Chst10	chr1-38861966-38862579	2.48245	0.00652407	Chst10 chr1-38861966-38862579
chr1	38862273	38985608	123336	*	0.212658	Pdcl3	chr1-38861966-38862579	4.38864	5.70296e-06	Pdcl3 chr1-38861966-38862579
chr1	38883901	39367842	483942	*	0.115009	Rpl31	chr1-38883565-38884236	2.25368	0.012108	Rpl31 chr1-38883565-38884236
chr1	38883901	39577405	693505	*	0.0983403	Rnf149	chr1-38883565-38884236	1.92223	0.0272886	Rnf149 chr1-38883565-38884236
chr1	38886113	39367842	481730	*	0.154519	Rpl31	chr1-38885778-38886447	2.89787	0.00187851	Rpl31 chr1-38885778-38886447
chr1	38886113	39534992	648880	*	0.10458	Cnot11	chr1-38885778-38886447	2.20216	0.013827	Cnot11 chr1-38885778-38886447
chr1	38898161	39025257	127097	*	0.102365	Chst10	chr1-39024544-39025969	1.92296	0.0272427	Chst10 chr1-39024544-39025969
chr1	38898161	39383398	485238	*	0.0914684	Chst10	chr1-39383211-39383584	1.7473	0.0402927	Chst10 chr1-39383211-39383584
chr1	38898161	39478555	580395	*	-0.0625373	Chst10	chr1-39477987-39479122	-1.7149	0.0431822	Chst10 chr1-39477987-39479122
chr1	38898161	39555748	657588	*	0.116343	Chst10	chr1-39555088-39556408	1.70996	0.0436366	Chst10 chr1-39555088-39556408
chr1	38898161	39679987	781827	*	0.111806	Chst10	chr1-39679867-39680106	2.61697	0.00443571	Chst10 chr1-39679867-39680106
chr1	38898161	39713760	815600	*	0.2047	Chst10	chr1-39713125-39714395	3.62317	0.000145509	Chst10 chr1-39713125-39714395
chr1	38898161	39842820	944660	*	0.173343	Chst10	chr1-39841833-39843806	2.68139	0.00366585	Chst10 chr1-39841833-39843806
chr1	38902668	38985608	82941	*	0.167889	Pdcl3	chr1-38902406-38902929	3.67348	0.000119633	Pdcl3 chr1-38902406-38902929
chr1	38902668	39534992	632325	*	0.0745576	Cnot11	chr1-38902406-38902929	1.68659	0.0458415	Cnot11 chr1-38902406-38902929
chr1	38902668	39900913	998246	*	0.145228	Map4k4	chr1-38902406-38902929	2.14787	0.0158621	Map4k4 chr1-38902406-38902929
chr1	38934821	39478755	543935	*	0.168477	Tbc1d8	chr1-38934614-38935027	2.22087	0.01318	Tbc1d8 chr1-38934614-38935027
chr1	38936848	39367842	430995	*	-0.120672	Rpl31	chr1-38936568-38937127	-2.74122	0.00306062	Rpl31 chr1-38936568-38937127
chr1	38985608	39122906	137299	*	0.14322	Pdcl3	chr1-39122300-39123512	2.73538	0.00311543	Pdcl3 chr1-39122300-39123512
chr1	38985608	39402030	416423	*	0.157015	Pdcl3	chr1-39401845-39402215	2.88417	0.00196226	Pdcl3 chr1-39401845-39402215
chr1	38985608	39424703	439096	*	0.15039	Pdcl3	chr1-39424522-39424884	2.87888	0.00199544	Pdcl3 chr1-39424522-39424884
chr1	38985608	39435567	449960	*	0.181069	Pdcl3	chr1-39435422-39435711	3.77759	7.91754e-05	Pdcl3 chr1-39435422-39435711
chr1	38985608	39487578	501971	*	0.118745	Pdcl3	chr1-39487439-39487717	2.36017	0.00913338	Pdcl3 chr1-39487439-39487717
chr1	38985608	39493476	507869	*	0.104087	Pdcl3	chr1-39493062-39493889	1.7749	0.037957	Pdcl3 chr1-39493062-39493889
chr1	38985608	39522650	537043	*	0.105553	Pdcl3	chr1-39522421-39522879	1.83717	0.0330921	Pdcl3 chr1-39522421-39522879
chr1	38985608	39685831	700224	*	0.127347	Pdcl3	chr1-39685424-39686238	2.26596	0.0117269	Pdcl3 chr1-39685424-39686238
chr1	38985608	39784857	799250	*	0.0838365	Pdcl3	chr1-39784718-39784995	1.72217	0.0425196	Pdcl3 chr1-39784718-39784995
chr1	38987694	39534992	547299	*	0.0838566	Cnot11	chr1-38986928-38988459	1.70331	0.0442553	Cnot11 chr1-38986928-38988459
chr1	38987694	39552002	564309	*	0.10863	Gm15832	chr1-38986928-38988459	2.06013	0.0196932	Gm15832 chr1-38986928-38988459
chr1	39042322	39367842	325521	*	-0.0820314	Rpl31	chr1-39042021-39042622	-1.80418	0.0356017	Rpl31 chr1-39042021-39042622
chr1	39042322	39478755	436434	*	-0.0834726	Tbc1d8	chr1-39042021-39042622	-1.72079	0.0426441	Tbc1d8 chr1-39042021-39042622
chr1	39042322	39552002	509681	*	0.271125	Gm15832	chr1-39042021-39042622	4.98628	3.07757e-07	Gm15832 chr1-39042021-39042622
chr1	39047633	39534992	487360	*	0.139871	Cnot11	chr1-39047306-39047959	2.28767	0.0110782	Cnot11 chr1-39047306-39047959
chr1	39089938	39900913	810976	*	-0.115443	Map4k4	chr1-39089725-39090151	-2.48574	0.00646405	Map4k4 chr1-39089725-39090151
chr1	39097717	39577405	479689	*	0.100235	Rnf149	chr1-39097515-39097918	2.09182	0.0182275	Rnf149 chr1-39097515-39097918
chr1	39116166	39577405	461240	*	0.075645	Rnf149	chr1-39115993-39116339	1.66331	0.0481253	Rnf149 chr1-39115993-39116339
chr1	39122906	39367842	244937	*	0.101344	Rpl31	chr1-39122300-39123512	2.02908	0.0212249	Rpl31 chr1-39122300-39123512
chr1	39124069	39367842	243774	*	-0.088545	Rpl31	chr1-39123915-39124223	-1.87021	0.0307275	Rpl31 chr1-39123915-39124223
chr1	39186291	39367842	181552	*	0.136792	Rpl31	chr1-39185583-39186999	2.79693	0.00257956	Rpl31 chr1-39185583-39186999
chr1	39186291	39534992	348702	*	0.148752	Cnot11	chr1-39185583-39186999	2.50669	0.00609331	Cnot11 chr1-39185583-39186999
chr1	39205347	39577405	372059	*	0.118774	Rnf149	chr1-39204842-39205852	2.70398	0.00342575	Rnf149 chr1-39204842-39205852
chr1	39205347	39900913	695567	*	0.162794	Map4k4	chr1-39204842-39205852	2.23394	0.0127435	Map4k4 chr1-39204842-39205852
chr1	39282794	39577405	294612	*	0.15957	Rnf149	chr1-39282562-39283026	2.92934	0.00169843	Rnf149 chr1-39282562-39283026
chr1	39313846	39534992	221147	*	0.0997197	Cnot11	chr1-39313719-39313972	2.04358	0.0204974	Cnot11 chr1-39313719-39313972
chr1	39345300	39900913	555614	*	0.102832	Map4k4	chr1-39344993-39345606	1.78319	0.0372778	Map4k4 chr1-39344993-39345606
chr1	39367842	39560601	192760	*	0.0895633	Rpl31	chr1-39560364-39560838	1.68848	0.0456597	Rpl31 chr1-39560364-39560838
chr1	39367842	39608566	240725	*	-0.0795618	Rpl31	chr1-39608378-39608753	-1.87285	0.0305443	Rpl31 chr1-39608378-39608753
chr1	39367842	39650767	282926	*	-0.0936009	Rpl31	chr1-39650077-39651457	-2.12444	0.0168165	Rpl31 chr1-39650077-39651457
chr1	39367842	39679987	312146	*	-0.0970476	Rpl31	chr1-39679867-39680106	-2.11497	0.0172163	Rpl31 chr1-39679867-39680106
chr1	39367842	39933034	565193	*	0.110861	Rpl31	chr1-39932890-39933177	2.13689	0.0163036	Rpl31 chr1-39932890-39933177
chr1	39367842	39949298	581457	*	0.103313	Rpl31	chr1-39949050-39949546	1.91542	0.0277197	Rpl31 chr1-39949050-39949546
chr1	39367842	39950231	582390	*	-0.0965604	Rpl31	chr1-39949979-39950483	-2.19526	0.0140726	Rpl31 chr1-39949979-39950483
chr1	39367842	40022712	654871	*	0.0992665	Rpl31	chr1-40022399-40023024	1.94476	0.025902	Rpl31 chr1-40022399-40023024
chr1	39367842	40064717	696876	*	0.108391	Rpl31	chr1-40064542-40064891	1.88	0.0300543	Rpl31 chr1-40064542-40064891
chr1	39367842	40122220	754379	*	-0.0766745	Rpl31	chr1-40122060-40122379	-1.71629	0.0430547	Rpl31 chr1-40122060-40122379
chr1	39383398	39552002	168605	*	0.243994	Gm15832	chr1-39383211-39383584	5.55392	1.39667e-08	Gm15832 chr1-39383211-39383584
chr1	39392165	39900913	508749	*	0.106767	Map4k4	chr1-39391746-39392584	1.8957	0.0289997	Map4k4 chr1-39391746-39392584
chr1	39408672	40074079	665408	*	0.157851	Il1r2	chr1-39408334-39409010	2.09693	0.018	Il1r2 chr1-39408334-39409010
chr1	39418020	40225080	807061	*	0.16158	Il1r1	chr1-39417668-39418372	2.25301	0.0121292	Il1r1 chr1-39417668-39418372
chr1	39418020	40324610	906591	*	0.121276	Il1rl2	chr1-39417668-39418372	2.31668	0.0102607	Il1rl2 chr1-39417668-39418372
chr1	39430926	39478755	47830	*	0.299087	Tbc1d8	chr1-39430619-39431233	2.17554	0.0147949	Tbc1d8 chr1-39430619-39431233
chr1	39430926	39900913	469988	*	0.109274	Map4k4	chr1-39430619-39431233	1.69917	0.0446432	Map4k4 chr1-39430619-39431233
chr1	39435567	40074079	638513	*	0.199801	Il1r2	chr1-39435422-39435711	2.74493	0.00302615	Il1r2 chr1-39435422-39435711
chr1	39443870	39552002	108133	*	0.110553	Gm15832	chr1-39443661-39444079	1.78186	0.0373861	Gm15832 chr1-39443661-39444079
chr1	39469126	39478755	9630	*	0.156509	Tbc1d8	chr1-39468979-39469272	1.72799	0.0419948	Tbc1d8 chr1-39468979-39469272
chr1	39469126	39534992	65867	*	0.083961	Cnot11	chr1-39468979-39469272	1.83679	0.0331201	Cnot11 chr1-39468979-39469272
chr1	39469126	40074079	604954	*	0.199801	Il1r2	chr1-39468979-39469272	2.78729	0.00265751	Il1r2 chr1-39468979-39469272
chr1	39478555	39534992	56438	*	-0.0885073	Cnot11	chr1-39477987-39479122	-1.82154	0.0342623	Cnot11 chr1-39477987-39479122
chr1	39478555	40074079	595525	*	0.158284	Il1r2	chr1-39477987-39479122	2.05814	0.0197884	Il1r2 chr1-39477987-39479122
chr1	39478755	39503324	24570	*	0.350333	Tbc1d8	chr1-39502809-39503839	2.59021	0.00479593	Tbc1d8 chr1-39502809-39503839
chr1	39478755	39509993	31239	*	0.218829	Tbc1d8	chr1-39509647-39510339	1.83882	0.0329711	Tbc1d8 chr1-39509647-39510339
chr1	39478755	39636241	157487	*	0.140845	Tbc1d8	chr1-39635962-39636520	1.8385	0.0329946	Tbc1d8 chr1-39635962-39636520
chr1	39478755	39746676	267922	*	-0.141476	Tbc1d8	chr1-39746364-39746987	-1.66409	0.0480474	Tbc1d8 chr1-39746364-39746987
chr1	39478755	39782042	303288	*	0.284357	Tbc1d8	chr1-39781838-39782245	1.70988	0.0436436	Tbc1d8 chr1-39781838-39782245
chr1	39478755	39784857	306103	*	0.20896	Tbc1d8	chr1-39784718-39784995	1.72805	0.0419898	Tbc1d8 chr1-39784718-39784995
chr1	39478755	39824791	346037	*	0.189022	Tbc1d8	chr1-39824643-39824939	1.97731	0.0240035	Tbc1d8 chr1-39824643-39824939
chr1	39478755	39847293	368539	*	0.31984	Tbc1d8	chr1-39847081-39847504	2.51643	0.00592747	Tbc1d8 chr1-39847081-39847504
chr1	39478755	39851290	372536	*	0.323194	Tbc1d8	chr1-39851100-39851479	2.46263	0.00689616	Tbc1d8 chr1-39851100-39851479
chr1	39478755	39918184	439430	*	-0.187019	Tbc1d8	chr1-39917468-39918899	-1.73389	0.0414687	Tbc1d8 chr1-39917468-39918899
chr1	39478755	39954822	476068	*	-0.157276	Tbc1d8	chr1-39954351-39955293	-1.68965	0.0455477	Tbc1d8 chr1-39954351-39955293
chr1	39478755	40064717	585963	*	0.276928	Tbc1d8	chr1-40064542-40064891	2.04253	0.0205495	Tbc1d8 chr1-40064542-40064891
chr1	39478755	40295027	816273	*	0.258102	Tbc1d8	chr1-40294825-40295228	1.84512	0.0325102	Tbc1d8 chr1-40294825-40295228
chr1	39503324	40465552	962229	*	-0.174635	Il18r1	chr1-39502809-39503839	-2.282	0.0112446	Il18r1 chr1-39502809-39503839
chr1	39527563	40465552	937990	*	0.121667	Il18r1	chr1-39527310-39527816	1.72665	0.0421155	Il18r1 chr1-39527310-39527816
chr1	39530393	39534992	4600	*	0.0947496	Cnot11	chr1-39530101-39530684	1.79987	0.0359406	Cnot11 chr1-39530101-39530684
chr1	39530393	39552002	21610	*	0.0928679	Gm15832	chr1-39530101-39530684	1.88432	0.029761	Gm15832 chr1-39530101-39530684
chr1	39534992	39685831	150840	*	0.109232	Cnot11	chr1-39685424-39686238	2.03302	0.0210255	Cnot11 chr1-39685424-39686238
chr1	39534992	39734566	199575	*	0.134817	Cnot11	chr1-39733905-39735227	3.34171	0.000416314	Cnot11 chr1-39733905-39735227
chr1	39534992	39735985	200994	*	0.168135	Cnot11	chr1-39735389-39736580	3.26535	0.000546652	Cnot11 chr1-39735389-39736580
chr1	39534992	39842820	307829	*	0.123274	Cnot11	chr1-39841833-39843806	2.59881	0.00467731	Cnot11 chr1-39841833-39843806
chr1	39534992	39935017	400026	*	0.130325	Cnot11	chr1-39934846-39935187	2.99147	0.00138819	Cnot11 chr1-39934846-39935187
chr1	39534992	39977016	442025	*	0.138082	Cnot11	chr1-39976870-39977162	2.2796	0.0113157	Cnot11 chr1-39976870-39977162
chr1	39534992	40330558	795567	*	0.199405	Cnot11	chr1-40330363-40330752	3.48487	0.000246184	Cnot11 chr1-40330363-40330752
chr1	39534992	40469966	934975	*	0.0947077	Cnot11	chr1-40469695-40470237	1.68507	0.0459875	Cnot11 chr1-40469695-40470237
chr1	39535693	40324610	788918	*	0.10091	Il1rl2	chr1-39534981-39536405	2.91407	0.00178375	Il1rl2 chr1-39534981-39536405
chr1	39545773	40465552	919780	*	0.129489	Il18r1	chr1-39545565-39545981	2.31025	0.0104372	Il18r1 chr1-39545565-39545981
chr1	39552002	39685831	133830	*	0.112865	Gm15832	chr1-39685424-39686238	2.4639	0.0068718	Gm15832 chr1-39685424-39686238
chr1	39552002	39713760	161759	*	0.0832057	Gm15832	chr1-39713125-39714395	1.71976	0.0427377	Gm15832 chr1-39713125-39714395
chr1	39552002	39746676	194675	*	0.113202	Gm15832	chr1-39746364-39746987	2.44356	0.00727153	Gm15832 chr1-39746364-39746987
chr1	39552002	39749791	197790	*	0.194178	Gm15832	chr1-39749370-39750211	3.30344	0.000477539	Gm15832 chr1-39749370-39750211
chr1	39552002	39840986	288985	*	0.139049	Gm15832	chr1-39840831-39841140	2.01125	0.0221493	Gm15832 chr1-39840831-39841140
chr1	39552002	39889375	337374	*	0.242927	Gm15832	chr1-39889249-39889501	3.3942	0.000344153	Gm15832 chr1-39889249-39889501
chr1	39552002	39907126	355125	*	0.164533	Gm15832	chr1-39906918-39907333	2.30019	0.0107187	Gm15832 chr1-39906918-39907333
chr1	39552002	39911577	359576	*	0.0765831	Gm15832	chr1-39911362-39911791	1.85665	0.0316805	Gm15832 chr1-39911362-39911791
chr1	39552002	39950231	398230	*	0.185892	Gm15832	chr1-39949979-39950483	3.34727	0.000408063	Gm15832 chr1-39949979-39950483
chr1	39552002	40190180	638179	*	0.214999	Gm15832	chr1-40189899-40190461	3.91949	4.43691e-05	Gm15832 chr1-40189899-40190461
chr1	39552002	40465688	913687	*	0.105751	Gm15832	chr1-40465403-40465972	1.70658	0.0439501	Gm15832 chr1-40465403-40465972
chr1	39552002	40479594	927593	*	0.0770262	Gm15832	chr1-40479305-40479883	1.65896	0.0485617	Gm15832 chr1-40479305-40479883
chr1	39555748	39577405	21658	*	-0.0900849	Rnf149	chr1-39555088-39556408	-1.91091	0.0280078	Rnf149 chr1-39555088-39556408
chr1	39559028	39577405	18378	*	0.101873	Rnf149	chr1-39558703-39559352	2.72131	0.00325121	Rnf149 chr1-39558703-39559352
chr1	39571780	39900913	329134	*	-0.0852019	Map4k4	chr1-39571619-39571941	-1.86326	0.0312128	Map4k4 chr1-39571619-39571941
chr1	39577405	39710408	133004	*	0.0690759	Rnf149	chr1-39710089-39710727	1.73166	0.0416673	Rnf149 chr1-39710089-39710727
chr1	39577405	39782042	204638	*	-0.0913797	Rnf149	chr1-39781838-39782245	-1.7097	0.0436611	Rnf149 chr1-39781838-39782245
chr1	39577405	39847293	269889	*	-0.106023	Rnf149	chr1-39847081-39847504	-2.04543	0.0204065	Rnf149 chr1-39847081-39847504
chr1	39577405	40059283	481879	*	0.0929028	Rnf149	chr1-40059023-40059542	1.8992	0.0287693	Rnf149 chr1-40059023-40059542
chr1	39577405	40262939	685535	*	0.128712	Rnf149	chr1-40262431-40263447	2.74436	0.00303144	Rnf149 chr1-40262431-40263447
chr1	39577405	40476949	899545	*	0.122613	Rnf149	chr1-40476797-40477101	2.72104	0.0032538	Rnf149 chr1-40476797-40477101
chr1	39608566	40515362	906797	*	0.126371	Il18rap	chr1-39608378-39608753	2.01084	0.0221712	Il18rap chr1-39608378-39608753
chr1	39614737	40074079	459343	*	0.26797	Il1r2	chr1-39614146-39615327	3.82417	6.56066e-05	Il1r2 chr1-39614146-39615327
chr1	39614737	40324610	709874	*	0.164427	Il1rl2	chr1-39614146-39615327	3.28059	0.000517956	Il1rl2 chr1-39614146-39615327
chr1	39713760	40074079	360320	*	0.212323	Il1r2	chr1-39713125-39714395	2.92139	0.00174234	Il1r2 chr1-39713125-39714395
chr1	39714912	40429570	714659	*	0.0711549	Il1rl1	chr1-39714804-39715019	1.82132	0.0342788	Il1rl1 chr1-39714804-39715019
chr1	39734566	40074079	339514	*	0.144691	Il1r2	chr1-39733905-39735227	1.78334	0.0372651	Il1r2 chr1-39733905-39735227
chr1	39782042	39900913	118872	*	0.213072	Map4k4	chr1-39781838-39782245	3.15016	0.000815919	Map4k4 chr1-39781838-39782245
chr1	39782042	40465552	683511	*	-0.140074	Il18r1	chr1-39781838-39782245	-1.67807	0.046667	Il18r1 chr1-39781838-39782245
chr1	39782042	40515362	733321	*	-0.123219	Il18rap	chr1-39781838-39782245	-1.65983	0.0484742	Il18rap chr1-39781838-39782245
chr1	39820658	39900913	80256	*	0.150045	Map4k4	chr1-39820478-39820838	2.6072	0.00456429	Map4k4 chr1-39820478-39820838
chr1	39824791	39900913	76123	*	0.145198	Map4k4	chr1-39824643-39824939	2.77272	0.00277948	Map4k4 chr1-39824643-39824939
chr1	39842820	40429570	586751	*	0.0952823	Il1rl1	chr1-39841833-39843806	2.76903	0.00281118	Il1rl1 chr1-39841833-39843806
chr1	39847293	39900913	53621	*	0.15605	Map4k4	chr1-39847081-39847504	2.35735	0.00920292	Map4k4 chr1-39847081-39847504
chr1	39847293	40074079	226787	*	0.180992	Il1r2	chr1-39847081-39847504	2.35168	0.00934442	Il1r2 chr1-39847081-39847504
chr1	39851290	39900913	49624	*	0.165848	Map4k4	chr1-39851100-39851479	2.70549	0.00341015	Map4k4 chr1-39851100-39851479
chr1	39851290	40465552	614263	*	-0.11889	Il18r1	chr1-39851100-39851479	-1.77582	0.037881	Il18r1 chr1-39851100-39851479
chr1	39895565	40074079	178515	*	0.243174	Il1r2	chr1-39895176-39895953	3.87259	5.38434e-05	Il1r2 chr1-39895176-39895953
chr1	39896998	39900913	3916	*	-0.128708	Map4k4	chr1-39896496-39897499	-2.32526	0.010029	Map4k4 chr1-39896496-39897499
chr1	39896998	40465552	568555	*	0.142236	Il18r1	chr1-39896496-39897499	1.84455	0.0325515	Il18r1 chr1-39896496-39897499
chr1	39900913	39980977	80065	*	-0.0925152	Map4k4	chr1-39980611-39981343	-2.19175	0.0141989	Map4k4 chr1-39980611-39981343
chr1	39900913	40059283	158371	*	0.104044	Map4k4	chr1-40059023-40059542	2.15335	0.0156455	Map4k4 chr1-40059023-40059542
chr1	39900913	40243660	342748	*	-0.100383	Map4k4	chr1-40243468-40243851	-2.00033	0.0227322	Map4k4 chr1-40243468-40243851
chr1	39900913	40479594	578682	*	-0.0816214	Map4k4	chr1-40479305-40479883	-1.80605	0.035455	Map4k4 chr1-40479305-40479883
chr1	39900913	40501730	600818	*	-0.129118	Map4k4	chr1-40501105-40502355	-2.37423	0.0087929	Map4k4 chr1-40501105-40502355
chr1	39900913	40504622	603710	*	-0.112736	Map4k4	chr1-40504356-40504888	-2.422	0.00771764	Map4k4 chr1-40504356-40504888
chr1	39900913	40516373	615461	*	-0.070974	Map4k4	chr1-40516018-40516728	-1.79724	0.0361489	Map4k4 chr1-40516018-40516728
chr1	39900913	40579611	678699	*	0.128188	Map4k4	chr1-40579061-40580160	2.29796	0.010782	Map4k4 chr1-40579061-40580160
chr1	39900913	40681213	780301	*	0.130988	Map4k4	chr1-40680310-40682115	2.18435	0.0144684	Map4k4 chr1-40680310-40682115
chr1	39923383	40429570	506188	*	0.0884976	Il1rl1	chr1-39922691-39924075	2.16911	0.0150372	Il1rl1 chr1-39922691-39924075
chr1	40045866	40225080	179215	*	0.288503	Il1r1	chr1-40045498-40046234	4.79398	8.17524e-07	Il1r1 chr1-40045498-40046234
chr1	40045866	40324610	278745	*	0.385896	Il1rl2	chr1-40045498-40046234	7.91167	1.26978e-15	Il1rl2 chr1-40045498-40046234
chr1	40056101	40074079	17979	*	0.174723	Il1r2	chr1-40055839-40056363	3.14056	0.000843134	Il1r2 chr1-40055839-40056363
chr1	40056101	40225080	168980	*	0.146237	Il1r1	chr1-40055839-40056363	2.21027	0.013543	Il1r1 chr1-40055839-40056363
chr1	40059283	40225080	165798	*	0.164061	Il1r1	chr1-40059023-40059542	1.96048	0.0249696	Il1r1 chr1-40059023-40059542
chr1	40074079	40084617	10539	*	0.206376	Il1r2	chr1-40084429-40084805	3.41611	0.000317613	Il1r2 chr1-40084429-40084805
chr1	40074079	40087086	13008	*	0.193019	Il1r2	chr1-40086904-40087267	2.22186	0.0131462	Il1r2 chr1-40086904-40087267
chr1	40074079	40330558	256480	*	0.41827	Il1r2	chr1-40330363-40330752	5.05459	2.15657e-07	Il1r2 chr1-40330363-40330752
chr1	40074079	40404928	330850	*	0.143642	Il1r2	chr1-40404674-40405181	1.92617	0.0270414	Il1r2 chr1-40404674-40405181
chr1	40074079	40579611	505533	*	0.181363	Il1r2	chr1-40579061-40580160	2.88633	0.00194883	Il1r2 chr1-40579061-40580160
chr1	40074079	40768692	694614	*	0.136965	Il1r2	chr1-40768431-40768952	1.81888	0.034465	Il1r2 chr1-40768431-40768952
chr1	40084617	40225080	140464	*	0.159837	Il1r1	chr1-40084429-40084805	2.25877	0.0119489	Il1r1 chr1-40084429-40084805
chr1	40115407	40225080	109674	*	0.155356	Il1r1	chr1-40114998-40115815	2.33943	0.00965648	Il1r1 chr1-40114998-40115815
chr1	40115407	40324610	209204	*	0.0918443	Il1rl2	chr1-40114998-40115815	1.69936	0.0446257	Il1rl2 chr1-40114998-40115815
chr1	40115407	40515362	399956	*	0.097612	Il18rap	chr1-40114998-40115815	1.65924	0.0485335	Il18rap chr1-40114998-40115815
chr1	40211032	40429570	218539	*	0.0739916	Il1rl1	chr1-40210591-40211472	2.04768	0.0202958	Il1rl1 chr1-40210591-40211472
chr1	40224923	40225080	158	*	0.157967	Il1r1	chr1-40224726-40225120	2.01097	0.0221641	Il1r1 chr1-40224726-40225120
chr1	40225080	40262939	37860	*	0.151736	Il1r1	chr1-40262431-40263447	2.08298	0.0186263	Il1r1 chr1-40262431-40263447
chr1	40225080	40266623	41544	*	0.191376	Il1r1	chr1-40266424-40266821	2.67305	0.0037582	Il1r1 chr1-40266424-40266821
chr1	40225080	40284089	59010	*	0.180239	Il1r1	chr1-40283296-40284882	2.34424	0.00953295	Il1r1 chr1-40283296-40284882
chr1	40225080	40353177	128098	*	0.154749	Il1r1	chr1-40353046-40353307	2.09782	0.0179605	Il1r1 chr1-40353046-40353307
chr1	40225080	40399770	174691	*	0.31249	Il1r1	chr1-40399471-40400069	4.81129	7.49811e-07	Il1r1 chr1-40399471-40400069
chr1	40225080	40681213	456134	*	0.157887	Il1r1	chr1-40680310-40682115	2.50542	0.00611536	Il1r1 chr1-40680310-40682115
chr1	40225080	40688254	463175	*	0.219222	Il1r1	chr1-40687626-40688881	3.73505	9.38398e-05	Il1r1 chr1-40687626-40688881
chr1	40225080	40768692	543613	*	0.25318	Il1r1	chr1-40768431-40768952	3.40765	0.000327626	Il1r1 chr1-40768431-40768952
chr1	40225080	40797280	572201	*	0.144107	Il1r1	chr1-40796863-40797696	2.12541	0.0167762	Il1r1 chr1-40796863-40797696
chr1	40225080	40844752	619673	*	0.169134	Il1r1	chr1-40844540-40844964	2.10949	0.0174513	Il1r1 chr1-40844540-40844964
chr1	40243660	40465552	221893	*	0.156965	Il18r1	chr1-40243468-40243851	2.56123	0.00521508	Il18r1 chr1-40243468-40243851
chr1	40271201	40429570	158370	*	0.110513	Il1rl1	chr1-40270875-40271527	2.77779	0.0027365	Il1rl1 chr1-40270875-40271527
chr1	40284089	40465552	181464	*	0.209818	Il18r1	chr1-40283296-40284882	3.57872	0.00017264	Il18r1 chr1-40283296-40284882
chr1	40284089	40515362	231274	*	0.100317	Il18rap	chr1-40283296-40284882	1.90024	0.0287006	Il18rap chr1-40283296-40284882
chr1	40324610	40346621	22012	*	0.0724948	Il1rl2	chr1-40346503-40346738	2.2958	0.0108437	Il1rl2 chr1-40346503-40346738
chr1	40324610	40353177	28568	*	0.128815	Il1rl2	chr1-40353046-40353307	2.46944	0.00676633	Il1rl2 chr1-40353046-40353307
chr1	40324610	40657992	333383	*	0.105974	Il1rl2	chr1-40657668-40658316	2.21365	0.0134263	Il1rl2 chr1-40657668-40658316
chr1	40324610	40688254	363645	*	0.0978097	Il1rl2	chr1-40687626-40688881	1.99618	0.0229573	Il1rl2 chr1-40687626-40688881
chr1	40324610	40844752	520143	*	0.161667	Il1rl2	chr1-40844540-40844964	3.27476	0.000528751	Il1rl2 chr1-40844540-40844964
chr1	40386381	40515362	128982	*	0.114599	Il18rap	chr1-40386092-40386669	1.824	0.0340761	Il18rap chr1-40386092-40386669
chr1	40397533	40429570	32038	*	0.312705	Il1rl1	chr1-40397409-40397656	7.27608	1.7183e-13	Il1rl1 chr1-40397409-40397656
chr1	40397533	40515362	117830	*	0.183185	Il18rap	chr1-40397409-40397656	3.1619	0.000783721	Il18rap chr1-40397409-40397656
chr1	40399770	40465552	65783	*	0.108702	Il18r1	chr1-40399471-40400069	1.7066	0.0439486	Il18r1 chr1-40399471-40400069
chr1	40429570	40465688	36119	*	0.0728935	Il1rl1	chr1-40465403-40465972	2.16663	0.0151315	Il1rl1 chr1-40465403-40465972
chr1	40429570	40504622	75053	*	0.0776129	Il1rl1	chr1-40504356-40504888	2.16924	0.0150322	Il1rl1 chr1-40504356-40504888
chr1	40465552	40475782	10231	*	0.170031	Il18r1	chr1-40475369-40476194	2.43819	0.00738051	Il18r1 chr1-40475369-40476194
chr1	40465552	40501730	36179	*	0.127268	Il18r1	chr1-40501105-40502355	1.70539	0.0440607	Il18r1 chr1-40501105-40502355
chr1	40465552	40514935	49384	*	0.185145	Il18r1	chr1-40514045-40515824	2.76592	0.00283815	Il18r1 chr1-40514045-40515824
chr1	40465552	40681213	215662	*	0.127452	Il18r1	chr1-40680310-40682115	1.73482	0.0413862	Il18r1 chr1-40680310-40682115
chr1	40465552	40688254	222703	*	0.102995	Il18r1	chr1-40687626-40688881	1.77173	0.0382201	Il18r1 chr1-40687626-40688881
chr1	40475782	40515362	39581	*	0.182634	Il18rap	chr1-40475369-40476194	2.75124	0.00296855	Il18rap chr1-40475369-40476194
chr1	40504622	40515362	10741	*	0.161772	Il18rap	chr1-40504356-40504888	2.83727	0.00227505	Il18rap chr1-40504356-40504888
chr1	40514935	40515362	428	*	0.156145	Il18rap	chr1-40514045-40515824	2.39153	0.00838911	Il18rap chr1-40514045-40515824
chr1	40515362	40516373	1012	*	0.121012	Il18rap	chr1-40516018-40516728	2.23291	0.0127773	Il18rap chr1-40516018-40516728
chr1	40515362	40681213	165852	*	0.137376	Il18rap	chr1-40680310-40682115	1.95537	0.0252697	Il18rap chr1-40680310-40682115
chr1	42713433	43098710	385278	*	0.131263	AI597479	chr1-42713049-42713816	2.98592	0.00141363	AI597479 chr1-42713049-42713816
chr1	42714474	43098637	384164	*	0.157065	Tgfbrap1	chr1-42714127-42714821	2.45407	0.00706242	Tgfbrap1 chr1-42714127-42714821
chr1	42714474	43444579	730106	*	0.0890774	Nck2	chr1-42714127-42714821	1.66368	0.0480881	Nck2 chr1-42714127-42714821
chr1	42851146	43098637	247492	*	0.133144	Tgfbrap1	chr1-42850480-42851812	2.22055	0.0131906	Tgfbrap1 chr1-42850480-42851812
chr1	42851233	42915124	63892	*	0.0877301	Mrps9	chr1-42914860-42915387	2.10723	0.0175489	Mrps9 chr1-42914860-42915387
chr1	42851233	43070721	219489	*	0.0837899	Mrps9	chr1-43070238-43071204	1.89363	0.0291373	Mrps9 chr1-43070238-43071204
chr1	42851233	43139720	288488	*	0.0853427	Mrps9	chr1-43139407-43140033	1.8145	0.0348004	Mrps9 chr1-43139407-43140033
chr1	42851233	43376004	524772	*	0.127401	Mrps9	chr1-43375895-43376112	2.77877	0.00272829	Mrps9 chr1-43375895-43376112
chr1	42851233	43500753	649521	*	0.0883937	Mrps9	chr1-43499997-43501508	1.92203	0.0273011	Mrps9 chr1-43499997-43501508
chr1	42851233	43843775	992543	*	0.0834066	Mrps9	chr1-43843281-43844269	1.68688	0.0458131	Mrps9 chr1-43843281-43844269
chr1	43098637	43163685	65049	*	0.0955222	Tgfbrap1	chr1-43163007-43164362	1.65121	0.0493475	Tgfbrap1 chr1-43163007-43164362
chr1	43098637	43360574	261938	*	0.103178	Tgfbrap1	chr1-43360274-43360873	2.10363	0.0177056	Tgfbrap1 chr1-43360274-43360873
chr1	43098637	43389327	290691	*	0.111999	Tgfbrap1	chr1-43388891-43389762	2.08082	0.0187254	Tgfbrap1 chr1-43388891-43389762
chr1	43098637	43467936	369300	*	0.139246	Tgfbrap1	chr1-43467617-43468254	2.5663	0.00513948	Tgfbrap1 chr1-43467617-43468254
chr1	43098637	43888466	789830	*	0.106843	Tgfbrap1	chr1-43888036-43888896	1.88721	0.0295658	Tgfbrap1 chr1-43888036-43888896
chr1	43098637	43899022	800386	*	0.108879	Tgfbrap1	chr1-43898736-43899308	1.67267	0.0471957	Tgfbrap1 chr1-43898736-43899308
chr1	43098710	43445829	347120	*	0.131456	AI597479	chr1-43445164-43446493	2.66063	0.0038997	AI597479 chr1-43445164-43446493
chr1	43098710	43902897	804188	*	0.105326	AI597479	chr1-43902523-43903271	2.00106	0.0226928	AI597479 chr1-43902523-43903271
chr1	43110635	43444579	333945	*	-0.138526	Nck2	chr1-43110206-43111063	-2.44308	0.00728135	Nck2 chr1-43110206-43111063
chr1	43144650	43444579	299930	*	-0.10517	Nck2	chr1-43144379-43144920	-2.1205	0.0169819	Nck2 chr1-43144379-43144920
chr1	43224980	43444579	219600	*	-0.121037	Nck2	chr1-43223890-43226070	-2.12553	0.0167712	Nck2 chr1-43223890-43226070
chr1	43241409	43827800	586392	*	0.112634	Uxs1	chr1-43241194-43241623	2.50224	0.00617059	Uxs1 chr1-43241194-43241623
chr1	43264583	43933647	669065	*	0.0942084	Tpp2	chr1-43264236-43264929	2.14176	0.0161063	Tpp2 chr1-43264236-43264929
chr1	43375004	44118957	743954	*	0.0952818	Bivm	chr1-43374514-43375493	1.75086	0.039985	Bivm chr1-43374514-43375493
chr1	43376004	43827800	451797	*	0.0966755	Uxs1	chr1-43375895-43376112	1.80932	0.035201	Uxs1 chr1-43375895-43376112
chr1	43444579	43474476	29898	*	0.15645	Nck2	chr1-43473893-43475059	2.53961	0.00554888	Nck2 chr1-43473893-43475059
chr1	43444579	43520161	75583	*	-0.112795	Nck2	chr1-43519737-43520585	-2.02542	0.0214123	Nck2 chr1-43519737-43520585
chr1	43444579	43549715	105137	*	0.0944613	Nck2	chr1-43549598-43549832	1.74809	0.0402245	Nck2 chr1-43549598-43549832
chr1	43446955	44118957	672003	*	0.12338	Bivm	chr1-43446761-43447149	2.66255	0.00387757	Bivm chr1-43446761-43447149
chr1	43457077	44102441	645365	*	0.205065	Tex30	chr1-43456557-43457597	3.56541	0.000181641	Tex30 chr1-43456557-43457597
chr1	43464069	44102441	638373	*	0.0933951	Tex30	chr1-43463921-43464217	1.90007	0.0287123	Tex30 chr1-43463921-43464217
chr1	43467936	44147744	679809	*	0.13457	Ercc5	chr1-43467617-43468254	2.45294	0.00708478	Ercc5 chr1-43467617-43468254
chr1	43500753	43827800	327048	*	0.128263	Uxs1	chr1-43499997-43501508	2.29326	0.0109165	Uxs1 chr1-43499997-43501508
chr1	43500753	44061936	561184	*	0.0851917	Gm8251	chr1-43499997-43501508	2.01382	0.0220141	Gm8251 chr1-43499997-43501508
chr1	43502818	44118957	616140	*	0.214174	Bivm	chr1-43502614-43503021	5.06947	1.99462e-07	Bivm chr1-43502614-43503021
chr1	43520161	43933647	413487	*	0.0956618	Tpp2	chr1-43519737-43520585	2.05123	0.0201223	Tpp2 chr1-43519737-43520585
chr1	43520161	44102441	582281	*	0.189911	Tex30	chr1-43519737-43520585	3.98639	3.35426e-05	Tex30 chr1-43519737-43520585
chr1	43534853	44061936	527084	*	0.134641	Gm8251	chr1-43534541-43535165	3.4784	0.000252204	Gm8251 chr1-43534541-43535165
chr1	43537170	44118957	581788	*	0.160054	Bivm	chr1-43537009-43537330	4.16351	1.56697e-05	Bivm chr1-43537009-43537330
chr1	43537170	44147744	610575	*	0.0853891	Ercc5	chr1-43537009-43537330	1.79077	0.0366653	Ercc5 chr1-43537009-43537330
chr1	43539883	43933647	393765	*	0.134763	Tpp2	chr1-43539509-43540257	2.65696	0.00394238	Tpp2 chr1-43539509-43540257
chr1	43542632	43933647	391016	*	0.144396	Tpp2	chr1-43542276-43542987	2.82991	0.00232808	Tpp2 chr1-43542276-43542987
chr1	43768351	44061936	293586	*	0.133781	Gm8251	chr1-43767703-43768998	3.23439	0.00060951	Gm8251 chr1-43767703-43768998
chr1	43827390	44147744	320355	*	0.093919	Ercc5	chr1-43826482-43828298	1.8604	0.0314145	Ercc5 chr1-43826482-43828298
chr1	43827800	43899022	71223	*	-0.0950937	Uxs1	chr1-43898736-43899308	-2.0518	0.0200948	Uxs1 chr1-43898736-43899308
chr1	43827800	44064773	236974	*	-0.0865714	Uxs1	chr1-44064427-44065119	-1.93569	0.026453	Uxs1 chr1-44064427-44065119
chr1	43845883	44061936	216054	*	0.119758	Gm8251	chr1-43845679-43846087	2.92343	0.00173098	Gm8251 chr1-43845679-43846087
chr1	43845883	44147744	301862	*	0.0913895	Ercc5	chr1-43845679-43846087	1.7023	0.0443496	Ercc5 chr1-43845679-43846087
chr1	43880405	43933647	53243	*	0.0973588	Tpp2	chr1-43879690-43881120	1.94631	0.025809	Tpp2 chr1-43879690-43881120
chr1	43880405	44061936	181532	*	0.102318	Gm8251	chr1-43879690-43881120	2.32732	0.00997409	Gm8251 chr1-43879690-43881120
chr1	43915464	44147744	232281	*	0.123297	Ercc5	chr1-43915337-43915590	2.32502	0.0100355	Ercc5 chr1-43915337-43915590
chr1	43933647	44162343	228697	*	-0.102753	Tpp2	chr1-44161953-44162733	-2.19139	0.0142118	Tpp2 chr1-44161953-44162733
chr1	43933853	44061936	128084	*	-0.105394	Gm8251	chr1-43933033-43934672	-2.02897	0.0212307	Gm8251 chr1-43933033-43934672
chr1	43933853	44102441	168589	*	0.12632	Tex30	chr1-43933033-43934672	1.73082	0.0417416	Tex30 chr1-43933033-43934672
chr1	44042305	44147744	105440	*	0.125937	Ercc5	chr1-44041440-44043169	2.51081	0.00602281	Ercc5 chr1-44041440-44043169
chr1	44061936	44101995	40060	*	-0.0930421	Gm8251	chr1-44101217-44102772	-1.7875	0.0369283	Gm8251 chr1-44101217-44102772
chr1	44061936	44119240	57305	*	0.0782856	Gm8251	chr1-44118231-44120249	2.03847	0.0207513	Gm8251 chr1-44118231-44120249
chr1	44061936	44148084	86149	*	0.09743	Gm8251	chr1-44147140-44149027	2.2082	0.0136151	Gm8251 chr1-44147140-44149027
chr1	45795166	45795249	84	*	0.183579	Wdr75	chr1-45794576-45795922	3.2016	0.000683335	Wdr75 chr1-45794576-45795922
chr1	46892852	46894600	1749	*	0.077721	Slc39a10	chr1-46893947-46895253	1.81352	0.034876	Slc39a10 chr1-46893947-46895253
chr1	51333838	51916071	582234	*	0.160862	Myo1b	chr1-51333253-51334422	2.62404	0.00434466	Myo1b chr1-51333253-51334422
chr1	51468147	51478425	10279	*	0.105762	Nabp1	chr1-51467933-51468360	1.72481	0.0422809	Nabp1 chr1-51467933-51468360
chr1	51468622	51478425	9804	*	0.12412	Nabp1	chr1-51468505-51468739	1.93341	0.0265929	Nabp1 chr1-51468505-51468739
chr1	51478425	51489731	11307	*	0.148971	Nabp1	chr1-51489590-51489871	1.89225	0.0292289	Nabp1 chr1-51489590-51489871
chr1	51478425	51519300	40876	*	0.142077	Nabp1	chr1-51519180-51519419	2.38542	0.00852987	Nabp1 chr1-51519180-51519419
chr1	51478425	51536399	57975	*	0.122334	Nabp1	chr1-51536173-51536624	1.83084	0.0335623	Nabp1 chr1-51536173-51536624
chr1	51478425	51915599	437175	*	0.173063	Nabp1	chr1-51914972-51916225	2.46077	0.00693194	Nabp1 chr1-51914972-51916225
chr1	51478425	52012331	533907	*	-0.0894	Nabp1	chr1-52012111-52012550	-1.65115	0.0493541	Nabp1 chr1-52012111-52012550
chr1	51478425	52053004	574580	*	0.16629	Nabp1	chr1-52052742-52053265	1.81807	0.0345264	Nabp1 chr1-52052742-52053265
chr1	51478425	52058362	579938	*	0.167975	Nabp1	chr1-52057998-52058725	1.99968	0.0227675	Nabp1 chr1-52057998-52058725
chr1	51478425	52129940	651516	*	0.102768	Nabp1	chr1-52129813-52130067	1.68635	0.0458641	Nabp1 chr1-52129813-52130067
chr1	51478425	52133370	654946	*	0.145624	Nabp1	chr1-52133054-52133686	1.79153	0.0366038	Nabp1 chr1-52133054-52133686
chr1	51478425	52197332	718908	*	-0.102553	Nabp1	chr1-52196897-52197767	-2.00076	0.0227093	Nabp1 chr1-52196897-52197767
chr1	51489731	51916071	426341	*	0.149358	Myo1b	chr1-51489590-51489871	2.61624	0.00444518	Myo1b chr1-51489590-51489871
chr1	51514500	51987148	472649	*	-0.108615	Stat4	chr1-51514146-51514853	-2.12376	0.0168452	Stat4 chr1-51514146-51514853
chr1	51519300	51987148	467849	*	0.0890122	Stat4	chr1-51519180-51519419	1.77858	0.0376547	Stat4 chr1-51519180-51519419
chr1	51519300	52119440	600141	*	-0.0639444	Stat1	chr1-51519180-51519419	-1.72779	0.0420133	Stat1 chr1-51519180-51519419
chr1	51529884	51916071	386188	*	0.100755	Myo1b	chr1-51529558-51530209	1.6996	0.0446033	Myo1b chr1-51529558-51530209
chr1	51536399	52522902	986504	*	0.141804	Gm553	chr1-51536173-51536624	2.08706	0.0184415	Gm553 chr1-51536173-51536624
chr1	51572602	52500679	928078	*	0.23374	Nab1	chr1-51572214-51572990	4.69781	1.31481e-06	Nab1 chr1-51572214-51572990
chr1	51577715	52500679	922965	*	0.0738071	Nab1	chr1-51577290-51578139	1.75302	0.0397995	Nab1 chr1-51577290-51578139
chr1	51584985	51987148	402164	*	0.107508	Stat4	chr1-51584330-51585640	1.93458	0.0265207	Stat4 chr1-51584330-51585640
chr1	51584985	52233232	648248	*	0.197812	Gls	chr1-51584330-51585640	3.05612	0.00112112	Gls chr1-51584330-51585640
chr1	51594031	52500679	906649	*	0.113776	Nab1	chr1-51593659-51594403	2.69224	0.00354868	Nab1 chr1-51593659-51594403
chr1	51596718	51644467	47750	*	0.184718	Gm17767	chr1-51644170-51644764	3.7128	0.000102489	Gm17767 chr1-51644170-51644764
chr1	51596718	51805246	208529	*	0.102072	Gm17767	chr1-51804975-51805516	2.42462	0.00766227	Gm17767 chr1-51804975-51805516
chr1	51596718	52012858	416141	*	0.156172	Gm17767	chr1-52012716-52013000	2.91261	0.00179209	Gm17767 chr1-52012716-52013000
chr1	51596718	52328614	731897	*	0.0539936	Gm17767	chr1-52328386-52328842	1.65616	0.0488449	Gm17767 chr1-52328386-52328842
chr1	51596718	52330369	733652	*	0.137039	Gm17767	chr1-52330207-52330530	2.61721	0.0044326	Gm17767 chr1-52330207-52330530
chr1	51596718	52331523	734806	*	0.128516	Gm17767	chr1-52331298-52331747	2.30513	0.0105796	Gm17767 chr1-52331298-52331747
chr1	51596718	52524945	928228	*	0.0979437	Gm17767	chr1-52524761-52525129	1.81681	0.034623	Gm17767 chr1-52524761-52525129
chr1	51600469	52119440	518972	*	0.0880141	Stat1	chr1-51600190-51600748	1.68779	0.0457254	Stat1 chr1-51600190-51600748
chr1	51644467	52233232	588766	*	-0.12612	Gls	chr1-51644170-51644764	-2.48671	0.0064466	Gls chr1-51644170-51644764
chr1	51805246	52727462	922217	*	0.0845728	Mfsd6	chr1-51804975-51805516	1.6799	0.0464886	Mfsd6 chr1-51804975-51805516
chr1	51820784	52233232	412449	*	-0.152133	Gls	chr1-51820185-51821382	-2.80473	0.00251794	Gls chr1-51820185-51821382
chr1	51915599	51916071	473	*	0.112614	Myo1b	chr1-51914972-51916225	1.78588	0.0370597	Myo1b chr1-51914972-51916225
chr1	51915599	52522902	607304	*	0.160734	Gm553	chr1-51914972-51916225	2.86299	0.0020983	Gm553 chr1-51914972-51916225
chr1	51916071	51997125	81055	*	0.117414	Myo1b	chr1-51996824-51997425	1.79251	0.0365257	Myo1b chr1-51996824-51997425
chr1	51916071	52709931	793861	*	0.156648	Myo1b	chr1-52709763-52710099	1.70776	0.0438403	Myo1b chr1-52709763-52710099
chr1	51916071	52719133	803063	*	0.136963	Myo1b	chr1-52718841-52719424	2.56455	0.00516546	Myo1b chr1-52718841-52719424
chr1	51930858	52233232	302375	*	-0.170187	Gls	chr1-51930627-51931089	-2.19609	0.0140427	Gls chr1-51930627-51931089
chr1	51987148	52008695	21548	*	0.124845	Stat4	chr1-52008131-52009259	1.90353	0.0284854	Stat4 chr1-52008131-52009259
chr1	51987148	52011175	24028	*	0.109828	Stat4	chr1-52010779-52011571	1.71843	0.042859	Stat4 chr1-52010779-52011571
chr1	51987148	52012331	25184	*	0.0955321	Stat4	chr1-52012111-52012550	1.73864	0.0410495	Stat4 chr1-52012111-52012550
chr1	51987148	52019907	32760	*	0.111398	Stat4	chr1-52019167-52020647	2.04242	0.0205547	Stat4 chr1-52019167-52020647
chr1	51987148	52035207	48060	*	0.223961	Stat4	chr1-52034644-52035769	3.77973	7.8499e-05	Stat4 chr1-52034644-52035769
chr1	51987148	52039551	52404	*	0.102653	Stat4	chr1-52039156-52039945	1.94533	0.0258674	Stat4 chr1-52039156-52039945
chr1	51987148	52053004	65857	*	0.145361	Stat4	chr1-52052742-52053265	2.67493	0.00373721	Stat4 chr1-52052742-52053265
chr1	51987148	52056040	68893	*	0.134032	Stat4	chr1-52055732-52056347	2.25978	0.0119174	Stat4 chr1-52055732-52056347
chr1	51987148	52085562	98415	*	0.11553	Stat4	chr1-52085300-52085823	2.17573	0.0147876	Stat4 chr1-52085300-52085823
chr1	51987148	52190526	203379	*	0.121598	Stat4	chr1-52190426-52190626	2.32507	0.010034	Stat4 chr1-52190426-52190626
chr1	51987148	52209282	222135	*	-0.0997668	Stat4	chr1-52209165-52209399	-2.00135	0.0226774	Stat4 chr1-52209165-52209399
chr1	51987148	52366475	379328	*	-0.0927338	Stat4	chr1-52366059-52366891	-1.80455	0.0355726	Stat4 chr1-52366059-52366891
chr1	51987148	52430593	443446	*	-0.103963	Stat4	chr1-52430225-52430960	-2.02561	0.0214022	Stat4 chr1-52430225-52430960
chr1	51987148	52471117	483970	*	-0.092471	Stat4	chr1-52470854-52471380	-1.85668	0.0316782	Stat4 chr1-52470854-52471380
chr1	51987148	52580531	593384	*	0.112144	Stat4	chr1-52580307-52580754	2.24685	0.0123246	Stat4 chr1-52580307-52580754
chr1	51987148	52648278	661131	*	0.123687	Stat4	chr1-52648137-52648419	2.4915	0.00636021	Stat4 chr1-52648137-52648419
chr1	51987148	52748298	761151	*	0.114616	Stat4	chr1-52747984-52748612	2.04778	0.0202907	Stat4 chr1-52747984-52748612
chr1	51987148	52801777	814630	*	0.109168	Stat4	chr1-52801660-52801894	1.95531	0.0252734	Stat4 chr1-52801660-52801894
chr1	51987148	52864396	877249	*	-0.0978678	Stat4	chr1-52864296-52864496	-1.71572	0.0431071	Stat4 chr1-52864296-52864496
chr1	51987148	52909902	922755	*	-0.0978678	Stat4	chr1-52909782-52910021	-1.71688	0.0430001	Stat4 chr1-52909782-52910021
chr1	51987148	52952736	965589	*	-0.0881197	Stat4	chr1-52952087-52953384	-1.78394	0.0372169	Stat4 chr1-52952087-52953384
chr1	51997125	52500679	503555	*	-0.0869924	Nab1	chr1-51996824-51997425	-1.7921	0.0365583	Nab1 chr1-51996824-51997425
chr1	51997125	52522902	525778	*	0.173804	Gm553	chr1-51996824-51997425	2.30772	0.0105075	Gm553 chr1-51996824-51997425
chr1	51998629	52233232	234604	*	0.104007	Gls	chr1-51998392-51998865	1.87731	0.0302376	Gls chr1-51998392-51998865
chr1	52008695	52500679	491985	*	0.116034	Nab1	chr1-52008131-52009259	2.43275	0.00749242	Nab1 chr1-52008131-52009259
chr1	52011175	52844929	833755	*	0.106423	Hibch	chr1-52010779-52011571	2.62751	0.00430067	Hibch chr1-52010779-52011571
chr1	52012331	52500679	488349	*	0.0769796	Nab1	chr1-52012111-52012550	1.7515	0.0399302	Nab1 chr1-52012111-52012550
chr1	52012331	52727462	715132	*	0.0937017	Mfsd6	chr1-52012111-52012550	1.8039	0.0356237	Mfsd6 chr1-52012111-52012550
chr1	52012858	52727462	714605	*	0.119539	Mfsd6	chr1-52012716-52013000	2.61958	0.00440191	Mfsd6 chr1-52012716-52013000
chr1	52019907	52727462	707556	*	0.130102	Mfsd6	chr1-52019167-52020647	2.47875	0.00659217	Mfsd6 chr1-52019167-52020647
chr1	52019907	52817688	797782	*	0.158909	Inpp1	chr1-52019167-52020647	3.24869	0.000579684	Inpp1 chr1-52019167-52020647
chr1	52035207	52727462	692256	*	0.0905402	Mfsd6	chr1-52034644-52035769	1.77262	0.0381461	Mfsd6 chr1-52034644-52035769
chr1	52039551	52119440	79890	*	0.14665	Stat1	chr1-52039156-52039945	3.06527	0.00108738	Stat1 chr1-52039156-52039945
chr1	52039551	52500679	461129	*	0.0916748	Nab1	chr1-52039156-52039945	1.7006	0.0445087	Nab1 chr1-52039156-52039945
chr1	52039551	52817688	778138	*	0.0758058	Inpp1	chr1-52039156-52039945	1.7442	0.0405624	Inpp1 chr1-52039156-52039945
chr1	52040602	52522902	482301	*	0.114571	Gm553	chr1-52040215-52040988	1.64832	0.0496437	Gm553 chr1-52040215-52040988
chr1	52056040	52119440	63401	*	0.117087	Stat1	chr1-52055732-52056347	2.37838	0.00869436	Stat1 chr1-52055732-52056347
chr1	52056040	52522902	466863	*	0.210641	Gm553	chr1-52055732-52056347	3.0706	0.00106815	Gm553 chr1-52055732-52056347
chr1	52058362	52522902	464541	*	0.246253	Gm553	chr1-52057998-52058725	3.36498	0.000382747	Gm553 chr1-52057998-52058725
chr1	52076470	52500679	424210	*	0.128277	Nab1	chr1-52076120-52076820	2.48403	0.00649532	Nab1 chr1-52076120-52076820
chr1	52076470	52817688	741219	*	0.0974486	Inpp1	chr1-52076120-52076820	2.72433	0.00322165	Inpp1 chr1-52076120-52076820
chr1	52100667	52233232	132566	*	0.128347	Gls	chr1-52100275-52101058	2.13537	0.0163655	Gls chr1-52100275-52101058
chr1	52113620	52844929	731310	*	-0.0951345	Hibch	chr1-52113136-52114103	-1.80256	0.0357284	Hibch chr1-52113136-52114103
chr1	52119440	52170209	50770	*	0.0935594	Stat1	chr1-52169984-52170434	1.90148	0.0286195	Stat1 chr1-52169984-52170434
chr1	52119440	52190526	71087	*	-0.095003	Stat1	chr1-52190426-52190626	-2.08188	0.0186766	Stat1 chr1-52190426-52190626
chr1	52119440	52232887	113448	*	-0.0846908	Stat1	chr1-52231889-52233885	-1.73654	0.041234	Stat1 chr1-52231889-52233885
chr1	52119440	52363833	244394	*	-0.0824807	Stat1	chr1-52363629-52364037	-1.74558	0.0404424	Stat1 chr1-52363629-52364037
chr1	52119440	52578434	458995	*	0.171261	Stat1	chr1-52577922-52578946	3.10223	0.000960358	Stat1 chr1-52577922-52578946
chr1	52119440	52708865	589426	*	-0.107526	Stat1	chr1-52708575-52709155	-2.10486	0.0176518	Stat1 chr1-52708575-52709155
chr1	52119440	52817342	697903	*	-0.1047	Stat1	chr1-52816480-52818204	-2.13121	0.0165358	Stat1 chr1-52816480-52818204
chr1	52120518	52727462	606945	*	0.0961617	Mfsd6	chr1-52120224-52120811	1.84435	0.032566	Mfsd6 chr1-52120224-52120811
chr1	52120518	52817688	697171	*	0.140668	Inpp1	chr1-52120224-52120811	3.32294	0.000445374	Inpp1 chr1-52120224-52120811
chr1	52120518	52844929	724412	*	0.104512	Hibch	chr1-52120224-52120811	2.20048	0.0138865	Hibch chr1-52120224-52120811
chr1	52129940	52522902	392963	*	0.153098	Gm553	chr1-52129813-52130067	2.58752	0.00483353	Gm553 chr1-52129813-52130067
chr1	52133370	52233232	99863	*	-0.140906	Gls	chr1-52133054-52133686	-1.92679	0.0270028	Gls chr1-52133054-52133686
chr1	52150819	52500679	349861	*	0.0916467	Nab1	chr1-52150690-52150948	2.00573	0.0224424	Nab1 chr1-52150690-52150948
chr1	52170209	52500679	330471	*	0.0984958	Nab1	chr1-52169984-52170434	1.96358	0.0247895	Nab1 chr1-52169984-52170434
chr1	52170209	52522902	352694	*	0.118572	Gm553	chr1-52169984-52170434	1.75501	0.0396289	Gm553 chr1-52169984-52170434
chr1	52190526	52727462	536937	*	0.127052	Mfsd6	chr1-52190426-52190626	2.65139	0.00400807	Mfsd6 chr1-52190426-52190626
chr1	52197332	52500679	303348	*	0.101095	Nab1	chr1-52196897-52197767	2.38615	0.00851285	Nab1 chr1-52196897-52197767
chr1	52197332	52522902	325571	*	0.102864	Gm553	chr1-52196897-52197767	2.02839	0.0212604	Gm553 chr1-52196897-52197767
chr1	52216945	52844929	627985	*	0.0508231	Hibch	chr1-52216828-52217061	1.67585	0.0468837	Hibch chr1-52216828-52217061
chr1	52232887	52233232	346	*	0.0880199	Gls	chr1-52231889-52233885	1.83851	0.0329938	Gls chr1-52231889-52233885
chr1	52233232	52302655	69424	*	-0.133718	Gls	chr1-52302405-52302904	-2.09848	0.0179315	Gls chr1-52302405-52302904
chr1	52233232	52355177	121946	*	-0.172117	Gls	chr1-52355056-52355297	-2.79971	0.00255744	Gls chr1-52355056-52355297
chr1	52233232	52363833	130602	*	0.0906696	Gls	chr1-52363629-52364037	1.91211	0.0279308	Gls chr1-52363629-52364037
chr1	52233232	52500302	267071	*	0.104475	Gls	chr1-52499535-52501069	1.88714	0.0295709	Gls chr1-52499535-52501069
chr1	52233232	52653130	419899	*	0.147896	Gls	chr1-52652512-52653747	2.29786	0.0107849	Gls chr1-52652512-52653747
chr1	52233232	52708865	475634	*	0.120679	Gls	chr1-52708575-52709155	2.11842	0.0170698	Gls chr1-52708575-52709155
chr1	52233232	52722790	489559	*	-0.125887	Gls	chr1-52722682-52722898	-1.96197	0.0248833	Gls chr1-52722682-52722898
chr1	52233232	53050149	816918	*	-0.154287	Gls	chr1-53049623-53050674	-2.62004	0.00439595	Gls chr1-53049623-53050674
chr1	52274370	52727462	453093	*	0.0900661	Mfsd6	chr1-52274066-52274674	1.75331	0.0397747	Mfsd6 chr1-52274066-52274674
chr1	52274370	52844929	570560	*	0.0791305	Hibch	chr1-52274066-52274674	1.72821	0.0419755	Hibch chr1-52274066-52274674
chr1	52301265	52844929	543665	*	0.142403	Hibch	chr1-52301000-52301529	3.28385	0.000511989	Hibch chr1-52301000-52301529
chr1	52330369	53297018	966650	*	0.112302	Pms1	chr1-52330207-52330530	2.57374	0.00503031	Pms1 chr1-52330207-52330530
chr1	52363833	52727462	363630	*	0.0861289	Mfsd6	chr1-52363629-52364037	1.78255	0.03733	Mfsd6 chr1-52363629-52364037
chr1	52388678	52817688	429011	*	0.0870299	Inpp1	chr1-52387997-52389358	2.51926	0.00588015	Inpp1 chr1-52387997-52389358
chr1	52392872	53297095	904224	*	0.0919442	Ormdl1	chr1-52392531-52393213	1.98858	0.0233739	Ormdl1 chr1-52392531-52393213
chr1	52500302	52817688	317387	*	0.0572769	Inpp1	chr1-52499535-52501069	1.78082	0.0374712	Inpp1 chr1-52499535-52501069
chr1	52500679	52501913	1235	*	0.0984019	Nab1	chr1-52501724-52502102	1.95476	0.0253059	Nab1 chr1-52501724-52502102
chr1	52500679	52511889	11211	*	0.0809871	Nab1	chr1-52511576-52512201	1.78358	0.0372456	Nab1 chr1-52511576-52512201
chr1	52500679	52571476	70798	*	0.111228	Nab1	chr1-52571136-52571816	2.15649	0.0155226	Nab1 chr1-52571136-52571816
chr1	52500679	52655375	154697	*	0.0864157	Nab1	chr1-52655260-52655490	1.6931	0.045218	Nab1 chr1-52655260-52655490
chr1	52500679	52722790	222112	*	-0.103487	Nab1	chr1-52722682-52722898	-2.09346	0.0181542	Nab1 chr1-52722682-52722898
chr1	52500679	53352468	851790	*	0.169975	Nab1	chr1-53351710-53353226	3.48315	0.000247775	Nab1 chr1-53351710-53353226
chr1	52501913	53313624	811712	*	0.180453	Osgepl1	chr1-52501724-52502102	4.56216	2.53154e-06	Osgepl1 chr1-52501724-52502102
chr1	52511889	53297095	785207	*	0.0848069	Ormdl1	chr1-52511576-52512201	2.04476	0.0204393	Ormdl1 chr1-52511576-52512201
chr1	52511889	53352752	840864	*	0.125921	Asnsd1	chr1-52511576-52512201	2.68895	0.00358384	Asnsd1 chr1-52511576-52512201
chr1	52521504	52522902	1399	*	0.297528	Gm553	chr1-52521321-52521686	6.99821	1.29629e-12	Gm553 chr1-52521321-52521686
chr1	52521504	53297018	775515	*	0.12292	Pms1	chr1-52521321-52521686	2.46669	0.00681842	Pms1 chr1-52521321-52521686
chr1	52522902	52719133	196232	*	0.203819	Gm553	chr1-52718841-52719424	3.37779	0.000365357	Gm553 chr1-52718841-52719424
chr1	52522902	52722790	199889	*	0.155919	Gm553	chr1-52722682-52722898	2.37219	0.00884142	Gm553 chr1-52722682-52722898
chr1	52522902	52801777	278876	*	0.222389	Gm553	chr1-52801660-52801894	3.56796	0.000179884	Gm553 chr1-52801660-52801894
chr1	52522902	53289640	766739	*	0.146566	Gm553	chr1-53289423-53289857	1.95391	0.0253558	Gm553 chr1-53289423-53289857
chr1	52522902	53296905	774004	*	0.108907	Gm553	chr1-53296128-53297681	1.76966	0.0383915	Gm553 chr1-53296128-53297681
chr1	52524945	53297018	772074	*	0.0996469	Pms1	chr1-52524761-52525129	1.99888	0.0228104	Pms1 chr1-52524761-52525129
chr1	52571476	52727462	155987	*	0.0869801	Mfsd6	chr1-52571136-52571816	1.74913	0.0401345	Mfsd6 chr1-52571136-52571816
chr1	52571476	53187636	616161	*	0.154898	1700019A02Rik	chr1-52571136-52571816	2.3391	0.00966502	1700019A02Rik chr1-52571136-52571816
chr1	52571476	53352752	781277	*	0.0788006	Asnsd1	chr1-52571136-52571816	1.80726	0.0353609	Asnsd1 chr1-52571136-52571816
chr1	52580531	53187636	607106	*	0.347064	1700019A02Rik	chr1-52580307-52580754	6.14964	3.88295e-10	1700019A02Rik chr1-52580307-52580754
chr1	52607706	53297095	689390	*	0.20234	Ormdl1	chr1-52607299-52608112	4.8794	5.32049e-07	Ormdl1 chr1-52607299-52608112
chr1	52607706	53313624	705919	*	0.276136	Osgepl1	chr1-52607299-52608112	6.56045	2.68235e-11	Osgepl1 chr1-52607299-52608112
chr1	52639199	52727462	88264	*	0.118599	Mfsd6	chr1-52638993-52639405	2.20459	0.0137416	Mfsd6 chr1-52638993-52639405
chr1	52639199	52817688	178490	*	0.117806	Inpp1	chr1-52638993-52639405	3.14829	0.00082114	Inpp1 chr1-52638993-52639405
chr1	52648278	53313624	665347	*	0.098893	Osgepl1	chr1-52648137-52648419	1.73429	0.0414332	Osgepl1 chr1-52648137-52648419
chr1	52648278	53352752	704475	*	0.16898	Asnsd1	chr1-52648137-52648419	3.10921	0.000937937	Asnsd1 chr1-52648137-52648419
chr1	52653130	52727462	74333	*	0.0937432	Mfsd6	chr1-52652512-52653747	1.78353	0.0372501	Mfsd6 chr1-52652512-52653747
chr1	52653130	52817688	164559	*	0.148886	Inpp1	chr1-52652512-52653747	3.30758	0.000470536	Inpp1 chr1-52652512-52653747
chr1	52703196	52727462	24267	*	0.130343	Mfsd6	chr1-52702781-52703610	2.57755	0.00497515	Mfsd6 chr1-52702781-52703610
chr1	52708865	53187636	478772	*	0.155249	1700019A02Rik	chr1-52708575-52709155	2.56458	0.005165	1700019A02Rik chr1-52708575-52709155
chr1	52709931	53297018	587088	*	0.12793	Pms1	chr1-52709763-52710099	2.5725	0.00504834	Pms1 chr1-52709763-52710099
chr1	52722790	53297018	574229	*	0.136998	Pms1	chr1-52722682-52722898	3.35002	0.000404025	Pms1 chr1-52722682-52722898
chr1	52727462	52753832	26371	*	0.151274	Mfsd6	chr1-52753320-52754343	2.98665	0.00141024	Mfsd6 chr1-52753320-52754343
chr1	52727462	52793796	66335	*	0.095278	Mfsd6	chr1-52793590-52794002	2.10528	0.0176335	Mfsd6 chr1-52793590-52794002
chr1	52727462	52799926	72465	*	0.105177	Mfsd6	chr1-52798988-52800864	1.8377	0.0330537	Mfsd6 chr1-52798988-52800864
chr1	52727462	53272729	545268	*	0.101366	Mfsd6	chr1-53272513-53272944	2.14845	0.015839	Mfsd6 chr1-53272513-53272944
chr1	52753832	53187636	433805	*	0.266226	1700019A02Rik	chr1-52753320-52754343	4.27887	9.39231e-06	1700019A02Rik chr1-52753320-52754343
chr1	52764163	53187636	423474	*	0.115448	1700019A02Rik	chr1-52763873-52764452	2.21664	0.0133238	1700019A02Rik chr1-52763873-52764452
chr1	52793796	53785224	991429	*	0.100714	Stk17b	chr1-52793590-52794002	1.82761	0.0338042	Stk17b chr1-52793590-52794002
chr1	52799926	53187636	387711	*	0.207805	1700019A02Rik	chr1-52798988-52800864	2.91921	0.00175459	1700019A02Rik chr1-52798988-52800864
chr1	52799926	53297018	497093	*	-0.105939	Pms1	chr1-52798988-52800864	-2.00898	0.0222694	Pms1 chr1-52798988-52800864
chr1	52817342	52817688	347	*	0.117165	Inpp1	chr1-52816480-52818204	2.56021	0.00523041	Inpp1 chr1-52816480-52818204
chr1	52817688	52824017	6330	*	0.0607433	Inpp1	chr1-52823671-52824363	1.74232	0.0407266	Inpp1 chr1-52823671-52824363
chr1	52817688	52952736	135049	*	0.133051	Inpp1	chr1-52952087-52953384	2.88376	0.00196479	Inpp1 chr1-52952087-52953384
chr1	52817688	53272729	455042	*	0.131171	Inpp1	chr1-53272513-53272944	3.33279	0.000429904	Inpp1 chr1-53272513-53272944
chr1	52817688	53558479	740792	*	0.0744255	Inpp1	chr1-53558360-53558597	1.93242	0.0266536	Inpp1 chr1-53558360-53558597
chr1	52817688	53776764	959077	*	0.119126	Inpp1	chr1-53776563-53776964	3.99482	3.23719e-05	Inpp1 chr1-53776563-53776964
chr1	52824017	52844929	20913	*	0.213937	Hibch	chr1-52823671-52824363	6.12445	4.54998e-10	Hibch chr1-52823671-52824363
chr1	52844849	53785224	940376	*	0.116735	Stk17b	chr1-52843883-52845814	2.10511	0.0176411	Stk17b chr1-52843883-52845814
chr1	52844929	52854041	9113	*	0.118228	Hibch	chr1-52853687-52854394	2.79426	0.00260093	Hibch chr1-52853687-52854394
chr1	52844929	52952736	107808	*	0.12967	Hibch	chr1-52952087-52953384	3.03031	0.0012215	Hibch chr1-52952087-52953384
chr1	52844929	53706661	861733	*	0.0641067	Hibch	chr1-53706154-53707167	1.75578	0.0395628	Hibch chr1-53706154-53707167
chr1	52844929	53797484	952556	*	0.123479	Hibch	chr1-53796823-53798145	3.33013	0.000434023	Hibch chr1-53796823-53798145
chr1	52844929	53845269	1000341	*	0.127525	Hibch	chr1-53844890-53845648	3.56121	0.000184575	Hibch chr1-53844890-53845648
chr1	52864396	53297018	432623	*	0.0968808	Pms1	chr1-52864296-52864496	2.11028	0.0174171	Pms1 chr1-52864296-52864496
chr1	52909902	53297095	387194	*	0.129202	Ormdl1	chr1-52909782-52910021	2.32927	0.00992225	Ormdl1 chr1-52909782-52910021
chr1	52952736	53352752	400017	*	0.179576	Asnsd1	chr1-52952087-52953384	3.39099	0.000348206	Asnsd1 chr1-52952087-52953384
chr1	53187636	53761920	574285	*	0.176145	1700019A02Rik	chr1-53761492-53762348	3.57094	0.000177848	1700019A02Rik chr1-53761492-53762348
chr1	53187636	53764603	576968	*	0.298409	1700019A02Rik	chr1-53764417-53764788	4.83332	6.7139e-07	1700019A02Rik chr1-53764417-53764788
chr1	53187636	53773125	585490	*	0.241667	1700019A02Rik	chr1-53772997-53773252	4.72206	1.16731e-06	1700019A02Rik chr1-53772997-53773252
chr1	53187636	53773938	586303	*	0.134791	1700019A02Rik	chr1-53773589-53774286	2.08853	0.018375	1700019A02Rik chr1-53773589-53774286
chr1	53187636	53791628	603993	*	0.237258	1700019A02Rik	chr1-53791095-53792161	3.46223	0.000267862	1700019A02Rik chr1-53791095-53792161
chr1	53187636	53894602	706967	*	0.129993	1700019A02Rik	chr1-53894286-53894917	1.88124	0.0299697	1700019A02Rik chr1-53894286-53894917
chr1	53297018	53784803	487786	*	0.067344	Pms1	chr1-53784136-53785470	1.74669	0.0403454	Pms1 chr1-53784136-53785470
chr1	53297018	53936122	639105	*	0.0939954	Pms1	chr1-53935880-53936364	2.31763	0.0102348	Pms1 chr1-53935880-53936364
chr1	53297018	54039234	742217	*	0.0780017	Pms1	chr1-54039085-54039383	1.64748	0.0497296	Pms1 chr1-54039085-54039383
chr1	53297018	54250611	953594	*	0.143367	Pms1	chr1-54249936-54251285	3.43274	0.000298752	Pms1 chr1-54249936-54251285
chr1	53297095	53773938	476844	*	0.063794	Ormdl1	chr1-53773589-53774286	1.74035	0.0408989	Ormdl1 chr1-53773589-53774286
chr1	53297095	53886881	589787	*	0.222863	Ormdl1	chr1-53886685-53887076	4.72016	1.17829e-06	Ormdl1 chr1-53886685-53887076
chr1	53297095	53906307	609213	*	0.0849555	Ormdl1	chr1-53906036-53906578	1.68408	0.0460831	Ormdl1 chr1-53906036-53906578
chr1	53297095	53909263	612169	*	0.145184	Ormdl1	chr1-53908997-53909528	3.21758	0.000646378	Ormdl1 chr1-53908997-53909528
chr1	53297095	53940550	643456	*	0.143747	Ormdl1	chr1-53940142-53940958	3.0658	0.00108546	Ormdl1 chr1-53940142-53940958
chr1	53313624	53352468	38845	*	0.132459	Osgepl1	chr1-53351710-53353226	3.49514	0.000236905	Osgepl1 chr1-53351710-53353226
chr1	53313624	53776764	463141	*	0.152578	Osgepl1	chr1-53776563-53776964	3.49992	0.000232699	Osgepl1 chr1-53776563-53776964
chr1	53313624	53791628	478005	*	0.11532	Osgepl1	chr1-53791095-53792161	3.23337	0.000611699	Osgepl1 chr1-53791095-53792161
chr1	53313624	53818415	504792	*	0.0820544	Osgepl1	chr1-53818304-53818526	2.16791	0.0150826	Osgepl1 chr1-53818304-53818526
chr1	53313624	53838355	524732	*	0.246969	Osgepl1	chr1-53837873-53838836	3.78692	7.62626e-05	Osgepl1 chr1-53837873-53838836
chr1	53313624	53846028	532405	*	0.348163	Osgepl1	chr1-53845912-53846144	8.82659	5.39591e-19	Osgepl1 chr1-53845912-53846144
chr1	53313624	54039234	725611	*	0.372721	Osgepl1	chr1-54039085-54039383	11.7158	5.28836e-32	Osgepl1 chr1-54039085-54039383
chr1	53352752	53818415	465664	*	0.129872	Asnsd1	chr1-53818304-53818526	2.52478	0.0057885	Asnsd1 chr1-53818304-53818526
chr1	53352752	53889501	536750	*	0.228325	Asnsd1	chr1-53889248-53889754	4.40549	5.27737e-06	Asnsd1 chr1-53889248-53889754
chr1	53352752	54310682	957931	*	0.0867132	Asnsd1	chr1-54310573-54310791	1.93866	0.0262712	Asnsd1 chr1-54310573-54310791
chr1	53558479	54195168	636690	*	0.184952	Hecw2	chr1-53558360-53558597	2.28266	0.0112251	Hecw2 chr1-53558360-53558597
chr1	53754226	53785224	30999	*	0.0966297	Stk17b	chr1-53753986-53754465	1.94904	0.0256454	Stk17b chr1-53753986-53754465
chr1	53776764	53785224	8461	*	0.077199	Stk17b	chr1-53776563-53776964	1.69256	0.0452692	Stk17b chr1-53776563-53776964
chr1	53785224	53909263	124040	*	0.105466	Stk17b	chr1-53908997-53909528	2.16854	0.0150589	Stk17b chr1-53908997-53909528
chr1	53785224	54492968	707745	*	0.0989985	Stk17b	chr1-54491940-54493995	1.72267	0.0424739	Stk17b chr1-54491940-54493995
chr1	53785224	54557701	772478	*	0.114223	Stk17b	chr1-54556765-54558636	1.8868	0.0295933	Stk17b chr1-54556765-54558636
chr1	53838355	54557684	719330	*	0.0921667	Pgap1	chr1-53837873-53838836	2.26536	0.0117452	Pgap1 chr1-53837873-53838836
chr1	54194685	54195168	484	*	0.122774	Hecw2	chr1-54194077-54195292	1.88864	0.0294699	Hecw2 chr1-54194077-54195292
chr1	54194685	55027481	832797	*	-0.134078	Sf3b1	chr1-54194077-54195292	-2.12552	0.0167716	Sf3b1 chr1-54194077-54195292
chr1	54195168	54221959	26792	*	0.240583	Hecw2	chr1-54221656-54222261	2.57833	0.00496392	Hecw2 chr1-54221656-54222261
chr1	54195168	54703063	507896	*	0.134966	Hecw2	chr1-54702956-54703169	1.70856	0.0437661	Hecw2 chr1-54702956-54703169
chr1	54221959	54926387	704429	*	-0.127526	Ankrd44	chr1-54221656-54222261	-1.65557	0.0489047	Ankrd44 chr1-54221656-54222261
chr1	54221959	55027481	805523	*	-0.137426	Sf3b1	chr1-54221656-54222261	-1.75854	0.0393277	Sf3b1 chr1-54221656-54222261
chr1	54381408	54557684	176277	*	0.0906358	Pgap1	chr1-54380931-54381885	2.39341	0.00834635	Pgap1 chr1-54380931-54381885
chr1	54422082	54557684	135603	*	0.159036	Pgap1	chr1-54421309-54422855	3.47706	0.000253468	Pgap1 chr1-54421309-54422855
chr1	54438971	54448973	10003	*	0.0872227	Gtf3c3	chr1-54448855-54449090	1.6638	0.0480759	Gtf3c3 chr1-54448855-54449090
chr1	54438971	54569146	130176	*	0.111085	Gtf3c3	chr1-54568912-54569380	1.85898	0.0315147	Gtf3c3 chr1-54568912-54569380
chr1	54438971	54703063	264093	*	0.100825	Gtf3c3	chr1-54702956-54703169	1.74438	0.0405463	Gtf3c3 chr1-54702956-54703169
chr1	54438971	54827872	388902	*	0.106328	Gtf3c3	chr1-54827515-54828229	2.28097	0.011275	Gtf3c3 chr1-54827515-54828229
chr1	54438971	54835637	396667	*	0.129184	Gtf3c3	chr1-54835254-54836020	2.59042	0.00479298	Gtf3c3 chr1-54835254-54836020
chr1	54438971	54874138	435168	*	0.123631	Gtf3c3	chr1-54873875-54874401	2.24816	0.0122831	Gtf3c3 chr1-54873875-54874401
chr1	54438971	54896927	457957	*	0.127458	Gtf3c3	chr1-54896188-54897666	2.1409	0.016141	Gtf3c3 chr1-54896188-54897666
chr1	54438971	54914525	475555	*	0.113633	Gtf3c3	chr1-54914358-54914692	2.10333	0.0177187	Gtf3c3 chr1-54914358-54914692
chr1	54438971	55042927	603957	*	0.0954468	Gtf3c3	chr1-55042186-55043667	1.83945	0.0329249	Gtf3c3 chr1-55042186-55043667
chr1	54438971	55131254	692284	*	-0.0902064	Gtf3c3	chr1-55130582-55131925	-2.04416	0.0204689	Gtf3c3 chr1-55130582-55131925
chr1	54443761	55052770	609010	*	0.118496	Coq10b	chr1-54443599-54443922	2.42779	0.00759567	Coq10b chr1-54443599-54443922
chr1	54443761	55088132	644372	*	0.0818749	Hspe1	chr1-54443599-54443922	1.68285	0.046202	Hspe1 chr1-54443599-54443922
chr1	54492968	54557684	64717	*	0.12881	Pgap1	chr1-54491940-54493995	3.08713	0.00101051	Pgap1 chr1-54491940-54493995
chr1	54492968	54926387	433420	*	0.174482	Ankrd44	chr1-54491940-54493995	2.80307	0.00253096	Ankrd44 chr1-54491940-54493995
chr1	54492968	55052770	559803	*	-0.0934478	Coq10b	chr1-54491940-54493995	-1.91045	0.0280374	Coq10b chr1-54491940-54493995
chr1	54492968	55226782	733815	*	0.100807	Rftn2	chr1-54491940-54493995	1.73598	0.0412835	Rftn2 chr1-54491940-54493995
chr1	54492968	55237177	744210	*	0.155769	Mars2	chr1-54491940-54493995	2.91061	0.00180361	Mars2 chr1-54491940-54493995
chr1	54557684	54557701	18	*	-0.0850106	Pgap1	chr1-54556765-54558636	-1.73534	0.0413402	Pgap1 chr1-54556765-54558636
chr1	54557684	54578556	20873	*	0.105351	Pgap1	chr1-54578063-54579049	2.35954	0.00914884	Pgap1 chr1-54578063-54579049
chr1	54557684	54747932	190249	*	0.077515	Pgap1	chr1-54747466-54748397	1.92235	0.0272811	Pgap1 chr1-54747466-54748397
chr1	54557684	54841891	284208	*	0.0882961	Pgap1	chr1-54841636-54842145	2.07379	0.0190496	Pgap1 chr1-54841636-54842145
chr1	54557684	54854490	296807	*	0.0684279	Pgap1	chr1-54854261-54854718	1.68191	0.046293	Pgap1 chr1-54854261-54854718
chr1	54557684	54871249	313566	*	0.185643	Pgap1	chr1-54870833-54871664	4.28958	8.95071e-06	Pgap1 chr1-54870833-54871664
chr1	54557684	55131254	573571	*	0.0986127	Pgap1	chr1-55130582-55131925	2.76609	0.00283665	Pgap1 chr1-55130582-55131925
chr1	54557684	55363183	805500	*	0.101444	Pgap1	chr1-55362347-55364018	2.11213	0.0173377	Pgap1 chr1-55362347-55364018
chr1	54564075	55052770	488696	*	-0.0940316	Coq10b	chr1-54563903-54564247	-1.95175	0.0254838	Coq10b chr1-54563903-54564247
chr1	54569146	55088243	519098	*	-0.0904276	Hspd1	chr1-54568912-54569380	-1.66368	0.0480884	Hspd1 chr1-54568912-54569380
chr1	54578556	55027481	448926	*	-0.122813	Sf3b1	chr1-54578063-54579049	-1.92196	0.0273054	Sf3b1 chr1-54578063-54579049
chr1	54578556	55363469	784914	*	0.154176	Boll	chr1-54578063-54579049	3.98724	3.34225e-05	Boll chr1-54578063-54579049
chr1	54600415	55131231	530817	*	0.11361	Mob4	chr1-54600124-54600706	2.20034	0.0138914	Mob4 chr1-54600124-54600706
chr1	54647519	55088132	440614	*	0.113818	Hspe1	chr1-54647208-54647829	2.30848	0.0104863	Hspe1 chr1-54647208-54647829
chr1	54647519	55237177	589659	*	0.331478	Mars2	chr1-54647208-54647829	7.05504	8.62766e-13	Mars2 chr1-54647208-54647829
chr1	54647519	55363469	715951	*	0.119073	Boll	chr1-54647208-54647829	3.06568	0.00108588	Boll chr1-54647208-54647829
chr1	54653366	55027481	374116	*	-0.100955	Sf3b1	chr1-54653158-54653574	-1.80314	0.0356829	Sf3b1 chr1-54653158-54653574
chr1	54653366	55131231	477866	*	0.129495	Mob4	chr1-54653158-54653574	2.02836	0.021262	Mob4 chr1-54653158-54653574
chr1	54660837	55052770	391934	*	0.0946462	Coq10b	chr1-54660515-54661159	1.87113	0.0306635	Coq10b chr1-54660515-54661159
chr1	54660837	55131231	470395	*	0.0946042	Mob4	chr1-54660515-54661159	1.9223	0.0272843	Mob4 chr1-54660515-54661159
chr1	54660837	55226782	565946	*	0.123146	Rftn2	chr1-54660515-54661159	2.42631	0.00762658	Rftn2 chr1-54660515-54661159
chr1	54747932	55088132	340201	*	0.109648	Hspe1	chr1-54747466-54748397	2.4039	0.00811064	Hspe1 chr1-54747466-54748397
chr1	54747932	55131231	383300	*	0.0974117	Mob4	chr1-54747466-54748397	1.95774	0.0251302	Mob4 chr1-54747466-54748397
chr1	54777268	55131231	353964	*	0.0862905	Mob4	chr1-54777128-54777408	1.70914	0.0437128	Mob4 chr1-54777128-54777408
chr1	54798553	55027481	228929	*	-0.125855	Sf3b1	chr1-54798369-54798736	-1.78968	0.0367524	Sf3b1 chr1-54798369-54798736
chr1	54810276	54926387	116112	*	-0.128244	Ankrd44	chr1-54810146-54810405	-1.83579	0.0331943	Ankrd44 chr1-54810146-54810405
chr1	54815226	55027481	212256	*	-0.139032	Sf3b1	chr1-54814991-54815460	-1.72777	0.0420147	Sf3b1 chr1-54814991-54815460
chr1	54815226	55405921	590696	*	0.307933	Plcl1	chr1-54814991-54815460	2.2567	0.0120134	Plcl1 chr1-54814991-54815460
chr1	54827872	55052770	224899	*	0.194642	Coq10b	chr1-54827515-54828229	3.94641	3.96658e-05	Coq10b chr1-54827515-54828229
chr1	54832880	55088132	255253	*	0.144573	Hspe1	chr1-54832626-54833133	3.2927	0.000496156	Hspe1 chr1-54832626-54833133
chr1	54840352	54926387	86036	*	0.09829	Ankrd44	chr1-54840145-54840559	2.02029	0.0216768	Ankrd44 chr1-54840145-54840559
chr1	54840352	55088132	247781	*	-0.091414	Hspe1	chr1-54840145-54840559	-1.81458	0.0347943	Hspe1 chr1-54840145-54840559
chr1	54841891	54926387	84497	*	0.116894	Ankrd44	chr1-54841636-54842145	2.03452	0.0209496	Ankrd44 chr1-54841636-54842145
chr1	54846963	55226782	379820	*	0.229677	Rftn2	chr1-54846342-54847583	5.07633	1.92394e-07	Rftn2 chr1-54846342-54847583
chr1	54853187	55226782	373596	*	0.136473	Rftn2	chr1-54852908-54853465	3.45198	0.000278241	Rftn2 chr1-54852908-54853465
chr1	54853820	55131231	277412	*	0.195943	Mob4	chr1-54853677-54853963	3.52916	0.000208443	Mob4 chr1-54853677-54853963
chr1	54854490	54926387	71898	*	0.113503	Ankrd44	chr1-54854261-54854718	2.19132	0.0142142	Ankrd44 chr1-54854261-54854718
chr1	54854490	55226782	372293	*	0.113439	Rftn2	chr1-54854261-54854718	1.79015	0.0367145	Rftn2 chr1-54854261-54854718
chr1	54854490	55363469	508980	*	0.126496	Boll	chr1-54854261-54854718	3.94264	4.0294e-05	Boll chr1-54854261-54854718
chr1	54860527	55237177	376651	*	0.15053	Mars2	chr1-54860366-54860687	2.57461	0.00501761	Mars2 chr1-54860366-54860687
chr1	54862768	55131231	268464	*	-0.0798607	Mob4	chr1-54862611-54862924	-1.71607	0.0430743	Mob4 chr1-54862611-54862924
chr1	54862768	55363469	500702	*	0.0942837	Boll	chr1-54862611-54862924	3.02391	0.00124766	Boll chr1-54862611-54862924
chr1	54866201	55237177	370977	*	0.16091	Mars2	chr1-54865967-54866435	4.23123	1.16208e-05	Mars2 chr1-54865967-54866435
chr1	54866201	55363469	497269	*	0.142913	Boll	chr1-54865967-54866435	4.07172	2.33337e-05	Boll chr1-54865967-54866435
chr1	54871249	55027481	156233	*	0.0658602	Sf3b1	chr1-54870833-54871664	1.66314	0.0481427	Sf3b1 chr1-54870833-54871664
chr1	54871249	55088132	216884	*	0.0645804	Hspe1	chr1-54870833-54871664	1.7007	0.0445001	Hspe1 chr1-54870833-54871664
chr1	54871249	55088243	216995	*	0.0912128	Hspd1	chr1-54870833-54871664	1.8566	0.0316838	Hspd1 chr1-54870833-54871664
chr1	54871249	55226782	355534	*	0.10312	Rftn2	chr1-54870833-54871664	2.54341	0.00548881	Rftn2 chr1-54870833-54871664
chr1	54871249	55363469	492221	*	0.200999	Boll	chr1-54870833-54871664	5.3175	5.26026e-08	Boll chr1-54870833-54871664
chr1	54872457	55052770	180314	*	0.109685	Coq10b	chr1-54872213-54872700	2.32171	0.0101243	Coq10b chr1-54872213-54872700
chr1	54872457	55226782	354326	*	0.199874	Rftn2	chr1-54872213-54872700	4.11145	1.9659e-05	Rftn2 chr1-54872213-54872700
chr1	54874138	55088132	213995	*	0.128908	Hspe1	chr1-54873875-54874401	2.69016	0.00357091	Hspe1 chr1-54873875-54874401
chr1	54874138	55131231	257094	*	0.092518	Mob4	chr1-54873875-54874401	1.94835	0.0256867	Mob4 chr1-54873875-54874401
chr1	54883162	55052770	169609	*	0.0988079	Coq10b	chr1-54882936-54883388	2.03504	0.0209232	Coq10b chr1-54882936-54883388
chr1	54883162	55131231	248070	*	0.106137	Mob4	chr1-54882936-54883388	2.13316	0.0164558	Mob4 chr1-54882936-54883388
chr1	54883162	55226782	343621	*	0.118701	Rftn2	chr1-54882936-54883388	2.77951	0.00272202	Rftn2 chr1-54882936-54883388
chr1	54883162	55363469	480308	*	0.0810453	Boll	chr1-54882936-54883388	2.24315	0.0124437	Boll chr1-54882936-54883388
chr1	54888915	55088132	199218	*	-0.113905	Hspe1	chr1-54888259-54889571	-2.51151	0.00601085	Hspe1 chr1-54888259-54889571
chr1	54896927	55052770	155844	*	0.110348	Coq10b	chr1-54896188-54897666	2.09259	0.0181928	Coq10b chr1-54896188-54897666
chr1	54896927	55088132	191206	*	-0.0896477	Hspe1	chr1-54896188-54897666	-1.85473	0.0318171	Hspe1 chr1-54896188-54897666
chr1	54907443	55052770	145328	*	0.0997481	Coq10b	chr1-54906922-54907964	1.873	0.030534	Coq10b chr1-54906922-54907964
chr1	54912704	55027481	114778	*	0.0814637	Sf3b1	chr1-54912360-54913048	1.67892	0.0465838	Sf3b1 chr1-54912360-54913048
chr1	54912704	55363469	450766	*	0.110894	Boll	chr1-54912360-54913048	3.13037	0.000872938	Boll chr1-54912360-54913048
chr1	54913645	55088132	174488	*	-0.0958425	Hspe1	chr1-54913378-54913911	-1.96273	0.024839	Hspe1 chr1-54913378-54913911
chr1	54920266	55052770	132505	*	0.110308	Coq10b	chr1-54920158-54920374	2.22833	0.0129291	Coq10b chr1-54920158-54920374
chr1	54926135	55363469	437335	*	-0.112814	Boll	chr1-54925505-54926764	-1.82262	0.0341809	Boll chr1-54925505-54926764
chr1	54926387	54935240	8854	*	-0.108671	Ankrd44	chr1-54934693-54935787	-1.76878	0.0384652	Ankrd44 chr1-54934693-54935787
chr1	54926387	54947350	20964	*	0.0974085	Ankrd44	chr1-54946906-54947793	1.82325	0.0341326	Ankrd44 chr1-54946906-54947793
chr1	54926387	55082299	155913	*	-0.118373	Ankrd44	chr1-55082168-55082430	-1.77474	0.0379704	Ankrd44 chr1-55082168-55082430
chr1	54926387	55430654	504268	*	-0.115513	Ankrd44	chr1-55430334-55430973	-1.66775	0.0476829	Ankrd44 chr1-55430334-55430973
chr1	54926387	55506883	580497	*	-0.14903	Ankrd44	chr1-55506395-55507370	-2.15398	0.0156209	Ankrd44 chr1-55506395-55507370
chr1	54926387	55612990	686604	*	-0.117284	Ankrd44	chr1-55612790-55613190	-2.53469	0.0056273	Ankrd44 chr1-55612790-55613190
chr1	54979658	55088132	108475	*	0.174344	Hspe1	chr1-54979321-54979995	3.77841	7.89165e-05	Hspe1 chr1-54979321-54979995
chr1	55027295	55088243	60949	*	0.140058	Hspd1	chr1-55026806-55027784	2.39796	0.00824331	Hspd1 chr1-55026806-55027784
chr1	55027295	55131231	103937	*	0.110427	Mob4	chr1-55026806-55027784	1.86127	0.0313532	Mob4 chr1-55026806-55027784
chr1	55027481	55082299	54819	*	-0.132068	Sf3b1	chr1-55082168-55082430	-2.21137	0.0135049	Sf3b1 chr1-55082168-55082430
chr1	55027481	55226618	199138	*	0.0881874	Sf3b1	chr1-55226047-55227189	1.75469	0.0396565	Sf3b1 chr1-55226047-55227189
chr1	55027481	55237344	209864	*	0.0921375	Sf3b1	chr1-55236618-55238069	1.75681	0.039475	Sf3b1 chr1-55236618-55238069
chr1	55031241	55088132	56892	*	0.114404	Hspe1	chr1-55031115-55031367	2.21907	0.013241	Hspe1 chr1-55031115-55031367
chr1	55038195	55237177	198983	*	0.135733	Mars2	chr1-55037875-55038515	2.31848	0.0102115	Mars2 chr1-55037875-55038515
chr1	55052624	55052770	147	*	0.141951	Coq10b	chr1-55051818-55053430	2.64573	0.00407572	Coq10b chr1-55051818-55053430
chr1	55052770	55082299	29530	*	0.0943162	Coq10b	chr1-55082168-55082430	1.93162	0.0267034	Coq10b chr1-55082168-55082430
chr1	55052770	55383296	330527	*	-0.0853361	Coq10b	chr1-55383045-55383546	-1.74921	0.0401278	Coq10b chr1-55383045-55383546
chr1	55052770	55410826	358057	*	0.0863543	Coq10b	chr1-55410706-55410946	1.74798	0.0402334	Coq10b chr1-55410706-55410946
chr1	55064363	55088243	23881	*	0.110574	Hspd1	chr1-55064244-55064482	2.20022	0.0138957	Hspd1 chr1-55064244-55064482
chr1	55076387	55131231	54845	*	0.134553	Mob4	chr1-55076116-55076657	2.43781	0.00738836	Mob4 chr1-55076116-55076657
chr1	55082299	55363469	281171	*	0.0712147	Boll	chr1-55082168-55082430	1.89554	0.0290101	Boll chr1-55082168-55082430
chr1	55087846	55131231	43386	*	0.10899	Mob4	chr1-55086817-55088874	1.98144	0.0237709	Mob4 chr1-55086817-55088874
chr1	55087846	55226782	138937	*	0.120722	Rftn2	chr1-55086817-55088874	2.17641	0.0147623	Rftn2 chr1-55086817-55088874
chr1	55087846	55363469	275624	*	-0.119662	Boll	chr1-55086817-55088874	-1.99265	0.02315	Boll chr1-55086817-55088874
chr1	55088132	55226618	138487	*	-0.0841286	Hspe1	chr1-55226047-55227189	-1.69013	0.0455018	Hspe1 chr1-55226047-55227189
chr1	55088132	55237344	149213	*	-0.105031	Hspe1	chr1-55236618-55238069	-2.14091	0.0161408	Hspe1 chr1-55236618-55238069
chr1	55088132	55610275	522144	*	0.0719265	Hspe1	chr1-55609969-55610580	1.68506	0.0459888	Hspe1 chr1-55609969-55610580
chr1	55088132	55736406	648275	*	0.132961	Hspe1	chr1-55736108-55736704	2.86272	0.00210014	Hspe1 chr1-55736108-55736704
chr1	55088132	55874545	786414	*	0.108476	Hspe1	chr1-55874052-55875037	2.09956	0.0178836	Hspe1 chr1-55874052-55875037
chr1	55088243	55210454	122212	*	0.118599	Hspd1	chr1-55210096-55210811	2.02055	0.021663	Hspd1 chr1-55210096-55210811
chr1	55088243	55363183	274941	*	0.127606	Hspd1	chr1-55362347-55364018	2.46142	0.00691946	Hspd1 chr1-55362347-55364018
chr1	55088243	55446663	358421	*	0.10028	Hspd1	chr1-55446116-55447210	1.98184	0.0237488	Hspd1 chr1-55446116-55447210
chr1	55088243	55506883	418641	*	-0.139197	Hspd1	chr1-55506395-55507370	-2.21494	0.0133823	Hspd1 chr1-55506395-55507370
chr1	55113809	55226782	112974	*	0.118701	Rftn2	chr1-55113629-55113989	2.17017	0.014997	Rftn2 chr1-55113629-55113989
chr1	55131231	55131254	24	*	0.11323	Mob4	chr1-55130582-55131925	2.20851	0.0136045	Mob4 chr1-55130582-55131925
chr1	55131231	55226618	95388	*	0.101741	Mob4	chr1-55226047-55227189	1.96071	0.0249564	Mob4 chr1-55226047-55227189
chr1	55131231	55406003	274773	*	0.103363	Mob4	chr1-55405107-55406898	1.94926	0.0256323	Mob4 chr1-55405107-55406898
chr1	55131231	55506883	375653	*	-0.105695	Mob4	chr1-55506395-55507370	-2.22317	0.0131021	Mob4 chr1-55506395-55507370
chr1	55131231	56076926	945696	*	0.100265	Mob4	chr1-56076818-56077033	1.84079	0.0328262	Mob4 chr1-56076818-56077033
chr1	55196547	55226782	30236	*	0.292513	Rftn2	chr1-55196295-55196799	5.908	1.73144e-09	Rftn2 chr1-55196295-55196799
chr1	55196547	55237177	40631	*	0.277145	Mars2	chr1-55196295-55196799	4.6165	1.95136e-06	Mars2 chr1-55196295-55196799
chr1	55196547	55363469	166923	*	0.0793694	Boll	chr1-55196295-55196799	1.86798	0.0308825	Boll chr1-55196295-55196799
chr1	55226782	55404618	177837	*	0.160358	Rftn2	chr1-55404404-55404831	2.83832	0.00226758	Rftn2 chr1-55404404-55404831
chr1	55226782	55446663	219882	*	0.222412	Rftn2	chr1-55446116-55447210	5.35728	4.22419e-08	Rftn2 chr1-55446116-55447210
chr1	55237177	55404618	167442	*	0.21366	Mars2	chr1-55404404-55404831	4.12201	1.87792e-05	Mars2 chr1-55404404-55404831
chr1	55237177	55446663	209487	*	0.208595	Mars2	chr1-55446116-55447210	3.72416	9.7984e-05	Mars2 chr1-55446116-55447210
chr1	55237177	55528782	291606	*	0.122854	Mars2	chr1-55528394-55529170	1.89368	0.0291338	Mars2 chr1-55528394-55529170
chr1	55237177	55736406	499230	*	0.120554	Mars2	chr1-55736108-55736704	2.30876	0.0104784	Mars2 chr1-55736108-55736704
chr1	55363183	55363469	287	*	0.0550084	Boll	chr1-55362347-55364018	2.07153	0.0191547	Boll chr1-55362347-55364018
chr1	55363469	55610275	246807	*	0.0530832	Boll	chr1-55609969-55610580	1.70787	0.0438305	Boll chr1-55609969-55610580
chr1	55405921	55430654	24734	*	0.192211	Plcl1	chr1-55430334-55430973	1.65226	0.0492405	Plcl1 chr1-55430334-55430973
chr1	55405921	55506883	100963	*	0.230947	Plcl1	chr1-55506395-55507370	1.8215	0.0342651	Plcl1 chr1-55506395-55507370
chr1	55405921	55612990	207070	*	0.108196	Plcl1	chr1-55612790-55613190	1.76236	0.0390041	Plcl1 chr1-55612790-55613190
chr1	55405921	55666276	260356	*	0.11831	Plcl1	chr1-55666080-55666472	1.72157	0.0425733	Plcl1 chr1-55666080-55666472
chr1	55405921	55728741	322821	*	0.143708	Plcl1	chr1-55728641-55728840	1.96476	0.0247208	Plcl1 chr1-55728641-55728840
chr1	56978650	57969681	991032	*	0.146907	Satb2	chr1-57968954-57970408	2.40764	0.00802793	Satb2 chr1-57968954-57970408
chr1	57377620	57394151	16532	*	0.0905325	1700066M21Rik	chr1-57393772-57394529	2.2613	0.0118703	1700066M21Rik chr1-57393772-57394529
chr1	57377620	57429023	51404	*	0.0889912	1700066M21Rik	chr1-57428762-57429283	1.69206	0.0453168	1700066M21Rik chr1-57428762-57429283
chr1	57377620	57969681	592062	*	0.0797139	1700066M21Rik	chr1-57968954-57970408	1.92975	0.0268191	1700066M21Rik chr1-57968954-57970408
chr1	57377620	58311335	933716	*	0.197143	1700066M21Rik	chr1-58310802-58311867	4.86629	5.68561e-07	1700066M21Rik chr1-58310802-58311867
chr1	57407101	58031304	624204	*	0.0998301	Tyw5	chr1-58031072-58031536	1.70438	0.0441555	Tyw5 chr1-58031072-58031536
chr1	57407101	58343265	936165	*	0.191112	Tyw5	chr1-58343068-58343461	3.22181	0.000636908	Tyw5 chr1-58343068-58343461
chr1	57839972	58018956	178985	*	0.101508	Kctd18	chr1-57839462-57840482	1.94856	0.0256739	Kctd18 chr1-57839462-57840482
chr1	57995990	58586384	590395	*	-0.08436	Ndufb3	chr1-57995299-57996680	-1.74512	0.0404817	Ndufb3 chr1-57995299-57996680
chr1	57995990	58973430	977441	*	0.12678	Trak2	chr1-57995299-57996680	2.64819	0.00404626	Trak2 chr1-57995299-57996680
chr1	58018956	58156931	137976	*	0.108627	Kctd18	chr1-58156624-58157237	2.49746	0.0062544	Kctd18 chr1-58156624-58157237
chr1	58018956	58271215	252260	*	0.0834501	Kctd18	chr1-58270970-58271460	2.09514	0.0180794	Kctd18 chr1-58270970-58271460
chr1	58018956	58677745	658790	*	0.0783238	Kctd18	chr1-58677244-58678245	1.86486	0.0311003	Kctd18 chr1-58677244-58678245
chr1	58018956	58761531	742576	*	0.12194	Kctd18	chr1-58761105-58761956	2.49681	0.00626586	Kctd18 chr1-58761105-58761956
chr1	58018956	58795428	776473	*	0.129773	Kctd18	chr1-58794954-58795901	2.91708	0.00176661	Kctd18 chr1-58794954-58795901
chr1	58018956	58797280	778325	*	0.0830363	Kctd18	chr1-58796754-58797806	2.09832	0.0179386	Kctd18 chr1-58796754-58797806
chr1	58031304	58278326	247023	*	0.18976	Aox2	chr1-58031072-58031536	4.04411	2.62611e-05	Aox2 chr1-58031072-58031536
chr1	58031304	58973430	942127	*	0.100657	Trak2	chr1-58031072-58031536	2.14799	0.0158574	Trak2 chr1-58031072-58031536
chr1	58156931	58424066	267136	*	-0.0644723	Clk1	chr1-58156624-58157237	-1.64555	0.0499283	Clk1 chr1-58156624-58157237
chr1	58195493	58424066	228574	*	0.111722	Clk1	chr1-58195030-58195956	2.25665	0.0120151	Clk1 chr1-58195030-58195956
chr1	58195493	58973430	777938	*	0.157695	Trak2	chr1-58195030-58195956	3.23576	0.000606604	Trak2 chr1-58195030-58195956
chr1	58271215	58392898	121684	*	0.101707	Bzw1	chr1-58270970-58271460	2.00551	0.0224545	Bzw1 chr1-58270970-58271460
chr1	58278326	58311335	33010	*	0.17357	Aox2	chr1-58310802-58311867	3.32767	0.000437882	Aox2 chr1-58310802-58311867
chr1	58278326	58415571	137246	*	0.0926312	Aox2	chr1-58415376-58415765	1.77961	0.0375699	Aox2 chr1-58415376-58415765
chr1	58278326	58734305	455980	*	0.189608	Aox2	chr1-58733829-58734781	2.67646	0.00372026	Aox2 chr1-58733829-58734781
chr1	58278326	58761531	483206	*	0.4175	Aox2	chr1-58761105-58761956	8.2043	1.15971e-16	Aox2 chr1-58761105-58761956
chr1	58278326	58806852	528527	*	0.113018	Aox2	chr1-58806661-58807043	2.0468	0.020339	Aox2 chr1-58806661-58807043
chr1	58296344	58795374	499031	*	0.132503	Casp8	chr1-58295998-58296689	2.51544	0.00594417	Casp8 chr1-58295998-58296689
chr1	58301250	58424066	122817	*	0.131892	Clk1	chr1-58300816-58301684	2.56219	0.00520068	Clk1 chr1-58300816-58301684
chr1	58301250	58505109	203860	*	0.108884	Orc2	chr1-58300816-58301684	1.94506	0.025884	Orc2 chr1-58300816-58301684
chr1	58301250	58586323	285074	*	-0.0778007	Fam126b	chr1-58300816-58301684	-1.71752	0.0429424	Fam126b chr1-58300816-58301684
chr1	58303985	58973522	669538	*	0.110612	Stradb	chr1-58303295-58304675	2.67998	0.00368129	Stradb chr1-58303295-58304675
chr1	58311335	58973430	662096	*	0.0734083	Trak2	chr1-58310802-58311867	1.68697	0.0458043	Trak2 chr1-58310802-58311867
chr1	58343265	58424066	80802	*	-0.0693121	Clk1	chr1-58343068-58343461	-1.71718	0.0429733	Clk1 chr1-58343068-58343461
chr1	58343265	58505109	161845	*	0.0855261	Orc2	chr1-58343068-58343461	1.71754	0.0429402	Orc2 chr1-58343068-58343461
chr1	58348979	58424066	75088	*	0.074226	Clk1	chr1-58348728-58349230	1.76356	0.0389028	Clk1 chr1-58348728-58349230
chr1	58392898	58454498	61601	*	0.116528	Bzw1	chr1-58454035-58454961	2.13255	0.0164807	Bzw1 chr1-58454035-58454961
chr1	58392898	58586180	193283	*	-0.0716662	Bzw1	chr1-58585430-58586929	-1.80859	0.035257	Bzw1 chr1-58585430-58586929
chr1	58392898	58725982	333085	*	0.0885424	Bzw1	chr1-58725877-58726087	1.6645	0.0480067	Bzw1 chr1-58725877-58726087
chr1	58392898	58761531	368634	*	0.117633	Bzw1	chr1-58761105-58761956	2.34803	0.00943645	Bzw1 chr1-58761105-58761956
chr1	58407787	58445151	37365	*	0.138543	Nif3l1	chr1-58407671-58407902	3.26854	0.000540512	Nif3l1 chr1-58407671-58407902
chr1	58407787	58445486	37700	*	0.0775395	Ppil3	chr1-58407671-58407902	2.64824	0.00404561	Ppil3 chr1-58407671-58407902
chr1	58407787	58973522	565736	*	0.087	Stradb	chr1-58407671-58407902	2.11313	0.0172948	Stradb chr1-58407671-58407902
chr1	58415571	58424066	8496	*	0.0927777	Clk1	chr1-58415376-58415765	1.79835	0.0360608	Clk1 chr1-58415376-58415765
chr1	58423474	58424066	593	*	0.132064	Clk1	chr1-58422596-58424351	2.62841	0.00428922	Clk1 chr1-58422596-58424351
chr1	58424066	58652273	228208	*	-0.110065	Clk1	chr1-58651218-58653328	-2.65684	0.00394383	Clk1 chr1-58651218-58653328
chr1	58424066	58697623	273558	*	-0.0790438	Clk1	chr1-58697300-58697946	-1.83537	0.0332257	Clk1 chr1-58697300-58697946
chr1	58424066	58734305	310240	*	0.133886	Clk1	chr1-58733829-58734781	2.92805	0.00170549	Clk1 chr1-58733829-58734781
chr1	58424066	58774022	349957	*	-0.0874456	Clk1	chr1-58773741-58774302	-1.83922	0.0329413	Clk1 chr1-58773741-58774302
chr1	58424066	58859744	435679	*	-0.0710258	Clk1	chr1-58859250-58860238	-1.68083	0.046398	Clk1 chr1-58859250-58860238
chr1	58424066	59186429	762364	*	-0.0807613	Clk1	chr1-59186147-59186710	-1.91084	0.0280124	Clk1 chr1-59186147-59186710
chr1	58445151	58796201	351051	*	0.203699	Nif3l1	chr1-58796061-58796341	4.95275	3.65855e-07	Nif3l1 chr1-58796061-58796341
chr1	58445151	58956104	510954	*	0.134475	Nif3l1	chr1-58955589-58956619	3.55417	0.000189586	Nif3l1 chr1-58955589-58956619
chr1	58445486	58663406	217921	*	0.103925	Ppil3	chr1-58663189-58663623	2.65197	0.00400121	Ppil3 chr1-58663189-58663623
chr1	58445486	58883414	437929	*	0.0602463	Ppil3	chr1-58883263-58883565	2.17461	0.0148297	Ppil3 chr1-58883263-58883565
chr1	58445486	59144630	699145	*	0.064641	Ppil3	chr1-59144411-59144848	2.13785	0.0162644	Ppil3 chr1-59144411-59144848
chr1	58454498	58795374	340877	*	0.140466	Casp8	chr1-58454035-58454961	2.69498	0.00351963	Casp8 chr1-58454035-58454961
chr1	58505109	58562466	57358	*	0.100575	Orc2	chr1-58562094-58562837	2.06788	0.0193257	Orc2 chr1-58562094-58562837
chr1	58505109	58725982	220874	*	-0.0795334	Orc2	chr1-58725877-58726087	-1.68273	0.046214	Orc2 chr1-58725877-58726087
chr1	58505109	58727167	222059	*	0.126294	Orc2	chr1-58727044-58727289	2.51404	0.00596783	Orc2 chr1-58727044-58727289
chr1	58505109	58859744	354636	*	0.163226	Orc2	chr1-58859250-58860238	3.16201	0.000783423	Orc2 chr1-58859250-58860238
chr1	58505109	58953961	448853	*	0.113895	Orc2	chr1-58953611-58954311	2.26097	0.0118804	Orc2 chr1-58953611-58954311
chr1	58505109	59237475	732367	*	-0.0845147	Orc2	chr1-59236508-59238442	-1.85111	0.0320766	Orc2 chr1-59236508-59238442
chr1	58505109	59482614	977506	*	-0.0842713	Orc2	chr1-59481249-59483979	-1.98965	0.0233148	Orc2 chr1-59481249-59483979
chr1	58505109	59495982	990874	*	0.102668	Orc2	chr1-59495815-59496149	2.46892	0.00677613	Orc2 chr1-59495815-59496149
chr1	58505148	58774022	268875	*	0.124624	Gm15834	chr1-58773741-58774302	3.03073	0.00121982	Gm15834 chr1-58773741-58774302
chr1	58505148	58806852	301705	*	0.110929	Gm15834	chr1-58806661-58807043	2.48232	0.00652654	Gm15834 chr1-58806661-58807043
chr1	58505148	59144630	639483	*	0.199967	Gm15834	chr1-59144411-59144848	7.13909	4.6977e-13	Gm15834 chr1-59144411-59144848
chr1	58586323	58652273	65951	*	0.128553	Fam126b	chr1-58651218-58653328	2.40324	0.00812522	Fam126b chr1-58651218-58653328
chr1	58586323	58746968	160646	*	0.242822	Fam126b	chr1-58746751-58747184	5.48555	2.06095e-08	Fam126b chr1-58746751-58747184
chr1	58586323	58795428	209106	*	0.108644	Fam126b	chr1-58794954-58795901	2.23112	0.0128366	Fam126b chr1-58794954-58795901
chr1	58586323	58796201	209879	*	0.118058	Fam126b	chr1-58796061-58796341	2.41958	0.00776916	Fam126b chr1-58796061-58796341
chr1	58586323	59119947	533625	*	-0.0952594	Fam126b	chr1-59119244-59120650	-2.06039	0.0196805	Fam126b chr1-59119244-59120650
chr1	58586323	59144630	558308	*	0.113489	Fam126b	chr1-59144411-59144848	2.16963	0.0150175	Fam126b chr1-59144411-59144848
chr1	58586323	59482614	896292	*	-0.109963	Fam126b	chr1-59481249-59483979	-2.23418	0.0127355	Fam126b chr1-59481249-59483979
chr1	58586384	58677745	91362	*	0.0831531	Ndufb3	chr1-58677244-58678245	1.64914	0.0495592	Ndufb3 chr1-58677244-58678245
chr1	58586384	58795428	209045	*	0.153626	Ndufb3	chr1-58794954-58795901	2.43229	0.00750179	Ndufb3 chr1-58794954-58795901
chr1	58618283	58795374	177092	*	0.0942695	Casp8	chr1-58617968-58618598	1.74263	0.0406988	Casp8 chr1-58617968-58618598
chr1	58677745	59237231	559487	*	0.140744	Als2	chr1-58677244-58678245	2.63398	0.0042195	Als2 chr1-58677244-58678245
chr1	58711508	58728455	16948	*	0.197061	Cflar	chr1-58728159-58728751	1.90476	0.0284054	Cflar chr1-58728159-58728751
chr1	58711508	58856906	145399	*	0.219305	Cflar	chr1-58856671-58857141	2.41523	0.00786267	Cflar chr1-58856671-58857141
chr1	58711508	59204749	493242	*	0.149948	Cflar	chr1-59204559-59204939	1.84784	0.0323126	Cflar chr1-59204559-59204939
chr1	58711508	59333143	621636	*	0.112486	Cflar	chr1-59332980-59333306	1.95771	0.0251322	Cflar chr1-59332980-59333306
chr1	58711508	59495982	784475	*	0.0936996	Cflar	chr1-59495815-59496149	1.65573	0.0488887	Cflar chr1-59495815-59496149
chr1	58711508	59602583	891076	*	-0.131367	Cflar	chr1-59601872-59603294	-2.17733	0.014728	Cflar chr1-59601872-59603294
chr1	58712272	58795374	83103	*	0.125811	Casp8	chr1-58711061-58713483	2.73755	0.00309494	Casp8 chr1-58711061-58713483
chr1	58712272	59684971	972700	*	0.0776413	Nop58	chr1-58711061-58713483	1.74191	0.0407617	Nop58 chr1-58711061-58713483
chr1	58721188	58973430	252243	*	0.0757187	Trak2	chr1-58720806-58721569	1.80544	0.0355027	Trak2 chr1-58720806-58721569
chr1	58722411	59120408	397998	*	0.0515187	Tmem237	chr1-58722142-58722680	2.62822	0.00429163	Tmem237 chr1-58722142-58722680
chr1	58725982	59670834	944853	*	0.0736512	Sumo1	chr1-58725877-58726087	1.65584	0.0488771	Sumo1 chr1-58725877-58726087
chr1	58727167	58973522	246356	*	0.129336	Stradb	chr1-58727044-58727289	3.55678	0.000187716	Stradb chr1-58727044-58727289
chr1	58728455	59670834	942380	*	0.074807	Sumo1	chr1-58728159-58728751	1.65115	0.0493537	Sumo1 chr1-58728159-58728751
chr1	58734305	59670834	936530	*	0.100511	Sumo1	chr1-58733829-58734781	2.18866	0.0143107	Sumo1 chr1-58733829-58734781
chr1	58746968	59237231	490264	*	0.133812	Als2	chr1-58746751-58747184	2.07983	0.0187707	Als2 chr1-58746751-58747184
chr1	58761531	58973430	211900	*	0.137969	Trak2	chr1-58761105-58761956	2.74219	0.00305158	Trak2 chr1-58761105-58761956
chr1	58770178	58973430	203253	*	0.104717	Trak2	chr1-58769797-58770558	2.19561	0.0140598	Trak2 chr1-58769797-58770558
chr1	58773439	59684971	911533	*	0.135527	Nop58	chr1-58773292-58773585	2.74495	0.00302602	Nop58 chr1-58773292-58773585
chr1	58795374	58795428	55	*	0.173607	Casp8	chr1-58794954-58795901	3.19359	0.000702571	Casp8 chr1-58794954-58795901
chr1	58795374	58806852	11479	*	0.0986738	Casp8	chr1-58806661-58807043	2.18507	0.0144418	Casp8 chr1-58806661-58807043
chr1	58795374	59638546	843173	*	0.107859	Casp8	chr1-59638410-59638681	2.25207	0.0121588	Casp8 chr1-59638410-59638681
chr1	58796201	59670834	874634	*	0.114732	Sumo1	chr1-58796061-58796341	2.65158	0.00400582	Sumo1 chr1-58796061-58796341
chr1	58797280	58973430	176151	*	0.146345	Trak2	chr1-58796754-58797806	2.86826	0.0020637	Trak2 chr1-58796754-58797806
chr1	58797280	59684971	887692	*	0.119237	Nop58	chr1-58796754-58797806	2.06411	0.0195037	Nop58 chr1-58796754-58797806
chr1	58806852	59670834	863983	*	-0.107205	Sumo1	chr1-58806661-58807043	-2.11788	0.0170927	Sumo1 chr1-58806661-58807043
chr1	58806852	59684971	878120	*	-0.0885478	Nop58	chr1-58806661-58807043	-1.65023	0.049448	Nop58 chr1-58806661-58807043
chr1	58956104	59120408	164305	*	0.0630691	Tmem237	chr1-58955589-58956619	2.4066	0.00805091	Tmem237 chr1-58955589-58956619
chr1	58973430	59142835	169406	*	0.106634	Trak2	chr1-59142181-59143489	2.4586	0.00697407	Trak2 chr1-59142181-59143489
chr1	58973430	59237475	264046	*	0.0813634	Trak2	chr1-59236508-59238442	1.95794	0.0251185	Trak2 chr1-59236508-59238442
chr1	58973430	59247733	274304	*	0.079535	Trak2	chr1-59247512-59247953	1.75583	0.0395589	Trak2 chr1-59247512-59247953
chr1	58973430	59482614	509185	*	-0.0850885	Trak2	chr1-59481249-59483979	-1.68812	0.0456942	Trak2 chr1-59481249-59483979
chr1	58973430	59684902	711473	*	0.101615	Trak2	chr1-59683960-59685844	2.18115	0.014586	Trak2 chr1-59683960-59685844
chr1	58973430	59883748	910319	*	-0.0839346	Trak2	chr1-59883398-59884097	-1.69566	0.0449749	Trak2 chr1-59883398-59884097
chr1	58973430	59921677	948248	*	0.113293	Trak2	chr1-59921482-59921871	2.60094	0.00464846	Trak2 chr1-59921482-59921871
chr1	58973522	59204749	231228	*	0.0669209	Stradb	chr1-59204559-59204939	2.02825	0.0212672	Stradb chr1-59204559-59204939
chr1	59119947	59763400	643454	*	0.103755	Bmpr2	chr1-59119244-59120650	1.74239	0.0407197	Bmpr2 chr1-59119244-59120650
chr1	59120408	59142835	22428	*	0.101086	Tmem237	chr1-59142181-59143489	3.34149	0.000416654	Tmem237 chr1-59142181-59143489
chr1	59120408	59237475	117068	*	-0.0823487	Tmem237	chr1-59236508-59238442	-1.6744	0.0470259	Tmem237 chr1-59236508-59238442
chr1	59120408	59913199	792792	*	-0.09655	Tmem237	chr1-59912305-59914092	-1.82407	0.0340706	Tmem237 chr1-59912305-59914092
chr1	59142835	59684971	542137	*	0.118818	Nop58	chr1-59142181-59143489	2.38623	0.00851098	Nop58 chr1-59142181-59143489
chr1	59186429	59763400	576972	*	0.140557	Bmpr2	chr1-59186147-59186710	2.09171	0.0182321	Bmpr2 chr1-59186147-59186710
chr1	59186429	60180599	994171	*	-0.0976418	Nbeal1	chr1-59186147-59186710	-2.10421	0.01768	Nbeal1 chr1-59186147-59186710
chr1	59204749	59763400	558652	*	0.170174	Bmpr2	chr1-59204559-59204939	2.21602	0.013345	Bmpr2 chr1-59204559-59204939
chr1	59214363	60043184	828822	*	0.168803	Ica1l	chr1-59214129-59214597	3.51551	0.000219455	Ica1l chr1-59214129-59214597
chr1	59237231	59475800	238570	*	0.12318	Als2	chr1-59475624-59475976	2.01181	0.0221198	Als2 chr1-59475624-59475976
chr1	59237231	59917540	680310	*	0.0968337	Als2	chr1-59917385-59917694	1.75869	0.0393147	Als2 chr1-59917385-59917694
chr1	59237231	60054707	817477	*	0.0951644	Als2	chr1-60054394-60055020	1.7245	0.0423092	Als2 chr1-60054394-60055020
chr1	59237231	60070870	833640	*	0.15922	Als2	chr1-60070618-60071122	2.62339	0.00435304	Als2 chr1-60070618-60071122
chr1	59237475	59670834	433360	*	-0.0983814	Sumo1	chr1-59236508-59238442	-1.94245	0.0260412	Sumo1 chr1-59236508-59238442
chr1	59237475	59684971	447497	*	0.160063	Nop58	chr1-59236508-59238442	2.94612	0.00160895	Nop58 chr1-59236508-59238442
chr1	59237475	60098645	861171	*	0.0939612	Wdr12	chr1-59236508-59238442	1.69309	0.0452194	Wdr12 chr1-59236508-59238442
chr1	59252801	59913006	660206	*	0.131657	Fam117b	chr1-59252596-59253006	2.55971	0.00523799	Fam117b chr1-59252596-59253006
chr1	59316523	59684971	368449	*	-0.101003	Nop58	chr1-59316006-59317039	-1.65559	0.0489022	Nop58 chr1-59316006-59317039
chr1	59475800	59913006	437207	*	0.101208	Fam117b	chr1-59475624-59475976	1.75468	0.0396567	Fam117b chr1-59475624-59475976
chr1	59495982	60180599	684618	*	0.0857971	Nbeal1	chr1-59495815-59496149	1.67296	0.0471673	Nbeal1 chr1-59495815-59496149
chr1	59565964	59763400	197437	*	0.174114	Bmpr2	chr1-59565663-59566265	2.53329	0.00564986	Bmpr2 chr1-59565663-59566265
chr1	59584752	60180599	595848	*	0.113033	Nbeal1	chr1-59584195-59585308	1.70893	0.0437316	Nbeal1 chr1-59584195-59585308
chr1	59613922	60043184	429263	*	0.121223	Ica1l	chr1-59613665-59614179	2.21192	0.0134862	Ica1l chr1-59613665-59614179
chr1	59623338	59913006	289669	*	-0.0797769	Fam117b	chr1-59622971-59623704	-1.75731	0.0394324	Fam117b chr1-59622971-59623704
chr1	59623338	60567104	943767	*	0.100808	Raph1	chr1-59622971-59623704	1.95202	0.0254679	Raph1 chr1-59622971-59623704
chr1	59661295	59684971	23677	*	0.114676	Nop58	chr1-59661032-59661557	2.21201	0.0134831	Nop58 chr1-59661032-59661557
chr1	59661295	60098645	437351	*	0.097263	Wdr12	chr1-59661032-59661557	2.00915	0.0222605	Wdr12 chr1-59661032-59661557
chr1	59661295	60343323	682029	*	0.227523	Cyp20a1	chr1-59661032-59661557	3.97891	3.46162e-05	Cyp20a1 chr1-59661032-59661557
chr1	59661295	60567104	905810	*	0.127618	Raph1	chr1-59661032-59661557	2.67955	0.00368607	Raph1 chr1-59661032-59661557
chr1	59670520	59684971	14452	*	0.103955	Nop58	chr1-59669667-59671373	1.79146	0.0366096	Nop58 chr1-59669667-59671373
chr1	59670520	60567104	896585	*	0.123178	Raph1	chr1-59669667-59671373	1.7764	0.0378334	Raph1 chr1-59669667-59671373
chr1	59670834	59883748	212915	*	-0.11551	Sumo1	chr1-59883398-59884097	-2.29188	0.0109563	Sumo1 chr1-59883398-59884097
chr1	59670834	59895542	224709	*	0.133466	Sumo1	chr1-59895284-59895799	3.08094	0.00103173	Sumo1 chr1-59895284-59895799
chr1	59670834	59917540	246707	*	0.0889589	Sumo1	chr1-59917385-59917694	1.87732	0.0302369	Sumo1 chr1-59917385-59917694
chr1	59670834	60482986	812153	*	0.115112	Sumo1	chr1-60482574-60483397	2.52747	0.00574445	Sumo1 chr1-60482574-60483397
chr1	59684902	60098645	413744	*	0.114871	Wdr12	chr1-59683960-59685844	2.14506	0.0159739	Wdr12 chr1-59683960-59685844
chr1	59684971	59763511	78541	*	0.105402	Nop58	chr1-59762115-59764907	1.78957	0.0367614	Nop58 chr1-59762115-59764907
chr1	59684971	59897937	212967	*	0.141625	Nop58	chr1-59897640-59898233	2.76578	0.00283934	Nop58 chr1-59897640-59898233
chr1	59719915	60716800	996886	*	0.0982039	Cd28	chr1-59719565-59720265	1.85268	0.0319642	Cd28 chr1-59719565-59720265
chr1	59763400	59763511	112	*	-0.0964802	Bmpr2	chr1-59762115-59764907	-1.87173	0.0306217	Bmpr2 chr1-59762115-59764907
chr1	59763400	60070870	307471	*	0.122595	Bmpr2	chr1-60070618-60071122	2.19295	0.0141556	Bmpr2 chr1-60070618-60071122
chr1	59763400	60669294	905895	*	0.110209	Bmpr2	chr1-60669160-60669428	1.71463	0.0432069	Bmpr2 chr1-60669160-60669428
chr1	59763400	60758269	994870	*	-0.127809	Bmpr2	chr1-60757820-60758717	-2.01096	0.0221647	Bmpr2 chr1-60757820-60758717
chr1	59763400	60759941	996542	*	-0.090502	Bmpr2	chr1-60759632-60760249	-1.70186	0.0443912	Bmpr2 chr1-60759632-60760249
chr1	59763511	60343323	579813	*	0.114491	Cyp20a1	chr1-59762115-59764907	1.70001	0.0445644	Cyp20a1 chr1-59762115-59764907
chr1	59774385	60409619	635235	*	0.103243	Abi2	chr1-59774181-59774588	1.66303	0.0481533	Abi2 chr1-59774181-59774588
chr1	59883748	60043184	159437	*	0.139273	Ica1l	chr1-59883398-59884097	2.58774	0.00483041	Ica1l chr1-59883398-59884097
chr1	59883748	60098247	214500	*	0.208482	Carf	chr1-59883398-59884097	4.16099	1.58437e-05	Carf chr1-59883398-59884097
chr1	59895542	60098247	202706	*	0.0961001	Carf	chr1-59895284-59895799	1.95851	0.0250848	Carf chr1-59895284-59895799
chr1	59907330	59913006	5677	*	0.105172	Fam117b	chr1-59907205-59907455	1.88128	0.029967	Fam117b chr1-59907205-59907455
chr1	59913006	60097936	184931	*	0.0958494	Fam117b	chr1-60097065-60098806	1.81119	0.0350561	Fam117b chr1-60097065-60098806
chr1	59913006	60220977	307972	*	0.116541	Fam117b	chr1-60220769-60221184	2.28365	0.0111961	Fam117b chr1-60220769-60221184
chr1	59913006	60240707	327702	*	-0.0812901	Fam117b	chr1-60240444-60240970	-1.68202	0.0462821	Fam117b chr1-60240444-60240970
chr1	59913006	60409446	496441	*	-0.054161	Fam117b	chr1-60408599-60410293	-1.6784	0.0466346	Fam117b chr1-60408599-60410293
chr1	59913006	60530560	617555	*	-0.0811669	Fam117b	chr1-60530113-60531007	-1.99335	0.0231117	Fam117b chr1-60530113-60531007
chr1	59913006	60761813	848808	*	-0.103157	Fam117b	chr1-60761537-60762088	-2.19671	0.0140205	Fam117b chr1-60761537-60762088
chr1	59913006	60793848	880843	*	0.101781	Fam117b	chr1-60793557-60794138	1.78915	0.0367953	Fam117b chr1-60793557-60794138
chr1	59917540	60098645	181106	*	0.0868741	Wdr12	chr1-59917385-59917694	1.91702	0.0276174	Wdr12 chr1-59917385-59917694
chr1	59967285	60043184	75900	*	0.457224	Ica1l	chr1-59966987-59967583	7.50429	3.08824e-14	Ica1l chr1-59966987-59967583
chr1	59967285	60098645	131361	*	0.0990083	Wdr12	chr1-59966987-59967583	1.66932	0.0475265	Wdr12 chr1-59966987-59967583
chr1	59967285	60887000	919716	*	0.309519	Ctla4	chr1-59966987-59967583	6.53228	3.23886e-11	Ctla4 chr1-59966987-59967583
chr1	60000383	60180599	180217	*	0.11946	Nbeal1	chr1-60000268-60000498	1.78836	0.0368592	Nbeal1 chr1-60000268-60000498
chr1	60016732	60043184	26453	*	0.128844	Ica1l	chr1-60015866-60017598	3.0628	0.00109637	Ica1l chr1-60015866-60017598
chr1	60016732	60343323	326592	*	0.0868064	Cyp20a1	chr1-60015866-60017598	1.80888	0.0352347	Cyp20a1 chr1-60015866-60017598
chr1	60016732	60567104	550373	*	0.199341	Raph1	chr1-60015866-60017598	3.5081	0.000225658	Raph1 chr1-60015866-60017598
chr1	60016732	60887000	870269	*	0.167804	Ctla4	chr1-60015866-60017598	2.59336	0.0047521	Ctla4 chr1-60015866-60017598
chr1	60016732	60977927	961196	*	0.149424	Icos	chr1-60015866-60017598	2.32002	0.0101698	Icos chr1-60015866-60017598
chr1	60042932	60043184	253	*	0.140896	Ica1l	chr1-60042313-60043551	2.49557	0.00628775	Ica1l chr1-60042313-60043551
chr1	60043184	60097936	54753	*	0.208606	Ica1l	chr1-60097065-60098806	3.18127	0.000733163	Ica1l chr1-60097065-60098806
chr1	60043184	60361487	318304	*	0.141218	Ica1l	chr1-60361071-60361902	2.59075	0.00478836	Ica1l chr1-60361071-60361902
chr1	60043184	60569346	526163	*	0.153875	Ica1l	chr1-60569092-60569599	2.27879	0.0113398	Ica1l chr1-60569092-60569599
chr1	60043184	60811776	768593	*	0.173531	Ica1l	chr1-60811272-60812280	2.87272	0.00203478	Ica1l chr1-60811272-60812280
chr1	60043184	60822899	779716	*	0.0832378	Ica1l	chr1-60822478-60823319	1.64815	0.0496605	Ica1l chr1-60822478-60823319
chr1	60043184	60887041	843858	*	0.227774	Ica1l	chr1-60886653-60887428	4.6528	1.63726e-06	Ica1l chr1-60886653-60887428
chr1	60043184	60893403	850220	*	0.320117	Ica1l	chr1-60893105-60893701	5.19791	1.00772e-07	Ica1l chr1-60893105-60893701
chr1	60043184	60908966	865783	*	0.213805	Ica1l	chr1-60908678-60909253	3.74036	9.18795e-05	Ica1l chr1-60908678-60909253
chr1	60043184	60911767	868584	*	0.190291	Ica1l	chr1-60911629-60911904	5.68465	6.55406e-09	Ica1l chr1-60911629-60911904
chr1	60043184	60920443	877260	*	0.119321	Ica1l	chr1-60920026-60920860	2.38722	0.00848821	Ica1l chr1-60920026-60920860
chr1	60043184	60954870	911687	*	0.10759	Ica1l	chr1-60954607-60955133	1.83887	0.0329674	Ica1l chr1-60954607-60955133
chr1	60043184	60960803	917620	*	0.235031	Ica1l	chr1-60960199-60961407	4.4081	5.214e-06	Ica1l chr1-60960199-60961407
chr1	60043184	60985061	941878	*	0.112651	Ica1l	chr1-60984670-60985452	1.81462	0.034791	Ica1l chr1-60984670-60985452
chr1	60054707	60716800	662094	*	0.188997	Cd28	chr1-60054394-60055020	3.43667	0.000294461	Cd28 chr1-60054394-60055020
chr1	60054707	60977927	923221	*	0.0969905	Icos	chr1-60054394-60055020	1.66087	0.0483697	Icos chr1-60054394-60055020
chr1	60098247	60409446	311200	*	0.0892806	Carf	chr1-60408599-60410293	1.90102	0.02865	Carf chr1-60408599-60410293
chr1	60098247	60416915	318669	*	0.121556	Carf	chr1-60416389-60417440	2.523	0.00581793	Carf chr1-60416389-60417440
chr1	60098247	60793848	695602	*	0.252834	Carf	chr1-60793557-60794138	4.84446	6.34789e-07	Carf chr1-60793557-60794138
chr1	60098247	60911767	813521	*	0.187689	Carf	chr1-60911629-60911904	3.53569	0.000203359	Carf chr1-60911629-60911904
chr1	60098247	60940168	841922	*	0.15294	Carf	chr1-60940058-60940278	2.46712	0.00681017	Carf chr1-60940058-60940278
chr1	60098247	61002053	903807	*	0.10105	Carf	chr1-61001813-61002293	1.82788	0.0337838	Carf chr1-61001813-61002293
chr1	60098247	61016702	918456	*	0.12306	Carf	chr1-61016324-61017080	2.31308	0.0103592	Carf chr1-61016324-61017080
chr1	60098247	61054881	956635	*	0.09134	Carf	chr1-61054278-61055483	1.99889	0.0228101	Carf chr1-61054278-61055483
chr1	60098645	60240707	142063	*	0.121477	Wdr12	chr1-60240444-60240970	2.29376	0.0109022	Wdr12 chr1-60240444-60240970
chr1	60098645	60761813	663169	*	0.129974	Wdr12	chr1-60761537-60762088	2.1085	0.017494	Wdr12 chr1-60761537-60762088
chr1	60098645	60781782	683138	*	0.0808041	Wdr12	chr1-60781451-60782113	1.73491	0.041378	Wdr12 chr1-60781451-60782113
chr1	60098645	60940168	841524	*	0.097263	Wdr12	chr1-60940058-60940278	1.65109	0.0493603	Wdr12 chr1-60940058-60940278
chr1	60180599	60272533	91935	*	-0.0861414	Nbeal1	chr1-60272252-60272814	-1.85949	0.0314787	Nbeal1 chr1-60272252-60272814
chr1	60180599	60447138	266540	*	-0.105659	Nbeal1	chr1-60446806-60447469	-2.11635	0.0171573	Nbeal1 chr1-60446806-60447469
chr1	60180599	60755852	575254	*	-0.120493	Nbeal1	chr1-60755499-60756204	-1.80389	0.0356243	Nbeal1 chr1-60755499-60756204
chr1	60180599	60758269	577671	*	-0.122144	Nbeal1	chr1-60757820-60758717	-1.92456	0.0271424	Nbeal1 chr1-60757820-60758717
chr1	60180599	60813298	632700	*	-0.0976418	Nbeal1	chr1-60812773-60813823	-1.75038	0.0400264	Nbeal1 chr1-60812773-60813823
chr1	60180599	60822899	642301	*	-0.10293	Nbeal1	chr1-60822478-60823319	-1.75969	0.0392305	Nbeal1 chr1-60822478-60823319
chr1	60180599	60874552	693954	*	0.0954425	Nbeal1	chr1-60874441-60874662	1.99318	0.0231208	Nbeal1 chr1-60874441-60874662
chr1	60180599	60913403	732805	*	0.162119	Nbeal1	chr1-60913159-60913647	1.83498	0.0332545	Nbeal1 chr1-60913159-60913647
chr1	60180599	61050405	869807	*	0.158968	Nbeal1	chr1-61050158-61050652	2.7887	0.00264597	Nbeal1 chr1-61050158-61050652
chr1	60180599	61154647	974049	*	0.111075	Nbeal1	chr1-61154431-61154863	1.88627	0.0296291	Nbeal1 chr1-61154431-61154863
chr1	60240707	60887000	646294	*	0.174855	Ctla4	chr1-60240444-60240970	3.42922	0.000302654	Ctla4 chr1-60240444-60240970
chr1	60272533	60716800	444268	*	0.0968536	Cd28	chr1-60272252-60272814	1.71874	0.0428307	Cd28 chr1-60272252-60272814
chr1	60343323	60361487	18165	*	0.121412	Cyp20a1	chr1-60361071-60361902	1.80197	0.0357754	Cyp20a1 chr1-60361071-60361902
chr1	60343323	60461000	117678	*	0.111975	Cyp20a1	chr1-60460428-60461572	2.16355	0.0152495	Cyp20a1 chr1-60460428-60461572
chr1	60343323	60755852	412530	*	0.0907283	Cyp20a1	chr1-60755499-60756204	1.7647	0.0388069	Cyp20a1 chr1-60755499-60756204
chr1	60355897	60409619	53723	*	0.0828263	Abi2	chr1-60355368-60356425	1.83596	0.0331821	Abi2 chr1-60355368-60356425
chr1	60409446	60409619	174	*	0.141222	Abi2	chr1-60408599-60410293	2.13051	0.0165647	Abi2 chr1-60408599-60410293
chr1	60409619	60461000	51382	*	0.0917911	Abi2	chr1-60460428-60461572	1.69839	0.0447167	Abi2 chr1-60460428-60461572
chr1	60409619	60746053	336435	*	0.144753	Abi2	chr1-60745545-60746561	3.01851	0.0012701	Abi2 chr1-60745545-60746561
chr1	60409619	60868351	458733	*	0.106203	Abi2	chr1-60867910-60868791	1.82534	0.0339749	Abi2 chr1-60867910-60868791
chr1	60409619	61050405	640787	*	0.177506	Abi2	chr1-61050158-61050652	3.36306	0.000385417	Abi2 chr1-61050158-61050652
chr1	60409619	61095654	686036	*	0.109005	Abi2	chr1-61095554-61095753	1.8421	0.0327304	Abi2 chr1-61095554-61095753
chr1	60409619	61135921	726303	*	0.123995	Abi2	chr1-61135375-61136467	2.34957	0.00939761	Abi2 chr1-61135375-61136467
chr1	60409619	61154647	745029	*	0.13773	Abi2	chr1-61154431-61154863	2.61648	0.00444209	Abi2 chr1-61154431-61154863
chr1	60409619	61171677	762059	*	0.106983	Abi2	chr1-61171535-61171819	1.79682	0.0361819	Abi2 chr1-61171535-61171819
chr1	60409619	61298179	888561	*	0.104643	Abi2	chr1-61298047-61298310	2.01258	0.0220792	Abi2 chr1-61298047-61298310
chr1	60416915	60716800	299886	*	0.10921	Cd28	chr1-60416389-60417440	1.75257	0.0398381	Cd28 chr1-60416389-60417440
chr1	60416915	60778843	361929	*	0.168519	2310016D23Rik	chr1-60416389-60417440	3.64954	0.000131354	2310016D23Rik chr1-60416389-60417440
chr1	60428936	60781834	352899	*	0.0900345	Gm11579	chr1-60428607-60429264	2.31211	0.0103858	Gm11579 chr1-60428607-60429264
chr1	60428936	60977927	548992	*	0.086888	Icos	chr1-60428607-60429264	1.67234	0.0472287	Icos chr1-60428607-60429264
chr1	60447138	60567104	119967	*	0.104051	Raph1	chr1-60446806-60447469	1.8212	0.0342885	Raph1 chr1-60446806-60447469
chr1	60482986	60567104	84119	*	0.142887	Raph1	chr1-60482574-60483397	2.77918	0.00272479	Raph1 chr1-60482574-60483397
chr1	60530560	60716800	186241	*	0.122847	Cd28	chr1-60530113-60531007	2.15156	0.015716	Cd28 chr1-60530113-60531007
chr1	60530560	60781834	251275	*	0.147051	Gm11579	chr1-60530113-60531007	8.8163	5.91542e-19	Gm11579 chr1-60530113-60531007
chr1	60535095	60716800	181706	*	0.136587	Cd28	chr1-60534962-60535227	2.52711	0.00575019	Cd28 chr1-60534962-60535227
chr1	60535095	60778843	243749	*	0.0894705	2310016D23Rik	chr1-60534962-60535227	2.73374	0.00313096	2310016D23Rik chr1-60534962-60535227
chr1	60566281	60567104	824	*	0.15589	Raph1	chr1-60565230-60567332	2.44967	0.00714929	Raph1 chr1-60565230-60567332
chr1	60566281	60716800	150520	*	-0.112207	Cd28	chr1-60565230-60567332	-2.01138	0.0221428	Cd28 chr1-60565230-60567332
chr1	60567104	60805581	238478	*	0.113177	Raph1	chr1-60805305-60805856	2.05686	0.0198498	Raph1 chr1-60805305-60805856
chr1	60567104	60822899	255796	*	-0.0841285	Raph1	chr1-60822478-60823319	-1.67452	0.0470138	Raph1 chr1-60822478-60823319
chr1	60567104	60853583	286480	*	0.174138	Raph1	chr1-60852805-60854361	2.75469	0.0029374	Raph1 chr1-60852805-60854361
chr1	60567104	60868351	301248	*	0.099432	Raph1	chr1-60867910-60868791	1.8527	0.0319624	Raph1 chr1-60867910-60868791
chr1	60567104	60875260	308157	*	0.0970042	Raph1	chr1-60874876-60875644	1.72168	0.0425634	Raph1 chr1-60874876-60875644
chr1	60567104	60887041	319938	*	0.131249	Raph1	chr1-60886653-60887428	2.70414	0.00342412	Raph1 chr1-60886653-60887428
chr1	60567104	60902675	335572	*	0.191116	Raph1	chr1-60902431-60902918	3.74003	9.19994e-05	Raph1 chr1-60902431-60902918
chr1	60567104	60920443	353340	*	0.0998442	Raph1	chr1-60920026-60920860	2.03366	0.0209928	Raph1 chr1-60920026-60920860
chr1	60567104	60954870	387767	*	0.126251	Raph1	chr1-60954607-60955133	2.66182	0.00388602	Raph1 chr1-60954607-60955133
chr1	60567104	60979374	412271	*	0.094988	Raph1	chr1-60979135-60979612	1.72618	0.0421572	Raph1 chr1-60979135-60979612
chr1	60567104	61046224	479121	*	0.138176	Raph1	chr1-61045753-61046694	2.61436	0.00446977	Raph1 chr1-61045753-61046694
chr1	60567104	61054881	487778	*	0.100548	Raph1	chr1-61054278-61055483	1.65215	0.0492521	Raph1 chr1-61054278-61055483
chr1	60702895	60716800	13906	*	0.0959202	Cd28	chr1-60702518-60703271	1.79967	0.0359566	Cd28 chr1-60702518-60703271
chr1	60716800	60758269	41470	*	0.296143	Cd28	chr1-60757820-60758717	4.15824	1.60353e-05	Cd28 chr1-60757820-60758717
chr1	60716800	60775870	59071	*	0.132367	Cd28	chr1-60775593-60776147	2.43429	0.00746048	Cd28 chr1-60775593-60776147
chr1	60716800	60777341	60542	*	0.255664	Cd28	chr1-60776769-60777913	2.90427	0.00184055	Cd28 chr1-60776769-60777913
chr1	60716800	60781782	64983	*	0.167392	Cd28	chr1-60781451-60782113	2.25373	0.0121065	Cd28 chr1-60781451-60782113
chr1	60716800	60793848	77049	*	0.149884	Cd28	chr1-60793557-60794138	2.60188	0.00463578	Cd28 chr1-60793557-60794138
chr1	60716800	60853583	136784	*	0.0902013	Cd28	chr1-60852805-60854361	1.7419	0.0407626	Cd28 chr1-60852805-60854361
chr1	60716800	60868351	151552	*	0.113659	Cd28	chr1-60867910-60868791	1.89897	0.0287842	Cd28 chr1-60867910-60868791
chr1	60716800	60874552	157753	*	0.0861558	Cd28	chr1-60874441-60874662	1.73313	0.0415363	Cd28 chr1-60874441-60874662
chr1	60716800	60875260	158461	*	0.156359	Cd28	chr1-60874876-60875644	2.45464	0.00705123	Cd28 chr1-60874876-60875644
chr1	60716800	60882898	166099	*	0.0862539	Cd28	chr1-60882627-60883168	1.68665	0.0458353	Cd28 chr1-60882627-60883168
chr1	60716800	60908966	192167	*	0.188399	Cd28	chr1-60908678-60909253	2.6419	0.00412215	Cd28 chr1-60908678-60909253
chr1	60716800	60910941	194142	*	0.09591	Cd28	chr1-60910775-60911107	1.72059	0.0426628	Cd28 chr1-60910775-60911107
chr1	60716800	60920443	203644	*	0.134931	Cd28	chr1-60920026-60920860	2.16851	0.0150598	Cd28 chr1-60920026-60920860
chr1	60716800	60940168	223369	*	0.10791	Cd28	chr1-60940058-60940278	1.86975	0.0307594	Cd28 chr1-60940058-60940278
chr1	60716800	60979374	262575	*	0.104855	Cd28	chr1-60979135-60979612	2.22878	0.0129142	Cd28 chr1-60979135-60979612
chr1	60716800	60986026	269227	*	0.166794	Cd28	chr1-60985626-60986425	2.71125	0.00335155	Cd28 chr1-60985626-60986425
chr1	60716800	61027677	310878	*	0.141811	Cd28	chr1-61027491-61027862	2.43751	0.0073943	Cd28 chr1-61027491-61027862
chr1	60716800	61054881	338082	*	0.157127	Cd28	chr1-61054278-61055483	2.48044	0.00656098	Cd28 chr1-61054278-61055483
chr1	60716800	61125241	408442	*	0.11405	Cd28	chr1-61125024-61125458	2.10554	0.017622	Cd28 chr1-61125024-61125458
chr1	60755852	60781834	25983	*	0.296448	Gm11579	chr1-60755499-60756204	10.5793	1.85778e-26	Gm11579 chr1-60755499-60756204
chr1	60758269	60778843	20575	*	0.0715358	2310016D23Rik	chr1-60757820-60758717	1.75591	0.0395521	2310016D23Rik chr1-60757820-60758717
chr1	60759941	60781834	21894	*	0.070811	Gm11579	chr1-60759632-60760249	1.96869	0.0244942	Gm11579 chr1-60759632-60760249
chr1	60759941	60887000	127060	*	0.13722	Ctla4	chr1-60759632-60760249	2.46677	0.00681697	Ctla4 chr1-60759632-60760249
chr1	60765192	60781834	16643	*	0.294725	Gm11579	chr1-60765022-60765361	6.63206	1.65513e-11	Gm11579 chr1-60765022-60765361
chr1	60775870	60778843	2974	*	0.109491	2310016D23Rik	chr1-60775593-60776147	3.32093	0.000448596	2310016D23Rik chr1-60775593-60776147
chr1	60775870	60887000	111131	*	0.0973155	Ctla4	chr1-60775593-60776147	1.68836	0.0456712	Ctla4 chr1-60775593-60776147
chr1	60775870	60977927	202058	*	0.139091	Icos	chr1-60775593-60776147	2.65006	0.00402385	Icos chr1-60775593-60776147
chr1	60777341	60781834	4494	*	0.0552767	Gm11579	chr1-60776769-60777913	1.73363	0.0414915	Gm11579 chr1-60776769-60777913
chr1	60777341	60887000	109660	*	0.125752	Ctla4	chr1-60776769-60777913	2.27055	0.0115872	Ctla4 chr1-60776769-60777913
chr1	60777341	60977927	200587	*	0.0919758	Icos	chr1-60776769-60777913	1.73151	0.0416801	Icos chr1-60776769-60777913
chr1	60778843	60779352	510	*	0.0948025	2310016D23Rik	chr1-60779219-60779485	2.65771	0.00393369	2310016D23Rik chr1-60779219-60779485
chr1	60778843	60781782	2940	*	0.0774216	2310016D23Rik	chr1-60781451-60782113	2.13569	0.0163522	2310016D23Rik chr1-60781451-60782113
chr1	60778843	60793848	15006	*	0.163048	2310016D23Rik	chr1-60793557-60794138	3.60987	0.000153176	2310016D23Rik chr1-60793557-60794138
chr1	60778843	60822899	44057	*	0.120065	2310016D23Rik	chr1-60822478-60823319	3.12799	0.000880031	2310016D23Rik chr1-60822478-60823319
chr1	60778843	60860663	81821	*	0.0794804	2310016D23Rik	chr1-60860342-60860983	2.02953	0.021202	2310016D23Rik chr1-60860342-60860983
chr1	60778843	60874552	95710	*	0.0947827	2310016D23Rik	chr1-60874441-60874662	2.97224	0.0014782	2310016D23Rik chr1-60874441-60874662
chr1	60778843	60911767	132925	*	0.0995866	2310016D23Rik	chr1-60911629-60911904	3.05237	0.00113521	2310016D23Rik chr1-60911629-60911904
chr1	60778843	60940168	161326	*	0.125634	2310016D23Rik	chr1-60940058-60940278	3.20216	0.000682002	2310016D23Rik chr1-60940058-60940278
chr1	60778843	61003202	224360	*	0.0854123	2310016D23Rik	chr1-61003014-61003389	2.35779	0.0091921	2310016D23Rik chr1-61003014-61003389
chr1	60778843	61030712	251870	*	0.0772679	2310016D23Rik	chr1-61030564-61030860	2.89599	0.00188984	2310016D23Rik chr1-61030564-61030860
chr1	60779352	60887000	107649	*	0.111208	Ctla4	chr1-60779219-60779485	1.7894	0.0367752	Ctla4 chr1-60779219-60779485
chr1	60781782	60887000	105219	*	0.155455	Ctla4	chr1-60781451-60782113	3.22011	0.000640697	Ctla4 chr1-60781451-60782113
chr1	60781782	60977927	196146	*	0.12575	Icos	chr1-60781451-60782113	2.46628	0.00682623	Icos chr1-60781451-60782113
chr1	60781834	60860663	78830	*	0.163084	Gm11579	chr1-60860342-60860983	4.03591	2.71953e-05	Gm11579 chr1-60860342-60860983
chr1	60781834	60985061	203228	*	0.240222	Gm11579	chr1-60984670-60985452	6.86884	3.23622e-12	Gm11579 chr1-60984670-60985452
chr1	60822899	60977927	155029	*	0.115118	Icos	chr1-60822478-60823319	2.05581	0.0199003	Icos chr1-60822478-60823319
chr1	60853583	60887000	33418	*	0.282735	Ctla4	chr1-60852805-60854361	5.78512	3.62302e-09	Ctla4 chr1-60852805-60854361
chr1	60853583	60977927	124345	*	0.177958	Icos	chr1-60852805-60854361	3.38677	0.000353607	Icos chr1-60852805-60854361
chr1	60853583	61638824	785242	*	0.200394	Pard3b	chr1-60852805-60854361	2.51766	0.00590688	Pard3b chr1-60852805-60854361
chr1	60868351	60887000	18650	*	0.264854	Ctla4	chr1-60867910-60868791	4.85296	6.08166e-07	Ctla4 chr1-60867910-60868791
chr1	60868351	60977927	109577	*	0.220581	Icos	chr1-60867910-60868791	3.82995	6.40848e-05	Icos chr1-60867910-60868791
chr1	60868351	61638824	770474	*	0.189885	Pard3b	chr1-60867910-60868791	3.18353	0.000727465	Pard3b chr1-60867910-60868791
chr1	60875260	60887000	11741	*	0.15302	Ctla4	chr1-60874876-60875644	2.18798	0.0143357	Ctla4 chr1-60874876-60875644
chr1	60875260	60977927	102668	*	0.151479	Icos	chr1-60874876-60875644	2.63357	0.00422467	Icos chr1-60874876-60875644
chr1	60875260	61638824	763565	*	0.151357	Pard3b	chr1-60874876-60875644	2.37275	0.00882801	Pard3b chr1-60874876-60875644
chr1	60882898	60887000	4103	*	0.107373	Ctla4	chr1-60882627-60883168	1.86071	0.0313928	Ctla4 chr1-60882627-60883168
chr1	60887000	60887041	42	*	0.417832	Ctla4	chr1-60886653-60887428	7.72308	5.67738e-15	Ctla4 chr1-60886653-60887428
chr1	60887000	60902675	15676	*	0.277808	Ctla4	chr1-60902431-60902918	4.06495	2.40216e-05	Ctla4 chr1-60902431-60902918
chr1	60887000	60908966	21967	*	0.340544	Ctla4	chr1-60908678-60909253	6.32995	1.22621e-10	Ctla4 chr1-60908678-60909253
chr1	60887000	60910941	23942	*	0.135728	Ctla4	chr1-60910775-60911107	2.28692	0.0111004	Ctla4 chr1-60910775-60911107
chr1	60887000	60913403	26404	*	0.0839719	Ctla4	chr1-60913159-60913647	1.66359	0.0480968	Ctla4 chr1-60913159-60913647
chr1	60887000	60920443	33444	*	0.185384	Ctla4	chr1-60920026-60920860	3.48541	0.000245692	Ctla4 chr1-60920026-60920860
chr1	60887000	60937206	50207	*	0.113819	Ctla4	chr1-60936871-60937541	1.95071	0.0255455	Ctla4 chr1-60936871-60937541
chr1	60887000	60974213	87214	*	0.0993208	Ctla4	chr1-60973772-60974653	1.77226	0.0381761	Ctla4 chr1-60973772-60974653
chr1	60887000	60979374	92375	*	0.169144	Ctla4	chr1-60979135-60979612	2.49511	0.00629596	Ctla4 chr1-60979135-60979612
chr1	60887000	60990328	103329	*	0.138302	Ctla4	chr1-60989584-60991071	2.67951	0.00368645	Ctla4 chr1-60989584-60991071
chr1	60887000	61027677	140678	*	0.189547	Ctla4	chr1-61027491-61027862	3.84023	6.14599e-05	Ctla4 chr1-61027491-61027862
chr1	60887000	61046224	159225	*	0.354497	Ctla4	chr1-61045753-61046694	7.48826	3.48975e-14	Ctla4 chr1-61045753-61046694
chr1	60887000	61050405	163406	*	0.103574	Ctla4	chr1-61050158-61050652	2.09261	0.0181919	Ctla4 chr1-61050158-61050652
chr1	60887000	61054881	167882	*	0.33905	Ctla4	chr1-61054278-61055483	6.78011	6.00417e-12	Ctla4 chr1-61054278-61055483
chr1	60887000	61125241	238242	*	0.18993	Ctla4	chr1-61125024-61125458	3.37773	0.000365434	Ctla4 chr1-61125024-61125458
chr1	60887000	61135921	248922	*	0.177729	Ctla4	chr1-61135375-61136467	3.19497	0.000699218	Ctla4 chr1-61135375-61136467
chr1	60887000	61139596	252597	*	0.163314	Ctla4	chr1-61139201-61139991	2.67017	0.0037906	Ctla4 chr1-61139201-61139991
chr1	60887000	61181392	294393	*	0.125027	Ctla4	chr1-61180806-61181978	2.87608	0.00201325	Ctla4 chr1-61180806-61181978
chr1	60887041	60977927	90887	*	0.336549	Icos	chr1-60886653-60887428	6.20949	2.65791e-10	Icos chr1-60886653-60887428
chr1	60887041	61638824	751784	*	0.274643	Pard3b	chr1-60886653-60887428	5.22483	8.71558e-08	Pard3b chr1-60886653-60887428
chr1	60898995	60977927	78933	*	0.13094	Icos	chr1-60898263-60899726	2.56177	0.00520704	Icos chr1-60898263-60899726
chr1	60902675	60977927	75253	*	0.125228	Icos	chr1-60902431-60902918	1.94234	0.0260481	Icos chr1-60902431-60902918
chr1	60902675	61638824	736150	*	0.183248	Pard3b	chr1-60902431-60902918	3.6029	0.000157341	Pard3b chr1-60902431-60902918
chr1	60908966	60977927	68962	*	0.155886	Icos	chr1-60908678-60909253	2.65074	0.00401578	Icos chr1-60908678-60909253
chr1	60910941	61638824	727884	*	0.138777	Pard3b	chr1-60910775-60911107	2.66065	0.00389954	Pard3b chr1-60910775-60911107
chr1	60913403	61638824	725422	*	0.181409	Pard3b	chr1-60913159-60913647	3.24528	0.000586685	Pard3b chr1-60913159-60913647
chr1	60920443	60977927	57485	*	0.114795	Icos	chr1-60920026-60920860	2.07802	0.0188539	Icos chr1-60920026-60920860
chr1	60937206	60977927	40722	*	0.0866842	Icos	chr1-60936871-60937541	1.70953	0.0436766	Icos chr1-60936871-60937541
chr1	60937206	61638824	701619	*	0.115038	Pard3b	chr1-60936871-60937541	1.70137	0.0444366	Pard3b chr1-60936871-60937541
chr1	60977927	60979374	1448	*	0.111701	Icos	chr1-60979135-60979612	1.83524	0.0332347	Icos chr1-60979135-60979612
chr1	60977927	61027677	49751	*	0.301617	Icos	chr1-61027491-61027862	5.9121	1.68888e-09	Icos chr1-61027491-61027862
chr1	60977927	61046224	68298	*	0.252476	Icos	chr1-61045753-61046694	4.71801	1.19084e-06	Icos chr1-61045753-61046694
chr1	60977927	61050405	72479	*	0.171774	Icos	chr1-61050158-61050652	3.03472	0.00120379	Icos chr1-61050158-61050652
chr1	60977927	61054881	76955	*	0.245738	Icos	chr1-61054278-61055483	5.16524	1.20068e-07	Icos chr1-61054278-61055483
chr1	60977927	61102259	124333	*	0.183944	Icos	chr1-61101477-61103041	3.18119	0.000733358	Icos chr1-61101477-61103041
chr1	60977927	61125241	147315	*	0.162197	Icos	chr1-61125024-61125458	2.95463	0.00156521	Icos chr1-61125024-61125458
chr1	60977927	61139596	161670	*	0.176682	Icos	chr1-61139201-61139991	3.77371	8.04204e-05	Icos chr1-61139201-61139991
chr1	60977927	61181392	203466	*	0.124904	Icos	chr1-61180806-61181978	2.59388	0.00474496	Icos chr1-61180806-61181978
chr1	60977927	61771418	793492	*	0.111116	Icos	chr1-61771245-61771590	2.30578	0.0105616	Icos chr1-61771245-61771590
chr1	61027677	61638824	611148	*	0.168799	Pard3b	chr1-61027491-61027862	2.83316	0.00230452	Pard3b chr1-61027491-61027862
chr1	61046224	61638824	592601	*	0.231941	Pard3b	chr1-61045753-61046694	4.013	2.99759e-05	Pard3b chr1-61045753-61046694
chr1	61050405	61638824	588420	*	0.201348	Pard3b	chr1-61050158-61050652	3.68743	0.000113267	Pard3b chr1-61050158-61050652
chr1	61054881	61638824	583944	*	0.309433	Pard3b	chr1-61054278-61055483	5.51622	1.73189e-08	Pard3b chr1-61054278-61055483
chr1	61125241	61638824	513584	*	0.162003	Pard3b	chr1-61125024-61125458	2.6319	0.00424551	Pard3b chr1-61125024-61125458
chr1	61135921	61638824	502904	*	0.107926	Pard3b	chr1-61135375-61136467	1.98501	0.0235718	Pard3b chr1-61135375-61136467
chr1	61171677	61638824	467148	*	0.251953	Pard3b	chr1-61171535-61171819	3.96377	3.68877e-05	Pard3b chr1-61171535-61171819
chr1	61181392	61638824	457433	*	0.128205	Pard3b	chr1-61180806-61181978	2.54906	0.00540063	Pard3b chr1-61180806-61181978
chr1	61638824	62504384	865561	*	0.105274	Pard3b	chr1-62504086-62504682	1.80551	0.0354971	Pard3b chr1-62504086-62504682
chr1	62051619	62703285	651667	*	0.217591	Nrp2	chr1-62051497-62051741	2.38599	0.00851661	Nrp2 chr1-62051497-62051741
chr1	62283770	62703285	419516	*	0.170365	Nrp2	chr1-62283648-62283892	1.74912	0.0401353	Nrp2 chr1-62283648-62283892
chr1	62504384	62703285	198902	*	0.217445	Nrp2	chr1-62504086-62504682	2.00549	0.0224554	Nrp2 chr1-62504086-62504682
chr1	62518566	63114667	596102	*	-0.0817084	Ino80d	chr1-62518452-62518679	-1.71768	0.0429278	Ino80d chr1-62518452-62518679
chr1	62521514	62703285	181772	*	0.22143	Nrp2	chr1-62521324-62521703	2.00134	0.0226776	Nrp2 chr1-62521324-62521703
chr1	62521514	63445891	924378	*	0.239433	Adam23	chr1-62521324-62521703	1.82805	0.0337708	Adam23 chr1-62521324-62521703
chr1	62522747	62703285	180539	*	0.30616	Nrp2	chr1-62522402-62523091	2.21736	0.0132992	Nrp2 chr1-62522402-62523091
chr1	62594785	63445891	851107	*	0.146304	Adam23	chr1-62594655-62594915	1.66138	0.0483188	Adam23 chr1-62594655-62594915
chr1	62622131	62703285	81155	*	0.351001	Nrp2	chr1-62621412-62622850	2.66404	0.00386046	Nrp2 chr1-62621412-62622850
chr1	62678913	63445891	766979	*	0.169061	Adam23	chr1-62678626-62679200	2.21209	0.0134802	Adam23 chr1-62678626-62679200
chr1	62689284	62703285	14002	*	0.316551	Nrp2	chr1-62688934-62689634	2.56062	0.00522422	Nrp2 chr1-62688934-62689634
chr1	62689284	63445891	756608	*	0.363342	Adam23	chr1-62688934-62689634	2.35538	0.009252	Adam23 chr1-62688934-62689634
chr1	62691344	63176825	485482	*	0.0877608	Eef1b2	chr1-62691206-62691482	1.93794	0.0263154	Eef1b2 chr1-62691206-62691482
chr1	62691344	63445891	754548	*	0.198976	Adam23	chr1-62691206-62691482	1.76811	0.0385214	Adam23 chr1-62691206-62691482
chr1	62703285	62703290	6	*	0.260857	Nrp2	chr1-62702745-62703834	2.64914	0.0040348	Nrp2 chr1-62702745-62703834
chr1	62703285	62750971	47687	*	0.215956	Nrp2	chr1-62750327-62751614	1.72174	0.0425585	Nrp2 chr1-62750327-62751614
chr1	62703285	62770766	67482	*	0.242741	Nrp2	chr1-62770550-62770981	2.17704	0.0147389	Nrp2 chr1-62770550-62770981
chr1	62703285	62875737	172453	*	-0.177751	Nrp2	chr1-62875219-62876254	-1.8538	0.0318842	Nrp2 chr1-62875219-62876254
chr1	62703285	63413968	710684	*	0.300898	Nrp2	chr1-63413515-63414421	2.25952	0.0119256	Nrp2 chr1-63413515-63414421
chr1	62703285	63436434	733150	*	0.188808	Nrp2	chr1-63436176-63436691	1.89953	0.0287477	Nrp2 chr1-63436176-63436691
chr1	62703285	63437726	734442	*	0.220159	Nrp2	chr1-63437558-63437893	1.74854	0.0401856	Nrp2 chr1-63437558-63437893
chr1	62703285	63446100	742816	*	0.232284	Nrp2	chr1-63445600-63446600	1.95451	0.0253203	Nrp2 chr1-63445600-63446600
chr1	62703285	63567241	863957	*	0.216635	Nrp2	chr1-63567070-63567412	2.51669	0.00592308	Nrp2 chr1-63567070-63567412
chr1	62703290	63114667	411378	*	0.116749	Ino80d	chr1-62702745-62703834	2.27063	0.0115847	Ino80d chr1-62702745-62703834
chr1	62703290	63445891	742602	*	0.329477	Adam23	chr1-62702745-62703834	3.13615	0.000855921	Adam23 chr1-62702745-62703834
chr1	62706266	63445891	739626	*	0.209762	Adam23	chr1-62705883-62706649	2.38239	0.00860023	Adam23 chr1-62705883-62706649
chr1	62715167	63445891	730725	*	0.215265	Adam23	chr1-62714982-62715351	1.66852	0.0476061	Adam23 chr1-62714982-62715351
chr1	62720328	63117118	396791	*	0.0874487	Gm20342	chr1-62720199-62720457	1.85829	0.0315636	Gm20342 chr1-62720199-62720457
chr1	62721495	63273265	551771	*	0.114673	Zdbf2	chr1-62721381-62721609	3.41996	0.000313153	Zdbf2 chr1-62721381-62721609
chr1	62722509	63117118	394610	*	0.0962662	Gm20342	chr1-62722159-62722858	2.28224	0.0112375	Gm20342 chr1-62722159-62722858
chr1	62722509	63445891	723383	*	0.283254	Adam23	chr1-62722159-62722858	1.73626	0.0412592	Adam23 chr1-62722159-62722858
chr1	62736555	63730614	994060	*	0.0663502	Fastkd2	chr1-62736162-62736947	1.89842	0.0288202	Fastkd2 chr1-62736162-62736947
chr1	62750971	63445891	694921	*	0.238656	Adam23	chr1-62750327-62751614	1.70572	0.0440301	Adam23 chr1-62750327-62751614
chr1	62795798	63176825	381028	*	0.0906261	Eef1b2	chr1-62795410-62796186	1.69823	0.044732	Eef1b2 chr1-62795410-62796186
chr1	62813404	63445891	632488	*	-0.117406	Adam23	chr1-62813076-62813731	-1.6682	0.0476384	Adam23 chr1-62813076-62813731
chr1	62829881	63117118	287238	*	0.144055	Gm20342	chr1-62829543-62830218	3.41591	0.000317842	Gm20342 chr1-62829543-62830218
chr1	62829881	63445891	616011	*	-0.153359	Adam23	chr1-62829543-62830218	-1.76624	0.0386779	Adam23 chr1-62829543-62830218
chr1	62834489	63176833	342345	*	0.129915	Ndufs1	chr1-62834226-62834751	2.7263	0.00320248	Ndufs1 chr1-62834226-62834751
chr1	62875737	63114667	238931	*	-0.108252	Ino80d	chr1-62875219-62876254	-2.15409	0.0156167	Ino80d chr1-62875219-62876254
chr1	62875737	63445891	570155	*	-0.239234	Adam23	chr1-62875219-62876254	-2.18024	0.01462	Adam23 chr1-62875219-62876254
chr1	62876928	63730614	853687	*	0.367073	Fastkd2	chr1-62876668-62877187	8.73869	1.17917e-18	Fastkd2 chr1-62876668-62877187
chr1	62966989	63176825	209837	*	-0.0895221	Eef1b2	chr1-62966742-62967236	-1.82591	0.0339319	Eef1b2 chr1-62966742-62967236
chr1	62984555	63113078	128524	*	0.12969	Ino80dos	chr1-62984291-62984818	2.81398	0.00244658	Ino80dos chr1-62984291-62984818
chr1	63113078	63430507	317430	*	0.18732	Ino80dos	chr1-63430345-63430669	3.61698	0.000149029	Ino80dos chr1-63430345-63430669
chr1	63113078	64105525	992448	*	0.130502	Ino80dos	chr1-64105329-64105720	2.15202	0.0156978	Ino80dos chr1-64105329-64105720
chr1	63114667	63413968	299302	*	0.150283	Ino80d	chr1-63413515-63414421	2.42246	0.00770785	Ino80d chr1-63413515-63414421
chr1	63114667	63430507	315841	*	0.112558	Ino80d	chr1-63430345-63430669	1.83858	0.0329889	Ino80d chr1-63430345-63430669
chr1	63114667	63567241	452575	*	0.108639	Ino80d	chr1-63567070-63567412	2.0688	0.0192822	Ino80d chr1-63567070-63567412
chr1	63114667	64104825	990159	*	0.128103	Ino80d	chr1-64104592-64105058	2.42216	0.00771425	Ino80d chr1-64104592-64105058
chr1	63117118	63120157	3040	*	0.136098	Gm20342	chr1-63119697-63120616	2.8972	0.00188253	Gm20342 chr1-63119697-63120616
chr1	63117118	63430507	313390	*	0.233227	Gm20342	chr1-63430345-63430669	4.29355	8.79208e-06	Gm20342 chr1-63430345-63430669
chr1	63117118	64078714	961597	*	0.118056	Gm20342	chr1-64078287-64079141	2.22246	0.0131261	Gm20342 chr1-64078287-64079141
chr1	63117118	64088342	971225	*	0.0963246	Gm20342	chr1-64087799-64088884	2.16872	0.0150518	Gm20342 chr1-64087799-64088884
chr1	63117118	64108827	991710	*	0.109472	Gm20342	chr1-64108526-64109127	1.79323	0.0364678	Gm20342 chr1-64108526-64109127
chr1	63120157	63730614	610458	*	0.294402	Fastkd2	chr1-63119697-63120616	7.11621	5.54684e-13	Fastkd2 chr1-63119697-63120616
chr1	63129875	63176825	46951	*	-0.0977242	Eef1b2	chr1-63129311-63130438	-2.04431	0.0204615	Eef1b2 chr1-63129311-63130438
chr1	63176825	63248435	71611	*	-0.0774247	Eef1b2	chr1-63248282-63248588	-1.72594	0.0421793	Eef1b2 chr1-63248282-63248588
chr1	63176825	64088342	911518	*	-0.0924776	Eef1b2	chr1-64087799-64088884	-1.95668	0.0251928	Eef1b2 chr1-64087799-64088884
chr1	63176833	63248435	71603	*	0.130815	Ndufs1	chr1-63248282-63248588	2.44936	0.00715543	Ndufs1 chr1-63248282-63248588
chr1	63176833	64003710	826878	*	0.0872522	Ndufs1	chr1-64003610-64003809	1.66366	0.0480902	Ndufs1 chr1-64003610-64003809
chr1	63248435	63445891	197457	*	0.127136	Adam23	chr1-63248282-63248588	1.91305	0.0278705	Adam23 chr1-63248282-63248588
chr1	63273265	63413968	140704	*	0.106921	Zdbf2	chr1-63413515-63414421	2.48436	0.00648929	Zdbf2 chr1-63413515-63414421
chr1	63273265	63430507	157243	*	0.106677	Zdbf2	chr1-63430345-63430669	2.6916	0.00355554	Zdbf2 chr1-63430345-63430669
chr1	63273265	63567241	293977	*	0.163977	Zdbf2	chr1-63567070-63567412	5.11313	1.58435e-07	Zdbf2 chr1-63567070-63567412
chr1	63273265	64078714	805450	*	0.0916058	Zdbf2	chr1-64078287-64079141	2.86501	0.00208497	Zdbf2 chr1-64078287-64079141
chr1	63403745	64122282	718538	*	0.0983609	Klf7	chr1-63403633-63403857	1.77663	0.0378145	Klf7 chr1-63403633-63403857
chr1	63408530	63445891	37362	*	0.131572	Adam23	chr1-63408304-63408755	1.99998	0.0227514	Adam23 chr1-63408304-63408755
chr1	63413968	63445891	31924	*	0.394082	Adam23	chr1-63413515-63414421	2.85198	0.00217242	Adam23 chr1-63413515-63414421
chr1	63427947	64122282	694336	*	0.165607	Klf7	chr1-63427834-63428060	2.98202	0.00143175	Klf7 chr1-63427834-63428060
chr1	63430507	64122282	691776	*	0.150149	Klf7	chr1-63430345-63430669	2.40458	0.00809548	Klf7 chr1-63430345-63430669
chr1	63435487	63445891	10405	*	0.223863	Adam23	chr1-63435325-63435649	1.91656	0.0276468	Adam23 chr1-63435325-63435649
chr1	63435487	64122282	686796	*	0.144713	Klf7	chr1-63435325-63435649	2.35357	0.00929699	Klf7 chr1-63435325-63435649
chr1	63445891	63446100	210	*	0.281372	Adam23	chr1-63445600-63446600	2.11506	0.0172124	Adam23 chr1-63445600-63446600
chr1	63445891	63994460	548570	*	0.119156	Adam23	chr1-63994316-63994603	1.69185	0.0453376	Adam23 chr1-63994316-63994603
chr1	63445891	64190934	745044	*	0.191504	Adam23	chr1-64190822-64191046	2.05504	0.0199375	Adam23 chr1-64190822-64191046
chr1	63445891	64191742	745852	*	0.193469	Adam23	chr1-64191599-64191884	1.88962	0.0294046	Adam23 chr1-64191599-64191884
chr1	63445891	64222763	776873	*	0.268658	Adam23	chr1-64222415-64223110	1.7208	0.0426437	Adam23 chr1-64222415-64223110
chr1	63445891	64226268	780378	*	0.226718	Adam23	chr1-64226090-64226445	1.8627	0.0312526	Adam23 chr1-64226090-64226445
chr1	63445891	64253709	807819	*	0.197912	Adam23	chr1-64253559-64253859	1.94513	0.0258798	Adam23 chr1-64253559-64253859
chr1	63445891	64295610	849720	*	0.174229	Adam23	chr1-64295306-64295914	1.75035	0.0400287	Adam23 chr1-64295306-64295914
chr1	63446100	64122282	676183	*	0.137957	Klf7	chr1-63445600-63446600	2.51923	0.00588062	Klf7 chr1-63445600-63446600
chr1	63567241	64122282	555042	*	0.122611	Klf7	chr1-63567070-63567412	2.05149	0.0201096	Klf7 chr1-63567070-63567412
chr1	63668869	64122282	453414	*	-0.0782997	Klf7	chr1-63668636-63669102	-1.67856	0.0466193	Klf7 chr1-63668636-63669102
chr1	63763381	64122282	358902	*	0.126343	Klf7	chr1-63763103-63763659	2.42109	0.00773696	Klf7 chr1-63763103-63763659
chr1	63763381	64532645	769265	*	0.0927463	Creb1	chr1-63763103-63763659	1.8476	0.0323298	Creb1 chr1-63763103-63763659
chr1	63995114	64532645	537532	*	0.119094	Creb1	chr1-63994904-63995323	2.34263	0.00957428	Creb1 chr1-63994904-63995323
chr1	63995114	64737751	742638	*	0.109474	Fzd5	chr1-63994904-63995323	2.03343	0.0210047	Fzd5 chr1-63994904-63995323
chr1	64081394	64532645	451252	*	0.0972028	Creb1	chr1-64081294-64081494	1.69354	0.0451766	Creb1 chr1-64081294-64081494
chr1	64104825	64532645	427821	*	0.0923598	Creb1	chr1-64104592-64105058	1.70778	0.0438385	Creb1 chr1-64104592-64105058
chr1	64122282	64203692	81411	*	0.113804	Klf7	chr1-64203563-64203821	1.93316	0.0266085	Klf7 chr1-64203563-64203821
chr1	64122282	64338722	216441	*	0.127201	Klf7	chr1-64338511-64338933	2.28237	0.0112338	Klf7 chr1-64338511-64338933
chr1	64122282	64446159	323878	*	0.122184	Klf7	chr1-64445994-64446324	2.2498	0.0122307	Klf7 chr1-64445994-64446324
chr1	64122282	64690774	568493	*	0.109217	Klf7	chr1-64689933-64691614	2.1278	0.0166769	Klf7 chr1-64689933-64691614
chr1	64122282	64986152	863871	*	-0.0713099	Klf7	chr1-64985811-64986492	-1.6505	0.0494202	Klf7 chr1-64985811-64986492
chr1	64122282	65010153	887872	*	0.112788	Klf7	chr1-65009790-65010515	1.73176	0.0416583	Klf7 chr1-65009790-65010515
chr1	64129840	64737751	607912	*	0.119996	Fzd5	chr1-64129686-64129993	1.92182	0.0273144	Fzd5 chr1-64129686-64129993
chr1	64136614	64690455	553842	*	0.113287	Ccnyl1	chr1-64135996-64137231	2.3895	0.00843577	Ccnyl1 chr1-64135996-64137231
chr1	64209211	65186500	977290	*	0.166393	Idh1	chr1-64209081-64209340	2.21207	0.0134808	Idh1 chr1-64209081-64209340
chr1	64222763	64737751	514989	*	0.106858	Fzd5	chr1-64222415-64223110	1.69087	0.0454305	Fzd5 chr1-64222415-64223110
chr1	64253709	64737751	484043	*	0.0985149	Fzd5	chr1-64253559-64253859	1.91898	0.0274932	Fzd5 chr1-64253559-64253859
chr1	64253709	65186500	932792	*	0.136825	Idh1	chr1-64253559-64253859	1.66199	0.0482575	Idh1 chr1-64253559-64253859
chr1	64338722	65186500	847779	*	0.127891	Idh1	chr1-64338511-64338933	1.71307	0.0433499	Idh1 chr1-64338511-64338933
chr1	64441673	64532645	90973	*	-0.107219	Creb1	chr1-64441535-64441810	-2.37244	0.00883555	Creb1 chr1-64441535-64441810
chr1	64508252	64532645	24394	*	-0.0773427	Creb1	chr1-64507511-64508993	-1.75789	0.0393827	Creb1 chr1-64507511-64508993
chr1	64526707	64690455	163749	*	0.0770264	Ccnyl1	chr1-64526514-64526900	1.72083	0.0426405	Ccnyl1 chr1-64526514-64526900
chr1	64532645	64956841	424197	*	0.0979626	Creb1	chr1-64956142-64957539	1.70579	0.0440236	Creb1 chr1-64956142-64957539
chr1	64532645	64977865	445221	*	-0.107219	Creb1	chr1-64977745-64977984	-2.21502	0.0133793	Creb1 chr1-64977745-64977984
chr1	64532645	64986152	453508	*	-0.0665573	Creb1	chr1-64985811-64986492	-1.66021	0.0484362	Creb1 chr1-64985811-64986492
chr1	64532645	65046409	513765	*	0.0965753	Creb1	chr1-65046113-65046704	1.90974	0.0280835	Creb1 chr1-65046113-65046704
chr1	64600765	65186683	585919	*	0.124089	Pikfyve	chr1-64600638-64600892	1.86511	0.031083	Pikfyve chr1-64600638-64600892
chr1	64601529	64737751	136223	*	0.113631	Fzd5	chr1-64601316-64601741	2.46904	0.00677388	Fzd5 chr1-64601316-64601741
chr1	64690455	64867704	177250	*	0.0905122	Ccnyl1	chr1-64867477-64867931	1.73795	0.0411099	Ccnyl1 chr1-64867477-64867931
chr1	64690455	64919026	228572	*	-0.0817168	Ccnyl1	chr1-64918596-64919456	-1.78982	0.0367412	Ccnyl1 chr1-64918596-64919456
chr1	64705355	65186683	481329	*	-0.0749917	Pikfyve	chr1-64704962-64705748	-1.65298	0.0491672	Pikfyve chr1-64704962-64705748
chr1	64717596	64956824	239229	*	0.114735	Plekhm3	chr1-64717315-64717876	2.05922	0.0197366	Plekhm3 chr1-64717315-64717876
chr1	64737488	64956824	219337	*	-0.116578	Plekhm3	chr1-64735892-64739083	-1.68107	0.046375	Plekhm3 chr1-64735892-64739083
chr1	64737751	64867704	129954	*	0.154253	Fzd5	chr1-64867477-64867931	2.62716	0.00430505	Fzd5 chr1-64867477-64867931
chr1	64737751	64928626	190876	*	0.175433	Fzd5	chr1-64928412-64928839	2.9892	0.00139853	Fzd5 chr1-64928412-64928839
chr1	64876448	65186500	310053	*	0.0993193	Idh1	chr1-64876300-64876596	1.71131	0.0435118	Idh1 chr1-64876300-64876596
chr1	64927897	64956824	28928	*	0.149246	Plekhm3	chr1-64927543-64928250	2.52277	0.00582168	Plekhm3 chr1-64927543-64928250
chr1	64927897	65186500	258604	*	0.232639	Idh1	chr1-64927543-64928250	2.12701	0.0167096	Idh1 chr1-64927543-64928250
chr1	64949405	65186683	237279	*	-0.120083	Pikfyve	chr1-64949005-64949805	-1.76568	0.0387252	Pikfyve chr1-64949005-64949805
chr1	65186683	65227700	41018	*	0.124548	Pikfyve	chr1-65227402-65227997	2.00186	0.0226501	Pikfyve chr1-65227402-65227997
chr1	65186683	65237833	51151	*	0.146043	Pikfyve	chr1-65237666-65237999	2.50394	0.00614102	Pikfyve chr1-65237666-65237999
chr1	66175218	66700831	525614	*	0.241124	Rpe	chr1-66174741-66175694	5.39735	3.38154e-08	Rpe chr1-66174741-66175694
chr1	66175273	66228388	53116	*	0.250547	Map2	chr1-66228248-66228527	3.54031	0.000199831	Map2 chr1-66228248-66228527
chr1	66175273	66232239	56967	*	0.127871	Map2	chr1-66231984-66232494	2.515	0.00595168	Map2 chr1-66231984-66232494
chr1	66175273	66279480	104208	*	0.136706	Map2	chr1-66278929-66280030	2.35879	0.00916742	Map2 chr1-66278929-66280030
chr1	66175273	66320792	145520	*	0.348969	Map2	chr1-66320647-66320937	7.47111	3.97613e-14	Map2 chr1-66320647-66320937
chr1	66175273	66468113	292841	*	0.170536	Map2	chr1-66467789-66468437	3.46097	0.000269117	Map2 chr1-66467789-66468437
chr1	66175273	66649794	474522	*	0.0852467	Map2	chr1-66649281-66650306	1.73365	0.0414905	Map2 chr1-66649281-66650306
chr1	66175273	66931955	756683	*	0.146927	Map2	chr1-66931629-66932281	2.4079	0.00802219	Map2 chr1-66931629-66932281
chr1	66552411	66863277	310867	*	-0.0797659	Acadl	chr1-66551663-66553158	-1.67436	0.0470295	Acadl chr1-66551663-66553158
chr1	66649794	66863277	213484	*	0.110037	Acadl	chr1-66649281-66650306	1.85912	0.0315052	Acadl chr1-66649281-66650306
chr1	66700831	66817033	116203	*	0.0781719	Rpe	chr1-66815800-66818265	1.75672	0.0394827	Rpe chr1-66815800-66818265
chr1	66814161	66817562	3402	*	0.0997422	Kansl1l	chr1-66814047-66814275	1.73378	0.0414782	Kansl1l chr1-66814047-66814275
chr1	66817562	67027077	209516	*	-0.0862006	Kansl1l	chr1-67026663-67027491	-2.01654	0.0218719	Kansl1l chr1-67026663-67027491
chr1	66847537	67038872	191336	*	0.11486	Lancl1	chr1-66847217-66847856	2.21443	0.0133995	Lancl1 chr1-66847217-66847856
chr1	66863277	67061571	198295	*	0.210914	Acadl	chr1-67061208-67061934	3.3108	0.000465154	Acadl chr1-67061208-67061934
chr1	69291442	69687245	395804	*	0.148391	Ikzf2	chr1-69291080-69291804	3.17667	0.000744873	Ikzf2 chr1-69291080-69291804
chr1	69513550	69687245	173696	*	0.105654	Ikzf2	chr1-69513119-69513980	2.02449	0.0214598	Ikzf2 chr1-69513119-69513980
chr1	69537923	69687245	149323	*	0.168844	Ikzf2	chr1-69537616-69538230	3.3765	0.000367077	Ikzf2 chr1-69537616-69538230
chr1	69544323	69687245	142923	*	0.260415	Ikzf2	chr1-69543958-69544688	4.36491	6.35874e-06	Ikzf2 chr1-69543958-69544688
chr1	69548768	69687245	138478	*	0.431949	Ikzf2	chr1-69548511-69549025	7.81279	2.79675e-15	Ikzf2 chr1-69548511-69549025
chr1	69555788	69687245	131458	*	0.192725	Ikzf2	chr1-69555518-69556058	3.75168	8.78278e-05	Ikzf2 chr1-69555518-69556058
chr1	69638294	69687245	48952	*	0.250495	Ikzf2	chr1-69637827-69638761	4.27821	9.41991e-06	Ikzf2 chr1-69637827-69638761
chr1	69644891	69687245	42355	*	0.15716	Ikzf2	chr1-69644628-69645154	2.52681	0.00575513	Ikzf2 chr1-69644628-69645154
chr1	69680552	69687245	6694	*	0.216499	Ikzf2	chr1-69680292-69680811	4.11866	1.90537e-05	Ikzf2 chr1-69680292-69680811
chr1	69681207	69687245	6039	*	0.16916	Ikzf2	chr1-69681016-69681398	2.93021	0.00169365	Ikzf2 chr1-69681016-69681398
chr1	69687245	69752937	65693	*	0.214099	Ikzf2	chr1-69752614-69753260	3.77499	8.00073e-05	Ikzf2 chr1-69752614-69753260
chr1	69687245	69759708	72464	*	0.220235	Ikzf2	chr1-69759220-69760195	3.88142	5.19244e-05	Ikzf2 chr1-69759220-69760195
chr1	69687245	69768881	81637	*	0.224254	Ikzf2	chr1-69768286-69769475	3.76214	8.42325e-05	Ikzf2 chr1-69768286-69769475
chr1	69687245	69790526	103282	*	0.159881	Ikzf2	chr1-69790249-69790803	3.04941	0.00114646	Ikzf2 chr1-69790249-69790803
chr1	71037075	71557150	520076	*	0.105827	Atic	chr1-71036841-71037308	2.28837	0.0110579	Atic chr1-71036841-71037308
chr1	71100128	71557150	457023	*	0.091558	Atic	chr1-71099850-71100405	1.79006	0.036722	Atic chr1-71099850-71100405
chr1	71103146	71551167	448022	*	0.162025	Bard1	chr1-71550971-71551363	2.52216	0.00583185	Bard1 chr1-71550971-71551363
chr1	71103146	71594393	491248	*	0.119633	Bard1	chr1-71594210-71594576	2.61923	0.00440641	Bard1 chr1-71594210-71594576
chr1	71557150	72123740	566591	*	0.0937299	Atic	chr1-72123503-72123976	1.78466	0.0371582	Atic chr1-72123503-72123976
chr1	71557150	72226127	668978	*	0.0919529	Atic	chr1-72225040-72227213	2.14546	0.0159581	Atic chr1-72225040-72227213
chr1	71557150	72232801	675652	*	0.158534	Atic	chr1-72232680-72232922	3.35631	0.000394951	Atic chr1-72232680-72232922
chr1	71557219	72122001	564783	*	0.121111	Gm4319	chr1-71556418-71558019	1.80698	0.0353828	Gm4319 chr1-71556418-71558019
chr1	71557219	72307421	750203	*	0.112735	Xrcc5	chr1-71556418-71558019	2.09876	0.017919	Xrcc5 chr1-71556418-71558019
chr1	71651885	71653200	1316	*	0.290789	Fn1	chr1-71651758-71652012	3.79711	7.31978e-05	Fn1 chr1-71651758-71652012
chr1	71653200	71653219	20	*	0.42068	Fn1	chr1-71652604-71653833	5.30183	5.73243e-08	Fn1 chr1-71652604-71653833
chr1	71653200	71938660	285461	*	0.359838	Fn1	chr1-71938421-71938898	4.72381	1.15732e-06	Fn1 chr1-71938421-71938898
chr1	71653200	72144585	491386	*	0.115326	Fn1	chr1-72144266-72144903	2.01394	0.0220078	Fn1 chr1-72144266-72144903
chr1	71653200	72238043	584844	*	0.119576	Fn1	chr1-72237890-72238196	1.95756	0.0251406	Fn1 chr1-72237890-72238196
chr1	71653200	72598196	944997	*	0.302702	Fn1	chr1-72598059-72598332	5.01566	2.64259e-07	Fn1 chr1-72598059-72598332
chr1	71653219	72122001	468783	*	0.135727	Gm4319	chr1-71652604-71653833	2.37869	0.0086871	Gm4319 chr1-71652604-71653833
chr1	71988231	72212307	224077	*	0.204857	Mreg	chr1-71988073-71988389	1.82452	0.0340365	Mreg chr1-71988073-71988389
chr1	72122001	72198346	76346	*	0.250868	Gm4319	chr1-72198218-72198474	3.48464	0.000246403	Gm4319 chr1-72198218-72198474
chr1	72122001	72238043	116043	*	0.146827	Gm4319	chr1-72237890-72238196	2.61087	0.00451559	Gm4319 chr1-72237890-72238196
chr1	72122001	72244143	122143	*	0.0667052	Gm4319	chr1-72243321-72244964	1.77155	0.0382347	Gm4319 chr1-72243321-72244964
chr1	72202457	72212307	9851	*	0.423534	Mreg	chr1-72201999-72202915	3.6757	0.0001186	Mreg chr1-72201999-72202915
chr1	72212049	72212307	259	*	0.305248	Mreg	chr1-72211600-72212497	3.4328	0.000298695	Mreg chr1-72211600-72212497
chr1	72212049	72711260	499212	*	-0.0616044	Rpl37a	chr1-72211600-72212497	-1.67923	0.0465534	Rpl37a chr1-72211600-72212497
chr1	72212307	72519202	306896	*	0.210259	Mreg	chr1-72519062-72519341	1.8884	0.0294863	Mreg chr1-72519062-72519341
chr1	72212307	72567245	354939	*	0.208846	Mreg	chr1-72567131-72567359	2.17671	0.014751	Mreg chr1-72567131-72567359
chr1	72244143	72583251	339109	*	-0.117311	Smarcal1	chr1-72243321-72244964	-2.47308	0.00669765	Smarcal1 chr1-72243321-72244964
chr1	72284328	72307421	23094	*	-0.108924	Xrcc5	chr1-72283787-72284868	-2.08573	0.0185014	Xrcc5 chr1-72283787-72284868
chr1	72583251	72598196	14946	*	0.0899747	Smarcal1	chr1-72598059-72598332	2.15168	0.0157114	Smarcal1 chr1-72598059-72598332
chr1	72711260	72717111	5852	*	0.101562	Rpl37a	chr1-72716893-72717328	2.17035	0.0149903	Rpl37a chr1-72716893-72717328
chr1	73820794	74391509	570716	*	0.0689207	Ctdsp1	chr1-73820485-73821102	1.64823	0.0496532	Ctdsp1 chr1-73820485-73821102
chr1	73820794	74601397	780604	*	0.115618	Rnf25	chr1-73820485-73821102	2.38354	0.0085736	Rnf25 chr1-73820485-73821102
chr1	73824453	74124449	299997	*	0.202795	Tns1	chr1-73824348-73824557	2.71924	0.00327164	Tns1 chr1-73824348-73824557
chr1	73826374	74588289	761916	*	0.0864763	Bcs1l	chr1-73826155-73826592	2.03186	0.0210837	Bcs1l chr1-73826155-73826592
chr1	73828509	74124449	295941	*	0.447351	Tns1	chr1-73828368-73828649	5.7009	5.95882e-09	Tns1 chr1-73828368-73828649
chr1	73947778	74391509	443732	*	0.109285	Ctdsp1	chr1-73947352-73948203	1.68722	0.0457806	Ctdsp1 chr1-73947352-73948203
chr1	73947778	74601397	653620	*	0.101399	Rnf25	chr1-73947352-73948203	1.67085	0.0473752	Rnf25 chr1-73947352-73948203
chr1	73963099	74713574	750476	*	0.127818	Cyp27a1	chr1-73962862-73963335	2.0018	0.0226531	Cyp27a1 chr1-73962862-73963335
chr1	73996360	74236084	239725	*	0.106373	Arpc2	chr1-73996132-73996588	1.84459	0.0325485	Arpc2 chr1-73996132-73996588
chr1	74007713	74601397	593685	*	0.137089	Rnf25	chr1-74007424-74008002	1.93791	0.0263171	Rnf25 chr1-74007424-74008002
chr1	74008786	74588289	579504	*	0.119607	Bcs1l	chr1-74008660-74008911	3.06443	0.00109043	Bcs1l chr1-74008660-74008911
chr1	74036995	74284930	247936	*	0.109206	Pnkd	chr1-74036688-74037301	2.57245	0.0050491	Pnkd chr1-74036688-74037301
chr1	74036995	74661745	624751	*	0.0824353	Ttll4	chr1-74036688-74037301	1.66111	0.0483459	Ttll4 chr1-74036688-74037301
chr1	74036995	74713574	676580	*	0.136397	Cyp27a1	chr1-74036688-74037301	1.90298	0.0285215	Cyp27a1 chr1-74036688-74037301
chr1	74039153	74284738	245586	*	0.129253	Aamp	chr1-74039010-74039296	2.57331	0.00503655	Aamp chr1-74039010-74039296
chr1	74039153	74713574	674422	*	0.192648	Cyp27a1	chr1-74039010-74039296	2.85274	0.00216724	Cyp27a1 chr1-74039010-74039296
chr1	74068490	74588246	519757	*	0.0995372	Zfp142	chr1-74067777-74069203	1.70616	0.0439889	Zfp142 chr1-74067777-74069203
chr1	74077421	74588246	510826	*	0.100873	Zfp142	chr1-74077128-74077713	1.98971	0.0233116	Zfp142 chr1-74077128-74077713
chr1	74082928	74236084	153157	*	0.169114	Arpc2	chr1-74082622-74083234	3.21851	0.000644292	Arpc2 chr1-74082622-74083234
chr1	74124449	74201277	76829	*	0.118803	Tns1	chr1-74200805-74201748	1.98305	0.0236812	Tns1 chr1-74200805-74201748
chr1	74124449	74284665	160217	*	0.112878	Tns1	chr1-74283815-74285514	1.98792	0.0234104	Tns1 chr1-74283815-74285514
chr1	74124449	74713216	588768	*	0.0877529	Tns1	chr1-74712585-74713846	1.66962	0.0474971	Tns1 chr1-74712585-74713846
chr1	74124449	74773241	648793	*	0.137788	Tns1	chr1-74772982-74773499	2.06448	0.0194863	Tns1 chr1-74772982-74773499
chr1	74124449	74858241	733793	*	0.119352	Tns1	chr1-74858118-74858364	1.94024	0.026175	Tns1 chr1-74858118-74858364
chr1	74124449	74979210	854762	*	0.130802	Tns1	chr1-74978956-74979463	1.89444	0.0290832	Tns1 chr1-74978956-74979463
chr1	74124711	74391509	266799	*	0.12042	Ctdsp1	chr1-74123831-74125590	1.6649	0.0479663	Ctdsp1 chr1-74123831-74125590
chr1	74124711	74588289	463579	*	0.128475	Bcs1l	chr1-74123831-74125590	2.30767	0.0105087	Bcs1l chr1-74123831-74125590
chr1	74124711	74601397	476687	*	0.0908282	Rnf25	chr1-74123831-74125590	2.00034	0.0227319	Rnf25 chr1-74123831-74125590
chr1	74134082	74284930	150849	*	0.0934442	Pnkd	chr1-74133916-74134248	1.76498	0.0387835	Pnkd chr1-74133916-74134248
chr1	74143363	74284738	141376	*	0.1241	Aamp	chr1-74143210-74143516	2.1613	0.0153362	Aamp chr1-74143210-74143516
chr1	74143363	74713574	570212	*	0.100164	Cyp27a1	chr1-74143210-74143516	1.74344	0.0406283	Cyp27a1 chr1-74143210-74143516
chr1	74195987	74391509	195523	*	0.195425	Ctdsp1	chr1-74195692-74196281	3.91769	4.46999e-05	Ctdsp1 chr1-74195692-74196281
chr1	74195987	74588289	392303	*	0.181294	Bcs1l	chr1-74195692-74196281	4.05131	2.54659e-05	Bcs1l chr1-74195692-74196281
chr1	74201277	74236084	34808	*	0.13731	Arpc2	chr1-74200805-74201748	2.6101	0.00452577	Arpc2 chr1-74200805-74201748
chr1	74206339	74391509	185171	*	0.161952	Ctdsp1	chr1-74205704-74206973	2.20029	0.0138931	Ctdsp1 chr1-74205704-74206973
chr1	74206339	74588289	381951	*	0.10539	Bcs1l	chr1-74205704-74206973	2.03051	0.0211524	Bcs1l chr1-74205704-74206973
chr1	74227302	74284930	57629	*	0.16078	Pnkd	chr1-74226768-74227836	3.21739	0.000646823	Pnkd chr1-74226768-74227836
chr1	74227302	74588289	360988	*	0.115765	Bcs1l	chr1-74226768-74227836	1.7258	0.042192	Bcs1l chr1-74226768-74227836
chr1	74227302	74601397	374096	*	0.153654	Rnf25	chr1-74226768-74227836	2.9231	0.00173285	Rnf25 chr1-74226768-74227836
chr1	74236084	74368222	132139	*	0.108334	Arpc2	chr1-74367836-74368608	2.19	0.0142623	Arpc2 chr1-74367836-74368608
chr1	74236084	74391790	155707	*	0.0985241	Arpc2	chr1-74391052-74392528	1.80688	0.0353901	Arpc2 chr1-74391052-74392528
chr1	74236084	74587845	351762	*	-0.0693018	Arpc2	chr1-74587040-74588649	-1.90632	0.0283041	Arpc2 chr1-74587040-74588649
chr1	74236084	74601311	365228	*	0.11637	Arpc2	chr1-74600686-74601936	2.16602	0.0151547	Arpc2 chr1-74600686-74601936
chr1	74236084	74678008	441925	*	0.088756	Arpc2	chr1-74677898-74678117	1.68853	0.0456547	Arpc2 chr1-74677898-74678117
chr1	74236084	74858241	622158	*	-0.0865155	Arpc2	chr1-74858118-74858364	-2.11517	0.0172079	Arpc2 chr1-74858118-74858364
chr1	74236084	75213263	977180	*	-0.0796753	Arpc2	chr1-75213063-75213462	-1.8563	0.0317051	Arpc2 chr1-75213063-75213462
chr1	74236084	75218898	982815	*	0.131596	Arpc2	chr1-75218026-75219769	2.5787	0.00495863	Arpc2 chr1-75218026-75219769
chr1	74236084	75223715	987632	*	-0.0908765	Arpc2	chr1-75223548-75223882	-1.97209	0.0242998	Arpc2 chr1-75223548-75223882
chr1	74236596	74661745	425150	*	0.126016	Ttll4	chr1-74235943-74237249	2.41164	0.00794054	Ttll4 chr1-74235943-74237249
chr1	74236596	75192151	955556	*	0.0664773	Ankzf1	chr1-74235943-74237249	1.66271	0.0481857	Ankzf1 chr1-74235943-74237249
chr1	74249240	74391509	142270	*	0.106431	Ctdsp1	chr1-74248636-74249843	1.66819	0.0476393	Ctdsp1 chr1-74248636-74249843
chr1	74249240	74713574	464335	*	0.14176	Cyp27a1	chr1-74248636-74249843	2.08195	0.0186737	Cyp27a1 chr1-74248636-74249843
chr1	74262638	74284930	22293	*	0.245744	Pnkd	chr1-74262226-74263050	4.62382	1.8837e-06	Pnkd chr1-74262226-74263050
chr1	74262638	75219865	957228	*	0.210472	Tuba4a	chr1-74262226-74263050	3.9037	4.73664e-05	Tuba4a chr1-74262226-74263050
chr1	74268840	75192196	923357	*	0.134046	Atg9a	chr1-74268624-74269056	2.62872	0.00428533	Atg9a chr1-74268624-74269056
chr1	74279198	74284738	5541	*	0.0951221	Aamp	chr1-74279049-74279347	1.80539	0.0355067	Aamp chr1-74279049-74279347
chr1	74279198	74284930	5733	*	0.119564	Pnkd	chr1-74279049-74279347	2.71203	0.00334363	Pnkd chr1-74279049-74279347
chr1	74284665	75236406	951742	*	0.0863782	Dnajb2	chr1-74283815-74285514	1.88581	0.02966	Dnajb2 chr1-74283815-74285514
chr1	74284738	74351351	66614	*	0.0996915	Aamp	chr1-74351042-74351659	1.80509	0.0355302	Aamp chr1-74351042-74351659
chr1	74284738	74368222	83485	*	0.0940143	Aamp	chr1-74367836-74368608	2.1622	0.0153016	Aamp chr1-74367836-74368608
chr1	74284738	74390296	105559	*	0.102409	Aamp	chr1-74389774-74390817	2.18889	0.0143024	Aamp chr1-74389774-74390817
chr1	74284738	74438159	153422	*	0.100534	Aamp	chr1-74437872-74438445	1.86052	0.0314062	Aamp chr1-74437872-74438445
chr1	74284738	74644103	359366	*	0.176534	Aamp	chr1-74643960-74644246	3.44181	0.000288916	Aamp chr1-74643960-74644246
chr1	74284738	74715704	430967	*	0.107604	Aamp	chr1-74715594-74715814	2.3354	0.0097612	Aamp chr1-74715594-74715814
chr1	74284738	74722390	437653	*	0.0830622	Aamp	chr1-74722127-74722652	1.66887	0.0475718	Aamp chr1-74722127-74722652
chr1	74284738	74748780	464043	*	0.084572	Aamp	chr1-74748439-74749120	1.67029	0.0474307	Aamp chr1-74748439-74749120
chr1	74284738	74788037	503300	*	0.0908575	Aamp	chr1-74787853-74788221	1.7361	0.0412729	Aamp chr1-74787853-74788221
chr1	74284738	74881050	596313	*	0.0846955	Aamp	chr1-74880670-74881429	1.67869	0.0466058	Aamp chr1-74880670-74881429
chr1	74284738	75192027	907290	*	-0.0794589	Aamp	chr1-75191272-75192782	-1.70349	0.0442386	Aamp chr1-75191272-75192782
chr1	74284738	75223130	938393	*	0.121861	Aamp	chr1-75222961-75223298	2.03359	0.0209963	Aamp chr1-75222961-75223298
chr1	74284930	74322652	37723	*	0.101356	Pnkd	chr1-74322226-74323077	1.99658	0.0229356	Pnkd chr1-74322226-74323077
chr1	74284930	74386833	101904	*	-0.100369	Pnkd	chr1-74386353-74387312	-1.96918	0.0244663	Pnkd chr1-74386353-74387312
chr1	74284930	74644103	359174	*	0.101406	Pnkd	chr1-74643960-74644246	2.2343	0.0127317	Pnkd chr1-74643960-74644246
chr1	74284930	74771974	487045	*	0.0918035	Pnkd	chr1-74771593-74772355	1.75796	0.0393769	Pnkd chr1-74771593-74772355
chr1	74284930	74791723	506794	*	0.083058	Pnkd	chr1-74791269-74792177	1.8897	0.0293993	Pnkd chr1-74791269-74792177
chr1	74284930	74794764	509835	*	0.175025	Pnkd	chr1-74794335-74795193	3.76973	8.17121e-05	Pnkd chr1-74794335-74795193
chr1	74284930	74881050	596121	*	0.102691	Pnkd	chr1-74880670-74881429	2.21258	0.0134635	Pnkd chr1-74880670-74881429
chr1	74284930	75052195	767266	*	0.119564	Pnkd	chr1-75051979-75052410	2.42326	0.00769085	Pnkd chr1-75051979-75052410
chr1	74284930	75223130	938201	*	0.118059	Pnkd	chr1-75222961-75223298	2.47257	0.00670719	Pnkd chr1-75222961-75223298
chr1	74284930	75254211	969282	*	0.146432	Pnkd	chr1-75253810-75254612	2.68985	0.00357426	Pnkd chr1-75253810-75254612
chr1	74295602	74305622	10021	*	0.170802	Tmbim1	chr1-74295081-74296123	2.91826	0.00175994	Tmbim1 chr1-74295081-74296123
chr1	74295602	74601397	305796	*	0.130602	Rnf25	chr1-74295081-74296123	2.78488	0.00267736	Rnf25 chr1-74295081-74296123
chr1	74295602	74713574	417973	*	0.224391	Cyp27a1	chr1-74295081-74296123	3.68186	0.00011577	Cyp27a1 chr1-74295081-74296123
chr1	74295602	75210838	915237	*	-0.0712566	Stk16	chr1-74295081-74296123	-1.69019	0.0454958	Stk16 chr1-74295081-74296123
chr1	74305622	74373526	67905	*	0.119159	Tmbim1	chr1-74373395-74373657	1.93332	0.0265981	Tmbim1 chr1-74373395-74373657
chr1	74305622	74397756	92135	*	0.207281	Tmbim1	chr1-74397022-74398489	3.048	0.00115185	Tmbim1 chr1-74397022-74398489
chr1	74305622	74434694	129073	*	0.197553	Tmbim1	chr1-74434450-74434937	2.44953	0.00715208	Tmbim1 chr1-74434450-74434937
chr1	74305622	74587845	282224	*	0.111589	Tmbim1	chr1-74587040-74588649	1.70511	0.0440867	Tmbim1 chr1-74587040-74588649
chr1	74305622	74881050	575429	*	0.158776	Tmbim1	chr1-74880670-74881429	2.13994	0.0161799	Tmbim1 chr1-74880670-74881429
chr1	74305622	74894958	589337	*	0.191101	Tmbim1	chr1-74894557-74895359	3.26475	0.000547797	Tmbim1 chr1-74894557-74895359
chr1	74305622	75263101	957480	*	0.172525	Tmbim1	chr1-75262678-75263523	2.47201	0.00671784	Tmbim1 chr1-75262678-75263523
chr1	74305622	75290649	985028	*	0.225576	Tmbim1	chr1-75290347-75290951	3.23912	0.000599502	Tmbim1 chr1-75290347-75290951
chr1	74313436	74544284	230849	*	0.110533	Usp37	chr1-74312995-74313876	2.33754	0.00970568	Usp37 chr1-74312995-74313876
chr1	74316324	75133890	817567	*	0.19781	Slc23a3	chr1-74316203-74316444	4.58462	2.27401e-06	Slc23a3 chr1-74316203-74316444
chr1	74316324	75168646	852323	*	0.168239	Zfand2b	chr1-74316203-74316444	2.55355	0.00533156	Zfand2b chr1-74316203-74316444
chr1	74322652	75168646	845995	*	0.217776	Zfand2b	chr1-74322226-74323077	3.61468	0.000150361	Zfand2b chr1-74322226-74323077
chr1	74332548	75133890	801343	*	0.142712	Slc23a3	chr1-74331828-74333268	1.77545	0.0379117	Slc23a3 chr1-74331828-74333268
chr1	74361972	75192196	830225	*	0.109059	Atg9a	chr1-74361732-74362211	2.81959	0.00240427	Atg9a chr1-74361732-74362211
chr1	74373526	75236406	862881	*	0.0963368	Dnajb2	chr1-74373395-74373657	1.98731	0.0234442	Dnajb2 chr1-74373395-74373657
chr1	74379430	74391509	12080	*	0.0916741	Ctdsp1	chr1-74379256-74379604	1.95872	0.0250727	Ctdsp1 chr1-74379256-74379604
chr1	74379430	75192196	812767	*	0.0843901	Atg9a	chr1-74379256-74379604	1.93046	0.026775	Atg9a chr1-74379256-74379604
chr1	74379430	75210838	831409	*	0.113234	Stk16	chr1-74379256-74379604	1.90956	0.0280951	Stk16 chr1-74379256-74379604
chr1	74379430	75219865	840436	*	0.0917032	Tuba4a	chr1-74379256-74379604	2.03789	0.0207802	Tuba4a chr1-74379256-74379604
chr1	74386833	74544284	157452	*	0.101448	Usp37	chr1-74386353-74387312	1.77868	0.0376462	Usp37 chr1-74386353-74387312
chr1	74386833	74588246	201414	*	0.111138	Zfp142	chr1-74386353-74387312	1.86689	0.0309587	Zfp142 chr1-74386353-74387312
chr1	74390296	74588246	197951	*	0.123319	Zfp142	chr1-74389774-74390817	2.08501	0.0185342	Zfp142 chr1-74389774-74390817
chr1	74390296	75210838	820543	*	-0.0796853	Stk16	chr1-74389774-74390817	-1.67193	0.0472692	Stk16 chr1-74389774-74390817
chr1	74390296	75219865	829570	*	0.127404	Tuba4a	chr1-74389774-74390817	2.54247	0.00550362	Tuba4a chr1-74389774-74390817
chr1	74391509	74415356	23848	*	0.0781967	Ctdsp1	chr1-74415102-74415609	1.64835	0.0496407	Ctdsp1 chr1-74415102-74415609
chr1	74391509	74460388	68880	*	0.165926	Ctdsp1	chr1-74460183-74460592	3.23846	0.00060089	Ctdsp1 chr1-74460183-74460592
chr1	74391509	74601311	209803	*	0.138763	Ctdsp1	chr1-74600686-74601936	2.31271	0.0103692	Ctdsp1 chr1-74600686-74601936
chr1	74391509	74808085	416577	*	0.180815	Ctdsp1	chr1-74807778-74808391	2.72963	0.00317023	Ctdsp1 chr1-74807778-74808391
chr1	74391509	75141999	750491	*	0.190857	Ctdsp1	chr1-75140675-75143323	2.78371	0.00268702	Ctdsp1 chr1-75140675-75143323
chr1	74391509	75218898	827390	*	0.133767	Ctdsp1	chr1-75218026-75219769	1.93179	0.026693	Ctdsp1 chr1-75218026-75219769
chr1	74391790	74661745	269956	*	-0.0810176	Ttll4	chr1-74391052-74392528	-1.7962	0.0362314	Ttll4 chr1-74391052-74392528
chr1	74397756	75192196	794441	*	-0.0780244	Atg9a	chr1-74397022-74398489	-1.81189	0.0350016	Atg9a chr1-74397022-74398489
chr1	74434694	74544284	109591	*	-0.0791897	Usp37	chr1-74434450-74434937	-1.655	0.0489627	Usp37 chr1-74434450-74434937
chr1	74434694	74713574	278881	*	0.203643	Cyp27a1	chr1-74434450-74434937	2.50878	0.00605736	Cyp27a1 chr1-74434450-74434937
chr1	74434694	75133890	699197	*	0.105378	Slc23a3	chr1-74434450-74434937	1.76585	0.0387108	Slc23a3 chr1-74434450-74434937
chr1	74452774	75133890	681117	*	0.126252	Slc23a3	chr1-74452416-74453132	1.94367	0.0259675	Slc23a3 chr1-74452416-74453132
chr1	74452774	75219865	767092	*	0.159413	Tuba4a	chr1-74452416-74453132	3.48963	0.000241842	Tuba4a chr1-74452416-74453132
chr1	74460388	75210838	750451	*	0.0994089	Stk16	chr1-74460183-74460592	1.97022	0.0244068	Stk16 chr1-74460183-74460592
chr1	74506172	75168646	662475	*	0.101697	Zfand2b	chr1-74505160-74507183	1.7306	0.0417619	Zfand2b chr1-74505160-74507183
chr1	74521591	75192151	670561	*	0.136066	Ankzf1	chr1-74521477-74521704	2.57499	0.00501212	Ankzf1 chr1-74521477-74521704
chr1	74521591	75210838	689248	*	0.09284	Stk16	chr1-74521477-74521704	1.67832	0.0466419	Stk16 chr1-74521477-74521704
chr1	74521591	75521529	999939	*	0.157816	Stk11ip	chr1-74521477-74521704	2.40265	0.00813839	Stk11ip chr1-74521477-74521704
chr1	74544284	74771974	227691	*	0.169484	Usp37	chr1-74771593-74772355	3.20177	0.000682918	Usp37 chr1-74771593-74772355
chr1	74544284	74803210	258927	*	0.132422	Usp37	chr1-74802781-74803639	2.38915	0.0084437	Usp37 chr1-74802781-74803639
chr1	74544284	74855331	311048	*	0.100044	Usp37	chr1-74854296-74856365	1.84168	0.0327611	Usp37 chr1-74854296-74856365
chr1	74544284	75223130	678847	*	-0.0813316	Usp37	chr1-75222961-75223298	-1.7748	0.0379656	Usp37 chr1-75222961-75223298
chr1	74544284	75223715	679432	*	-0.0821583	Usp37	chr1-75223548-75223882	-1.81597	0.0346872	Usp37 chr1-75223548-75223882
chr1	74544284	75422961	878678	*	0.105056	Usp37	chr1-75422694-75423228	1.92273	0.0272568	Usp37 chr1-75422694-75423228
chr1	74544284	75467571	923288	*	-0.0697638	Usp37	chr1-75467156-75467986	-1.87291	0.0305406	Usp37 chr1-75467156-75467986
chr1	74544284	75505843	961560	*	0.0893172	Usp37	chr1-75505175-75506510	1.701	0.0444714	Usp37 chr1-75505175-75506510
chr1	74587845	75219865	632021	*	0.104572	Tuba4a	chr1-74587040-74588649	1.76243	0.0389987	Tuba4a chr1-74587040-74588649
chr1	74588246	74601311	13066	*	0.139271	Zfp142	chr1-74600686-74601936	2.42023	0.00775545	Zfp142 chr1-74600686-74601936
chr1	74588246	74661575	73330	*	0.154172	Zfp142	chr1-74660915-74662234	2.38011	0.00865372	Zfp142 chr1-74660915-74662234
chr1	74588246	75141999	553754	*	0.137094	Zfp142	chr1-75140675-75143323	2.35123	0.00935578	Zfp142 chr1-75140675-75143323
chr1	74588246	75168595	580350	*	0.119043	Zfp142	chr1-75167810-75169379	1.78729	0.0369451	Zfp142 chr1-75167810-75169379
chr1	74588246	75251651	663406	*	0.118936	Zfp142	chr1-75251330-75251971	1.93023	0.0267891	Zfp142 chr1-75251330-75251971
chr1	74588246	75445849	857604	*	0.115262	Zfp142	chr1-75445209-75446488	1.90801	0.0281952	Zfp142 chr1-75445209-75446488
chr1	74588289	74788037	199749	*	0.104769	Bcs1l	chr1-74787853-74788221	2.3449	0.00951617	Bcs1l chr1-74787853-74788221
chr1	74601397	74678008	76612	*	0.131905	Rnf25	chr1-74677898-74678117	2.83781	0.00227124	Rnf25 chr1-74677898-74678117
chr1	74601397	74702258	100862	*	0.117274	Rnf25	chr1-74701855-74702661	2.68367	0.00364091	Rnf25 chr1-74701855-74702661
chr1	74601397	74759913	158517	*	0.0916584	Rnf25	chr1-74759711-74760115	1.73449	0.0414159	Rnf25 chr1-74759711-74760115
chr1	74601397	74775911	174515	*	0.169512	Rnf25	chr1-74775732-74776089	2.80384	0.00252487	Rnf25 chr1-74775732-74776089
chr1	74601397	74855331	253935	*	0.0890527	Rnf25	chr1-74854296-74856365	1.82283	0.0341647	Rnf25 chr1-74854296-74856365
chr1	74601397	75124902	523506	*	-0.0926959	Rnf25	chr1-75124133-75125670	-1.83489	0.0332613	Rnf25 chr1-75124133-75125670
chr1	74601397	75317385	715989	*	-0.100897	Rnf25	chr1-75316378-75318391	-1.86096	0.0313746	Rnf25 chr1-75316378-75318391
chr1	74601397	75477465	876069	*	0.0769683	Rnf25	chr1-75477181-75477749	1.7252	0.0422454	Rnf25 chr1-75477181-75477749
chr1	74601397	75517681	916285	*	0.152991	Rnf25	chr1-75517497-75517864	2.52203	0.00583392	Rnf25 chr1-75517497-75517864
chr1	74644103	74713574	69472	*	0.206046	Cyp27a1	chr1-74643960-74644246	3.15633	0.000798847	Cyp27a1 chr1-74643960-74644246
chr1	74644103	75125200	481098	*	0.147649	Nhej1	chr1-74643960-74644246	2.51088	0.0060216	Nhej1 chr1-74643960-74644246
chr1	74644103	75236406	592304	*	0.157426	Dnajb2	chr1-74643960-74644246	2.35586	0.00924001	Dnajb2 chr1-74643960-74644246
chr1	74644103	75435930	791828	*	0.163965	Gmppa	chr1-74643960-74644246	3.03815	0.00119019	Gmppa chr1-74643960-74644246
chr1	74661745	74800655	138911	*	0.0924814	Ttll4	chr1-74800273-74801036	1.71748	0.0429457	Ttll4 chr1-74800273-74801036
chr1	74661745	75052195	390451	*	0.102461	Ttll4	chr1-75051979-75052410	2.35149	0.00934909	Ttll4 chr1-75051979-75052410
chr1	74661745	75263101	601357	*	0.133299	Ttll4	chr1-75262678-75263523	3.25306	0.000570839	Ttll4 chr1-75262678-75263523
chr1	74661745	75317385	655641	*	0.128984	Ttll4	chr1-75316378-75318391	2.38522	0.00853456	Ttll4 chr1-75316378-75318391
chr1	74661745	75516552	854808	*	0.0876013	Ttll4	chr1-75516407-75516697	1.90757	0.0282231	Ttll4 chr1-75516407-75516697
chr1	74661745	75521573	859829	*	-0.0922202	Ttll4	chr1-75520986-75522160	-1.9926	0.0231529	Ttll4 chr1-75520986-75522160
chr1	74678008	74713574	35567	*	0.198048	Cyp27a1	chr1-74677898-74678117	2.80586	0.00250909	Cyp27a1 chr1-74677898-74678117
chr1	74678008	75317990	639983	*	0.157032	Dnpep	chr1-74677898-74678117	4.67528	1.46777e-06	Dnpep chr1-74677898-74678117
chr1	74678008	75521529	843522	*	0.235655	Stk11ip	chr1-74677898-74678117	3.84838	5.94512e-05	Stk11ip chr1-74677898-74678117
chr1	74702258	75125200	422943	*	0.132954	Nhej1	chr1-74701855-74702661	2.10375	0.0177002	Nhej1 chr1-74701855-74702661
chr1	74702258	75317990	615733	*	0.135703	Dnpep	chr1-74701855-74702661	3.5783	0.000172916	Dnpep chr1-74701855-74702661
chr1	74712138	75192151	480014	*	0.0937875	Ankzf1	chr1-74711920-74712355	2.01488	0.0219585	Ankzf1 chr1-74711920-74712355
chr1	74712138	75317990	605853	*	0.0633278	Dnpep	chr1-74711920-74712355	1.74682	0.0403344	Dnpep chr1-74711920-74712355
chr1	74713216	75236406	523191	*	0.129934	Dnajb2	chr1-74712585-74713846	2.23556	0.0126903	Dnajb2 chr1-74712585-74713846
chr1	74713574	74775911	62338	*	0.203638	Cyp27a1	chr1-74775732-74776089	3.42855	0.000303405	Cyp27a1 chr1-74775732-74776089
chr1	74713574	74855331	141758	*	0.108625	Cyp27a1	chr1-74854296-74856365	1.78987	0.0367372	Cyp27a1 chr1-74854296-74856365
chr1	74713574	75179980	466407	*	-0.127985	Cyp27a1	chr1-75179117-75180842	-2.18019	0.0146217	Cyp27a1 chr1-75179117-75180842
chr1	74722390	75435930	713541	*	0.197037	Gmppa	chr1-74722127-74722652	3.65961	0.000126298	Gmppa chr1-74722127-74722652
chr1	74759913	75192151	432239	*	0.154391	Ankzf1	chr1-74759711-74760115	3.41091	0.000323732	Ankzf1 chr1-74759711-74760115
chr1	74759913	75435930	676018	*	0.133396	Gmppa	chr1-74759711-74760115	2.27051	0.0115884	Gmppa chr1-74759711-74760115
chr1	74773241	75210838	437598	*	0.121314	Stk16	chr1-74772982-74773499	1.95709	0.0251685	Stk16 chr1-74772982-74773499
chr1	74784365	75192151	407787	*	0.0765137	Ankzf1	chr1-74784033-74784697	1.75254	0.0398407	Ankzf1 chr1-74784033-74784697
chr1	74784365	75192196	407832	*	0.158401	Atg9a	chr1-74784033-74784697	3.80866	6.98619e-05	Atg9a chr1-74784033-74784697
chr1	74788037	75168646	380610	*	0.130184	Zfand2b	chr1-74787853-74788221	2.53642	0.00559964	Zfand2b chr1-74787853-74788221
chr1	74788037	75236406	448370	*	-0.0909738	Dnajb2	chr1-74787853-74788221	-1.89858	0.0288099	Dnajb2 chr1-74787853-74788221
chr1	74791723	75192196	400474	*	0.101321	Atg9a	chr1-74791269-74792177	2.2471	0.0123167	Atg9a chr1-74791269-74792177
chr1	74800655	75192151	391497	*	0.0993871	Ankzf1	chr1-74800273-74801036	2.27279	0.0115195	Ankzf1 chr1-74800273-74801036
chr1	74803210	75219865	416656	*	0.131367	Tuba4a	chr1-74802781-74803639	2.33373	0.00980495	Tuba4a chr1-74802781-74803639
chr1	74806879	75521529	714651	*	0.120602	Stk11ip	chr1-74806305-74807453	2.21272	0.0134583	Stk11ip chr1-74806305-74807453
chr1	74816941	75133890	316950	*	0.136288	Slc23a3	chr1-74816326-74817556	2.15439	0.0156048	Slc23a3 chr1-74816326-74817556
chr1	74855331	75236406	381076	*	0.103572	Dnajb2	chr1-74854296-74856365	1.66438	0.0480185	Dnajb2 chr1-74854296-74856365
chr1	74858241	75125200	266960	*	0.148743	Nhej1	chr1-74858118-74858364	2.22061	0.0131887	Nhej1 chr1-74858118-74858364
chr1	74858241	75168646	310406	*	0.109898	Zfand2b	chr1-74858118-74858364	1.99228	0.02317	Zfand2b chr1-74858118-74858364
chr1	74858241	75210838	352598	*	0.0880148	Stk16	chr1-74858118-74858364	1.81053	0.0351066	Stk16 chr1-74858118-74858364
chr1	74881050	75192151	311102	*	0.131059	Ankzf1	chr1-74880670-74881429	2.47323	0.00669495	Ankzf1 chr1-74880670-74881429
chr1	74881050	75210838	329789	*	0.114143	Stk16	chr1-74880670-74881429	2.01711	0.0218422	Stk16 chr1-74880670-74881429
chr1	74948194	75521529	573336	*	0.122178	Stk11ip	chr1-74947996-74948391	1.94425	0.0259328	Stk11ip chr1-74947996-74948391
chr1	74964499	75192151	227653	*	0.0996499	Ankzf1	chr1-74964170-74964827	2.56051	0.00522593	Ankzf1 chr1-74964170-74964827
chr1	74964499	75210838	246340	*	0.175728	Stk16	chr1-74964170-74964827	3.14817	0.000821485	Stk16 chr1-74964170-74964827
chr1	74979210	75142711	163502	*	0.200415	Cnppd1	chr1-74978956-74979463	4.41118	5.14043e-06	Cnppd1 chr1-74978956-74979463
chr1	74979210	75521529	542320	*	0.123152	Stk11ip	chr1-74978956-74979463	2.19967	0.013915	Stk11ip chr1-74978956-74979463
chr1	75052195	75521529	469335	*	0.161388	Stk11ip	chr1-75051979-75052410	2.28837	0.0110579	Stk11ip chr1-75051979-75052410
chr1	75125200	75263101	137902	*	0.248346	Nhej1	chr1-75262678-75263523	3.53186	0.000206324	Nhej1 chr1-75262678-75263523
chr1	75125200	75345289	220090	*	0.148341	Nhej1	chr1-75345067-75345510	1.87358	0.0304944	Nhej1 chr1-75345067-75345510
chr1	75125200	75436211	311012	*	0.220053	Nhej1	chr1-75435583-75436838	4.05867	2.46769e-05	Nhej1 chr1-75435583-75436838
chr1	75125200	75487290	362091	*	0.14468	Nhej1	chr1-75486387-75488193	2.34813	0.00943385	Nhej1 chr1-75486387-75488193
chr1	75125200	75505843	380644	*	0.15134	Nhej1	chr1-75505175-75506510	2.05947	0.0197247	Nhej1 chr1-75505175-75506510
chr1	75125200	75517681	392482	*	0.192351	Nhej1	chr1-75517497-75517864	2.52676	0.00575596	Nhej1 chr1-75517497-75517864
chr1	75125200	75565514	440315	*	0.263896	Nhej1	chr1-75565036-75565991	3.96275	3.70458e-05	Nhej1 chr1-75565036-75565991
chr1	75125200	75597733	472534	*	0.143844	Nhej1	chr1-75597501-75597964	2.13255	0.0164807	Nhej1 chr1-75597501-75597964
chr1	75133890	75179980	46091	*	0.153576	Slc23a3	chr1-75179117-75180842	2.10292	0.0177364	Slc23a3 chr1-75179117-75180842
chr1	75133890	75251651	117762	*	0.12044	Slc23a3	chr1-75251330-75251971	1.8075	0.0353422	Slc23a3 chr1-75251330-75251971
chr1	75133890	75467571	333682	*	0.173032	Slc23a3	chr1-75467156-75467986	2.645	0.00408456	Slc23a3 chr1-75467156-75467986
chr1	75141999	75210813	68815	*	0.12983	Glb1l	chr1-75140675-75143323	2.21634	0.0133342	Glb1l chr1-75140675-75143323
chr1	75142711	75218898	76188	*	0.0784577	Cnppd1	chr1-75218026-75219769	1.81571	0.0347074	Cnppd1 chr1-75218026-75219769
chr1	75142711	75223715	81005	*	0.251425	Cnppd1	chr1-75223548-75223882	5.7604	4.19573e-09	Cnppd1 chr1-75223548-75223882
chr1	75142711	75251651	108941	*	0.0863803	Cnppd1	chr1-75251330-75251971	1.94118	0.0261183	Cnppd1 chr1-75251330-75251971
chr1	75142711	75425883	283173	*	0.136974	Cnppd1	chr1-75425669-75426096	3.26919	0.00053928	Cnppd1 chr1-75425669-75426096
chr1	75142711	75487290	344580	*	0.10112	Cnppd1	chr1-75486387-75488193	2.34367	0.0095475	Cnppd1 chr1-75486387-75488193
chr1	75142711	75521573	378863	*	-0.0879968	Cnppd1	chr1-75520986-75522160	-1.7258	0.0421918	Cnppd1 chr1-75520986-75522160
chr1	75168646	75223715	55070	*	0.166137	Zfand2b	chr1-75223548-75223882	3.05367	0.0011303	Zfand2b chr1-75223548-75223882
chr1	75168646	75254211	85566	*	0.103405	Zfand2b	chr1-75253810-75254612	2.2372	0.0126366	Zfand2b chr1-75253810-75254612
chr1	75168646	75317385	148740	*	0.101926	Zfand2b	chr1-75316378-75318391	1.80064	0.0358796	Zfand2b chr1-75316378-75318391
chr1	75168646	75451178	282533	*	0.0918548	Zfand2b	chr1-75450952-75451404	1.74243	0.0407167	Zfand2b chr1-75450952-75451404
chr1	75168646	75559443	390798	*	0.137087	Zfand2b	chr1-75558974-75559911	2.48836	0.00641676	Zfand2b chr1-75558974-75559911
chr1	75192151	75290649	98499	*	0.20102	Ankzf1	chr1-75290347-75290951	3.37358	0.000370986	Ankzf1 chr1-75290347-75290951
chr1	75192151	75445849	253699	*	0.0967592	Ankzf1	chr1-75445209-75446488	2.55176	0.00535897	Ankzf1 chr1-75445209-75446488
chr1	75192151	75517681	325531	*	0.136072	Ankzf1	chr1-75517497-75517864	2.79905	0.0025627	Ankzf1 chr1-75517497-75517864
chr1	75192196	75210690	18495	*	0.0796668	Atg9a	chr1-75210264-75211115	2.071	0.0191795	Atg9a chr1-75210264-75211115
chr1	75192196	75251651	59456	*	0.133046	Atg9a	chr1-75251330-75251971	3.26773	0.000542067	Atg9a chr1-75251330-75251971
chr1	75192196	75422961	230766	*	0.0843901	Atg9a	chr1-75422694-75423228	1.79871	0.0360322	Atg9a chr1-75422694-75423228
chr1	75192196	75477465	285270	*	0.0855301	Atg9a	chr1-75477181-75477749	2.16591	0.0151591	Atg9a chr1-75477181-75477749
chr1	75192196	75505843	313648	*	0.149213	Atg9a	chr1-75505175-75506510	3.49386	0.000238047	Atg9a chr1-75505175-75506510
chr1	75210813	75251651	40839	*	0.130242	Glb1l	chr1-75251330-75251971	2.33002	0.00990261	Glb1l chr1-75251330-75251971
chr1	75210813	75467571	256759	*	0.197793	Glb1l	chr1-75467156-75467986	3.25079	0.000575422	Glb1l chr1-75467156-75467986
chr1	75210813	75516552	305740	*	0.119911	Glb1l	chr1-75516407-75516697	2.12789	0.0166729	Glb1l chr1-75516407-75516697
chr1	75210838	75263101	52264	*	0.240396	Stk16	chr1-75262678-75263523	4.31084	8.13195e-06	Stk16 chr1-75262678-75263523
chr1	75210838	75467571	256734	*	0.119299	Stk16	chr1-75467156-75467986	1.93399	0.0265574	Stk16 chr1-75467156-75467986
chr1	75210838	75565514	354677	*	0.171629	Stk16	chr1-75565036-75565991	2.76191	0.00287324	Stk16 chr1-75565036-75565991
chr1	75210838	75597733	386896	*	0.0928807	Stk16	chr1-75597501-75597964	1.67517	0.0469508	Stk16 chr1-75597501-75597964
chr1	75213263	75219865	6603	*	0.104016	Tuba4a	chr1-75213063-75213462	1.97373	0.0242061	Tuba4a chr1-75213063-75213462
chr1	75218898	75219865	968	*	0.0964096	Tuba4a	chr1-75218026-75219769	1.91141	0.0279759	Tuba4a chr1-75218026-75219769
chr1	75218898	75317990	99093	*	0.0988482	Dnpep	chr1-75218026-75219769	2.44193	0.0073044	Dnpep chr1-75218026-75219769
chr1	75219865	75236648	16784	*	0.119212	Tuba4a	chr1-75235941-75237354	2.09877	0.0179188	Tuba4a chr1-75235941-75237354
chr1	75236406	75248414	12009	*	0.116541	Dnajb2	chr1-75248137-75248690	2.08885	0.0183605	Dnajb2 chr1-75248137-75248690
chr1	75236406	75487290	250885	*	-0.10842	Dnajb2	chr1-75486387-75488193	-2.18991	0.0142655	Dnajb2 chr1-75486387-75488193
chr1	75236406	75565514	329109	*	0.105446	Dnajb2	chr1-75565036-75565991	1.9887	0.0233672	Dnajb2 chr1-75565036-75565991
chr1	75236648	75317990	81343	*	-0.0848971	Dnpep	chr1-75235941-75237354	-1.75902	0.0392874	Dnpep chr1-75235941-75237354
chr1	75236648	75435930	199283	*	-0.117061	Gmppa	chr1-75235941-75237354	-1.99598	0.0229681	Gmppa chr1-75235941-75237354
chr1	75317990	75422961	104972	*	0.213545	Dnpep	chr1-75422694-75423228	5.71018	5.64291e-09	Dnpep chr1-75422694-75423228
chr1	75317990	75546459	228470	*	0.11521	Dnpep	chr1-75545963-75546954	3.09179	0.000994775	Dnpep chr1-75545963-75546954
chr1	75413877	75521529	107653	*	0.122178	Stk11ip	chr1-75413384-75414369	2.03026	0.021165	Stk11ip chr1-75413384-75414369
chr1	75435930	75546459	110530	*	0.0936425	Gmppa	chr1-75545963-75546954	1.70938	0.0436907	Gmppa chr1-75545963-75546954
[truncated: 320,627+ more rows]

## Sheet: all_rag_neg_GPLs
seqnames	start	end	width	strand	score	gene	peak	zscore	pvalue	GP
chr1	4748129	4785739	37611	*	0.0762418	Mrpl15	chr1-4747696-4748562	2.99771	0.00136008	Mrpl15 chr1-4747696-4748562
chr1	4807753	5070018	262266	*	0.0592407	Atp6v1h	chr1-4806917-4808589	1.92694	0.0269936	Atp6v1h chr1-4806917-4808589
chr1	4807788	5103342	295555	*	0.111774	Lypla1	chr1-5103220-5103463	4.58104	2.31334e-06	Lypla1 chr1-5103220-5103463
chr1	4857792	5070285	212494	*	0.0673383	Rgs20	chr1-4856973-4858610	3.04522	0.00116256	Rgs20 chr1-4856973-4858610
chr1	4857814	5076438	218625	*	0.0654486	Tcea1	chr1-5076123-5076752	2.24145	0.0124986	Tcea1 chr1-5076123-5076752
chr1	4907234	5070285	163052	*	0.284062	Rgs20	chr1-4907018-4907449	7.84854	2.1046e-15	Rgs20 chr1-4907018-4907449
chr1	5070018	5076438	6421	*	0.0926934	Atp6v1h	chr1-5076123-5076752	3.00549	0.00132578	Atp6v1h chr1-5076123-5076752
chr1	5070018	5083074	13057	*	0.0570306	Atp6v1h	chr1-5082507-5083640	1.91245	0.0279092	Atp6v1h chr1-5082507-5083640
chr1	6206197	6224179	17983	*	0.0670001	Rb1cc1	chr1-6224018-6224340	3.20726	0.00067004	Rb1cc1 chr1-6224018-6224340
chr1	6214718	7088920	874203	*	0.0975109	Pcmtd1	chr1-6213919-6215517	3.47457	0.000255838	Pcmtd1 chr1-6213919-6215517
chr1	6406517	6487231	80715	*	0.0741205	St18	chr1-6406028-6407006	1.78076	0.0374759	St18 chr1-6406028-6407006
chr1	6467099	7088920	621822	*	0.0648424	Pcmtd1	chr1-6466583-6467615	2.02499	0.0214344	Pcmtd1 chr1-6466583-6467615
chr1	6476563	6487231	10669	*	0.10291	St18	chr1-6476291-6476834	2.04544	0.0204058	St18 chr1-6476291-6476834
chr1	6476563	7088920	612358	*	0.0714758	Pcmtd1	chr1-6476291-6476834	2.16278	0.0152791	Pcmtd1 chr1-6476291-6476834
chr1	6479977	6487231	7255	*	0.219304	St18	chr1-6479861-6480093	4.91813	4.36873e-07	St18 chr1-6479861-6480093
chr1	6487231	7114183	626953	*	0.163373	St18	chr1-7114065-7114300	5.84483	2.53547e-09	St18 chr1-7114065-7114300
chr1	7088920	7095925	7006	*	0.0844205	Pcmtd1	chr1-7095334-7096516	2.52442	0.00579452	Pcmtd1 chr1-7095334-7096516
chr1	7088920	7113163	24244	*	0.050362	Pcmtd1	chr1-7112959-7113366	1.82839	0.0337452	Pcmtd1 chr1-7112959-7113366
chr1	7146979	7397869	250891	*	0.0594123	Gm26901	chr1-7146577-7147380	2.08279	0.0186351	Gm26901 chr1-7146577-7147380
chr1	7153574	7397869	244296	*	0.111873	Gm26901	chr1-7153468-7153680	5.06164	2.07836e-07	Gm26901 chr1-7153468-7153680
chr1	7397869	7455043	57175	*	0.0677641	Gm26901	chr1-7454707-7455379	2.04249	0.0205514	Gm26901 chr1-7454707-7455379
chr1	9541418	9547948	6531	*	0.065492	Adhfe1	chr1-9541243-9541593	3.21155	0.000660102	Adhfe1 chr1-9541243-9541593
chr1	9545408	9943718	398311	*	0.0708601	Rrs1	chr1-9942818-9944617	3.6627	0.000124784	Rrs1 chr1-9942818-9944617
chr1	9545408	10254707	709300	*	0.119349	Rrs1	chr1-10254457-10254957	6.68129	1.18424e-11	Rrs1 chr1-10254457-10254957
chr1	9545518	9547948	2431	*	0.0585294	Adhfe1	chr1-9544776-9546259	2.97351	0.00147208	Adhfe1 chr1-9544776-9546259
chr1	9547948	9773201	225254	*	0.0676681	Adhfe1	chr1-9772768-9773633	3.29894	0.00048525	Adhfe1 chr1-9772768-9773633
chr1	9547948	9859209	311262	*	0.0689699	Adhfe1	chr1-9858763-9859654	2.94316	0.00162438	Adhfe1 chr1-9858763-9859654
chr1	9547948	9903245	355298	*	0.0855298	Adhfe1	chr1-9903142-9903348	3.83399	6.30406e-05	Adhfe1 chr1-9903142-9903348
chr1	9547948	10217002	669055	*	0.0715619	Adhfe1	chr1-10216769-10217234	2.37605	0.00874956	Adhfe1 chr1-10216769-10217234
chr1	9573274	10232670	659397	*	0.065163	Arfgef1	chr1-9572936-9573612	2.46845	0.00678502	Arfgef1 chr1-9572936-9573612
chr1	9592220	9944118	351899	*	0.0511041	Snhg6	chr1-9592115-9592324	2.42887	0.00757301	Snhg6 chr1-9592115-9592324
chr1	9700209	9700368	160	*	0.0587156	Mybl1	chr1-9699541-9701195	2.41766	0.00781026	Mybl1 chr1-9699541-9701195
chr1	9700209	9788100	87892	*	0.0701734	Mybl1	chr1-9787974-9788226	3.35446	0.000397594	Mybl1 chr1-9787974-9788226
chr1	9700209	9894572	194364	*	0.072292	Mybl1	chr1-9894472-9894671	3.25452	0.000567923	Mybl1 chr1-9894472-9894671
chr1	9700209	10054424	354216	*	0.0701734	Mybl1	chr1-10054320-10054528	3.33736	0.000422899	Mybl1 chr1-10054320-10054528
chr1	9716952	9908638	191687	*	0.0638008	Mcmdc2	chr1-9716724-9717180	2.32521	0.0100304	Mcmdc2 chr1-9716724-9717180
chr1	9748382	10054424	306043	*	0.0526878	Vcpip1	chr1-10054320-10054528	2.0137	0.0220207	Vcpip1 chr1-10054320-10054528
chr1	9773201	9798107	24907	*	0.0558333	Sgk3	chr1-9772768-9773633	1.84397	0.0325939	Sgk3 chr1-9772768-9773633
chr1	9775898	9798107	22210	*	0.0855332	Sgk3	chr1-9775723-9776072	1.99452	0.0230475	Sgk3 chr1-9775723-9776072
chr1	9788100	9908638	120539	*	0.0573837	Mcmdc2	chr1-9787974-9788226	2.56493	0.0051599	Mcmdc2 chr1-9787974-9788226
chr1	9798107	9859209	61103	*	0.0861825	Sgk3	chr1-9858763-9859654	2.16993	0.0150059	Sgk3 chr1-9858763-9859654
chr1	9798107	9878209	80103	*	0.076066	Sgk3	chr1-9878082-9878336	2.3215	0.0101299	Sgk3 chr1-9878082-9878336
chr1	9798107	9893379	95273	*	0.0587146	Sgk3	chr1-9893147-9893610	1.96126	0.0249242	Sgk3 chr1-9893147-9893610
chr1	9805858	9944118	138261	*	0.0763302	Snhg6	chr1-9805486-9806229	2.79019	0.00263386	Snhg6 chr1-9805486-9806229
chr1	9805858	10038168	232311	*	0.0600134	Cops5	chr1-9805486-9806229	1.95632	0.0252138	Cops5 chr1-9805486-9806229
chr1	9823409	10232670	409262	*	-0.0516777	Arfgef1	chr1-9822773-9824045	-2.25397	0.0120989	Arfgef1 chr1-9822773-9824045
chr1	9883136	10038168	155033	*	-0.0539612	Cops5	chr1-9882555-9883716	-2.32515	0.0100319	Cops5 chr1-9882555-9883716
chr1	9893379	9908638	15260	*	0.0748474	Mcmdc2	chr1-9893147-9893610	2.50504	0.00612196	Mcmdc2 chr1-9893147-9893610
chr1	9908638	9938741	30104	*	0.0885147	Mcmdc2	chr1-9938641-9938840	4.13682	1.76074e-05	Mcmdc2 chr1-9938641-9938840
chr1	9908638	10037927	129290	*	0.0608851	Mcmdc2	chr1-10037283-10038570	1.89415	0.0291025	Mcmdc2 chr1-10037283-10038570
chr1	9938741	9944118	5378	*	0.0658635	Snhg6	chr1-9938641-9938840	2.89327	0.00190624	Snhg6 chr1-9938641-9938840
chr1	9944118	10037927	93810	*	0.0783952	Snhg6	chr1-10037283-10038570	3.4044	0.000331547	Snhg6 chr1-10037283-10038570
chr1	9944118	10880446	936329	*	0.0665452	Snhg6	chr1-10880306-10880585	2.93672	0.00165851	Snhg6 chr1-10880306-10880585
chr1	10037987	10039684	1698	*	0.0524464	Cspp1	chr1-10039057-10040311	1.8519	0.0320202	Cspp1 chr1-10039057-10040311
chr1	10037987	10089533	51547	*	0.0506015	Cspp1	chr1-10089186-10089879	1.94241	0.0260439	Cspp1 chr1-10089186-10089879
chr1	10037987	10325614	287628	*	0.0584364	Cspp1	chr1-10325161-10326067	2.43416	0.00746323	Cspp1 chr1-10325161-10326067
chr1	10038168	10129067	90900	*	0.054298	Cops5	chr1-10128914-10129219	1.85452	0.0318323	Cops5 chr1-10128914-10129219
chr1	12729424	12992650	263227	*	0.135334	Slco5a1	chr1-12729303-12729545	2.02643	0.0213603	Slco5a1 chr1-12729303-12729545
chr1	12729424	13660546	931123	*	0.0781807	Lactb2	chr1-12729303-12729545	3.49965	0.000232938	Lactb2 chr1-12729303-12729545
chr1	12853080	12992650	139571	*	0.162999	Slco5a1	chr1-12852940-12853219	2.06496	0.0194635	Slco5a1 chr1-12852940-12853219
chr1	12853080	13660546	807467	*	0.083372	Lactb2	chr1-12852940-12853219	3.08356	0.00102271	Lactb2 chr1-12852940-12853219
chr1	12864300	13589910	725611	*	0.0553656	Tram1	chr1-12863988-12864611	2.16298	0.0152712	Tram1 chr1-12863988-12864611
chr1	12871992	12992650	120659	*	0.227309	Slco5a1	chr1-12871860-12872123	2.70706	0.00339413	Slco5a1 chr1-12871860-12872123
chr1	12875866	12992650	116785	*	0.289573	Slco5a1	chr1-12875303-12876429	3.68771	0.000113141	Slco5a1 chr1-12875303-12876429
chr1	12961273	12992650	31378	*	0.140659	Slco5a1	chr1-12961150-12961396	2.0496	0.0202017	Slco5a1 chr1-12961150-12961396
chr1	12983575	12992650	9076	*	0.187677	Slco5a1	chr1-12983200-12983949	1.84019	0.0328702	Slco5a1 chr1-12983200-12983949
chr1	12991528	12992650	1123	*	0.481487	Slco5a1	chr1-12990190-12992865	7.40432	6.59124e-14	Slco5a1 chr1-12990190-12992865
chr1	12992650	13007274	14625	*	0.362988	Slco5a1	chr1-13006992-13007556	3.79021	7.52611e-05	Slco5a1 chr1-13006992-13007556
chr1	12992650	13029507	36858	*	0.130408	Slco5a1	chr1-13029369-13029645	2.42107	0.00773737	Slco5a1 chr1-13029369-13029645
chr1	12992650	13328596	335947	*	0.199065	Slco5a1	chr1-13328352-13328840	2.0717	0.0191468	Slco5a1 chr1-13328352-13328840
chr1	12992650	13383192	390543	*	0.257162	Slco5a1	chr1-13382354-13384030	3.42318	0.000309469	Slco5a1 chr1-13382354-13384030
chr1	12992650	13874103	881454	*	0.169461	Slco5a1	chr1-13873993-13874212	2.31061	0.0104271	Slco5a1 chr1-13873993-13874212
chr1	12992650	13980375	987726	*	0.288251	Slco5a1	chr1-13980088-13980661	2.57088	0.00507195	Slco5a1 chr1-13980088-13980661
chr1	13007274	13374083	366810	*	0.0571603	Ncoa2	chr1-13006992-13007556	2.09562	0.0180579	Ncoa2 chr1-13006992-13007556
chr1	13052228	13127163	74936	*	0.0775431	Prdm14	chr1-13051836-13052619	3.73569	9.35997e-05	Prdm14 chr1-13051836-13052619
chr1	13127163	13608703	481541	*	0.107678	Prdm14	chr1-13608344-13609061	5.02991	2.4535e-07	Prdm14 chr1-13608344-13609061
chr1	13127163	13639584	512422	*	0.0745699	Prdm14	chr1-13639213-13639955	3.87708	5.28582e-05	Prdm14 chr1-13639213-13639955
chr1	13293460	13589910	296451	*	-0.0539416	Tram1	chr1-13293118-13293801	-2.42873	0.007576	Tram1 chr1-13293118-13293801
chr1	13294951	13589910	294960	*	0.0622116	Tram1	chr1-13294588-13295313	2.2452	0.0123775	Tram1 chr1-13294588-13295313
chr1	13342685	13589910	247226	*	0.0688438	Tram1	chr1-13342375-13342995	2.61235	0.00449614	Tram1 chr1-13342375-13342995
chr1	13374083	13752658	378576	*	0.05779	Ncoa2	chr1-13752363-13752952	2.37928	0.00867322	Ncoa2 chr1-13752363-13752952
chr1	13589588	13589910	323	*	0.0581418	Tram1	chr1-13588767-13590408	1.77389	0.0380404	Tram1 chr1-13588767-13590408
chr1	13600432	14310235	709804	*	0.0985904	Eya1	chr1-13599929-13600934	2.05545	0.0199179	Eya1 chr1-13599929-13600934
chr1	13660546	13980375	319830	*	0.0618815	Lactb2	chr1-13980088-13980661	2.66202	0.00388371	Lactb2 chr1-13980088-13980661
chr1	13660546	14105719	445174	*	0.0570183	Lactb2	chr1-14105617-14105821	2.6233	0.00435412	Lactb2 chr1-14105617-14105821
chr1	13784549	14310235	525687	*	0.0847623	Eya1	chr1-13784382-13784715	2.33593	0.00974745	Eya1 chr1-13784382-13784715
chr1	13994254	14310235	315982	*	0.230369	Eya1	chr1-13994062-13994445	5.61166	1.00196e-08	Eya1 chr1-13994062-13994445
chr1	14135440	14310235	174796	*	0.13011	Eya1	chr1-14135310-14135569	2.87738	0.00200498	Eya1 chr1-14135310-14135569
chr1	14309941	14310235	295	*	0.203194	Eya1	chr1-14309495-14310386	4.92155	4.29302e-07	Eya1 chr1-14309495-14310386
chr1	14310235	14995457	685223	*	0.120355	Eya1	chr1-14995273-14995641	3.33376	0.000428403	Eya1 chr1-14995273-14995641
chr1	15791869	16619489	827621	*	0.0522111	Ube2w	chr1-15791463-15792274	1.67495	0.0469719	Ube2w chr1-15791463-15792274
chr1	15850659	16520112	669454	*	0.0644978	Stau2	chr1-15850262-15851055	1.93257	0.0266447	Stau2 chr1-15850262-15851055
chr1	15850659	16619489	768831	*	0.0601021	Ube2w	chr1-15850262-15851055	1.80303	0.0356919	Ube2w chr1-15850262-15851055
chr1	15883645	16105774	222130	*	0.0562165	Rdh10	chr1-15883469-15883820	2.37357	0.00880862	Rdh10 chr1-15883469-15883820
chr1	16105051	16105774	724	*	0.0671947	Rdh10	chr1-16103736-16106366	2.42668	0.00761892	Rdh10 chr1-16103736-16106366
chr1	16105051	16688051	583001	*	-0.062829	Ly96	chr1-16103736-16106366	-1.88619	0.0296347	Ly96 chr1-16103736-16106366
chr1	16105774	16305030	199257	*	0.0685858	Rdh10	chr1-16304893-16305167	3.19196	0.000706543	Rdh10 chr1-16304893-16305167
chr1	16105774	16433494	327721	*	0.0609042	Rdh10	chr1-16433263-16433724	2.51096	0.00602014	Rdh10 chr1-16433263-16433724
chr1	16105774	16602683	496910	*	0.11511	Rdh10	chr1-16602535-16602830	5.46751	2.28202e-08	Rdh10 chr1-16602535-16602830
chr1	16105774	16781375	675602	*	0.0506109	Rdh10	chr1-16781197-16781552	2.92258	0.00173572	Rdh10 chr1-16781197-16781552
chr1	16468891	16665207	196317	*	0.112155	Tmem70	chr1-16468765-16469016	3.265	0.00054732	Tmem70 chr1-16468765-16469016
chr1	16468891	16688051	219161	*	0.149537	Ly96	chr1-16468765-16469016	3.86784	5.49016e-05	Ly96 chr1-16468765-16469016
chr1	16520112	16554101	33990	*	0.115011	Stau2	chr1-16553994-16554208	2.9922	0.00138489	Stau2 chr1-16553994-16554208
chr1	16520112	16656912	136801	*	-0.0670072	Stau2	chr1-16656179-16657645	-2.04638	0.0203595	Stau2 chr1-16656179-16657645
chr1	16520112	17097513	577402	*	0.105119	Stau2	chr1-17096843-17098183	2.627	0.00430708	Stau2 chr1-17096843-17098183
chr1	16552844	16688051	135208	*	0.0815711	Ly96	chr1-16552737-16552951	1.92347	0.0272103	Ly96 chr1-16552737-16552951
chr1	16619489	16798476	178988	*	0.080394	Ube2w	chr1-16798328-16798623	2.67435	0.00374373	Ube2w chr1-16798328-16798623
chr1	16619489	17097513	478025	*	0.0580195	Ube2w	chr1-17096843-17098183	2.11718	0.0171222	Ube2w chr1-17096843-17098183
chr1	16656912	16688051	31140	*	-0.0533746	Ly96	chr1-16656179-16657645	-1.66944	0.0475154	Ly96 chr1-16656179-16657645
chr1	16688051	16694262	6212	*	0.113889	Ly96	chr1-16694126-16694398	2.49942	0.00621984	Ly96 chr1-16694126-16694398
chr1	16688051	16696599	8549	*	0.119672	Ly96	chr1-16696279-16696918	2.31081	0.0104217	Ly96 chr1-16696279-16696918
chr1	20260044	20951626	691583	*	0.129115	Efhc1	chr1-20259852-20260235	4.67274	1.48607e-06	Efhc1 chr1-20259852-20260235
chr1	20618064	20740614	122551	*	0.0614341	Pkhd1	chr1-20740272-20740955	4.11919	1.90102e-05	Pkhd1 chr1-20740272-20740955
chr1	20618064	21271748	653685	*	0.0540308	Pkhd1	chr1-21271093-21272402	1.86595	0.0310245	Pkhd1 chr1-21271093-21272402
chr1	20618064	21304370	686307	*	0.140328	Pkhd1	chr1-21303743-21304996	3.63618	0.000138354	Pkhd1 chr1-21303743-21304996
chr1	20700163	21218575	518413	*	0.179302	Tmem14a	chr1-20700025-20700300	5.82739	2.81508e-09	Tmem14a chr1-20700025-20700300
chr1	20725878	20730905	5028	*	0.27936	Il17a	chr1-20725582-20726174	16.6419	1.73275e-62	Il17a chr1-20725582-20726174
chr1	20725878	20790617	64740	*	0.123978	Il17f	chr1-20725582-20726174	4.6627	1.5604e-06	Il17f chr1-20725582-20726174
chr1	20730822	20730905	84	*	0.285191	Il17a	chr1-20730631-20731012	9.14268	3.0463e-20	Il17a chr1-20730631-20731012
chr1	20730905	20740614	9710	*	0.131712	Il17a	chr1-20740272-20740955	5.00354	2.81434e-07	Il17a chr1-20740272-20740955
chr1	20730905	20754573	23669	*	0.178593	Il17a	chr1-20754380-20754766	7.33763	1.08708e-13	Il17a chr1-20754380-20754766
chr1	20730905	21025341	294437	*	0.21266	Il17a	chr1-21025204-21025478	7.25986	1.93749e-13	Il17a chr1-21025204-21025478
chr1	20730905	21218662	487758	*	0.0587703	Il17a	chr1-21217874-21219450	2.78011	0.002717	Il17a chr1-21217874-21219450
chr1	20740614	20790617	50004	*	0.106927	Il17f	chr1-20740272-20740955	4.59974	2.11506e-06	Il17f chr1-20740272-20740955
chr1	20740614	20820312	79699	*	0.0583744	Mcm3	chr1-20740272-20740955	1.97556	0.0241021	Mcm3 chr1-20740272-20740955
chr1	20743762	20820312	76551	*	0.0579938	Mcm3	chr1-20743553-20743971	1.78823	0.0368691	Mcm3 chr1-20743553-20743971
chr1	20754573	20790617	36045	*	0.0766845	Il17f	chr1-20754380-20754766	3.49203	0.000239683	Il17f chr1-20754380-20754766
chr1	20754573	20820312	65740	*	0.0772748	Mcm3	chr1-20754380-20754766	2.75838	0.00290445	Mcm3 chr1-20754380-20754766
chr1	20754573	21349641	595069	*	0.153358	Khdc1a	chr1-20754380-20754766	6.51847	3.5513e-11	Khdc1a chr1-20754380-20754766
chr1	20790617	21025341	234725	*	0.177349	Il17f	chr1-21025204-21025478	10.5024	4.21198e-26	Il17f chr1-21025204-21025478
chr1	20790617	21094960	304344	*	0.061792	Il17f	chr1-21094705-21095215	3.36966	0.000376308	Il17f chr1-21094705-21095215
chr1	20790617	21218662	428046	*	0.0532542	Il17f	chr1-21217874-21219450	1.7665	0.0386558	Il17f chr1-21217874-21219450
chr1	20801850	20951626	149777	*	0.0590241	Efhc1	chr1-20801696-20802003	2.2884	0.0110571	Efhc1 chr1-20801696-20802003
chr1	20820312	21035980	215669	*	0.0841601	Mcm3	chr1-21035760-21036199	2.74331	0.00304113	Mcm3 chr1-21035760-21036199
chr1	20820312	21324773	504462	*	0.0748484	Mcm3	chr1-21324480-21325066	2.531	0.00568686	Mcm3 chr1-21324480-21325066
chr1	20820312	21333558	513247	*	0.0835855	Mcm3	chr1-21332800-21334316	2.81325	0.0024522	Mcm3 chr1-21332800-21334316
chr1	20820312	21354544	534233	*	0.0655729	Mcm3	chr1-21354329-21354759	2.24128	0.0125038	Mcm3 chr1-21354329-21354759
chr1	20820312	21382080	561769	*	0.114648	Mcm3	chr1-21381869-21382290	3.93735	4.11936e-05	Mcm3 chr1-21381869-21382290
chr1	20820312	21425826	605515	*	0.109752	Mcm3	chr1-21425637-21426015	4.00512	3.09936e-05	Mcm3 chr1-21425637-21426015
chr1	20890606	20943106	52501	*	0.0967994	Paqr8	chr1-20942918-20943294	4.40488	5.29212e-06	Paqr8 chr1-20942918-20943294
chr1	20890606	20995479	104874	*	0.0891291	Paqr8	chr1-20994958-20996000	3.38857	0.000351287	Paqr8 chr1-20994958-20996000
chr1	20890606	21086466	195861	*	0.0528025	Paqr8	chr1-21086270-21086661	2.20572	0.0137019	Paqr8 chr1-21086270-21086661
chr1	20951626	20969837	18212	*	0.125628	Efhc1	chr1-20969668-20970006	3.88634	5.0884e-05	Efhc1 chr1-20969668-20970006
chr1	20951626	21036608	84983	*	0.0867673	Efhc1	chr1-21036508-21036707	2.74042	0.00306799	Efhc1 chr1-21036508-21036707
chr1	20951626	21094960	143335	*	0.128638	Efhc1	chr1-21094705-21095215	4.60164	2.09592e-06	Efhc1 chr1-21094705-21095215
chr1	20951626	21830093	878468	*	0.0509601	Efhc1	chr1-21829598-21830587	2.28392	0.011188	Efhc1 chr1-21829598-21830587
chr1	20995479	21079229	83751	*	0.0683801	Tram2	chr1-20994958-20996000	2.2793	0.0113245	Tram2 chr1-20994958-20996000
chr1	21035980	21218575	182596	*	0.0708677	Tmem14a	chr1-21035760-21036199	3.04769	0.00115302	Tmem14a chr1-21035760-21036199
chr1	21035980	21349641	313662	*	0.0575124	Khdc1a	chr1-21035760-21036199	1.99129	0.0232245	Khdc1a chr1-21035760-21036199
chr1	21035980	21961942	925963	*	-0.0680175	Kcnq5	chr1-21035760-21036199	-1.88236	0.0298933	Kcnq5 chr1-21035760-21036199
chr1	21040971	21079229	38259	*	0.108209	Tram2	chr1-21040687-21041255	3.78328	7.73891e-05	Tram2 chr1-21040687-21041255
chr1	21079229	21227788	148560	*	0.0734049	Tram2	chr1-21227634-21227942	2.35462	0.00927095	Tram2 chr1-21227634-21227942
chr1	21079229	21354544	275316	*	0.0513019	Tram2	chr1-21354329-21354759	1.83124	0.0335326	Tram2 chr1-21354329-21354759
chr1	21079229	21382080	302852	*	0.0635123	Tram2	chr1-21381869-21382290	2.21309	0.0134459	Tram2 chr1-21381869-21382290
chr1	21079229	21634169	554941	*	0.109621	Tram2	chr1-21633964-21634374	3.94368	4.01201e-05	Tram2 chr1-21633964-21634374
chr1	21079229	21830093	750865	*	0.0586064	Tram2	chr1-21829598-21830587	2.13049	0.0165657	Tram2 chr1-21829598-21830587
chr1	21079229	21835692	756464	*	0.0566768	Tram2	chr1-21835568-21835815	2.08831	0.0183849	Tram2 chr1-21835568-21835815
chr1	21079229	21961223	881995	*	0.0945117	Tram2	chr1-21960061-21962384	3.33348	0.000428839	Tram2 chr1-21960061-21962384
chr1	21089643	21218575	128933	*	0.130414	Tmem14a	chr1-21089440-21089846	6.85514	3.56211e-12	Tmem14a chr1-21089440-21089846
chr1	21218575	21304370	85796	*	0.158227	Tmem14a	chr1-21303743-21304996	6.87456	3.10916e-12	Tmem14a chr1-21303743-21304996
chr1	21344341	21349641	5301	*	0.0541273	Khdc1a	chr1-21344005-21344677	2.13551	0.0163596	Khdc1a chr1-21344005-21344677
chr1	21349641	21354544	4904	*	0.178953	Khdc1a	chr1-21354329-21354759	5.36179	4.12015e-08	Khdc1a chr1-21354329-21354759
chr1	21349641	21382080	32440	*	0.531342	Khdc1a	chr1-21381869-21382290	17.2984	2.41823e-67	Khdc1a chr1-21381869-21382290
chr1	21349641	21835692	486052	*	0.312805	Khdc1a	chr1-21835568-21835815	9.47055	1.39186e-21	Khdc1a chr1-21835568-21835815
chr1	21349641	21963385	613745	*	0.0689449	Khdc1a	chr1-21962978-21963792	2.9415	0.00163312	Khdc1a chr1-21962978-21963792
chr1	21354544	21961942	607399	*	0.0573278	Kcnq5	chr1-21354329-21354759	2.38829	0.0084634	Kcnq5 chr1-21354329-21354759
chr1	21382080	21961942	579863	*	0.0738325	Kcnq5	chr1-21381869-21382290	2.79945	0.00255946	Kcnq5 chr1-21381869-21382290
chr1	21469499	21961942	492444	*	0.0529768	Kcnq5	chr1-21469224-21469774	2.22877	0.0129147	Kcnq5 chr1-21469224-21469774
chr1	21522207	21961942	439736	*	0.0584628	Kcnq5	chr1-21522075-21522339	2.23769	0.0126208	Kcnq5 chr1-21522075-21522339
chr1	21634169	21961942	327774	*	0.0530637	Kcnq5	chr1-21633964-21634374	1.98629	0.0235006	Kcnq5 chr1-21633964-21634374
chr1	21961223	21961942	720	*	0.131251	Kcnq5	chr1-21960061-21962384	5.33208	4.85469e-08	Kcnq5 chr1-21960061-21962384
chr1	21961942	21963385	1444	*	0.11087	Kcnq5	chr1-21962978-21963792	3.94817	3.93761e-05	Kcnq5 chr1-21962978-21963792
chr1	21961942	21967276	5335	*	0.0554923	Kcnq5	chr1-21967157-21967395	2.26234	0.0118381	Kcnq5 chr1-21967157-21967395
chr1	23256492	23397772	141281	*	0.101375	Ogfrl1	chr1-23255713-23257270	2.01851	0.0217692	Ogfrl1 chr1-23255713-23257270
chr1	23293729	23917048	623320	*	0.0605114	Gm29107	chr1-23916905-23917190	2.15949	0.0154063	Gm29107 chr1-23916905-23917190
chr1	23368206	23397772	29567	*	0.1775	Ogfrl1	chr1-23367967-23368445	3.31024	0.000466081	Ogfrl1 chr1-23367967-23368445
chr1	23369852	23397772	27921	*	0.229321	Ogfrl1	chr1-23369655-23370048	2.28682	0.0111033	Ogfrl1 chr1-23369655-23370048
chr1	23380763	23397772	17010	*	0.288177	Ogfrl1	chr1-23380499-23381027	2.70855	0.0033789	Ogfrl1 chr1-23380499-23381027
chr1	23383175	23397772	14598	*	0.141717	Ogfrl1	chr1-23382455-23383895	2.53403	0.00563793	Ogfrl1 chr1-23382455-23383895
chr1	23397772	23536609	138838	*	0.173027	Ogfrl1	chr1-23536471-23536746	2.00962	0.0222355	Ogfrl1 chr1-23536471-23536746
chr1	23397772	23983241	585470	*	0.187341	Ogfrl1	chr1-23983052-23983429	1.67593	0.0468762	Ogfrl1 chr1-23983052-23983429
chr1	23397772	24100112	702341	*	0.14349	Ogfrl1	chr1-24099506-24100718	1.71774	0.0429224	Ogfrl1 chr1-24099506-24100718
chr1	23397772	24102838	705067	*	0.229613	Ogfrl1	chr1-24102614-24103061	2.03391	0.0209801	Ogfrl1 chr1-24102614-24103061
chr1	23397772	24248408	850637	*	0.207758	Ogfrl1	chr1-24248175-24248640	2.16141	0.0153317	Ogfrl1 chr1-24248175-24248640
chr1	23536609	24100341	563733	*	0.128981	Fam135a	chr1-23536471-23536746	3.82486	6.54235e-05	Fam135a chr1-23536471-23536746
chr1	23761753	23761811	59	*	0.168827	B3gat2	chr1-23761661-23761960	14.2498	2.24919e-46	B3gat2 chr1-23761661-23761960
chr1	23761753	23827286	65534	*	0.0523383	B3gat2	chr1-23826948-23827624	2.94953	0.00159127	B3gat2 chr1-23826948-23827624
chr1	23761753	24718607	956855	*	0.131846	B3gat2	chr1-24718467-24718747	7.0129	1.16716e-12	B3gat2 chr1-24718467-24718747
chr1	23762716	23922317	159602	*	0.0685916	Smap1	chr1-23762164-23763267	3.32416	0.000443425	Smap1 chr1-23762164-23763267
chr1	23762716	24678630	915915	*	0.104604	Lmbrd1	chr1-23762164-23763267	3.8433	6.06951e-05	Lmbrd1 chr1-23762164-23763267
chr1	23841098	23922317	81220	*	0.0534217	Smap1	chr1-23840985-23841211	2.28337	0.0112042	Smap1 chr1-23840985-23841211
chr1	23922317	24678628	756312	*	0.0597087	Smap1	chr1-24677630-24679626	2.6166	0.00444046	Smap1 chr1-24677630-24679626
chr1	23983241	24678630	695390	*	0.0696963	Lmbrd1	chr1-23983052-23983429	2.48057	0.00655871	Lmbrd1 chr1-23983052-23983429
chr1	24092581	24587472	494892	*	0.0957329	Col19a1	chr1-24092375-24092787	3.94423	4.00292e-05	Col19a1 chr1-24092375-24092787
chr1	24100112	24587472	487361	*	0.0695685	Col19a1	chr1-24099506-24100718	2.3267	0.00999053	Col19a1 chr1-24099506-24100718
chr1	24100341	24137240	36900	*	0.0691257	Fam135a	chr1-24137058-24137421	1.75256	0.0398392	Fam135a chr1-24137058-24137421
chr1	24102838	24587472	484635	*	0.168576	Col19a1	chr1-24102614-24103061	8.03025	4.86373e-16	Col19a1 chr1-24102614-24103061
chr1	24678628	24678630	3	*	0.073334	Lmbrd1	chr1-24677630-24679626	2.89146	0.0019173	Lmbrd1 chr1-24677630-24679626
chr1	30852114	30949770	97657	*	0.0636706	Ptp4a1	chr1-30851877-30852351	3.17505	0.000749056	Ptp4a1 chr1-30851877-30852351
chr1	33565951	33669795	103845	*	0.0708643	Prim2	chr1-33565598-33566303	2.91522	0.00177717	Prim2 chr1-33565598-33566303
chr1	33594205	34439672	845468	*	0.115641	Ccdc115	chr1-33594047-33594363	5.95877	1.27074e-09	Ccdc115 chr1-33594047-33594363
chr1	33663824	33669795	5972	*	0.0604213	Prim2	chr1-33663655-33663993	2.49805	0.00624397	Prim2 chr1-33663655-33663993
chr1	33669795	34479012	809218	*	-0.0563417	Prim2	chr1-34478571-34479453	-2.76421	0.00285307	Prim2 chr1-34478571-34479453
chr1	33669795	34554462	884668	*	0.0562149	Prim2	chr1-34554313-34554611	2.06677	0.0193779	Prim2 chr1-34554313-34554611
chr1	33684569	33814595	130027	*	0.063511	Zfp451	chr1-33684306-33684832	2.09315	0.018168	Zfp451 chr1-33684306-33684832
chr1	33719887	33733009	13123	*	0.0978416	Rab23	chr1-33732811-33733206	3.60292	0.000157333	Rab23 chr1-33732811-33733206
chr1	33719887	33829932	110046	*	0.138152	Rab23	chr1-33829787-33830077	5.37385	3.85361e-08	Rab23 chr1-33829787-33830077
chr1	33719887	33903803	183917	*	0.0509756	Rab23	chr1-33903645-33903961	1.88552	0.0296799	Rab23 chr1-33903645-33903961
chr1	33719887	33991002	271116	*	0.233167	Rab23	chr1-33990900-33991104	8.41737	1.92509e-17	Rab23 chr1-33990900-33991104
chr1	33719887	34164830	444944	*	0.0542688	Rab23	chr1-34164508-34165151	2.47501	0.00666158	Rab23 chr1-34164508-34165151
chr1	33719887	34236528	516642	*	0.0636821	Rab23	chr1-34236166-34236889	1.70021	0.0445461	Rab23 chr1-34236166-34236889
chr1	33719887	34490398	770512	*	0.0608778	Rab23	chr1-34490268-34490528	1.82948	0.0336641	Rab23 chr1-34490268-34490528
chr1	33719887	34536915	817029	*	0.0583476	Rab23	chr1-34536395-34537434	2.09697	0.017998	Rab23 chr1-34536395-34537434
chr1	33757795	33829932	72138	*	0.06468	Bag2	chr1-33829787-33830077	2.81365	0.00244913	Bag2 chr1-33829787-33830077
chr1	33757795	34188445	430651	*	0.0611696	Bag2	chr1-34188271-34188619	2.62428	0.00434165	Bag2 chr1-34188271-34188619
chr1	33757795	34479012	721218	*	0.0581877	Bag2	chr1-34478571-34479453	2.38265	0.00859434	Bag2 chr1-34478571-34479453
chr1	33768939	33908225	139287	*	0.0855459	Dst	chr1-33768793-33769084	2.57974	0.0049437	Dst chr1-33768793-33769084
chr1	33788278	33814595	26318	*	0.0600549	Zfp451	chr1-33788167-33788388	2.22118	0.0131692	Zfp451 chr1-33788167-33788388
chr1	33798611	33814595	15985	*	0.0795744	Zfp451	chr1-33798474-33798747	3.25659	0.000563797	Zfp451 chr1-33798474-33798747
chr1	33807622	33908225	100604	*	0.0588616	Dst	chr1-33807348-33807895	1.74438	0.0405466	Dst chr1-33807348-33807895
chr1	33807622	34678188	870567	*	0.0558998	Arhgef4	chr1-33807348-33807895	2.28412	0.0111823	Arhgef4 chr1-33807348-33807895
chr1	33814013	34459762	645750	*	-0.0560929	Ptpn18	chr1-33813127-33814899	-2.45077	0.00712759	Ptpn18 chr1-33813127-33814899
chr1	33814595	33903803	89209	*	0.072945	Zfp451	chr1-33903645-33903961	2.25901	0.0119413	Zfp451 chr1-33903645-33903961
chr1	33814595	33916652	102058	*	0.0612156	Zfp451	chr1-33916413-33916891	2.03446	0.0209526	Zfp451 chr1-33916413-33916891
chr1	33814595	33929285	114691	*	0.0582612	Zfp451	chr1-33929051-33929518	1.83363	0.0333547	Zfp451 chr1-33929051-33929518
chr1	33829932	34439672	609741	*	0.0604966	Ccdc115	chr1-33829787-33830077	2.74197	0.00305362	Ccdc115 chr1-33829787-33830077
chr1	33875876	34459762	583887	*	0.0915089	Ptpn18	chr1-33875736-33876016	4.30387	8.39194e-06	Ptpn18 chr1-33875736-33876016
chr1	33876476	33907816	31341	*	0.0649024	Bend6	chr1-33876262-33876690	3.86455	5.56478e-05	Bend6 chr1-33876262-33876690
chr1	33876476	34843065	966590	*	0.0831792	Fam168b	chr1-33876262-33876690	3.05711	0.00111743	Fam168b chr1-33876262-33876690
chr1	33898807	33907816	9010	*	0.0535784	Bend6	chr1-33898443-33899171	2.65664	0.00394616	Bend6 chr1-33898443-33899171
chr1	33898807	34678188	779382	*	0.0747214	Arhgef4	chr1-33898443-33899171	3.31782	0.000453614	Arhgef4 chr1-33898443-33899171
chr1	33903803	34849976	946174	*	0.108189	Plekhb2	chr1-33903645-33903961	2.71493	0.00331449	Plekhb2 chr1-33903645-33903961
chr1	33907816	33916652	8837	*	0.0671395	Bend6	chr1-33916413-33916891	2.7254	0.00321118	Bend6 chr1-33916413-33916891
chr1	33907816	34852548	944733	*	0.0684911	Bend6	chr1-34852286-34852809	3.51212	0.000222272	Bend6 chr1-34852286-34852809
chr1	33908225	33916652	8428	*	0.075842	Dst	chr1-33916413-33916891	2.34685	0.00946635	Dst chr1-33916413-33916891
chr1	33908225	33966435	58211	*	0.0642409	Dst	chr1-33966193-33966677	1.66566	0.0478903	Dst chr1-33966193-33966677
chr1	33908225	34005889	97665	*	0.10301	Dst	chr1-34005147-34006630	2.97068	0.00148571	Dst chr1-34005147-34006630
chr1	33908225	34011508	103284	*	0.0825811	Dst	chr1-34010802-34012213	2.00769	0.0223383	Dst chr1-34010802-34012213
chr1	33908225	34028853	120629	*	0.0652787	Dst	chr1-34028335-34029370	1.69182	0.0453406	Dst chr1-34028335-34029370
chr1	33908225	34236528	328304	*	0.0963988	Dst	chr1-34236166-34236889	2.98488	0.00141846	Dst chr1-34236166-34236889
chr1	33908225	34409906	501682	*	0.0705244	Dst	chr1-34409592-34410220	1.96698	0.0245928	Dst chr1-34409592-34410220
chr1	33908225	34850118	941894	*	-0.0667624	Dst	chr1-34849437-34850799	-2.1649	0.0151977	Dst chr1-34849437-34850799
chr1	33908225	34891673	983449	*	0.085959	Dst	chr1-34891440-34891906	2.52102	0.00585074	Dst chr1-34891440-34891906
chr1	33918405	34473148	554744	*	0.0740442	Gm28417	chr1-33918165-33918644	2.645	0.00408454	Gm28417 chr1-33918165-33918644
chr1	33942840	34678188	735349	*	0.0514418	Arhgef4	chr1-33942556-33943124	1.98546	0.0235465	Arhgef4 chr1-33942556-33943124
chr1	33966435	34843065	876631	*	0.0594149	Fam168b	chr1-33966193-33966677	1.9062	0.028312	Fam168b chr1-33966193-33966677
chr1	34061065	34473148	412084	*	0.0648005	Gm28417	chr1-34060651-34061479	2.20783	0.0136281	Gm28417 chr1-34060651-34061479
chr1	34061065	34843065	782001	*	0.107921	Fam168b	chr1-34060651-34061479	3.4799	0.000250803	Fam168b chr1-34060651-34061479
chr1	34178170	34439851	261682	*	0.0735314	Imp4	chr1-34178006-34178334	2.71543	0.00330947	Imp4 chr1-34178006-34178334
chr1	34187682	34473148	285467	*	0.0745194	Gm28417	chr1-34187297-34188067	3.45215	0.000278072	Gm28417 chr1-34187297-34188067
chr1	34201647	34843065	641419	*	0.0502085	Fam168b	chr1-34201493-34201801	1.79061	0.0366777	Fam168b chr1-34201493-34201801
chr1	34236528	34678188	441661	*	0.0523899	Arhgef4	chr1-34236166-34236889	2.05084	0.0201411	Arhgef4 chr1-34236166-34236889
chr1	34236528	34849976	613449	*	0.0726742	Plekhb2	chr1-34236166-34236889	1.79107	0.0366409	Plekhb2 chr1-34236166-34236889
chr1	34439672	34490398	50727	*	0.0597847	Ccdc115	chr1-34490268-34490528	2.94049	0.00163848	Ccdc115 chr1-34490268-34490528
chr1	34439851	34472768	32918	*	0.0600202	Imp4	chr1-34471881-34473654	2.11876	0.0170553	Imp4 chr1-34471881-34473654
chr1	34439851	34852548	412698	*	0.0671661	Imp4	chr1-34852286-34852809	2.45925	0.00696132	Imp4 chr1-34852286-34852809
chr1	34459762	34891673	431912	*	0.0705006	Ptpn18	chr1-34891440-34891906	3.41925	0.000313971	Ptpn18 chr1-34891440-34891906
chr1	34473148	34490398	17251	*	0.0840178	Gm28417	chr1-34490268-34490528	3.6245	0.000144758	Gm28417 chr1-34490268-34490528
chr1	34473148	34516796	43649	*	0.0523535	Gm28417	chr1-34516677-34516914	1.80861	0.0352556	Gm28417 chr1-34516677-34516914
chr1	34473148	34553509	80362	*	0.127864	Gm28417	chr1-34553034-34553984	4.76593	9.39901e-07	Gm28417 chr1-34553034-34553984
chr1	34473148	34642570	169423	*	0.13644	Gm28417	chr1-34642350-34642790	4.57872	2.33912e-06	Gm28417 chr1-34642350-34642790
chr1	34473148	34867314	394167	*	0.0937369	Gm28417	chr1-34866845-34867782	4.39852	5.44963e-06	Gm28417 chr1-34866845-34867782
chr1	34479012	34849976	370965	*	-0.0663705	Plekhb2	chr1-34478571-34479453	-1.75929	0.0392638	Plekhb2 chr1-34478571-34479453
chr1	34564626	34849976	285351	*	0.0760814	Plekhb2	chr1-34564250-34565001	1.69542	0.0449974	Plekhb2 chr1-34564250-34565001
chr1	34826029	34843065	17037	*	0.0868029	Fam168b	chr1-34825828-34826230	2.84514	0.00221958	Fam168b chr1-34825828-34826230
chr1	34843065	35580558	737494	*	0.0573338	Fam168b	chr1-35580183-35580933	2.06443	0.0194886	Fam168b chr1-35580183-35580933
chr1	34843065	35813716	970652	*	0.0826969	Fam168b	chr1-35813306-35814125	2.68444	0.00363254	Fam168b chr1-35813306-35814125
chr1	34849976	35810688	960713	*	0.0917158	Plekhb2	chr1-35810474-35810902	1.90899	0.0281314	Plekhb2 chr1-35810474-35810902
chr1	34849976	35813716	963741	*	0.106449	Plekhb2	chr1-35813306-35814125	2.53856	0.0055655	Plekhb2 chr1-35813306-35814125
chr1	35385470	36307733	922264	*	0.0995355	Arid5a	chr1-35385258-35385681	4.84747	6.25219e-07	Arid5a chr1-35385258-35385681
chr1	35653363	36369181	715819	*	0.0527006	Kansl3	chr1-35652884-35653841	1.91816	0.0275452	Kansl3 chr1-35652884-35653841
chr1	35653363	36536883	883521	*	0.0580076	Ankrd23	chr1-35652884-35653841	2.24162	0.0124929	Ankrd23 chr1-35652884-35653841
chr1	35656744	36445271	788528	*	0.0551694	Lman2l	chr1-35656604-35656883	2.12266	0.0168911	Lman2l chr1-35656604-35656883
chr1	35709294	36068400	359107	*	0.0784953	Hs6st1	chr1-35709025-35709562	3.93337	4.1881e-05	Hs6st1 chr1-35709025-35709562
chr1	35709294	36691484	982191	*	0.0810328	Cox5b	chr1-35709025-35709562	2.9651	0.00151292	Cox5b chr1-35709025-35709562
chr1	35726628	36714422	987795	*	0.0556934	Actr1b	chr1-35726312-35726943	2.2094	0.0135733	Actr1b chr1-35726312-35726943
chr1	35765838	36307733	541896	*	0.0549515	Arid5a	chr1-35765696-35765980	2.48839	0.00641621	Arid5a chr1-35765696-35765980
chr1	35765838	36691484	925647	*	0.0716389	Cox5b	chr1-35765696-35765980	2.26881	0.0116399	Cox5b chr1-35765696-35765980
chr1	35810688	36691484	880797	*	0.0792002	Cox5b	chr1-35810474-35810902	2.3282	0.00995067	Cox5b chr1-35810474-35810902
chr1	35813716	36068400	254685	*	0.0753149	Hs6st1	chr1-35813306-35814125	2.81626	0.0024293	Hs6st1 chr1-35813306-35814125
chr1	35822512	36445271	622760	*	0.0901533	Lman2l	chr1-35822261-35822762	3.47076	0.000259489	Lman2l chr1-35822261-35822762
chr1	35839576	36471620	632045	*	0.0573029	Cnnm4	chr1-35839204-35839948	1.94255	0.0260351	Cnnm4 chr1-35839204-35839948
chr1	35839576	36511867	672292	*	0.0823264	Cnnm3	chr1-35839204-35839948	3.48233	0.000248534	Cnnm3 chr1-35839204-35839948
chr1	35839576	36691484	851909	*	0.0609679	Cox5b	chr1-35839204-35839948	1.81108	0.0350642	Cox5b chr1-35839204-35839948
chr1	35846633	36445271	598639	*	0.0695212	Lman2l	chr1-35846407-35846859	2.50892	0.00605503	Lman2l chr1-35846407-35846859
chr1	35846633	36558349	711717	*	0.1138	Sema4c	chr1-35846407-35846859	3.72594	9.7293e-05	Sema4c chr1-35846407-35846859
chr1	35849877	36369181	519305	*	0.0599281	Kansl3	chr1-35849754-35850000	2.0136	0.022026	Kansl3 chr1-35849754-35850000
chr1	35852167	36536883	684717	*	0.0883316	Ankrd23	chr1-35852048-35852286	5.54971	1.43073e-08	Ankrd23 chr1-35852048-35852286
chr1	35860811	36244720	383910	*	0.0502204	Uggt1	chr1-35860505-35861117	1.79922	0.0359916	Uggt1 chr1-35860505-35861117
chr1	35869731	36536883	667153	*	0.0522749	Ankrd23	chr1-35869357-35870104	1.96377	0.0247783	Ankrd23 chr1-35869357-35870104
chr1	35890401	36547445	657045	*	0.0676026	Ankrd39	chr1-35889735-35891066	2.8265	0.00235298	Ankrd39 chr1-35889735-35891066
chr1	35935178	36274679	339502	*	0.0541346	Neurl3	chr1-35934947-35935408	2.17502	0.0148143	Neurl3 chr1-35934947-35935408
chr1	35935178	36471620	536443	*	0.0620071	Cnnm4	chr1-35934947-35935408	2.40731	0.00803528	Cnnm4 chr1-35934947-35935408
chr1	35936379	36536883	600505	*	0.0579676	Ankrd23	chr1-35936042-35936716	2.27047	0.0115897	Ankrd23 chr1-35936042-35936716
chr1	35936379	36547445	611067	*	0.0542432	Ankrd39	chr1-35936042-35936716	2.61079	0.0045167	Ankrd39 chr1-35936042-35936716
chr1	35954756	36369181	414426	*	0.0585072	Kansl3	chr1-35954655-35954857	2.12666	0.0167243	Kansl3 chr1-35954655-35954857
chr1	35971847	36536883	565037	*	0.0954449	Ankrd23	chr1-35971338-35972355	4.85289	6.08367e-07	Ankrd23 chr1-35971338-35972355
chr1	35983381	36536883	553503	*	0.0708765	Ankrd23	chr1-35983097-35983665	2.60031	0.00465695	Ankrd23 chr1-35983097-35983665
chr1	36025158	36307733	282576	*	0.068148	Arid5a	chr1-36024450-36025865	2.70958	0.0033684	Arid5a chr1-36024450-36025865
chr1	36052988	36691484	638497	*	0.0695155	Cox5b	chr1-36052552-36053423	2.42465	0.00766161	Cox5b chr1-36052552-36053423
chr1	36068400	36122814	54415	*	0.0556886	Hs6st1	chr1-36122645-36122982	2.546	0.00544829	Hs6st1 chr1-36122645-36122982
chr1	36068400	36235303	166904	*	0.0524042	Hs6st1	chr1-36235075-36235531	2.09406	0.0181275	Hs6st1 chr1-36235075-36235531
chr1	36068400	36333703	265304	*	0.0768168	Hs6st1	chr1-36333558-36333848	3.38912	0.000350587	Hs6st1 chr1-36333558-36333848
chr1	36068400	36720182	651783	*	0.053637	Hs6st1	chr1-36719864-36720500	1.98875	0.0233646	Hs6st1 chr1-36719864-36720500
chr1	36068400	36797613	729214	*	-0.0554344	Hs6st1	chr1-36796891-36798334	-2.45532	0.00703801	Hs6st1 chr1-36796891-36798334
chr1	36068400	36822110	753711	*	0.0527174	Hs6st1	chr1-36821988-36822231	2.60098	0.00464795	Hs6st1 chr1-36821988-36822231
chr1	36068400	36988524	920125	*	0.0669922	Hs6st1	chr1-36988270-36988778	3.06828	0.00107649	Hs6st1 chr1-36988270-36988778
chr1	36068400	37022951	954552	*	0.0888473	Hs6st1	chr1-37022555-37023346	3.30781	0.000470146	Hs6st1 chr1-37022555-37023346
chr1	36068494	36511867	443374	*	-0.0535093	Cnnm3	chr1-36067797-36069190	-2.27641	0.0114107	Cnnm3 chr1-36067797-36069190
chr1	36069574	36511867	442294	*	0.0853425	Cnnm3	chr1-36069412-36069735	3.60689	0.000154944	Cnnm3 chr1-36069412-36069735
chr1	36073322	36307733	234412	*	-0.0588776	Arid5a	chr1-36073153-36073490	-2.28949	0.0110254	Arid5a chr1-36073153-36073490
chr1	36088573	36558349	469777	*	0.111832	Sema4c	chr1-36088426-36088720	3.80336	7.13746e-05	Sema4c chr1-36088426-36088720
chr1	36089634	36244720	155087	*	0.0551426	Uggt1	chr1-36089533-36089735	1.92704	0.0269874	Uggt1 chr1-36089533-36089735
chr1	36090094	36691484	601391	*	0.0821241	Cox5b	chr1-36089912-36090276	2.69609	0.00350789	Cox5b chr1-36089912-36090276
chr1	36097374	36536883	439510	*	0.0788606	Ankrd23	chr1-36096822-36097925	3.88534	5.10936e-05	Ankrd23 chr1-36096822-36097925
chr1	36122814	36274679	151866	*	0.0580025	Neurl3	chr1-36122645-36122982	2.18601	0.0144074	Neurl3 chr1-36122645-36122982
chr1	36131362	36471620	340259	*	0.0766641	Cnnm4	chr1-36131205-36131518	2.94822	0.00159804	Cnnm4 chr1-36131205-36131518
chr1	36145233	36761798	616566	*	0.112759	Zap70	chr1-36145113-36145352	5.19222	1.03902e-07	Zap70 chr1-36145113-36145352
chr1	36160292	36714422	554131	*	0.0551778	Actr1b	chr1-36159853-36160731	2.2432	0.0124418	Actr1b chr1-36159853-36160731
chr1	36188000	36445271	257272	*	0.077016	Lman2l	chr1-36187882-36188117	3.48513	0.000245944	Lman2l chr1-36187882-36188117
chr1	36188000	36471620	283621	*	0.0656369	Cnnm4	chr1-36187882-36188117	2.56922	0.0050964	Cnnm4 chr1-36187882-36188117
chr1	36188000	36511867	323868	*	0.0672751	Cnnm3	chr1-36187882-36188117	2.75407	0.00294296	Cnnm3 chr1-36187882-36188117
chr1	36198771	36445271	246501	*	0.0631631	Lman2l	chr1-36198627-36198914	2.50476	0.00612665	Lman2l chr1-36198627-36198914
chr1	36198771	36471620	272850	*	0.0685283	Cnnm4	chr1-36198627-36198914	2.76515	0.0028448	Cnnm4 chr1-36198627-36198914
chr1	36235303	36445271	209969	*	0.0538821	Lman2l	chr1-36235075-36235531	2.03818	0.020766	Lman2l chr1-36235075-36235531
chr1	36244087	37026596	782510	*	0.0508663	Vwa3b	chr1-36243423-36244750	2.30744	0.0105152	Vwa3b chr1-36243423-36244750
chr1	36244720	36308701	63982	*	0.0634083	Uggt1	chr1-36307258-36310143	1.85701	0.0316551	Uggt1 chr1-36307258-36310143
chr1	36244720	36664566	419847	*	0.0637142	Uggt1	chr1-36664436-36664695	2.38542	0.00852992	Uggt1 chr1-36664436-36664695
chr1	36244720	36691536	446817	*	0.0588387	Uggt1	chr1-36690766-36692305	1.84947	0.032195	Uggt1 chr1-36690766-36692305
chr1	36244720	36732090	487371	*	0.0547961	Uggt1	chr1-36731764-36732415	1.98001	0.0238509	Uggt1 chr1-36731764-36732415
chr1	36244720	36960635	715916	*	0.0523047	Uggt1	chr1-36960108-36961161	1.76557	0.0387343	Uggt1 chr1-36960108-36961161
chr1	36244720	37002591	757872	*	-0.061136	Uggt1	chr1-37002274-37002907	-2.72092	0.00325503	Uggt1 chr1-37002274-37002907
chr1	36252821	36445271	192451	*	-0.0603514	Lman2l	chr1-36252453-36253189	-2.57595	0.00499821	Lman2l chr1-36252453-36253189
chr1	36262155	36274679	12525	*	0.0612639	Neurl3	chr1-36261800-36262510	2.25775	0.0119806	Neurl3 chr1-36261800-36262510
chr1	36264222	36307733	43512	*	0.0699148	Arid5a	chr1-36263798-36264645	3.32758	0.000438014	Arid5a chr1-36263798-36264645
chr1	36264222	36761798	497577	*	0.064011	Zap70	chr1-36263798-36264645	2.52926	0.00571517	Zap70 chr1-36263798-36264645
chr1	36271712	36274679	2968	*	0.0668504	Neurl3	chr1-36271539-36271885	1.90772	0.0282135	Neurl3 chr1-36271539-36271885
chr1	36271712	37026596	754885	*	0.0534841	Vwa3b	chr1-36271539-36271885	2.39214	0.00837527	Vwa3b chr1-36271539-36271885
chr1	36273210	36307733	34524	*	0.0541029	Arid5a	chr1-36272365-36274055	2.28145	0.0112609	Arid5a chr1-36272365-36274055
chr1	36273210	36536883	263674	*	0.0564583	Ankrd23	chr1-36272365-36274055	2.1637	0.0152436	Ankrd23 chr1-36272365-36274055
chr1	36274499	36274679	181	*	0.0880509	Neurl3	chr1-36274261-36274736	3.12358	0.000893339	Neurl3 chr1-36274261-36274736
chr1	36274679	36279244	4566	*	0.0684552	Neurl3	chr1-36279017-36279471	2.29793	0.0107829	Neurl3 chr1-36279017-36279471
chr1	36274679	36616062	341384	*	0.0568564	Neurl3	chr1-36615903-36616221	2.54968	0.00539105	Neurl3 chr1-36615903-36616221
chr1	36274679	36646400	371722	*	0.0633888	Neurl3	chr1-36645932-36646867	2.17895	0.0146678	Neurl3 chr1-36645932-36646867
chr1	36274679	36807017	532339	*	0.083464	Neurl3	chr1-36806558-36807475	2.44993	0.00714415	Neurl3 chr1-36806558-36807475
chr1	36274679	36808009	533331	*	0.082046	Neurl3	chr1-36807831-36808187	2.66346	0.0038671	Neurl3 chr1-36807831-36808187
chr1	36274679	36824662	549984	*	0.0510592	Neurl3	chr1-36824376-36824947	2.13309	0.0164585	Neurl3 chr1-36824376-36824947
chr1	36274679	36921952	647274	*	-0.0525414	Neurl3	chr1-36921627-36922277	-1.67831	0.0466428	Neurl3 chr1-36921627-36922277
chr1	36274679	37029303	754625	*	0.0562787	Neurl3	chr1-37028530-37030076	1.71471	0.0431995	Neurl3 chr1-37028530-37030076
chr1	36275845	36536883	261039	*	0.0510153	Ankrd23	chr1-36275726-36275964	2.40835	0.0080124	Ankrd23 chr1-36275726-36275964
chr1	36279244	36558349	279106	*	0.0541692	Sema4c	chr1-36279017-36279471	1.94254	0.0260361	Sema4c chr1-36279017-36279471
chr1	36282096	36761798	479703	*	-0.0573393	Zap70	chr1-36281673-36282519	-2.00251	0.0226152	Zap70 chr1-36281673-36282519
chr1	36288843	36511867	223025	*	0.0582272	Cnnm3	chr1-36288664-36289021	2.7369	0.00310103	Cnnm3 chr1-36288664-36289021
chr1	36293558	36307733	14176	*	0.052515	Arid5a	chr1-36293248-36293867	2.14586	0.015942	Arid5a chr1-36293248-36293867
chr1	36293558	36547445	253888	*	0.0739144	Ankrd39	chr1-36293248-36293867	3.04136	0.00117754	Ankrd39 chr1-36293248-36293867
chr1	36293558	36714422	420865	*	0.0600099	Actr1b	chr1-36293248-36293867	2.97017	0.00148817	Actr1b chr1-36293248-36293867
chr1	36303499	36471620	168122	*	0.0614631	Cnnm4	chr1-36303106-36303891	1.9982	0.0228477	Cnnm4 chr1-36303106-36303891
chr1	36303499	36511867	208369	*	0.0514623	Cnnm3	chr1-36303106-36303891	2.54611	0.00544661	Cnnm3 chr1-36303106-36303891
chr1	36307733	36947672	639940	*	0.0588929	Arid5a	chr1-36947174-36948170	2.6418	0.00412337	Arid5a chr1-36947174-36948170
chr1	36307733	37002591	694859	*	-0.0506474	Arid5a	chr1-37002274-37002907	-1.9161	0.0276761	Arid5a chr1-37002274-37002907
chr1	36307733	37090734	783002	*	0.0653745	Arid5a	chr1-37090563-37090904	3.10785	0.00094226	Arid5a chr1-37090563-37090904
chr1	36324262	36943666	619405	*	0.0544904	Tmem131	chr1-36324108-36324416	2.03857	0.0207465	Tmem131 chr1-36324108-36324416
chr1	36342703	37026596	683894	*	0.0635997	Vwa3b	chr1-36342547-36342858	3.54879	0.000193502	Vwa3b chr1-36342547-36342858
chr1	36345093	36511867	166775	*	0.0543213	Cnnm3	chr1-36344974-36345212	2.16115	0.0153417	Cnnm3 chr1-36344974-36345212
chr1	36369181	36726673	357493	*	0.0686372	Kansl3	chr1-36726563-36726783	2.29077	0.0109885	Kansl3 chr1-36726563-36726783
chr1	36369181	36737382	368202	*	0.0548164	Kansl3	chr1-36737012-36737752	1.82284	0.0341641	Kansl3 chr1-36737012-36737752
chr1	36369181	36785090	415910	*	0.0795117	Kansl3	chr1-36784517-36785662	2.9024	0.00185157	Kansl3 chr1-36784517-36785662
chr1	36369181	36807017	437837	*	-0.0539678	Kansl3	chr1-36806558-36807475	-2.29957	0.0107363	Kansl3 chr1-36806558-36807475
chr1	36369181	37011848	642668	*	0.0505356	Kansl3	chr1-37011731-37011964	1.94997	0.0255896	Kansl3 chr1-37011731-37011964
chr1	36369181	37090734	721554	*	0.0500375	Kansl3	chr1-37090563-37090904	1.70086	0.0444848	Kansl3 chr1-37090563-37090904
chr1	36435220	36445271	10052	*	0.0507676	Lman2l	chr1-36434955-36435485	1.90974	0.0280831	Lman2l chr1-36434955-36435485
chr1	36435220	36714422	279203	*	0.0751369	Actr1b	chr1-36434955-36435485	3.54596	0.000195591	Actr1b chr1-36434955-36435485
chr1	36445002	37430139	985138	*	0.0584123	Unc50	chr1-36444265-36445739	2.10158	0.0177948	Unc50 chr1-36444265-36445739
chr1	36445271	36664566	219296	*	0.0873998	Lman2l	chr1-36664436-36664695	2.86331	0.00209617	Lman2l chr1-36664436-36664695
chr1	36445271	36732090	286820	*	0.111992	Lman2l	chr1-36731764-36732415	4.50208	3.36459e-06	Lman2l chr1-36731764-36732415
chr1	36445271	36845189	399919	*	0.0521053	Lman2l	chr1-36845032-36845346	2.19506	0.0140795	Lman2l chr1-36845032-36845346
chr1	36445271	37122406	677136	*	0.0606282	Lman2l	chr1-37122270-37122541	2.47467	0.00666804	Lman2l chr1-37122270-37122541
chr1	36454629	36471620	16992	*	0.0946238	Cnnm4	chr1-36454484-36454773	4.11837	1.90782e-05	Cnnm4 chr1-36454484-36454773
chr1	36454629	36558349	103721	*	0.0982347	Sema4c	chr1-36454484-36454773	3.4334	0.000298029	Sema4c chr1-36454484-36454773
chr1	36457091	36714422	257332	*	0.0683987	Actr1b	chr1-36456965-36457217	3.18357	0.000727366	Actr1b chr1-36456965-36457217
chr1	36471620	36767032	295413	*	0.0599383	Cnnm4	chr1-36766468-36767595	2.26245	0.0118348	Cnnm4 chr1-36766468-36767595
chr1	36471620	36797613	325994	*	0.07735	Cnnm4	chr1-36796891-36798334	2.81663	0.00242651	Cnnm4 chr1-36796891-36798334
chr1	36471620	36874963	403344	*	0.0567561	Cnnm4	chr1-36874478-36875447	2.28835	0.0110586	Cnnm4 chr1-36874478-36875447
chr1	36471620	36883261	411642	*	0.0645173	Cnnm4	chr1-36883115-36883406	2.81187	0.00246269	Cnnm4 chr1-36883115-36883406
chr1	36471620	37064047	592428	*	0.0508239	Cnnm4	chr1-37063920-37064173	2.26856	0.0116477	Cnnm4 chr1-37063920-37064173
chr1	36471620	37132574	660955	*	0.0524485	Cnnm4	chr1-37132474-37132673	2.20657	0.0136719	Cnnm4 chr1-37132474-37132673
chr1	36471620	37254923	783304	*	0.0702073	Cnnm4	chr1-37254586-37255259	2.34387	0.00954248	Cnnm4 chr1-37254586-37255259
chr1	36471620	37337499	865880	*	0.0665856	Cnnm4	chr1-37337396-37337601	2.34225	0.00958405	Cnnm4 chr1-37337396-37337601
chr1	36495223	37430139	934917	*	0.0601493	Unc50	chr1-36494804-36495642	1.92112	0.0273583	Unc50 chr1-36494804-36495642
chr1	36511867	36534799	22933	*	0.0811807	Cnnm3	chr1-36534528-36535069	3.46902	0.000261179	Cnnm3 chr1-36534528-36535069
chr1	36511867	36719530	207664	*	0.0573904	Cnnm3	chr1-36719374-36719685	2.38982	0.00842832	Cnnm3 chr1-36719374-36719685
chr1	36511867	36962495	450629	*	0.0779487	Cnnm3	chr1-36962027-36962962	3.49271	0.000239071	Cnnm3 chr1-36962027-36962962
chr1	36511867	37030800	518934	*	0.0702342	Cnnm3	chr1-37030428-37031172	3.19559	0.000697724	Cnnm3 chr1-37030428-37031172
chr1	36511867	37254923	743057	*	0.0606268	Cnnm3	chr1-37254586-37255259	2.88401	0.00196321	Cnnm3 chr1-37254586-37255259
chr1	36511867	37466505	954639	*	0.0646036	Cnnm3	chr1-37466197-37466813	2.87624	0.00201223	Cnnm3 chr1-37466197-37466813
chr1	36511867	37469157	957291	*	0.0572453	Cnnm3	chr1-37468999-37469314	2.37959	0.00866594	Cnnm3 chr1-37468999-37469314
chr1	36511867	37473334	961468	*	0.0516917	Cnnm3	chr1-37473076-37473592	2.27388	0.0114865	Cnnm3 chr1-37473076-37473592
chr1	36536883	36590656	53774	*	0.193334	Ankrd23	chr1-36590556-36590755	8.82597	5.42567e-19	Ankrd23 chr1-36590556-36590755
chr1	36536883	36726673	189791	*	0.115474	Ankrd23	chr1-36726563-36726783	4.66855	1.51666e-06	Ankrd23 chr1-36726563-36726783
chr1	36536883	36904156	367274	*	0.0507248	Ankrd23	chr1-36903435-36904877	2.44049	0.00733376	Ankrd23 chr1-36903435-36904877
chr1	36536883	36910307	373425	*	0.0580626	Ankrd23	chr1-36909910-36910703	2.36846	0.0089312	Ankrd23 chr1-36909910-36910703
chr1	36536883	37132574	595692	*	0.0949369	Ankrd23	chr1-37132474-37132673	3.55071	0.000192095	Ankrd23 chr1-37132474-37132673
chr1	36536883	37351311	814429	*	0.0643762	Ankrd23	chr1-37351087-37351535	3.80735	7.02311e-05	Ankrd23 chr1-37351087-37351535
chr1	36536883	37430039	893157	*	0.0549051	Ankrd23	chr1-37429326-37430752	2.05349	0.0200124	Ankrd23 chr1-37429326-37430752
chr1	36536883	37469157	932275	*	0.0584976	Ankrd23	chr1-37468999-37469314	2.5851	0.00486748	Ankrd23 chr1-37468999-37469314
chr1	36545836	36761798	215963	*	0.052225	Zap70	chr1-36545545-36546127	2.16822	0.0150708	Zap70 chr1-36545545-36546127
chr1	36545836	37026596	480761	*	0.0972264	Vwa3b	chr1-36545545-36546127	6.34969	1.07874e-10	Vwa3b chr1-36545545-36546127
chr1	36547445	36556070	8626	*	0.108986	Ankrd39	chr1-36555885-36556254	4.26836	9.84575e-06	Ankrd39 chr1-36555885-36556254
chr1	36547445	36616062	68618	*	0.055792	Ankrd39	chr1-36615903-36616221	2.85997	0.00211837	Ankrd39 chr1-36615903-36616221
chr1	36547445	36646400	98956	*	0.0510874	Ankrd39	chr1-36645932-36646867	2.06079	0.0196616	Ankrd39 chr1-36645932-36646867
chr1	36547445	36732090	184646	*	0.0576083	Ankrd39	chr1-36731764-36732415	2.59907	0.0046739	Ankrd39 chr1-36731764-36732415
chr1	36547445	36769026	221582	*	0.0568017	Ankrd39	chr1-36768820-36769231	2.53473	0.0056267	Ankrd39 chr1-36768820-36769231
chr1	36547445	36822110	274666	*	0.0848594	Ankrd39	chr1-36821988-36822231	3.54147	0.000198951	Ankrd39 chr1-36821988-36822231
chr1	36547445	37401700	854256	*	0.0680428	Ankrd39	chr1-37401359-37402041	2.80798	0.00249265	Ankrd39 chr1-37401359-37402041
chr1	36547445	37471496	924052	*	0.0510939	Ankrd39	chr1-37471264-37471728	1.99979	0.0227616	Ankrd39 chr1-37471264-37471728
chr1	36547445	37524947	977503	*	0.0875909	Ankrd39	chr1-37524717-37525176	3.18996	0.00071146	Ankrd39 chr1-37524717-37525176
chr1	36556070	36557701	1632	*	0.0985858	D430040D24Rik	chr1-36555885-36556254	5.72215	5.25914e-09	D430040D24Rik chr1-36555885-36556254
chr1	36556070	36943666	387597	*	0.0572498	Tmem131	chr1-36555885-36556254	2.1196	0.0170199	Tmem131 chr1-36555885-36556254
chr1	36557701	36580369	22669	*	0.108805	D430040D24Rik	chr1-36579814-36580924	3.61778	0.000148568	D430040D24Rik chr1-36579814-36580924
chr1	36557701	36611610	53910	*	0.214868	D430040D24Rik	chr1-36611350-36611870	11.0162	1.59668e-28	D430040D24Rik chr1-36611350-36611870
chr1	36557701	36634981	77281	*	0.0683973	D430040D24Rik	chr1-36634644-36635317	2.76619	0.00283581	D430040D24Rik chr1-36634644-36635317
chr1	36557701	36720182	162482	*	0.0791931	D430040D24Rik	chr1-36719864-36720500	4.40675	5.24668e-06	D430040D24Rik chr1-36719864-36720500
chr1	36557701	37272517	714817	*	0.0591993	D430040D24Rik	chr1-37272176-37272858	2.85621	0.00214363	D430040D24Rik chr1-37272176-37272858
chr1	36557701	37327454	769754	*	0.0509171	D430040D24Rik	chr1-37327154-37327754	2.11895	0.0170475	D430040D24Rik chr1-37327154-37327754
chr1	36558349	36570144	11796	*	0.0739748	Sema4c	chr1-36569961-36570327	2.42937	0.0075625	Sema4c chr1-36569961-36570327
chr1	36558349	36616062	57714	*	0.0879921	Sema4c	chr1-36615903-36616221	2.59998	0.00466141	Sema4c chr1-36615903-36616221
chr1	36558349	36761128	202780	*	-0.0542377	Sema4c	chr1-36760093-36762162	-2.201	0.0138679	Sema4c chr1-36760093-36762162
chr1	36558349	37064047	505699	*	0.0622514	Sema4c	chr1-37063920-37064173	2.43555	0.0074346	Sema4c chr1-37063920-37064173
chr1	36558349	37287196	728848	*	0.0736388	Sema4c	chr1-37287085-37287306	2.53821	0.005571	Sema4c chr1-37287085-37287306
chr1	36558349	37308272	749924	*	0.0733154	Sema4c	chr1-37307628-37308915	2.42479	0.00765856	Sema4c chr1-37307628-37308915
chr1	36558349	37327454	769106	*	0.129578	Sema4c	chr1-37327154-37327754	3.76034	8.48424e-05	Sema4c chr1-37327154-37327754
chr1	36558349	37387075	828727	*	0.0670009	Sema4c	chr1-37386866-37387284	2.42079	0.00774348	Sema4c chr1-37386866-37387284
chr1	36558349	37491930	933582	*	0.0767919	Sema4c	chr1-37491587-37492272	2.46603	0.00683102	Sema4c chr1-37491587-37492272
chr1	36558349	37523908	965560	*	0.114404	Sema4c	chr1-37523747-37524068	3.4379	0.000293126	Sema4c chr1-37523747-37524068
chr1	36580369	37026596	446228	*	0.060145	Vwa3b	chr1-36579814-36580924	2.68324	0.00364562	Vwa3b chr1-36579814-36580924
chr1	36580369	37299865	719497	*	0.110447	Inpp4a	chr1-36579814-36580924	2.84752	0.00220305	Inpp4a chr1-36579814-36580924
chr1	36591492	36691484	99993	*	0.0653031	Cox5b	chr1-36591195-36591789	1.83697	0.0331071	Cox5b chr1-36591195-36591789
chr1	36591492	37299865	708374	*	0.143482	Inpp4a	chr1-36591195-36591789	3.76495	8.32914e-05	Inpp4a chr1-36591195-36591789
chr1	36603542	37299865	696324	*	0.113536	Inpp4a	chr1-36603055-36604029	2.94838	0.00159721	Inpp4a chr1-36603055-36604029
chr1	36604662	36691484	86823	*	0.0729324	Cox5b	chr1-36604248-36605075	2.07375	0.0190513	Cox5b chr1-36604248-36605075
chr1	36611610	36761798	150189	*	0.0524171	Zap70	chr1-36611350-36611870	2.57338	0.00503546	Zap70 chr1-36611350-36611870
chr1	36611610	37430139	818530	*	0.0871188	Unc50	chr1-36611350-36611870	3.39766	0.000339819	Unc50 chr1-36611350-36611870
chr1	36634981	37430103	795123	*	0.0808123	Coa5	chr1-36634644-36635317	2.72538	0.0032114	Coa5 chr1-36634644-36635317
chr1	36691484	36807017	115534	*	0.133156	Cox5b	chr1-36806558-36807475	4.00378	3.11687e-05	Cox5b chr1-36806558-36807475
chr1	36691484	36870744	179261	*	0.0527361	Cox5b	chr1-36870584-36870903	1.64544	0.0499397	Cox5b chr1-36870584-36870903
chr1	36691484	36987336	295853	*	0.0597955	Cox5b	chr1-36987047-36987624	1.78943	0.0367726	Cox5b chr1-36987047-36987624
chr1	36691484	37013248	321765	*	0.0644921	Cox5b	chr1-37012954-37013542	1.97066	0.0243813	Cox5b chr1-37012954-37013542
chr1	36691484	37308272	616789	*	0.0631392	Cox5b	chr1-37307628-37308915	2.01928	0.0217291	Cox5b chr1-37307628-37308915
chr1	36691484	37311112	619629	*	0.101	Cox5b	chr1-37310974-37311249	3.39563	0.000342352	Cox5b chr1-37310974-37311249
chr1	36691484	37491930	800447	*	0.0701447	Cox5b	chr1-37491587-37492272	2.56251	0.00519594	Cox5b chr1-37491587-37492272
chr1	36691484	37544406	852923	*	0.0707624	Cox5b	chr1-37544108-37544704	2.24307	0.012446	Cox5b chr1-37544108-37544704
chr1	36691484	37560042	868559	*	0.0926917	Cox5b	chr1-37559808-37560276	3.16841	0.000766372	Cox5b chr1-37559808-37560276
chr1	36691484	37675625	984142	*	0.0661048	Cox5b	chr1-37675519-37675731	2.17649	0.0147592	Cox5b chr1-37675519-37675731
chr1	36714422	36831276	116855	*	0.077002	Actr1b	chr1-36830957-36831594	3.92577	4.32259e-05	Actr1b chr1-36830957-36831594
chr1	36714422	36861822	147401	*	0.0684832	Actr1b	chr1-36861603-36862040	3.19384	0.000701981	Actr1b chr1-36861603-36862040
chr1	36714422	36883261	168840	*	0.0525327	Actr1b	chr1-36883115-36883406	2.08248	0.0186494	Actr1b chr1-36883115-36883406
chr1	36714422	36920270	205849	*	0.0615003	Actr1b	chr1-36919669-36920871	2.56169	0.00520827	Actr1b chr1-36919669-36920871
chr1	36720182	36761798	41617	*	0.0526613	Zap70	chr1-36719864-36720500	2.30286	0.0106433	Zap70 chr1-36719864-36720500
chr1	36726673	37026596	299924	*	0.0883121	Vwa3b	chr1-36726563-36726783	4.98353	3.12179e-07	Vwa3b chr1-36726563-36726783
chr1	36744521	37541016	796496	*	-0.0558116	Mgat4a	chr1-36744086-36744956	-2.47166	0.0067243	Mgat4a chr1-36744086-36744956
chr1	36761798	36769026	7229	*	0.0705286	Zap70	chr1-36768820-36769231	2.93999	0.00164112	Zap70 chr1-36768820-36769231
chr1	36761798	36777498	15701	*	0.0725607	Zap70	chr1-36777354-36777641	3.12596	0.000886133	Zap70 chr1-36777354-36777641
chr1	36761798	37473334	711537	*	0.051096	Zap70	chr1-37473076-37473592	1.80187	0.0357829	Zap70 chr1-37473076-37473592
chr1	36761798	37491930	730133	*	-0.0517912	Zap70	chr1-37491587-37492272	-1.81915	0.0344439	Zap70 chr1-37491587-37492272
chr1	36761798	37585899	824102	*	-0.0580553	Zap70	chr1-37585297-37586500	-2.11672	0.0171419	Zap70 chr1-37585297-37586500
chr1	36777498	37430103	652606	*	0.0850364	Coa5	chr1-36777354-36777641	2.42247	0.00770765	Coa5 chr1-36777354-36777641
chr1	36777498	37430139	652642	*	0.056007	Unc50	chr1-36777354-36777641	2.0596	0.0197182	Unc50 chr1-36777354-36777641
chr1	36831276	37299865	468590	*	0.108821	Inpp4a	chr1-36830957-36831594	2.83763	0.0022725	Inpp4a chr1-36830957-36831594
chr1	36908694	37026596	117903	*	0.0593951	Vwa3b	chr1-36908547-36908841	2.94353	0.00162248	Vwa3b chr1-36908547-36908841
chr1	36915359	37026596	111238	*	0.0810965	Vwa3b	chr1-36915256-36915462	4.22303	1.20522e-05	Vwa3b chr1-36915256-36915462
chr1	36931102	37026596	95495	*	0.0501177	Vwa3b	chr1-36930918-36931286	2.73895	0.00308178	Vwa3b chr1-36930918-36931286
chr1	36936666	37026596	89931	*	0.0675771	Vwa3b	chr1-36936545-36936786	2.22665	0.0129853	Vwa3b chr1-36936545-36936786
chr1	36943666	36960635	16970	*	0.0572093	Tmem131	chr1-36960108-36961161	2.17661	0.0147547	Tmem131 chr1-36960108-36961161
chr1	36943666	37002591	58926	*	0.0728723	Tmem131	chr1-37002274-37002907	3.05153	0.00113839	Tmem131 chr1-37002274-37002907
chr1	36943666	37471496	527831	*	0.0538546	Tmem131	chr1-37471264-37471728	2.19674	0.0140193	Tmem131 chr1-37471264-37471728
chr1	36943666	37544406	600741	*	0.0666376	Tmem131	chr1-37544108-37544704	2.51981	0.00587095	Tmem131 chr1-37544108-37544704
chr1	36947672	37866429	918758	*	0.0525523	Tsga10	chr1-36947174-36948170	2.19222	0.0141818	Tsga10 chr1-36947174-36948170
chr1	36962495	37890477	927983	*	0.0508704	Mrpl30	chr1-36962027-36962962	2.16643	0.0151391	Mrpl30 chr1-36962027-36962962
chr1	36987336	37430103	442768	*	0.0590063	Coa5	chr1-36987047-36987624	1.6571	0.0487501	Coa5 chr1-36987047-36987624
chr1	37013248	37720085	706838	*	0.0757214	2010300C02Rik	chr1-37012954-37013542	2.7006	0.00346068	2010300C02Rik chr1-37012954-37013542
chr1	37022951	37998010	975060	*	0.0623177	Eif5b	chr1-37022555-37023346	2.39851	0.00823097	Eif5b chr1-37022555-37023346
chr1	37026596	37218489	191894	*	0.0681758	Vwa3b	chr1-37218251-37218726	4.1375	1.75555e-05	Vwa3b chr1-37218251-37218726
chr1	37026596	37317958	291363	*	0.0639914	Vwa3b	chr1-37317085-37318831	3.41818	0.000315208	Vwa3b chr1-37317085-37318831
chr1	37026596	37488755	462160	*	0.129936	Vwa3b	chr1-37488497-37489012	5.91871	1.62242e-09	Vwa3b chr1-37488497-37489012
chr1	37026596	37522325	495730	*	0.0572969	Vwa3b	chr1-37522213-37522437	3.41936	0.000313845	Vwa3b chr1-37522213-37522437
chr1	37026596	37624209	597614	*	0.0670213	Vwa3b	chr1-37623820-37624598	2.88326	0.00196794	Vwa3b chr1-37623820-37624598
chr1	37026596	37696731	670136	*	0.0785388	Vwa3b	chr1-37696143-37697318	3.72055	9.93949e-05	Vwa3b chr1-37696143-37697318
chr1	37029303	37997893	968591	*	-0.0566947	Txndc9	chr1-37028530-37030076	-2.46101	0.00692728	Txndc9 chr1-37028530-37030076
chr1	37090734	37299865	209132	*	0.0523768	Inpp4a	chr1-37090563-37090904	1.71135	0.0435083	Inpp4a chr1-37090563-37090904
chr1	37090734	37430103	339370	*	0.0535377	Coa5	chr1-37090563-37090904	1.79252	0.0365246	Coa5 chr1-37090563-37090904
chr1	37090734	37541016	450283	*	0.0582308	Mgat4a	chr1-37090563-37090904	1.89256	0.0292079	Mgat4a chr1-37090563-37090904
chr1	37090734	37720085	629352	*	0.0841188	2010300C02Rik	chr1-37090563-37090904	2.88881	0.0019335	2010300C02Rik chr1-37090563-37090904
chr1	37090734	37997893	907160	*	0.0563155	Txndc9	chr1-37090563-37090904	1.94881	0.0256593	Txndc9 chr1-37090563-37090904
chr1	37120348	37299865	179518	*	0.0995339	Inpp4a	chr1-37120248-37120447	2.8241	0.00237066	Inpp4a chr1-37120248-37120447
chr1	37122406	37890477	768072	*	0.0638767	Mrpl30	chr1-37122270-37122541	2.84613	0.00221273	Mrpl30 chr1-37122270-37122541
chr1	37132574	37430139	297566	*	0.0665036	Unc50	chr1-37132474-37132673	2.4538	0.00706788	Unc50 chr1-37132474-37132673
chr1	37132574	37890477	757904	*	0.0593383	Mrpl30	chr1-37132474-37132673	3.07034	0.00106907	Mrpl30 chr1-37132474-37132673
chr1	37132574	37997893	865320	*	0.0521663	Txndc9	chr1-37132474-37132673	1.99	0.0232953	Txndc9 chr1-37132474-37132673
chr1	37218489	37430103	211615	*	0.0691867	Coa5	chr1-37218251-37218726	2.18123	0.0145832	Coa5 chr1-37218251-37218726
chr1	37230722	37299865	69144	*	0.0851282	Inpp4a	chr1-37230610-37230834	2.53742	0.0055836	Inpp4a chr1-37230610-37230834
chr1	37230722	37430139	199418	*	0.0714144	Unc50	chr1-37230610-37230834	3.08843	0.00100608	Unc50 chr1-37230610-37230834
chr1	37254923	37890411	635489	*	0.0607091	Mitd1	chr1-37254586-37255259	2.73921	0.00307939	Mitd1 chr1-37254586-37255259
chr1	37272517	37430103	157587	*	0.078662	Coa5	chr1-37272176-37272858	2.33172	0.00985771	Coa5 chr1-37272176-37272858
chr1	37299865	37308272	8408	*	0.119128	Inpp4a	chr1-37307628-37308915	3.63131	0.000140992	Inpp4a chr1-37307628-37308915
chr1	37299865	37322952	23088	*	0.134581	Inpp4a	chr1-37322799-37323104	3.69442	0.000110196	Inpp4a chr1-37322799-37323104
chr1	37299865	37407370	107506	*	0.0745792	Inpp4a	chr1-37407255-37407485	2.25232	0.012151	Inpp4a chr1-37407255-37407485
chr1	37299865	37585899	286035	*	0.0533719	Inpp4a	chr1-37585297-37586500	1.66529	0.0479274	Inpp4a chr1-37585297-37586500
chr1	37299865	37595838	295974	*	0.0911483	Inpp4a	chr1-37595569-37596106	2.41876	0.00778678	Inpp4a chr1-37595569-37596106
chr1	37299865	37602428	302564	*	0.0640382	Inpp4a	chr1-37602276-37602580	1.8816	0.0299451	Inpp4a chr1-37602276-37602580
chr1	37299865	37665628	365764	*	0.0602534	Inpp4a	chr1-37665372-37665884	1.97019	0.0244085	Inpp4a chr1-37665372-37665884
chr1	37299865	37691198	391334	*	0.0667479	Inpp4a	chr1-37690730-37691666	1.7239	0.0423627	Inpp4a chr1-37690730-37691666
chr1	37299865	37759570	459706	*	0.0779996	Inpp4a	chr1-37759446-37759694	2.46273	0.00689423	Inpp4a chr1-37759446-37759694
chr1	37299865	38049756	749892	*	0.0979983	Inpp4a	chr1-38049427-38050085	2.81105	0.00246903	Inpp4a chr1-38049427-38050085
chr1	37299865	38100547	800683	*	0.0887503	Inpp4a	chr1-38100396-38100697	2.50968	0.00604195	Inpp4a chr1-38100396-38100697
chr1	37329295	37430139	100845	*	0.125464	Unc50	chr1-37329194-37329395	5.46551	2.30787e-08	Unc50 chr1-37329194-37329395
chr1	37337499	37430103	92605	*	0.124192	Coa5	chr1-37337396-37337601	3.81125	6.91338e-05	Coa5 chr1-37337396-37337601
chr1	37337499	37430139	92641	*	0.0553851	Unc50	chr1-37337396-37337601	2.0823	0.0186577	Unc50 chr1-37337396-37337601
chr1	37357221	37997893	640673	*	0.0585237	Txndc9	chr1-37356939-37357503	1.91248	0.0279072	Txndc9 chr1-37356939-37357503
chr1	37401700	37720085	318386	*	0.0593651	2010300C02Rik	chr1-37401359-37402041	1.99269	0.0231479	2010300C02Rik chr1-37401359-37402041
chr1	37419635	37541016	121382	*	0.0613787	Mgat4a	chr1-37419087-37420182	2.01272	0.0220722	Mgat4a chr1-37419087-37420182
chr1	37419635	37720085	300451	*	0.0739976	2010300C02Rik	chr1-37419087-37420182	2.88426	0.00196165	2010300C02Rik chr1-37419087-37420182
chr1	37430103	37486496	56394	*	0.0550601	Coa5	chr1-37486305-37486687	1.8823	0.0298978	Coa5 chr1-37486305-37486687
chr1	37430103	37585899	155797	*	0.069348	Coa5	chr1-37585297-37586500	2.03812	0.0207692	Coa5 chr1-37585297-37586500
chr1	37430103	37708444	278342	*	0.0736937	Coa5	chr1-37708325-37708563	2.07415	0.0190326	Coa5 chr1-37708325-37708563
chr1	37430103	37744660	314558	*	0.0615379	Coa5	chr1-37744414-37744906	1.78985	0.036739	Coa5 chr1-37744414-37744906
chr1	37430103	37884545	454443	*	0.0543704	Coa5	chr1-37884316-37884774	2.02048	0.0216667	Coa5 chr1-37884316-37884774
chr1	37430103	37931957	501855	*	0.0854846	Coa5	chr1-37931746-37932167	3.79623	7.34568e-05	Coa5 chr1-37931746-37932167
chr1	37430103	38030440	600338	*	0.104605	Coa5	chr1-38030311-38030568	3.65872	0.000126739	Coa5 chr1-38030311-38030568
chr1	37430103	38202898	772796	*	0.0699707	Coa5	chr1-38202706-38203089	2.25945	0.0119276	Coa5 chr1-38202706-38203089
chr1	37430139	37486496	56358	*	0.0652932	Unc50	chr1-37486305-37486687	2.07316	0.0190789	Unc50 chr1-37486305-37486687
chr1	37430139	37546818	116680	*	0.0733538	Unc50	chr1-37546624-37547012	2.6227	0.00436176	Unc50 chr1-37546624-37547012
chr1	37430139	37595838	165700	*	0.0630455	Unc50	chr1-37595569-37596106	2.45809	0.00698397	Unc50 chr1-37595569-37596106
chr1	37430139	37636087	205949	*	0.0831562	Unc50	chr1-37635736-37636437	3.10434	0.000953512	Unc50 chr1-37635736-37636437
chr1	37430139	37698291	268153	*	0.0804172	Unc50	chr1-37698053-37698529	3.13418	0.000861677	Unc50 chr1-37698053-37698529
chr1	37430139	38202898	772760	*	0.0971923	Unc50	chr1-38202706-38203089	3.38971	0.000349831	Unc50 chr1-38202706-38203089
chr1	37430139	38343372	913234	*	0.0546769	Unc50	chr1-38343251-38343493	1.96154	0.0249078	Unc50 chr1-38343251-38343493
chr1	37469157	37541016	71860	*	0.0543235	Mgat4a	chr1-37468999-37469314	1.95975	0.0250123	Mgat4a chr1-37468999-37469314
chr1	37471496	37541016	69521	*	0.0579404	Mgat4a	chr1-37471264-37471728	2.16034	0.0153733	Mgat4a chr1-37471264-37471728
chr1	37471496	37997893	526398	*	0.0548771	Txndc9	chr1-37471264-37471728	1.71057	0.0435801	Txndc9 chr1-37471264-37471728
chr1	37481480	37720085	238606	*	0.0589121	2010300C02Rik	chr1-37481230-37481730	2.4945	0.00630672	2010300C02Rik chr1-37481230-37481730
chr1	37481480	37998010	516531	*	0.0707747	Eif5b	chr1-37481230-37481730	2.70096	0.00345703	Eif5b chr1-37481230-37481730
chr1	37488755	37997893	509139	*	0.0984211	Txndc9	chr1-37488497-37489012	3.28093	0.00051733	Txndc9 chr1-37488497-37489012
chr1	37491930	37997893	505964	*	0.0819505	Txndc9	chr1-37491587-37492272	2.76334	0.00286068	Txndc9 chr1-37491587-37492272
chr1	37502874	37720085	217212	*	0.0837892	2010300C02Rik	chr1-37502490-37503258	2.62531	0.00432854	2010300C02Rik chr1-37502490-37503258
chr1	37502874	37997893	495020	*	0.100661	Txndc9	chr1-37502490-37503258	3.49967	0.00023292	Txndc9 chr1-37502490-37503258
chr1	37502874	37998010	495137	*	0.0525025	Eif5b	chr1-37502490-37503258	2.21748	0.0132951	Eif5b chr1-37502490-37503258
chr1	37503873	37866429	362557	*	0.0661587	Tsga10	chr1-37503752-37503993	2.3409	0.00961876	Tsga10 chr1-37503752-37503993
chr1	37505335	37866429	361095	*	0.0585713	Tsga10	chr1-37505099-37505570	2.71078	0.00335629	Tsga10 chr1-37505099-37505570
chr1	37524947	37541016	16070	*	0.0587443	Mgat4a	chr1-37524717-37525176	2.14782	0.0158639	Mgat4a chr1-37524717-37525176
chr1	37530227	37998010	467784	*	-0.0509057	Eif5b	chr1-37529970-37530483	-2.35571	0.00924359	Eif5b chr1-37529970-37530483
chr1	37541016	37605871	64856	*	0.0643414	Mgat4a	chr1-37605762-37605980	2.69608	0.00350808	Mgat4a chr1-37605762-37605980
chr1	37541016	37691198	150183	*	0.056198	Mgat4a	chr1-37690730-37691666	1.89665	0.0289368	Mgat4a chr1-37690730-37691666
chr1	37541016	37982424	441409	*	0.0556644	Mgat4a	chr1-37982179-37982668	1.90271	0.0285391	Mgat4a chr1-37982179-37982668
chr1	37541016	38049756	508741	*	0.0503163	Mgat4a	chr1-38049427-38050085	1.84537	0.0324921	Mgat4a chr1-38049427-38050085
chr1	37541016	38529082	988067	*	0.050935	Mgat4a	chr1-38528734-38529430	2.02603	0.0213807	Mgat4a chr1-38528734-38529430
chr1	37544406	38129801	585396	*	-0.0721673	Rev1	chr1-37544108-37544704	-2.84214	0.00224058	Rev1 chr1-37544108-37544704
chr1	37546818	37998010	451193	*	0.102848	Eif5b	chr1-37546624-37547012	4.49419	3.49175e-06	Eif5b chr1-37546624-37547012
chr1	37634702	37890411	255710	*	0.0527017	Mitd1	chr1-37634389-37635015	2.04313	0.0205197	Mitd1 chr1-37634389-37635015
chr1	37636087	37998010	361924	*	0.0644666	Eif5b	chr1-37635736-37636437	2.57962	0.00494539	Eif5b chr1-37635736-37636437
chr1	37665628	37997893	332266	*	0.0659943	Txndc9	chr1-37665372-37665884	2.54416	0.005477	Txndc9 chr1-37665372-37665884
chr1	37678392	37890411	212020	*	0.0548888	Mitd1	chr1-37677999-37678785	2.25127	0.0121842	Mitd1 chr1-37677999-37678785
chr1	37678392	37890477	212086	*	0.058425	Mrpl30	chr1-37677999-37678785	2.44276	0.0072878	Mrpl30 chr1-37677999-37678785
chr1	37696731	37998010	301280	*	0.0607134	Eif5b	chr1-37696143-37697318	2.34434	0.0095305	Eif5b chr1-37696143-37697318
chr1	37696731	38664955	968225	*	0.0778144	Aff3	chr1-37696143-37697318	1.88381	0.0297955	Aff3 chr1-37696143-37697318
chr1	37708444	37998010	289567	*	0.0667919	Eif5b	chr1-37708325-37708563	2.56561	0.00514975	Eif5b chr1-37708325-37708563
chr1	37708444	38129801	421358	*	0.0873115	Rev1	chr1-37708325-37708563	3.66814	0.000122158	Rev1 chr1-37708325-37708563
chr1	37719904	37998010	278107	*	0.0847467	Eif5b	chr1-37719283-37720524	3.29308	0.000495477	Eif5b chr1-37719283-37720524
chr1	37720085	37903269	183185	*	0.0526599	2010300C02Rik	chr1-37903001-37903536	1.81055	0.0351057	2010300C02Rik chr1-37903001-37903536
chr1	37720085	38100547	380463	*	0.109071	2010300C02Rik	chr1-38100396-38100697	3.7312	9.52858e-05	2010300C02Rik chr1-38100396-38100697
chr1	37720085	38363613	643529	*	0.104749	2010300C02Rik	chr1-38363371-38363854	3.35203	0.0004011	2010300C02Rik chr1-38363371-38363854
chr1	37720085	38407306	687222	*	0.0623481	2010300C02Rik	chr1-38407007-38407605	1.76521	0.0387639	2010300C02Rik chr1-38407007-38407605
chr1	37726075	38129801	403727	*	0.0551647	Rev1	chr1-37725969-37726181	1.97166	0.0243242	Rev1 chr1-37725969-37726181
chr1	37727251	37998010	270760	*	0.0522422	Eif5b	chr1-37727039-37727462	2.04781	0.0202893	Eif5b chr1-37727039-37727462
chr1	37727251	38664955	937705	*	-0.0632713	Aff3	chr1-37727039-37727462	-1.71273	0.0433813	Aff3 chr1-37727039-37727462
chr1	37744660	37997893	253234	*	0.0530609	Txndc9	chr1-37744414-37744906	1.72255	0.0424851	Txndc9 chr1-37744414-37744906
chr1	37864944	37866429	1486	*	-0.050142	Tsga10	chr1-37864226-37865661	-2.10365	0.0177046	Tsga10 chr1-37864226-37865661
chr1	37866429	38402967	536539	*	0.0509471	Tsga10	chr1-38402867-38403067	1.72359	0.0423907	Tsga10 chr1-38402867-38403067
chr1	37866429	38586453	720025	*	0.0661036	Tsga10	chr1-38586098-38586807	2.55472	0.0053136	Tsga10 chr1-38586098-38586807
chr1	37866429	38677367	810939	*	0.0646386	Tsga10	chr1-38677142-38677591	3.03806	0.00119055	Tsga10 chr1-38677142-38677591
chr1	37889990	38664955	774966	*	0.0761398	Aff3	chr1-37889196-37890784	1.73885	0.0410306	Aff3 chr1-37889196-37890784
chr1	37890411	38347751	457341	*	0.0703727	Mitd1	chr1-38347485-38348016	3.35846	0.000391896	Mitd1 chr1-38347485-38348016
chr1	37890411	38407306	516896	*	0.0759943	Mitd1	chr1-38407007-38407605	3.32915	0.000435554	Mitd1 chr1-38407007-38407605
chr1	37890477	38362495	472019	*	0.0510333	Mrpl30	chr1-38362351-38362638	2.10823	0.0175057	Mrpl30 chr1-38362351-38362638
chr1	37890477	38395373	504897	*	0.0546559	Mrpl30	chr1-38395037-38395709	2.26373	0.0117955	Mrpl30 chr1-38395037-38395709
chr1	37890477	38470393	579917	*	0.0920839	Mrpl30	chr1-38470148-38470637	4.41978	4.94001e-06	Mrpl30 chr1-38470148-38470637
chr1	37890477	38632731	742255	*	0.0796952	Mrpl30	chr1-38632395-38633067	3.19838	0.000691	Mrpl30 chr1-38632395-38633067
chr1	37890477	38665140	774664	*	-0.0510132	Mrpl30	chr1-38664307-38665973	-2.27842	0.0113508	Mrpl30 chr1-38664307-38665973
chr1	37890477	38720405	829929	*	0.0531183	Mrpl30	chr1-38720197-38720612	2.29306	0.0109224	Mrpl30 chr1-38720197-38720612
chr1	37890477	38789023	898547	*	0.0508184	Mrpl30	chr1-38788832-38789213	2.13469	0.0163932	Mrpl30 chr1-38788832-38789213
chr1	37982424	37998010	15587	*	0.0545696	Eif5b	chr1-37982179-37982668	2.35379	0.00929145	Eif5b chr1-37982179-37982668
chr1	37997893	38100547	102655	*	0.096883	Txndc9	chr1-38100396-38100697	3.94215	4.03774e-05	Txndc9 chr1-38100396-38100697
chr1	37997893	38657770	659878	*	0.0874729	Txndc9	chr1-38657349-38658190	2.93317	0.00167762	Txndc9 chr1-38657349-38658190
chr1	37997893	38720405	722513	*	0.0628605	Txndc9	chr1-38720197-38720612	2.08945	0.0183337	Txndc9 chr1-38720197-38720612
chr1	37997893	38723761	725869	*	0.0612906	Txndc9	chr1-38723357-38724165	1.99937	0.0227843	Txndc9 chr1-38723357-38724165
chr1	37997893	38767968	770076	*	0.0721706	Txndc9	chr1-38767753-38768182	2.46002	0.00694651	Txndc9 chr1-38767753-38768182
chr1	37997893	38777579	779687	*	0.056955	Txndc9	chr1-38777014-38778143	1.65712	0.0487472	Txndc9 chr1-38777014-38778143
chr1	37997893	38783144	785252	*	0.0648805	Txndc9	chr1-38783016-38783271	1.94527	0.0258713	Txndc9 chr1-38783016-38783271
chr1	37998010	38049756	51747	*	0.0544042	Eif5b	chr1-38049427-38050085	1.98313	0.0236762	Eif5b chr1-38049427-38050085
chr1	37998010	38129658	131649	*	0.0521093	Eif5b	chr1-38128740-38130575	1.67969	0.0465092	Eif5b chr1-38128740-38130575
chr1	37998010	38563815	565806	*	0.0515932	Eif5b	chr1-38563512-38564118	1.97335	0.0242276	Eif5b chr1-38563512-38564118
chr1	37998010	38627518	629509	*	0.0814983	Eif5b	chr1-38626586-38628449	2.79457	0.00259843	Eif5b chr1-38626586-38628449
chr1	37998010	38665140	667131	*	0.0678748	Eif5b	chr1-38664307-38665973	2.49371	0.0063208	Eif5b chr1-38664307-38665973
chr1	37998010	38671268	673259	*	0.0589793	Eif5b	chr1-38671027-38671508	2.40617	0.00806043	Eif5b chr1-38671027-38671508
chr1	37998010	38789023	791014	*	0.0806642	Eif5b	chr1-38788832-38789213	3.03806	0.00119054	Eif5b chr1-38788832-38789213
chr1	38022985	38898161	875177	*	0.0661835	Chst10	chr1-38022779-38023190	2.73407	0.00312784	Chst10 chr1-38022779-38023190
chr1	38030440	38985608	955169	*	0.108795	Pdcl3	chr1-38030311-38030568	4.19202	1.38238e-05	Pdcl3 chr1-38030311-38030568
chr1	38118831	38129801	10971	*	0.0506946	Rev1	chr1-38118724-38118937	2.25973	0.0119191	Rev1 chr1-38118724-38118937
chr1	38129801	38428861	299061	*	0.0804751	Rev1	chr1-38428708-38429013	3.78351	7.73174e-05	Rev1 chr1-38428708-38429013
chr1	38129801	38627518	497718	*	0.0669437	Rev1	chr1-38626586-38628449	2.41978	0.007765	Rev1 chr1-38626586-38628449
chr1	38129801	38657770	527970	*	0.057781	Rev1	chr1-38657349-38658190	2.26245	0.0118349	Rev1 chr1-38657349-38658190
chr1	38129801	39064205	934405	*	0.0510274	Rev1	chr1-39064085-39064324	2.03545	0.020903	Rev1 chr1-39064085-39064324
chr1	38129801	39069600	939800	*	0.0714554	Rev1	chr1-39069207-39069993	3.1419	0.000839269	Rev1 chr1-39069207-39069993
chr1	38252900	38664955	412056	*	0.0578606	Aff3	chr1-38252578-38253222	1.68602	0.0458958	Aff3 chr1-38252578-38253222
chr1	38358978	38985608	626631	*	0.0544982	Pdcl3	chr1-38358807-38359148	2.32149	0.0101302	Pdcl3 chr1-38358807-38359148
chr1	38384826	38664955	280130	*	-0.0514984	Aff3	chr1-38384689-38384962	-1.84057	0.0328423	Aff3 chr1-38384689-38384962
chr1	38427641	38898161	470521	*	0.0514301	Chst10	chr1-38427446-38427835	2.4106	0.00796313	Chst10 chr1-38427446-38427835
chr1	38437902	38664955	227054	*	-0.0649376	Aff3	chr1-38437762-38438042	-2.32362	0.010073	Aff3 chr1-38437762-38438042
chr1	38495379	39367842	872464	*	-0.0610633	Rpl31	chr1-38495131-38495626	-2.22617	0.0130013	Rpl31 chr1-38495131-38495626
chr1	38529082	38985608	456527	*	0.0646515	Pdcl3	chr1-38528734-38529430	2.88281	0.00197074	Pdcl3 chr1-38528734-38529430
chr1	38557778	39367842	810065	*	-0.0527699	Rpl31	chr1-38557283-38558272	-2.53323	0.00565088	Rpl31 chr1-38557283-38558272
chr1	38563815	39367842	804028	*	-0.0613742	Rpl31	chr1-38563512-38564118	-2.45564	0.00703177	Rpl31 chr1-38563512-38564118
chr1	38586453	38898161	311709	*	0.0766406	Chst10	chr1-38586098-38586807	2.84721	0.00220522	Chst10 chr1-38586098-38586807
chr1	38632731	39367842	735112	*	0.0872452	Rpl31	chr1-38632395-38633067	3.39081	0.00034843	Rpl31 chr1-38632395-38633067
chr1	38647496	39478755	831260	*	0.181241	Tbc1d8	chr1-38647274-38647718	1.92302	0.0272388	Tbc1d8 chr1-38647274-38647718
chr1	38649331	38664955	15625	*	-0.0748292	Aff3	chr1-38649162-38649499	-2.08928	0.0183412	Aff3 chr1-38649162-38649499
chr1	38657770	38898161	240392	*	0.0564724	Chst10	chr1-38657349-38658190	2.52585	0.00577094	Chst10 chr1-38657349-38658190
chr1	38657770	39367842	710073	*	0.0502727	Rpl31	chr1-38657349-38658190	1.78941	0.0367743	Rpl31 chr1-38657349-38658190
chr1	38664955	38694324	29370	*	0.0793455	Aff3	chr1-38693964-38694683	1.70286	0.044297	Aff3 chr1-38693964-38694683
chr1	38664955	38902668	237714	*	-0.10353	Aff3	chr1-38902406-38902929	-2.46098	0.00692789	Aff3 chr1-38902406-38902929
chr1	38664955	39091361	426407	*	0.0777508	Aff3	chr1-39090927-39091794	1.71273	0.0433808	Aff3 chr1-39090927-39091794
chr1	38664955	39430926	765972	*	-0.181406	Aff3	chr1-39430619-39431233	-3.81044	6.93598e-05	Aff3 chr1-39430619-39431233
chr1	38664955	39443870	778916	*	-0.0873387	Aff3	chr1-39443661-39444079	-1.76243	0.0389987	Aff3 chr1-39443661-39444079
chr1	38664955	39503324	838370	*	-0.111576	Aff3	chr1-39502809-39503839	-2.60286	0.00462244	Aff3 chr1-39502809-39503839
chr1	38664955	39559028	894074	*	0.0712639	Aff3	chr1-39558703-39559352	1.93142	0.0267156	Aff3 chr1-39558703-39559352
chr1	38664955	39590371	925417	*	-0.0719066	Aff3	chr1-39590270-39590471	-1.73905	0.0410126	Aff3 chr1-39590270-39590471
chr1	38664955	39614737	949783	*	-0.100136	Aff3	chr1-39614146-39615327	-1.89481	0.0290589	Aff3 chr1-39614146-39615327
chr1	38664955	39636241	971287	*	-0.0651886	Aff3	chr1-39635962-39636520	-1.72401	0.042353	Aff3 chr1-39635962-39636520
chr1	38671268	39534992	863725	*	0.0754313	Cnot11	chr1-38671027-38671508	2.88547	0.00195417	Cnot11 chr1-38671027-38671508
chr1	38723761	39193731	469971	*	0.0957953	Npas2	chr1-38723357-38724165	3.59653	0.000161245	Npas2 chr1-38723357-38724165
chr1	38776563	39577405	800843	*	0.0520129	Rnf149	chr1-38776461-38776664	1.94043	0.0261638	Rnf149 chr1-38776461-38776664
chr1	38777579	39478755	701177	*	0.263637	Tbc1d8	chr1-38777014-38778143	2.58022	0.00493682	Tbc1d8 chr1-38777014-38778143
chr1	38835076	39193731	358656	*	0.0684502	Npas2	chr1-38834976-38835175	2.62594	0.0043205	Npas2 chr1-38834976-38835175
chr1	38848116	38898161	50046	*	0.109082	Chst10	chr1-38847875-38848357	4.73973	1.07003e-06	Chst10 chr1-38847875-38848357
chr1	38848116	39552002	703887	*	0.132802	Gm15832	chr1-38847875-38848357	7.37287	8.34973e-14	Gm15832 chr1-38847875-38848357
chr1	38856196	38985608	129413	*	0.0687286	Pdcl3	chr1-38855858-38856533	2.93624	0.00166109	Pdcl3 chr1-38855858-38856533
chr1	38862273	39193731	331459	*	0.0812428	Npas2	chr1-38861966-38862579	2.89573	0.00189138	Npas2 chr1-38861966-38862579
chr1	38898161	38934821	36661	*	0.0546306	Chst10	chr1-38934614-38935027	1.80485	0.0355493	Chst10 chr1-38934614-38935027
chr1	38898161	39006961	108801	*	0.0617822	Chst10	chr1-39006765-39007156	2.52418	0.0057984	Chst10 chr1-39006765-39007156
chr1	38898161	39097717	199557	*	0.0609494	Chst10	chr1-39097515-39097918	2.66701	0.00382649	Chst10 chr1-39097515-39097918
chr1	38898161	39122906	224746	*	0.0798815	Chst10	chr1-39122300-39123512	3.55109	0.000191822	Chst10 chr1-39122300-39123512
chr1	38898161	39735985	837825	*	0.0685611	Chst10	chr1-39735389-39736580	3.29668	0.000489175	Chst10 chr1-39735389-39736580
chr1	38898161	39886422	988262	*	0.0844019	Chst10	chr1-39886299-39886544	3.39505	0.000343085	Chst10 chr1-39886299-39886544
chr1	38902668	39478755	576088	*	0.255781	Tbc1d8	chr1-38902406-38902929	2.78063	0.0027127	Tbc1d8 chr1-38902406-38902929
chr1	38902668	39900913	998246	*	0.0599287	Map4k4	chr1-38902406-38902929	1.84295	0.0326681	Map4k4 chr1-38902406-38902929
chr1	38934821	39534992	600172	*	0.0810657	Cnot11	chr1-38934614-38935027	3.40571	0.000329958	Cnot11 chr1-38934614-38935027
chr1	38934821	39552002	617182	*	0.0500012	Gm15832	chr1-38934614-38935027	1.80726	0.0353611	Gm15832 chr1-38934614-38935027
chr1	38985608	39378055	392448	*	0.0712325	Pdcl3	chr1-39377939-39378170	2.99361	0.0013785	Pdcl3 chr1-39377939-39378170
chr1	38985608	39911577	925970	*	0.0619097	Pdcl3	chr1-39911362-39911791	2.74866	0.00299201	Pdcl3 chr1-39911362-39911791
chr1	38985608	39950231	964624	*	0.0567261	Pdcl3	chr1-39949979-39950483	2.21066	0.0135297	Pdcl3 chr1-39949979-39950483
chr1	38985608	39960903	975296	*	0.0555525	Pdcl3	chr1-39960239-39961566	2.12457	0.0168113	Pdcl3 chr1-39960239-39961566
chr1	39006961	39367842	360882	*	-0.053021	Rpl31	chr1-39006765-39007156	-2.28269	0.0112242	Rpl31 chr1-39006765-39007156
chr1	39042322	39900913	858592	*	-0.0565591	Map4k4	chr1-39042021-39042622	-2.4802	0.00656548	Map4k4 chr1-39042021-39042622
chr1	39069600	39900913	831314	*	0.0514818	Map4k4	chr1-39069207-39069993	2.05318	0.0200275	Map4k4 chr1-39069207-39069993
chr1	39122906	39534992	412087	*	0.0699045	Cnot11	chr1-39122300-39123512	3.00491	0.0013283	Cnot11 chr1-39122300-39123512
chr1	39122906	39577405	454500	*	0.0951078	Rnf149	chr1-39122300-39123512	3.4902	0.00024133	Rnf149 chr1-39122300-39123512
chr1	39186291	39193731	7441	*	0.0889131	Npas2	chr1-39185583-39186999	3.89751	4.8594e-05	Npas2 chr1-39185583-39186999
chr1	39186291	39577405	391115	*	0.0556951	Rnf149	chr1-39185583-39186999	2.01375	0.0220178	Rnf149 chr1-39185583-39186999
chr1	39193731	39234967	41237	*	0.146104	Npas2	chr1-39234506-39235428	4.63913	1.74937e-06	Npas2 chr1-39234506-39235428
chr1	39193731	39313846	120116	*	0.0981042	Npas2	chr1-39313719-39313972	3.49051	0.000241051	Npas2 chr1-39313719-39313972
chr1	39193731	39650767	457037	*	0.0886916	Npas2	chr1-39650077-39651457	2.15393	0.0156228	Npas2 chr1-39650077-39651457
chr1	39193731	40022712	828982	*	0.0509116	Npas2	chr1-40022399-40023024	1.84349	0.0326289	Npas2 chr1-40022399-40023024
chr1	39193731	40129678	935948	*	0.0603593	Npas2	chr1-40129361-40129995	2.3337	0.0098056	Npas2 chr1-40129361-40129995
chr1	39193731	40161302	967572	*	0.0782621	Npas2	chr1-40161027-40161577	1.96508	0.0247026	Npas2 chr1-40161027-40161577
chr1	39227839	39577405	349567	*	0.0555215	Rnf149	chr1-39227727-39227950	2.1562	0.0155341	Rnf149 chr1-39227727-39227950
chr1	39313846	39478755	164910	*	0.152135	Tbc1d8	chr1-39313719-39313972	1.72703	0.0420811	Tbc1d8 chr1-39313719-39313972
chr1	39321609	39900913	579305	*	0.0703724	Map4k4	chr1-39321479-39321739	2.35338	0.00930186	Map4k4 chr1-39321479-39321739
chr1	39345300	39367842	22543	*	0.0641807	Rpl31	chr1-39344993-39345606	2.38921	0.00844237	Rpl31 chr1-39344993-39345606
chr1	39345300	40074079	728780	*	0.0600592	Il1r2	chr1-39344993-39345606	1.9734	0.0242251	Il1r2 chr1-39344993-39345606
chr1	39367842	39381189	13348	*	0.0576008	Rpl31	chr1-39381031-39381346	1.73795	0.0411095	Rpl31 chr1-39381031-39381346
chr1	39367842	39487578	119737	*	0.0633278	Rpl31	chr1-39487439-39487717	2.19643	0.0140305	Rpl31 chr1-39487439-39487717
chr1	39367842	39559028	191187	*	0.0552445	Rpl31	chr1-39558703-39559352	2.21538	0.0133669	Rpl31 chr1-39558703-39559352
chr1	39367842	39597165	229324	*	0.0596804	Rpl31	chr1-39596996-39597334	2.21921	0.0132363	Rpl31 chr1-39596996-39597334
chr1	39367842	39664482	296641	*	-0.0524343	Rpl31	chr1-39664379-39664585	-2.11436	0.0172421	Rpl31 chr1-39664379-39664585
chr1	39367842	39701388	333547	*	0.0584121	Rpl31	chr1-39701264-39701511	2.40474	0.00809193	Rpl31 chr1-39701264-39701511
chr1	39367842	39702800	334959	*	0.056134	Rpl31	chr1-39702313-39703286	1.9558	0.0252442	Rpl31 chr1-39702313-39703286
chr1	39367842	39847293	479452	*	-0.0619241	Rpl31	chr1-39847081-39847504	-2.65061	0.00401727	Rpl31 chr1-39847081-39847504
chr1	39367842	39886422	518581	*	0.0683099	Rpl31	chr1-39886299-39886544	2.64085	0.00413495	Rpl31 chr1-39886299-39886544
chr1	39367842	39900993	533152	*	0.0507018	Rpl31	chr1-39900255-39901731	1.80179	0.035789	Rpl31 chr1-39900255-39901731
chr1	39367842	40211032	843191	*	-0.0513636	Rpl31	chr1-40210591-40211472	-1.89927	0.0287647	Rpl31 chr1-40210591-40211472
chr1	39383398	40074079	690682	*	0.123314	Il1r2	chr1-39383211-39383584	3.02349	0.0012494	Il1r2 chr1-39383211-39383584
chr1	39402030	39478755	76726	*	0.189431	Tbc1d8	chr1-39401845-39402215	1.88715	0.0295699	Tbc1d8 chr1-39401845-39402215
chr1	39402030	39577405	175376	*	0.0676858	Rnf149	chr1-39401845-39402215	2.82938	0.0023319	Rnf149 chr1-39401845-39402215
chr1	39408672	39478755	70084	*	0.238655	Tbc1d8	chr1-39408334-39409010	2.6641	0.00385975	Tbc1d8 chr1-39408334-39409010
chr1	39408672	40225080	816409	*	0.0873307	Il1r1	chr1-39408334-39409010	2.48238	0.00652543	Il1r1 chr1-39408334-39409010
chr1	39418020	40225080	807061	*	0.0889561	Il1r1	chr1-39417668-39418372	2.38961	0.00843322	Il1r1 chr1-39417668-39418372
chr1	39418020	40324610	906591	*	0.0545915	Il1rl2	chr1-39417668-39418372	1.66337	0.0481192	Il1rl2 chr1-39417668-39418372
chr1	39424703	39478755	54053	*	0.185936	Tbc1d8	chr1-39424522-39424884	1.75478	0.0396485	Tbc1d8 chr1-39424522-39424884
chr1	39424703	40074079	649377	*	0.0682637	Il1r2	chr1-39424522-39424884	2.47512	0.00665965	Il1r2 chr1-39424522-39424884
chr1	39430926	39478755	47830	*	0.406867	Tbc1d8	chr1-39430619-39431233	4.78762	8.43871e-07	Tbc1d8 chr1-39430619-39431233
chr1	39430926	39900913	469988	*	0.112517	Map4k4	chr1-39430619-39431233	3.79494	7.38405e-05	Map4k4 chr1-39430619-39431233
chr1	39435567	39478755	43189	*	0.235354	Tbc1d8	chr1-39435422-39435711	2.24022	0.0125383	Tbc1d8 chr1-39435422-39435711
chr1	39435567	40074079	638513	*	0.120157	Il1r2	chr1-39435422-39435711	4.15496	1.6267e-05	Il1r2 chr1-39435422-39435711
chr1	39443870	40225080	781211	*	0.102418	Il1r1	chr1-39443661-39444079	4.00777	3.06474e-05	Il1r1 chr1-39443661-39444079
chr1	39455669	39534992	79324	*	0.0509234	Cnot11	chr1-39455350-39455987	1.76036	0.0391732	Cnot11 chr1-39455350-39455987
chr1	39463104	40074079	610976	*	0.205767	Il1r2	chr1-39462999-39463208	5.82754	2.81257e-09	Il1r2 chr1-39462999-39463208
chr1	39463104	40324610	861507	*	0.122443	Il1rl2	chr1-39462999-39463208	3.76114	8.45711e-05	Il1rl2 chr1-39462999-39463208
chr1	39478555	40324610	846056	*	0.0661183	Il1rl2	chr1-39477987-39479122	2.34758	0.00944794	Il1rl2 chr1-39477987-39479122
chr1	39478755	39493476	14722	*	0.226218	Tbc1d8	chr1-39493062-39493889	2.00143	0.0226731	Tbc1d8 chr1-39493062-39493889
chr1	39478755	39503324	24570	*	0.344081	Tbc1d8	chr1-39502809-39503839	3.68748	0.000113241	Tbc1d8 chr1-39502809-39503839
chr1	39478755	39714912	236158	*	0.204386	Tbc1d8	chr1-39714804-39715019	1.71855	0.0428481	Tbc1d8 chr1-39714804-39715019
chr1	39478755	39761661	282907	*	0.197439	Tbc1d8	chr1-39760993-39762329	2.44061	0.00733126	Tbc1d8 chr1-39760993-39762329
chr1	39478755	39782042	303288	*	0.378559	Tbc1d8	chr1-39781838-39782245	3.62131	0.000146559	Tbc1d8 chr1-39781838-39782245
chr1	39478755	39784857	306103	*	0.215207	Tbc1d8	chr1-39784718-39784995	2.06398	0.0195097	Tbc1d8 chr1-39784718-39784995
chr1	39478755	39847293	368539	*	0.251095	Tbc1d8	chr1-39847081-39847504	2.35459	0.00927145	Tbc1d8 chr1-39847081-39847504
chr1	39478755	39851290	372536	*	0.316359	Tbc1d8	chr1-39851100-39851479	3.35927	0.00039075	Tbc1d8 chr1-39851100-39851479
chr1	39478755	39859428	380674	*	0.128857	Tbc1d8	chr1-39859300-39859555	1.968	0.0245338	Tbc1d8 chr1-39859300-39859555
chr1	39478755	39918184	439430	*	-0.12502	Tbc1d8	chr1-39917468-39918899	-1.93342	0.026592	Tbc1d8 chr1-39917468-39918899
chr1	39478755	39969183	490429	*	0.218969	Tbc1d8	chr1-39969038-39969327	1.98717	0.0234517	Tbc1d8 chr1-39969038-39969327
chr1	39478755	40064717	585963	*	0.253835	Tbc1d8	chr1-40064542-40064891	1.96134	0.0249197	Tbc1d8 chr1-40064542-40064891
chr1	39478755	40081194	602440	*	0.191366	Tbc1d8	chr1-40081076-40081311	1.90275	0.0285363	Tbc1d8 chr1-40081076-40081311
chr1	39478755	40087632	608878	*	0.216032	Tbc1d8	chr1-40087472-40087792	1.95618	0.0252222	Tbc1d8 chr1-40087472-40087792
chr1	39478755	40122220	643466	*	0.187982	Tbc1d8	chr1-40122060-40122379	2.13149	0.0165245	Tbc1d8 chr1-40122060-40122379
chr1	39478755	40211032	732278	*	0.22158	Tbc1d8	chr1-40210591-40211472	1.75676	0.0394796	Tbc1d8 chr1-40210591-40211472
chr1	39478755	40230508	751754	*	0.20506	Tbc1d8	chr1-40230281-40230734	1.74873	0.040169	Tbc1d8 chr1-40230281-40230734
chr1	39478755	40240677	761923	*	0.290901	Tbc1d8	chr1-40240393-40240960	2.86622	0.002077	Tbc1d8 chr1-40240393-40240960
chr1	39478755	40252624	773870	*	0.139816	Tbc1d8	chr1-40252472-40252776	2.107	0.0175587	Tbc1d8 chr1-40252472-40252776
chr1	39478755	40294516	815762	*	0.174218	Tbc1d8	chr1-40294416-40294615	1.68739	0.045764	Tbc1d8 chr1-40294416-40294615
chr1	39478755	40295027	816273	*	0.297579	Tbc1d8	chr1-40294825-40295228	2.83944	0.00225967	Tbc1d8 chr1-40294825-40295228
chr1	39478755	40315577	836823	*	0.200056	Tbc1d8	chr1-40315268-40315886	1.69364	0.0451666	Tbc1d8 chr1-40315268-40315886
chr1	39478755	40346621	867867	*	0.174191	Tbc1d8	chr1-40346503-40346738	2.05837	0.0197773	Tbc1d8 chr1-40346503-40346738
chr1	39478755	40353177	874423	*	0.151413	Tbc1d8	chr1-40353046-40353307	1.77562	0.037898	Tbc1d8 chr1-40353046-40353307
chr1	39478755	40354775	876021	*	0.276941	Tbc1d8	chr1-40354594-40354955	2.38189	0.00861194	Tbc1d8 chr1-40354594-40354955
chr1	39478755	40355880	877126	*	0.27614	Tbc1d8	chr1-40355426-40356333	2.18735	0.0143585	Tbc1d8 chr1-40355426-40356333
chr1	39478755	40404928	926174	*	0.14898	Tbc1d8	chr1-40404674-40405181	2.46168	0.00691443	Tbc1d8 chr1-40404674-40405181
chr1	39478755	40412593	933839	*	0.102353	Tbc1d8	chr1-40412441-40412744	1.82146	0.0342684	Tbc1d8 chr1-40412441-40412744
chr1	39478755	40413886	935132	*	0.11385	Tbc1d8	chr1-40413778-40413993	1.66556	0.0479001	Tbc1d8 chr1-40413778-40413993
chr1	39487578	40074079	586502	*	0.0633467	Il1r2	chr1-39487439-39487717	2.15025	0.0157678	Il1r2 chr1-39487439-39487717
chr1	39493476	40074079	580604	*	0.0766308	Il1r2	chr1-39493062-39493889	2.85136	0.00217663	Il1r2 chr1-39493062-39493889
chr1	39503324	39900913	397590	*	0.074228	Map4k4	chr1-39502809-39503839	2.20154	0.0138489	Map4k4 chr1-39502809-39503839
chr1	39503324	40074079	570756	*	0.0579919	Il1r2	chr1-39502809-39503839	2.2331	0.0127712	Il1r2 chr1-39502809-39503839
chr1	39503324	40465552	962229	*	-0.0735743	Il18r1	chr1-39502809-39503839	-1.87819	0.0301779	Il18r1 chr1-39502809-39503839
chr1	39509993	40465552	955560	*	-0.0658696	Il18r1	chr1-39509647-39510339	-1.98374	0.0236426	Il18r1 chr1-39509647-39510339
chr1	39511941	40225080	713140	*	0.0648024	Il1r1	chr1-39511777-39512104	1.96245	0.0248552	Il1r1 chr1-39511777-39512104
chr1	39522650	40515362	992713	*	0.0620817	Il18rap	chr1-39522421-39522879	1.65966	0.0484918	Il18rap chr1-39522421-39522879
chr1	39534992	39578731	43740	*	0.0624947	Cnot11	chr1-39578598-39578864	2.41873	0.00778736	Cnot11 chr1-39578598-39578864
chr1	39534992	39597165	62174	*	0.0875153	Cnot11	chr1-39596996-39597334	4.27135	9.71455e-06	Cnot11 chr1-39596996-39597334
chr1	39534992	39702800	167809	*	0.0535928	Cnot11	chr1-39702313-39703286	2.14969	0.0157901	Cnot11 chr1-39702313-39703286
chr1	39534992	39954822	419831	*	0.0611232	Cnot11	chr1-39954351-39955293	2.29171	0.0109612	Cnot11 chr1-39954351-39955293
chr1	39534992	40084617	549626	*	0.0737033	Cnot11	chr1-40084429-40084805	2.55692	0.00528015	Cnot11 chr1-40084429-40084805
chr1	39534992	40346621	811630	*	0.0657627	Cnot11	chr1-40346503-40346738	2.39553	0.00829825	Cnot11 chr1-40346503-40346738
chr1	39534992	40391569	856578	*	0.0625455	Cnot11	chr1-40391419-40391718	2.49446	0.00630747	Cnot11 chr1-40391419-40391718
chr1	39534992	40451732	916741	*	0.0906105	Cnot11	chr1-40451604-40451860	2.68916	0.00358157	Cnot11 chr1-40451604-40451860
chr1	39552002	39696480	144479	*	0.070782	Gm15832	chr1-39696297-39696662	2.52088	0.00585312	Gm15832 chr1-39696297-39696662
chr1	39552002	39735985	183984	*	0.0871356	Gm15832	chr1-39735389-39736580	3.65259	0.000129804	Gm15832 chr1-39735389-39736580
chr1	39552002	39889375	337374	*	0.0559835	Gm15832	chr1-39889249-39889501	2.49773	0.0062495	Gm15832 chr1-39889249-39889501
chr1	39552002	39904840	352839	*	0.128015	Gm15832	chr1-39904701-39904978	5.71239	5.57009e-09	Gm15832 chr1-39904701-39904978
chr1	39552002	40266623	714622	*	0.070134	Gm15832	chr1-40266424-40266821	3.01042	0.00130444	Gm15832 chr1-40266424-40266821
chr1	39552002	40397533	845532	*	0.0642546	Gm15832	chr1-40397409-40397656	2.83605	0.00228373	Gm15832 chr1-40397409-40397656
chr1	39552002	40441923	889922	*	0.051151	Gm15832	chr1-40441711-40442134	2.03677	0.0208366	Gm15832 chr1-40441711-40442134
chr1	39555748	39577405	21658	*	0.0706178	Rnf149	chr1-39555088-39556408	2.82077	0.00239545	Rnf149 chr1-39555088-39556408
chr1	39555748	40465552	909805	*	-0.0803867	Il18r1	chr1-39555088-39556408	-2.12602	0.0167508	Il18r1 chr1-39555088-39556408
chr1	39571780	40515362	943583	*	0.103264	Il18rap	chr1-39571619-39571941	2.80406	0.00252319	Il18rap chr1-39571619-39571941
chr1	39577405	39702800	125396	*	0.0545379	Rnf149	chr1-39702313-39703286	2.09338	0.0181575	Rnf149 chr1-39702313-39703286
chr1	39577405	40054055	476651	*	0.0729184	Rnf149	chr1-40053885-40054225	2.31595	0.0102805	Rnf149 chr1-40053885-40054225
chr1	39577405	40268728	691324	*	0.0528428	Rnf149	chr1-40268574-40268881	1.88827	0.029495	Rnf149 chr1-40268574-40268881
chr1	39577405	40353177	775773	*	0.0582953	Rnf149	chr1-40353046-40353307	2.42338	0.00768845	Rnf149 chr1-40353046-40353307
chr1	39578731	40324610	745880	*	0.0567632	Il1rl2	chr1-39578598-39578864	2.79277	0.0026129	Il1rl2 chr1-39578598-39578864
chr1	39590371	40074079	483709	*	0.0679085	Il1r2	chr1-39590270-39590471	2.54265	0.00550082	Il1r2 chr1-39590270-39590471
chr1	39608566	40465552	856987	*	0.05875	Il18r1	chr1-39608378-39608753	2.31681	0.0102571	Il18r1 chr1-39608378-39608753
chr1	39608566	40515362	906797	*	0.111373	Il18rap	chr1-39608378-39608753	3.88807	5.05213e-05	Il18rap chr1-39608378-39608753
chr1	39614737	40074079	459343	*	0.083289	Il1r2	chr1-39614146-39615327	2.94788	0.00159979	Il1r2 chr1-39614146-39615327
chr1	39614737	40225080	610344	*	0.0984666	Il1r1	chr1-39614146-39615327	2.58172	0.00491552	Il1r1 chr1-39614146-39615327
chr1	39614737	40324610	709874	*	0.0760418	Il1rl2	chr1-39614146-39615327	3.204	0.000677665	Il1rl2 chr1-39614146-39615327
chr1	39614737	40580081	965345	*	0.161508	Slc9a4	chr1-39614146-39615327	3.72869	9.62399e-05	Slc9a4 chr1-39614146-39615327
chr1	39680718	40074079	393362	*	0.0782007	Il1r2	chr1-39680577-39680859	2.65692	0.00394288	Il1r2 chr1-39680577-39680859
chr1	39696480	40324610	628131	*	0.0601326	Il1rl2	chr1-39696297-39696662	2.14084	0.0161435	Il1rl2 chr1-39696297-39696662
chr1	39701388	40074079	372692	*	0.0765113	Il1r2	chr1-39701264-39701511	1.98593	0.0235208	Il1r2 chr1-39701264-39701511
chr1	39713760	39900913	187154	*	0.056459	Map4k4	chr1-39713125-39714395	1.7145	0.0432188	Map4k4 chr1-39713125-39714395
chr1	39714912	40225080	510169	*	0.0774113	Il1r1	chr1-39714804-39715019	2.42907	0.00756882	Il1r1 chr1-39714804-39715019
chr1	39761661	39900913	139253	*	0.0595183	Map4k4	chr1-39760993-39762329	1.76758	0.0385655	Map4k4 chr1-39760993-39762329
chr1	39761661	40580081	818421	*	0.070805	Slc9a4	chr1-39760993-39762329	1.96944	0.0244511	Slc9a4 chr1-39760993-39762329
chr1	39761661	40680574	918914	*	0.0670353	Slc9a2	chr1-39760993-39762329	1.80002	0.0359287	Slc9a2 chr1-39760993-39762329
chr1	39772488	39900913	128426	*	0.0502424	Map4k4	chr1-39772300-39772676	1.94077	0.0261431	Map4k4 chr1-39772300-39772676
chr1	39782042	39900913	118872	*	0.117367	Map4k4	chr1-39781838-39782245	3.52519	0.000211589	Map4k4 chr1-39781838-39782245
chr1	39820658	39900913	80256	*	0.0628792	Map4k4	chr1-39820478-39820838	2.00563	0.0224478	Map4k4 chr1-39820478-39820838
chr1	39824791	39900913	76123	*	0.0561738	Map4k4	chr1-39824643-39824939	1.81736	0.0345807	Map4k4 chr1-39824643-39824939
chr1	39824791	40225080	400290	*	0.071092	Il1r1	chr1-39824643-39824939	2.44557	0.00723121	Il1r1 chr1-39824643-39824939
chr1	39847293	39900913	53621	*	0.0903759	Map4k4	chr1-39847081-39847504	2.85963	0.0021207	Map4k4 chr1-39847081-39847504
chr1	39847293	40225080	377788	*	0.0690802	Il1r1	chr1-39847081-39847504	1.92623	0.027038	Il1r1 chr1-39847081-39847504
chr1	39847293	40580081	732789	*	0.0889818	Slc9a4	chr1-39847081-39847504	1.87578	0.0303431	Slc9a4 chr1-39847081-39847504
chr1	39851290	39900913	49624	*	0.114689	Map4k4	chr1-39851100-39851479	3.79804	7.29237e-05	Map4k4 chr1-39851100-39851479
chr1	39851290	40465552	614263	*	-0.0642789	Il18r1	chr1-39851100-39851479	-1.66306	0.0481499	Il18r1 chr1-39851100-39851479
chr1	39851290	40580081	728792	*	0.165859	Slc9a4	chr1-39851100-39851479	3.68072	0.000116289	Slc9a4 chr1-39851100-39851479
chr1	39885757	39900913	15157	*	0.0644274	Map4k4	chr1-39885513-39886000	2.01551	0.0219257	Map4k4 chr1-39885513-39886000
chr1	39896998	40324610	427613	*	-0.0511724	Il1rl2	chr1-39896496-39897499	-2.18791	0.0143381	Il1rl2 chr1-39896496-39897499
chr1	39900913	39960903	59991	*	0.0664955	Map4k4	chr1-39960239-39961566	2.11805	0.0170853	Map4k4 chr1-39960239-39961566
chr1	39900913	40064717	163805	*	0.0672743	Map4k4	chr1-40064542-40064891	1.81606	0.0346802	Map4k4 chr1-40064542-40064891
chr1	39900913	40087632	186720	*	0.0613146	Map4k4	chr1-40087472-40087792	1.68363	0.0461266	Map4k4 chr1-40087472-40087792
chr1	39900913	40122220	221308	*	0.0779193	Map4k4	chr1-40122060-40122379	2.31069	0.010425	Map4k4 chr1-40122060-40122379
chr1	39900913	40129678	228766	*	0.0608787	Map4k4	chr1-40129361-40129995	1.64984	0.0494876	Map4k4 chr1-40129361-40129995
chr1	39900913	40224923	324011	*	0.0622053	Map4k4	chr1-40224726-40225120	1.72495	0.0422683	Map4k4 chr1-40224726-40225120
chr1	39900913	40230508	329596	*	0.0712467	Map4k4	chr1-40230281-40230734	1.92782	0.0269388	Map4k4 chr1-40230281-40230734
chr1	39900913	40240677	339765	*	0.0930968	Map4k4	chr1-40240393-40240960	2.8585	0.00212823	Map4k4 chr1-40240393-40240960
chr1	39900913	40295027	394115	*	0.0734776	Map4k4	chr1-40294825-40295228	1.84071	0.0328323	Map4k4 chr1-40294825-40295228
chr1	39900913	40315577	414665	*	0.087625	Map4k4	chr1-40315268-40315886	2.74101	0.00306255	Map4k4 chr1-40315268-40315886
chr1	39900913	40355880	454968	*	0.0691482	Map4k4	chr1-40355426-40356333	1.7701	0.0383551	Map4k4 chr1-40355426-40356333
chr1	39900913	40441923	541011	*	0.0685873	Map4k4	chr1-40441711-40442134	1.92791	0.0269332	Map4k4 chr1-40441711-40442134
chr1	39900913	40473779	572867	*	0.0710615	Map4k4	chr1-40473501-40474057	2.18246	0.0145379	Map4k4 chr1-40473501-40474057
chr1	39900913	40600692	699780	*	0.0539707	Map4k4	chr1-40600439-40600944	1.6973	0.0448203	Map4k4 chr1-40600439-40600944
chr1	39900913	40619264	718352	*	0.0586493	Map4k4	chr1-40619164-40619363	2.02808	0.0212761	Map4k4 chr1-40619164-40619363
chr1	39900913	40657992	757080	*	0.0646176	Map4k4	chr1-40657668-40658316	1.7482	0.0402144	Map4k4 chr1-40657668-40658316
chr1	39900993	40680574	779582	*	0.121282	Slc9a2	chr1-39900255-39901731	2.20556	0.0137073	Slc9a2 chr1-39900255-39901731
chr1	39904840	40680574	775735	*	0.0687622	Slc9a2	chr1-39904701-39904978	1.70739	0.0438744	Slc9a2 chr1-39904701-39904978
chr1	39907126	40790687	883562	*	0.0641494	Mfsd9	chr1-39906918-39907333	2.80651	0.00250405	Mfsd9 chr1-39906918-39907333
chr1	39918184	40429570	511387	*	-0.0584797	Il1rl1	chr1-39917468-39918899	-2.15696	0.0155046	Il1rl1 chr1-39917468-39918899
chr1	39944525	40324610	380086	*	0.0516757	Il1rl2	chr1-39944214-39944836	1.74122	0.0408224	Il1rl2 chr1-39944214-39944836
chr1	39960903	40580081	619179	*	0.126332	Slc9a4	chr1-39960239-39961566	3.90963	4.62188e-05	Slc9a4 chr1-39960239-39961566
chr1	39987012	40515362	528351	*	0.118434	Il18rap	chr1-39986808-39987215	2.33973	0.00964885	Il18rap chr1-39986808-39987215
chr1	40002361	40429570	427210	*	0.11902	Il1rl1	chr1-40002115-40002606	4.62363	1.88543e-06	Il1rl1 chr1-40002115-40002606
chr1	40008187	40225080	216894	*	0.0710862	Il1r1	chr1-40007984-40008390	2.01065	0.0221814	Il1r1 chr1-40007984-40008390
chr1	40008187	40429570	421384	*	0.0566535	Il1rl1	chr1-40007984-40008390	2.52681	0.00575519	Il1rl1 chr1-40007984-40008390
chr1	40022712	40429570	406859	*	0.0594827	Il1rl1	chr1-40022399-40023024	2.07011	0.0192212	Il1rl1 chr1-40022399-40023024
chr1	40028436	40515362	486927	*	0.0797725	Il18rap	chr1-40028203-40028669	2.52945	0.0057121	Il18rap chr1-40028203-40028669
chr1	40045866	40074079	28214	*	0.0651833	Il1r2	chr1-40045498-40046234	2.59711	0.00470062	Il1r2 chr1-40045498-40046234
chr1	40056101	40429570	373470	*	0.152353	Il1rl1	chr1-40055839-40056363	4.50541	3.31222e-06	Il1rl1 chr1-40055839-40056363
chr1	40056101	40580081	523981	*	0.0919258	Slc9a4	chr1-40055839-40056363	2.28939	0.0110285	Slc9a4 chr1-40055839-40056363
chr1	40059283	40074079	14797	*	0.0912294	Il1r2	chr1-40059023-40059542	3.30222	0.00047961	Il1r2 chr1-40059023-40059542
chr1	40059283	40429570	370288	*	0.0716459	Il1rl1	chr1-40059023-40059542	2.76005	0.00288962	Il1rl1 chr1-40059023-40059542
chr1	40074079	40081194	7116	*	0.0931308	Il1r2	chr1-40081076-40081311	2.74677	0.00300925	Il1r2 chr1-40081076-40081311
chr1	40074079	40084617	10539	*	0.0997667	Il1r2	chr1-40084429-40084805	3.47686	0.000253663	Il1r2 chr1-40084429-40084805
chr1	40074079	40085670	11592	*	0.071477	Il1r2	chr1-40085136-40086203	3.17675	0.000744675	Il1r2 chr1-40085136-40086203
chr1	40074079	40087632	13554	*	0.13096	Il1r2	chr1-40087472-40087792	3.48153	0.000249283	Il1r2 chr1-40087472-40087792
chr1	40074079	40116462	42384	*	0.0940879	Il1r2	chr1-40116119-40116805	4.02564	2.84109e-05	Il1r2 chr1-40116119-40116805
chr1	40074079	40228027	153949	*	0.077249	Il1r2	chr1-40227771-40228282	2.29268	0.0109333	Il1r2 chr1-40227771-40228282
chr1	40074079	40355880	281802	*	0.206893	Il1r2	chr1-40355426-40356333	8.3742	2.77992e-17	Il1r2 chr1-40355426-40356333
chr1	40074079	40427442	353364	*	0.0591554	Il1r2	chr1-40427315-40427568	1.95816	0.0251057	Il1r2 chr1-40427315-40427568
chr1	40074079	40441923	367845	*	0.128913	Il1r2	chr1-40441711-40442134	4.2221	1.21019e-05	Il1r2 chr1-40441711-40442134
chr1	40074079	40469966	395888	*	0.109976	Il1r2	chr1-40469695-40470237	4.63125	1.81733e-06	Il1r2 chr1-40469695-40470237
chr1	40074079	40479594	405516	*	0.0641408	Il1r2	chr1-40479305-40479883	1.87731	0.030238	Il1r2 chr1-40479305-40479883
chr1	40085670	40429570	343901	*	0.066529	Il1rl1	chr1-40085136-40086203	2.59241	0.00476524	Il1rl1 chr1-40085136-40086203
chr1	40085670	40580081	494412	*	0.0988777	Slc9a4	chr1-40085136-40086203	1.67684	0.0467872	Slc9a4 chr1-40085136-40086203
chr1	40087632	40580081	492450	*	0.0793711	Slc9a4	chr1-40087472-40087792	1.94484	0.0258972	Slc9a4 chr1-40087472-40087792
chr1	40115407	40515362	399956	*	0.0668964	Il18rap	chr1-40114998-40115815	2.0253	0.0214181	Il18rap chr1-40114998-40115815
chr1	40129678	40225080	95403	*	0.0629229	Il1r1	chr1-40129361-40129995	2.08222	0.0186613	Il1r1 chr1-40129361-40129995
chr1	40129678	40580081	450404	*	0.0812683	Slc9a4	chr1-40129361-40129995	2.05818	0.0197865	Slc9a4 chr1-40129361-40129995
chr1	40161302	40429570	268269	*	0.0689749	Il1rl1	chr1-40161027-40161577	2.79539	0.00259185	Il1rl1 chr1-40161027-40161577
chr1	40161302	40515362	354061	*	0.0550372	Il18rap	chr1-40161027-40161577	1.82808	0.0337686	Il18rap chr1-40161027-40161577
chr1	40211032	40225080	14049	*	0.0968361	Il1r1	chr1-40210591-40211472	2.60898	0.00454067	Il1r1 chr1-40210591-40211472
chr1	40217200	40225080	7881	*	0.0647003	Il1r1	chr1-40217008-40217392	1.8814	0.0299585	Il1r1 chr1-40217008-40217392
chr1	40217200	40429570	212371	*	0.0955646	Il1rl1	chr1-40217008-40217392	2.06451	0.0194845	Il1rl1 chr1-40217008-40217392
chr1	40224923	40225080	158	*	0.198006	Il1r1	chr1-40224726-40225120	5.55502	1.3879e-08	Il1r1 chr1-40224726-40225120
chr1	40224923	40465552	240630	*	0.0727838	Il18r1	chr1-40224726-40225120	2.31543	0.0102948	Il18r1 chr1-40224726-40225120
chr1	40224923	40680574	455652	*	0.0893544	Slc9a2	chr1-40224726-40225120	2.18687	0.014376	Slc9a2 chr1-40224726-40225120
chr1	40225080	40228027	2948	*	0.111842	Il1r1	chr1-40227771-40228282	4.30561	8.3264e-06	Il1r1 chr1-40227771-40228282
chr1	40225080	40243660	18581	*	0.38727	Il1r1	chr1-40243468-40243851	12.3695	1.91133e-35	Il1r1 chr1-40243468-40243851
chr1	40225080	40250646	25567	*	0.0686958	Il1r1	chr1-40250521-40250770	1.86145	0.0313406	Il1r1 chr1-40250521-40250770
chr1	40225080	40262939	37860	*	0.133122	Il1r1	chr1-40262431-40263447	4.58329	2.28853e-06	Il1r1 chr1-40262431-40263447
chr1	40225080	40271201	46122	*	0.119611	Il1r1	chr1-40270875-40271527	3.62012	0.000147232	Il1r1 chr1-40270875-40271527
chr1	40225080	40284089	59010	*	0.208679	Il1r1	chr1-40283296-40284882	7.7242	5.62801e-15	Il1r1 chr1-40283296-40284882
chr1	40225080	40315577	90498	*	0.0969134	Il1r1	chr1-40315268-40315886	2.74963	0.00298311	Il1r1 chr1-40315268-40315886
chr1	40225080	40330558	105479	*	0.0921756	Il1r1	chr1-40330363-40330752	2.69624	0.00350637	Il1r1 chr1-40330363-40330752
chr1	40225080	40421373	196294	*	0.0726034	Il1r1	chr1-40421232-40421513	2.6138	0.00447707	Il1r1 chr1-40421232-40421513
chr1	40225080	40437277	212198	*	0.0705206	Il1r1	chr1-40436999-40437554	2.62932	0.00427778	Il1r1 chr1-40436999-40437554
chr1	40225080	40524239	299160	*	0.055703	Il1r1	chr1-40523895-40524582	2.2692	0.0116281	Il1r1 chr1-40523895-40524582
chr1	40225080	40619264	394185	*	0.0902515	Il1r1	chr1-40619164-40619363	2.829	0.00233467	Il1r1 chr1-40619164-40619363
chr1	40225080	40657992	432913	*	0.0627206	Il1r1	chr1-40657668-40658316	1.80674	0.0354012	Il1r1 chr1-40657668-40658316
chr1	40228027	40465552	237526	*	0.0785788	Il18r1	chr1-40227771-40228282	3.05632	0.00112034	Il18r1 chr1-40227771-40228282
chr1	40240677	40324610	83934	*	0.0585381	Il1rl2	chr1-40240393-40240960	2.40483	0.00808995	Il1rl2 chr1-40240393-40240960
chr1	40240677	40580081	339405	*	0.097336	Slc9a4	chr1-40240393-40240960	2.68146	0.00366508	Slc9a4 chr1-40240393-40240960
chr1	40243660	40465552	221893	*	0.0986414	Il18r1	chr1-40243468-40243851	3.74539	9.00559e-05	Il18r1 chr1-40243468-40243851
chr1	40250646	40324610	73965	*	0.0604619	Il1rl2	chr1-40250521-40250770	2.79745	0.00257535	Il1rl2 chr1-40250521-40250770
chr1	40266623	40790687	524065	*	0.0971076	Mfsd9	chr1-40266424-40266821	4.31473	7.98995e-06	Mfsd9 chr1-40266424-40266821
chr1	40268728	40680574	411847	*	0.189244	Slc9a2	chr1-40268574-40268881	4.54178	2.78908e-06	Slc9a2 chr1-40268574-40268881
chr1	40271201	40429570	158370	*	0.0581605	Il1rl1	chr1-40270875-40271527	1.77113	0.0382692	Il1rl1 chr1-40270875-40271527
chr1	40271201	40465552	194352	*	0.107252	Il18r1	chr1-40270875-40271527	3.11329	0.000925084	Il18r1 chr1-40270875-40271527
chr1	40271201	40680574	409374	*	0.185967	Slc9a2	chr1-40270875-40271527	4.71993	1.17962e-06	Slc9a2 chr1-40270875-40271527
chr1	40284089	40429570	145482	*	0.0818328	Il1rl1	chr1-40283296-40284882	3.5578	0.000186988	Il1rl1 chr1-40283296-40284882
chr1	40284089	40465552	181464	*	0.201481	Il18r1	chr1-40283296-40284882	4.86358	5.7642e-07	Il18r1 chr1-40283296-40284882
chr1	40284089	40515362	231274	*	0.129724	Il18rap	chr1-40283296-40284882	2.65744	0.0039368	Il18rap chr1-40283296-40284882
chr1	40284089	40680574	396486	*	0.0841918	Slc9a2	chr1-40283296-40284882	2.09092	0.0182676	Slc9a2 chr1-40283296-40284882
chr1	40290714	40515362	224649	*	0.0540284	Il18rap	chr1-40290554-40290873	1.85594	0.031731	Il18rap chr1-40290554-40290873
chr1	40315577	40580081	264505	*	0.148095	Slc9a4	chr1-40315268-40315886	3.79916	7.25951e-05	Slc9a4 chr1-40315268-40315886
chr1	40324610	40355880	31271	*	0.0917397	Il1rl2	chr1-40355426-40356333	3.86049	5.65794e-05	Il1rl2 chr1-40355426-40356333
chr1	40324610	40797280	472671	*	0.055345	Il1rl2	chr1-40796863-40797696	2.59239	0.00476557	Il1rl2 chr1-40796863-40797696
chr1	40354775	40465552	110778	*	-0.064911	Il18r1	chr1-40354594-40354955	-1.77582	0.0378813	Il18r1 chr1-40354594-40354955
chr1	40355880	40580081	224202	*	0.109489	Slc9a4	chr1-40355426-40356333	2.76232	0.00286963	Slc9a4 chr1-40355426-40356333
chr1	40366960	40580081	213122	*	0.142046	Slc9a4	chr1-40366801-40367118	2.35714	0.00920826	Slc9a4 chr1-40366801-40367118
chr1	40380701	40515362	134662	*	0.110871	Il18rap	chr1-40379959-40381442	2.77917	0.00272493	Il18rap chr1-40379959-40381442
chr1	40383028	40465552	82525	*	0.0757196	Il18r1	chr1-40382593-40383463	2.12288	0.0168821	Il18r1 chr1-40382593-40383463
chr1	40383028	40515362	132335	*	0.0918906	Il18rap	chr1-40382593-40383463	2.19464	0.0140948	Il18rap chr1-40382593-40383463
chr1	40386381	40465552	79172	*	0.0828467	Il18r1	chr1-40386092-40386669	2.47643	0.00663514	Il18r1 chr1-40386092-40386669
chr1	40386381	40515362	128982	*	0.193742	Il18rap	chr1-40386092-40386669	5.62629	9.20649e-09	Il18rap chr1-40386092-40386669
chr1	40393475	40429570	36096	*	0.0895467	Il1rl1	chr1-40393167-40393783	3.06717	0.00108047	Il1rl1 chr1-40393167-40393783
chr1	40393475	40465552	72078	*	0.12392	Il18r1	chr1-40393167-40393783	3.85621	5.75803e-05	Il18r1 chr1-40393167-40393783
chr1	40393475	40515362	121888	*	0.1214	Il18rap	chr1-40393167-40393783	3.79231	7.46251e-05	Il18rap chr1-40393167-40393783
chr1	40399770	40429570	29801	*	0.0918732	Il1rl1	chr1-40399471-40400069	3.14961	0.000817437	Il1rl1 chr1-40399471-40400069
chr1	40399770	40515362	115593	*	0.0625957	Il18rap	chr1-40399471-40400069	2.02536	0.021415	Il18rap chr1-40399471-40400069
chr1	40413175	40429570	16396	*	0.100635	Il1rl1	chr1-40412907-40413442	3.3188	0.000452018	Il1rl1 chr1-40412907-40413442
chr1	40418589	40429570	10982	*	0.0777368	Il1rl1	chr1-40418380-40418797	2.78062	0.00271272	Il1rl1 chr1-40418380-40418797
chr1	40421373	40429570	8198	*	0.077388	Il1rl1	chr1-40421232-40421513	3.03013	0.00122224	Il1rl1 chr1-40421232-40421513
chr1	40421373	40680574	259202	*	0.236733	Slc9a2	chr1-40421232-40421513	6.74665	7.56502e-12	Slc9a2 chr1-40421232-40421513
chr1	40425404	40429570	4167	*	0.198732	Il1rl1	chr1-40425143-40425664	5.48707	2.0433e-08	Il1rl1 chr1-40425143-40425664
chr1	40427442	40429570	2129	*	0.184356	Il1rl1	chr1-40427315-40427568	4.59798	2.13305e-06	Il1rl1 chr1-40427315-40427568
chr1	40429114	40429570	457	*	0.200466	Il1rl1	chr1-40428983-40429245	6.4586	5.28383e-11	Il1rl1 chr1-40428983-40429245
chr1	40429114	40790687	361574	*	0.0978929	Mfsd9	chr1-40428983-40429245	5.105	1.65394e-07	Mfsd9 chr1-40428983-40429245
chr1	40429570	40437277	7708	*	0.130653	Il1rl1	chr1-40436999-40437554	5.39337	3.45744e-08	Il1rl1 chr1-40436999-40437554
chr1	40429570	40444829	15260	*	0.116383	Il1rl1	chr1-40444612-40445046	4.92335	4.25366e-07	Il1rl1 chr1-40444612-40445046
chr1	40429570	40467464	37895	*	0.0747527	Il1rl1	chr1-40467333-40467594	2.85299	0.0021655	Il1rl1 chr1-40467333-40467594
chr1	40429570	40529419	99850	*	0.0602953	Il1rl1	chr1-40528968-40529869	1.90045	0.0286871	Il1rl1 chr1-40528968-40529869
chr1	40429570	40544568	114999	*	0.0765926	Il1rl1	chr1-40544156-40544979	2.39348	0.0083448	Il1rl1 chr1-40544156-40544979
chr1	40429570	40635114	205545	*	0.182903	Il1rl1	chr1-40634892-40635336	6.50701	3.83318e-11	Il1rl1 chr1-40634892-40635336
chr1	40441923	40465552	23630	*	0.0835973	Il18r1	chr1-40441711-40442134	2.53444	0.00563141	Il18r1 chr1-40441711-40442134
chr1	40441923	40515362	73440	*	0.0822111	Il18rap	chr1-40441711-40442134	2.6192	0.00440675	Il18rap chr1-40441711-40442134
chr1	40465552	40467464	1913	*	0.0663765	Il18r1	chr1-40467333-40467594	2.11182	0.0173509	Il18r1 chr1-40467333-40467594
chr1	40465552	40469966	4415	*	0.0957182	Il18r1	chr1-40469695-40470237	2.46743	0.00680428	Il18r1 chr1-40469695-40470237
chr1	40465552	40475782	10231	*	0.137302	Il18r1	chr1-40475369-40476194	3.68908	0.000112531	Il18r1 chr1-40475369-40476194
chr1	40465552	40501730	36179	*	0.164928	Il18r1	chr1-40501105-40502355	4.58997	2.21653e-06	Il18r1 chr1-40501105-40502355
chr1	40465552	40514935	49384	*	0.102609	Il18r1	chr1-40514045-40515824	2.8041	0.00252284	Il18r1 chr1-40514045-40515824
chr1	40465552	40516373	50822	*	0.0946467	Il18r1	chr1-40516018-40516728	2.50678	0.00609191	Il18r1 chr1-40516018-40516728
chr1	40465552	40522776	57225	*	0.0706426	Il18r1	chr1-40522414-40523137	2.19712	0.014006	Il18r1 chr1-40522414-40523137
chr1	40465552	40544568	79017	*	0.0646993	Il18r1	chr1-40544156-40544979	1.77235	0.0381685	Il18r1 chr1-40544156-40544979
chr1	40465552	40598018	132467	*	0.0530813	Il18r1	chr1-40597882-40598153	2.17571	0.0147885	Il18r1 chr1-40597882-40598153
chr1	40465552	40635114	169563	*	0.052642	Il18r1	chr1-40634892-40635336	2.24924	0.0122487	Il18r1 chr1-40634892-40635336
chr1	40465552	40681213	215662	*	0.0659236	Il18r1	chr1-40680310-40682115	1.68063	0.0464172	Il18r1 chr1-40680310-40682115
chr1	40465552	40802778	337227	*	0.05302	Il18r1	chr1-40802431-40803124	1.65488	0.048974	Il18r1 chr1-40802431-40803124
chr1	40467464	40515362	47899	*	0.0662705	Il18rap	chr1-40467333-40467594	2.24872	0.0122651	Il18rap chr1-40467333-40467594
chr1	40469966	40515362	45397	*	0.0800559	Il18rap	chr1-40469695-40470237	2.09295	0.0181767	Il18rap chr1-40469695-40470237
chr1	40475782	40515362	39581	*	0.0773739	Il18rap	chr1-40475369-40476194	2.38025	0.00865051	Il18rap chr1-40475369-40476194
chr1	40479594	40515362	35769	*	0.0743229	Il18rap	chr1-40479305-40479883	2.03243	0.0210553	Il18rap chr1-40479305-40479883
chr1	40488811	40515362	26552	*	0.0822466	Il18rap	chr1-40488483-40489138	3.25302	0.000570926	Il18rap chr1-40488483-40489138
chr1	40501730	40515362	13633	*	0.236514	Il18rap	chr1-40501105-40502355	5.9579	1.27747e-09	Il18rap chr1-40501105-40502355
chr1	40514935	40515362	428	*	0.158167	Il18rap	chr1-40514045-40515824	4.45453	4.20392e-06	Il18rap chr1-40514045-40515824
chr1	40515362	40516373	1012	*	0.11597	Il18rap	chr1-40516018-40516728	2.98038	0.00143944	Il18rap chr1-40516018-40516728
chr1	40515362	40635114	119753	*	0.0563863	Il18rap	chr1-40634892-40635336	2.0103	0.0221996	Il18rap chr1-40634892-40635336
chr1	40515362	40681213	165852	*	0.0918064	Il18rap	chr1-40680310-40682115	1.9983	0.0228421	Il18rap chr1-40680310-40682115
chr1	40580081	40657992	77912	*	0.121917	Slc9a4	chr1-40657668-40658316	2.6528	0.00399136	Slc9a4 chr1-40657668-40658316
chr1	40580081	40768692	188612	*	0.164938	Slc9a4	chr1-40768431-40768952	4.53547	2.87381e-06	Slc9a4 chr1-40768431-40768952
chr1	40635114	40680574	45461	*	0.140227	Slc9a2	chr1-40634892-40635336	3.05813	0.0011136	Slc9a2 chr1-40634892-40635336
chr1	40657992	40680574	22583	*	0.0745244	Slc9a2	chr1-40657668-40658316	2.30296	0.0106405	Slc9a2 chr1-40657668-40658316
chr1	40790687	40802778	12092	*	0.179415	Mfsd9	chr1-40802431-40803124	6.74657	7.56899e-12	Mfsd9 chr1-40802431-40803124
chr1	42851233	42915124	63892	*	0.0902862	Mrps9	chr1-42914860-42915387	4.68012	1.4335e-06	Mrps9 chr1-42914860-42915387
chr1	42851233	43143503	292271	*	0.0751788	Mrps9	chr1-43143398-43143607	3.8038	7.12463e-05	Mrps9 chr1-43143398-43143607
chr1	42851233	43511445	660213	*	0.0523318	Mrps9	chr1-43511297-43511592	2.15581	0.0155493	Mrps9 chr1-43511297-43511592
chr1	42851233	43520161	668929	*	-0.0558625	Mrps9	chr1-43519737-43520585	-2.09638	0.0180241	Mrps9 chr1-43519737-43520585
chr1	42851233	43601258	750026	*	0.0608673	Mrps9	chr1-43601047-43601469	2.62123	0.00438072	Mrps9 chr1-43601047-43601469
chr1	42851233	43738371	887139	*	0.0625643	Mrps9	chr1-43738239-43738502	2.77593	0.00275219	Mrps9 chr1-43738239-43738502
chr1	42851233	43827390	976158	*	-0.058134	Mrps9	chr1-43826482-43828298	-2.17685	0.0147457	Mrps9 chr1-43826482-43828298
chr1	43070721	43098637	27917	*	0.0570348	Tgfbrap1	chr1-43070238-43071204	2.12783	0.0166757	Tgfbrap1 chr1-43070238-43071204
chr1	43092233	43933647	841415	*	0.0594387	Tpp2	chr1-43091433-43093033	1.74602	0.0404035	Tpp2 chr1-43091433-43093033
chr1	43098637	43949815	851179	*	0.0551407	Tgfbrap1	chr1-43949569-43950060	2.20209	0.0138294	Tgfbrap1 chr1-43949569-43950060
chr1	43098637	44083536	984900	*	0.0564225	Tgfbrap1	chr1-44083356-44083716	2.25609	0.0120324	Tgfbrap1 chr1-44083356-44083716
chr1	43098710	43420430	321721	*	0.0915835	AI597479	chr1-43420300-43420559	3.26778	0.000541976	AI597479 chr1-43420300-43420559
chr1	43098710	43491896	393187	*	0.0605861	AI597479	chr1-43491738-43492054	2.54107	0.00552568	AI597479 chr1-43491738-43492054
chr1	43098710	43738371	639662	*	0.0804436	AI597479	chr1-43738239-43738502	3.35949	0.000390427	AI597479 chr1-43738239-43738502
chr1	43098710	43768351	669642	*	0.0708121	AI597479	chr1-43767703-43768998	3.00935	0.00130905	AI597479 chr1-43767703-43768998
chr1	43098710	43788792	690083	*	0.10765	AI597479	chr1-43788577-43789007	5.61303	9.94075e-09	AI597479 chr1-43788577-43789007
chr1	43098710	43863158	764449	*	0.0702868	AI597479	chr1-43863026-43863289	2.73301	0.00313795	AI597479 chr1-43863026-43863289
chr1	43098710	43939359	840650	*	0.0821452	AI597479	chr1-43939110-43939607	3.34293	0.000414497	AI597479 chr1-43939110-43939607
chr1	43098710	43957975	859266	*	0.0762259	AI597479	chr1-43957639-43958311	2.61482	0.00446371	AI597479 chr1-43957639-43958311
chr1	43110635	43933647	823013	*	0.0564084	Tpp2	chr1-43110206-43111063	2.14937	0.0158024	Tpp2 chr1-43110206-43111063
chr1	43130199	44061936	931738	*	0.0684435	Gm8251	chr1-43129890-43130508	3.29378	0.000494256	Gm8251 chr1-43129890-43130508
chr1	43138523	43827800	689278	*	0.0590381	Uxs1	chr1-43138279-43138766	2.22091	0.0131785	Uxs1 chr1-43138279-43138766
chr1	43144650	43196984	52335	*	0.0657098	Fhl2	chr1-43144379-43144920	3.84044	6.14079e-05	Fhl2 chr1-43144379-43144920
chr1	43163685	43196984	33300	*	0.0574433	Fhl2	chr1-43163007-43164362	2.0434	0.0205062	Fhl2 chr1-43163007-43164362
chr1	43163685	44102441	938757	*	0.0540749	Tex30	chr1-43163007-43164362	2.20247	0.013816	Tex30 chr1-43163007-43164362
chr1	43196984	43760283	563300	*	0.0849465	Fhl2	chr1-43760083-43760482	4.54798	2.70821e-06	Fhl2 chr1-43760083-43760482
chr1	43196984	43939359	742376	*	0.0766654	Fhl2	chr1-43939110-43939607	4.13813	1.75074e-05	Fhl2 chr1-43939110-43939607
chr1	43196984	44064773	867790	*	0.0891144	Fhl2	chr1-44064427-44065119	4.12589	1.84648e-05	Fhl2 chr1-44064427-44065119
chr1	43196984	44084245	887262	*	0.17571	Fhl2	chr1-44084085-44084404	8.33268	3.95172e-17	Fhl2 chr1-44084085-44084404
chr1	43207227	44118957	911731	*	0.0740265	Bivm	chr1-43206882-43207572	3.26002	0.00055703	Bivm chr1-43206882-43207572
chr1	43224980	44147744	922765	*	-0.0519312	Ercc5	chr1-43223890-43226070	-1.94829	0.0256902	Ercc5 chr1-43223890-43226070
chr1	43240508	44061936	821429	*	0.0755156	Gm8251	chr1-43240394-43240621	3.47754	0.000253018	Gm8251 chr1-43240394-43240621
chr1	43269796	43933647	663852	*	0.0511405	Tpp2	chr1-43269615-43269977	1.9882	0.0233951	Tpp2 chr1-43269615-43269977
chr1	43311209	44118957	807749	*	0.104953	Bivm	chr1-43310780-43311637	4.44717	4.35051e-06	Bivm chr1-43310780-43311637
chr1	43321588	43933647	612060	*	-0.055408	Tpp2	chr1-43321421-43321754	-1.96078	0.0249523	Tpp2 chr1-43321421-43321754
chr1	43321588	44118957	797370	*	0.0881017	Bivm	chr1-43321421-43321754	3.21329	0.000656129	Bivm chr1-43321421-43321754
chr1	43350841	43933647	582807	*	-0.0561125	Tpp2	chr1-43350683-43350999	-2.14881	0.0158249	Tpp2 chr1-43350683-43350999
chr1	43350841	44118957	768117	*	0.0694523	Bivm	chr1-43350683-43350999	2.88294	0.00196993	Bivm chr1-43350683-43350999
chr1	43389327	44118957	729631	*	0.0527773	Bivm	chr1-43388891-43389762	1.92074	0.027382	Bivm chr1-43388891-43389762
chr1	43444579	43474476	29898	*	0.0658795	Nck2	chr1-43473893-43475059	1.88945	0.0294159	Nck2 chr1-43473893-43475059
chr1	43444579	43549715	105137	*	0.0992567	Nck2	chr1-43549598-43549832	3.03227	0.00121361	Nck2 chr1-43549598-43549832
chr1	43444579	43811937	367359	*	0.0783859	Nck2	chr1-43811777-43812096	1.87564	0.0303525	Nck2 chr1-43811777-43812096
chr1	43444579	43827390	382812	*	0.0554734	Nck2	chr1-43826482-43828298	1.9269	0.0269961	Nck2 chr1-43826482-43828298
chr1	43444579	43915464	470886	*	0.0524773	Nck2	chr1-43915337-43915590	1.72494	0.0422696	Nck2 chr1-43915337-43915590
chr1	43444579	44122366	677788	*	-0.0566982	Nck2	chr1-44121998-44122734	-1.8618	0.0313157	Nck2 chr1-44121998-44122734
chr1	43445829	43827800	381972	*	0.0605186	Uxs1	chr1-43445164-43446493	1.84358	0.0326225	Uxs1 chr1-43445164-43446493
chr1	43445829	44102441	656613	*	0.055618	Tex30	chr1-43445164-43446493	2.3547	0.00926884	Tex30 chr1-43445164-43446493
chr1	43457077	44118957	661881	*	0.0513003	Bivm	chr1-43456557-43457597	2.31273	0.0103688	Bivm chr1-43456557-43457597
chr1	43464069	43827800	363732	*	0.0680754	Uxs1	chr1-43463921-43464217	2.39325	0.00835004	Uxs1 chr1-43463921-43464217
chr1	43467936	43827800	359865	*	0.050595	Uxs1	chr1-43467617-43468254	1.81764	0.0345594	Uxs1 chr1-43467617-43468254
chr1	43482917	44118957	636041	*	0.0667353	Bivm	chr1-43482773-43483061	2.82253	0.00238228	Bivm chr1-43482773-43483061
chr1	43486908	44061936	575029	*	0.0703711	Gm8251	chr1-43486777-43487038	3.64412	0.000134155	Gm8251 chr1-43486777-43487038
chr1	43511445	43827800	316356	*	0.066711	Uxs1	chr1-43511297-43511592	2.53086	0.00568924	Uxs1 chr1-43511297-43511592
chr1	43534853	43827800	292948	*	0.0572975	Uxs1	chr1-43534541-43535165	2.06127	0.0196387	Uxs1 chr1-43534541-43535165
chr1	43583941	44061936	477996	*	0.0515997	Gm8251	chr1-43583784-43584097	2.96863	0.00149567	Gm8251 chr1-43583784-43584097
chr1	43701024	44102441	401418	*	0.0564154	Tex30	chr1-43700723-43701324	2.21878	0.0132508	Tex30 chr1-43700723-43701324
chr1	43760283	44551511	791229	*	0.108375	Gulp1	chr1-43760083-43760482	4.32474	7.63542e-06	Gulp1 chr1-43760083-43760482
chr1	43766488	43827800	61313	*	0.0577074	Uxs1	chr1-43766348-43766628	2.22433	0.0130633	Uxs1 chr1-43766348-43766628
chr1	43768351	43933647	165297	*	0.0605393	Tpp2	chr1-43767703-43768998	1.98581	0.0235273	Tpp2 chr1-43767703-43768998
chr1	43871463	44061936	190474	*	0.0510828	Gm8251	chr1-43871289-43871637	2.91356	0.00178666	Gm8251 chr1-43871289-43871637
chr1	43897129	44061936	164808	*	0.0921656	Gm8251	chr1-43896528-43897730	3.80849	6.99087e-05	Gm8251 chr1-43896528-43897730
chr1	43933647	44122366	188720	*	0.0709859	Tpp2	chr1-44121998-44122734	2.58925	0.00480922	Tpp2 chr1-44121998-44122734
chr1	44042305	44102441	60137	*	0.0909165	Tex30	chr1-44041440-44043169	3.51377	0.000220899	Tex30 chr1-44041440-44043169
chr1	44060856	44061936	1081	*	0.11395	Gm8251	chr1-44060712-44061000	5.85308	2.41283e-09	Gm8251 chr1-44060712-44061000
chr1	44061537	44118957	57421	*	0.0713418	Bivm	chr1-44061233-44061840	3.85055	5.89263e-05	Bivm chr1-44061233-44061840
chr1	44061936	44119240	57305	*	0.0578856	Gm8251	chr1-44118231-44120249	2.68517	0.0036246	Gm8251 chr1-44118231-44120249
chr1	44147744	44148084	341	*	-0.0520192	Ercc5	chr1-44147140-44149027	-2.18287	0.0145228	Ercc5 chr1-44147140-44149027
chr1	46425592	46864405	438814	*	0.0588654	Dnah7c	chr1-46863913-46864896	3.03498	0.00120278	Dnah7c chr1-46863913-46864896
chr1	50900647	50927514	26868	*	0.128406	Tmeff2	chr1-50926743-50928285	3.24204	0.000593394	Tmeff2 chr1-50926743-50928285
chr1	50900647	51449771	549125	*	0.140248	Tmeff2	chr1-51449529-51450013	5.58785	1.14947e-08	Tmeff2 chr1-51449529-51450013
chr1	50900647	51468147	567501	*	0.0781948	Tmeff2	chr1-51467933-51468360	4.72627	1.1434e-06	Tmeff2 chr1-51467933-51468360
chr1	50900647	51566373	665727	*	0.13455	Tmeff2	chr1-51566190-51566555	4.29946	8.56057e-06	Tmeff2 chr1-51566190-51566555
chr1	50900647	51820784	920138	*	0.273996	Tmeff2	chr1-51820185-51821382	10.619	1.21603e-26	Tmeff2 chr1-51820185-51821382
chr1	50900647	51875687	975041	*	0.140248	Tmeff2	chr1-51875546-51875828	4.25076	1.06523e-05	Tmeff2 chr1-51875546-51875828
chr1	50927514	51916071	988558	*	0.107819	Myo1b	chr1-50926743-50928285	4.42567	4.80707e-06	Myo1b chr1-50926743-50928285
chr1	51476563	51478425	1863	*	0.0704584	Nabp1	chr1-51476430-51476696	2.22779	0.0129474	Nabp1 chr1-51476430-51476696
chr1	51476563	51596718	120156	*	0.065561	Gm17767	chr1-51476430-51476696	2.22231	0.0131312	Gm17767 chr1-51476430-51476696
chr1	51478425	51500310	21886	*	0.0581228	Nabp1	chr1-51500199-51500421	1.91181	0.0279503	Nabp1 chr1-51500199-51500421
chr1	51478425	51509074	30650	*	0.0669583	Nabp1	chr1-51508703-51509445	1.80963	0.0351763	Nabp1 chr1-51508703-51509445
chr1	51478425	51997125	518701	*	0.0978688	Nabp1	chr1-51996824-51997425	2.64023	0.00414253	Nabp1 chr1-51996824-51997425
chr1	51478425	52004365	525941	*	0.0763417	Nabp1	chr1-52004042-52004687	2.06149	0.019628	Nabp1 chr1-52004042-52004687
chr1	51478425	52050046	571622	*	0.0633575	Nabp1	chr1-52049905-52050186	2.49547	0.00628958	Nabp1 chr1-52049905-52050186
chr1	51478425	52056040	577616	*	0.0675589	Nabp1	chr1-52055732-52056347	1.87727	0.0302403	Nabp1 chr1-52055732-52056347
chr1	51478425	52098864	620440	*	0.0777054	Nabp1	chr1-52098554-52099174	2.32301	0.0100894	Nabp1 chr1-52098554-52099174
chr1	51478425	52129940	651516	*	0.0634603	Nabp1	chr1-52129813-52130067	2.19381	0.0141244	Nabp1 chr1-52129813-52130067
chr1	51478425	52150052	671628	*	-0.0532371	Nabp1	chr1-52149937-52150167	-2.32938	0.00991946	Nabp1 chr1-52149937-52150167
chr1	51478425	52197332	718908	*	0.0569343	Nabp1	chr1-52196897-52197767	1.65564	0.0488977	Nabp1 chr1-52196897-52197767
chr1	51478425	52294670	816246	*	0.0540303	Nabp1	chr1-52294531-52294808	2.05284	0.0200442	Nabp1 chr1-52294531-52294808
chr1	51478425	52331523	853099	*	0.0681668	Nabp1	chr1-52331298-52331747	2.04953	0.020205	Nabp1 chr1-52331298-52331747
chr1	51478425	52342270	863846	*	0.0551541	Nabp1	chr1-52342143-52342396	1.86722	0.0309353	Nabp1 chr1-52342143-52342396
chr1	51480601	51596718	116118	*	0.0886876	Gm17767	chr1-51480466-51480735	2.35802	0.00918636	Gm17767 chr1-51480466-51480735
chr1	51480601	51916071	435471	*	0.0883536	Myo1b	chr1-51480466-51480735	3.53278	0.000205606	Myo1b chr1-51480466-51480735
chr1	51480601	51987148	506548	*	-0.0769295	Stat4	chr1-51480466-51480735	-2.27637	0.011412	Stat4 chr1-51480466-51480735
chr1	51489731	52233232	743502	*	-0.0923381	Gls	chr1-51489590-51489871	-2.48711	0.00643923	Gls chr1-51489590-51489871
chr1	51519300	51987148	467849	*	-0.0583677	Stat4	chr1-51519180-51519419	-1.96342	0.0247985	Stat4 chr1-51519180-51519419
chr1	51519300	52233232	713933	*	-0.0556858	Gls	chr1-51519180-51519419	-1.80477	0.0355552	Gls chr1-51519180-51519419
chr1	51525818	51916071	390254	*	0.057186	Myo1b	chr1-51525499-51526136	3.09911	0.000970521	Myo1b chr1-51525499-51526136
chr1	51535529	51596718	61190	*	0.111157	Gm17767	chr1-51535371-51535686	3.42709	0.000305039	Gm17767 chr1-51535371-51535686
chr1	51535529	52522902	987374	*	0.0844373	Gm553	chr1-51535371-51535686	3.59498	0.000162207	Gm553 chr1-51535371-51535686
chr1	51536399	51916071	379673	*	0.0654933	Myo1b	chr1-51536173-51536624	1.89647	0.0289492	Myo1b chr1-51536173-51536624
chr1	51536399	52522902	986504	*	0.0865023	Gm553	chr1-51536173-51536624	3.58396	0.000169213	Gm553 chr1-51536173-51536624
chr1	51539625	52233232	693608	*	-0.0862306	Gls	chr1-51539190-51540059	-2.37475	0.00878045	Gls chr1-51539190-51540059
chr1	51546965	52522902	975938	*	0.29094	Gm553	chr1-51546820-51547109	9.15821	2.63822e-20	Gm553 chr1-51546820-51547109
chr1	51584985	51987148	402164	*	0.093207	Stat4	chr1-51584330-51585640	3.31087	0.00046504	Stat4 chr1-51584330-51585640
chr1	51584985	52233232	648248	*	0.0675066	Gls	chr1-51584330-51585640	2.08449	0.0185577	Gls chr1-51584330-51585640
chr1	51596718	51930858	334141	*	0.0626394	Gm17767	chr1-51930627-51931089	1.86039	0.0314155	Gm17767 chr1-51930627-51931089
chr1	51596718	51997125	400408	*	0.139119	Gm17767	chr1-51996824-51997425	3.54758	0.000194397	Gm17767 chr1-51996824-51997425
chr1	51596718	52050046	453329	*	0.283623	Gm17767	chr1-52049905-52050186	14.1061	1.74277e-45	Gm17767 chr1-52049905-52050186
chr1	51596718	52133370	536653	*	0.0881522	Gm17767	chr1-52133054-52133686	2.12224	0.0169087	Gm17767 chr1-52133054-52133686
chr1	51596718	52397656	800939	*	0.104623	Gm17767	chr1-52397498-52397814	2.61293	0.00448852	Gm17767 chr1-52397498-52397814
chr1	51596718	52521504	924787	*	0.0594558	Gm17767	chr1-52521321-52521686	2.31061	0.0104272	Gm17767 chr1-52521321-52521686
chr1	51875687	52500679	624993	*	0.0609734	Nab1	chr1-51875546-51875828	2.37835	0.00869526	Nab1 chr1-51875546-51875828
chr1	51875687	52522902	647216	*	0.0596522	Gm553	chr1-51875546-51875828	2.12497	0.0167945	Gm553 chr1-51875546-51875828
chr1	51915599	52500679	585081	*	0.0519121	Nab1	chr1-51914972-51916225	2.26172	0.0118572	Nab1 chr1-51914972-51916225
chr1	51915599	52727462	811864	*	0.0847994	Mfsd6	chr1-51914972-51916225	2.50809	0.00606936	Mfsd6 chr1-51914972-51916225
chr1	51915599	52844929	929331	*	0.0774261	Hibch	chr1-51914972-51916225	3.25559	0.000565778	Hibch chr1-51914972-51916225
chr1	51916071	51997125	81055	*	0.105448	Myo1b	chr1-51996824-51997425	5.17442	1.14312e-07	Myo1b chr1-51996824-51997425
chr1	51916071	52022346	106276	*	0.0533585	Myo1b	chr1-52022010-52022681	1.72955	0.0418557	Myo1b chr1-52022010-52022681
chr1	51916071	52133370	217300	*	0.0583595	Myo1b	chr1-52133054-52133686	2.29635	0.0108279	Myo1b chr1-52133054-52133686
chr1	51916071	52302655	386585	*	0.100611	Myo1b	chr1-52302405-52302904	3.74094	9.16674e-05	Myo1b chr1-52302405-52302904
chr1	51916071	52442908	526838	*	0.165098	Myo1b	chr1-52442645-52443171	6.03331	8.03174e-10	Myo1b chr1-52442645-52443171
chr1	51916071	52703196	787126	*	0.0789757	Myo1b	chr1-52702781-52703610	2.54558	0.00545483	Myo1b chr1-52702781-52703610
chr1	51916071	52719133	803063	*	0.126808	Myo1b	chr1-52718841-52719424	3.47758	0.000252983	Myo1b chr1-52718841-52719424
chr1	51930858	52233232	302375	*	-0.0933066	Gls	chr1-51930627-51931089	-2.69631	0.00350565	Gls chr1-51930627-51931089
chr1	51934720	51987148	52429	*	0.0801584	Stat4	chr1-51934140-51935299	2.77611	0.00275065	Stat4 chr1-51934140-51935299
chr1	51934720	52844929	910210	*	0.0542615	Hibch	chr1-51934140-51935299	2.32742	0.00997153	Hibch chr1-51934140-51935299
chr1	51987148	52004365	17218	*	0.0774285	Stat4	chr1-52004042-52004687	2.62977	0.00427212	Stat4 chr1-52004042-52004687
chr1	51987148	52008695	21548	*	0.056234	Stat4	chr1-52008131-52009259	1.81123	0.0350529	Stat4 chr1-52008131-52009259
chr1	51987148	52012331	25184	*	0.0938172	Stat4	chr1-52012111-52012550	3.16329	0.000779976	Stat4 chr1-52012111-52012550
chr1	51987148	52019907	32760	*	0.074126	Stat4	chr1-52019167-52020647	2.44595	0.00722363	Stat4 chr1-52019167-52020647
chr1	51987148	52022346	35199	*	0.0989744	Stat4	chr1-52022010-52022681	3.68289	0.000115304	Stat4 chr1-52022010-52022681
chr1	51987148	52035207	48060	*	0.123802	Stat4	chr1-52034644-52035769	4.327	7.55781e-06	Stat4 chr1-52034644-52035769
chr1	51987148	52039551	52404	*	0.0603175	Stat4	chr1-52039156-52039945	1.89583	0.0289912	Stat4 chr1-52039156-52039945
chr1	51987148	52040602	53455	*	0.0883111	Stat4	chr1-52040215-52040988	2.80051	0.00255109	Stat4 chr1-52040215-52040988
chr1	51987148	52076470	89323	*	0.055564	Stat4	chr1-52076120-52076820	2.02792	0.0212844	Stat4 chr1-52076120-52076820
chr1	51987148	52267658	280511	*	0.0650819	Stat4	chr1-52267407-52267909	2.34746	0.00945094	Stat4 chr1-52267407-52267909
chr1	51987148	52294670	307523	*	0.0531094	Stat4	chr1-52294531-52294808	2.28958	0.0110227	Stat4 chr1-52294531-52294808
chr1	51987148	52366475	379328	*	0.0720213	Stat4	chr1-52366059-52366891	2.52851	0.00572742	Stat4 chr1-52366059-52366891
chr1	51987148	52375021	387874	*	0.0646314	Stat4	chr1-52374322-52375720	1.9367	0.0263911	Stat4 chr1-52374322-52375720
chr1	51987148	52388678	401531	*	0.0689867	Stat4	chr1-52387997-52389358	2.21375	0.0134229	Stat4 chr1-52387997-52389358
chr1	51987148	52442908	455761	*	0.0523913	Stat4	chr1-52442645-52443171	2.02928	0.0212151	Stat4 chr1-52442645-52443171
chr1	51987148	52471117	483970	*	-0.074705	Stat4	chr1-52470854-52471380	-1.92883	0.0268757	Stat4 chr1-52470854-52471380
chr1	51987148	52639199	652052	*	0.0959667	Stat4	chr1-52638993-52639405	2.92305	0.00173308	Stat4 chr1-52638993-52639405
chr1	51987148	52650110	662963	*	0.0575234	Stat4	chr1-52649697-52650523	1.71897	0.0428099	Stat4 chr1-52649697-52650523
chr1	51987148	52653130	665983	*	0.0656702	Stat4	chr1-52652512-52653747	2.06324	0.0195447	Stat4 chr1-52652512-52653747
chr1	51987148	52679335	692188	*	0.0535321	Stat4	chr1-52679077-52679592	2.05321	0.0200259	Stat4 chr1-52679077-52679592
chr1	51987148	52680778	693631	*	0.0546281	Stat4	chr1-52680663-52680893	2.06909	0.019269	Stat4 chr1-52680663-52680893
chr1	51987148	52708865	721718	*	0.106123	Stat4	chr1-52708575-52709155	2.86317	0.00209714	Stat4 chr1-52708575-52709155
chr1	51987148	52817342	830195	*	0.0678257	Stat4	chr1-52816480-52818204	2.09653	0.0180175	Stat4 chr1-52816480-52818204
chr1	51987148	52835026	847879	*	0.0616214	Stat4	chr1-52834876-52835176	2.4742	0.00667675	Stat4 chr1-52834876-52835176
chr1	51987148	52951232	964085	*	-0.0553641	Stat4	chr1-52951072-52951391	-1.83433	0.0333026	Stat4 chr1-52951072-52951391
chr1	51997125	52233232	236108	*	-0.0696884	Gls	chr1-51996824-51997425	-1.89451	0.0290785	Gls chr1-51996824-51997425
chr1	51997125	52522902	525778	*	0.0762421	Gm553	chr1-51996824-51997425	2.79263	0.00261411	Gm553 chr1-51996824-51997425
chr1	51998629	52522902	524274	*	0.0688796	Gm553	chr1-51998392-51998865	2.74897	0.00298919	Gm553 chr1-51998392-51998865
chr1	52004365	52233232	228868	*	0.0596615	Gls	chr1-52004042-52004687	1.80479	0.0355538	Gls chr1-52004042-52004687
chr1	52011175	52817688	806514	*	0.0604166	Inpp1	chr1-52010779-52011571	2.44896	0.00716341	Inpp1 chr1-52010779-52011571
chr1	52012858	52844929	832072	*	0.0577081	Hibch	chr1-52012716-52013000	2.29022	0.0110044	Hibch chr1-52012716-52013000
chr1	52014494	52119440	104947	*	-0.0519771	Stat1	chr1-52014390-52014597	-2.05046	0.0201596	Stat1 chr1-52014390-52014597
chr1	52019907	52119440	99534	*	0.0532572	Stat1	chr1-52019167-52020647	1.93091	0.0267474	Stat1 chr1-52019167-52020647
chr1	52035207	52233232	198026	*	0.0642163	Gls	chr1-52034644-52035769	1.99979	0.0227616	Gls chr1-52034644-52035769
chr1	52039551	52119440	79890	*	-0.0542312	Stat1	chr1-52039156-52039945	-1.94965	0.0256089	Stat1 chr1-52039156-52039945
chr1	52053004	52233232	180229	*	-0.0855204	Gls	chr1-52052742-52053265	-2.17153	0.0149456	Gls chr1-52052742-52053265
chr1	52058362	52844929	786568	*	0.0766564	Hibch	chr1-52057998-52058725	3.12845	0.000878643	Hibch chr1-52057998-52058725
chr1	52086382	52817688	731307	*	0.0684752	Inpp1	chr1-52086213-52086550	3.18205	0.000731181	Inpp1 chr1-52086213-52086550
chr1	52119440	52119483	44	*	0.0545484	Stat1	chr1-52118909-52120057	2.37163	0.0088549	Stat1 chr1-52118909-52120057
chr1	52119440	52216945	97506	*	0.0526152	Stat1	chr1-52216828-52217061	2.22404	0.013073	Stat1 chr1-52216828-52217061
chr1	52119440	52263264	143825	*	0.0622605	Stat1	chr1-52263062-52263465	2.58955	0.00480503	Stat1 chr1-52263062-52263465
chr1	52120518	52844929	724412	*	0.0564269	Hibch	chr1-52120224-52120811	2.33107	0.0098749	Hibch chr1-52120224-52120811
chr1	52133370	52233232	99863	*	-0.0663048	Gls	chr1-52133054-52133686	-1.65062	0.0494084	Gls chr1-52133054-52133686
chr1	52146628	52233232	86605	*	0.0516742	Gls	chr1-52146353-52146903	1.67047	0.0474128	Gls chr1-52146353-52146903
chr1	52146628	52844929	698302	*	0.0860936	Hibch	chr1-52146353-52146903	3.62804	0.000142791	Hibch chr1-52146353-52146903
chr1	52205648	52233232	27585	*	0.0653277	Gls	chr1-52205491-52205805	1.95257	0.0254351	Gls chr1-52205491-52205805
chr1	52205648	53187636	981989	*	0.078823	1700019A02Rik	chr1-52205491-52205805	3.43032	0.00030144	1700019A02Rik chr1-52205491-52205805
chr1	52209282	52233232	23951	*	0.0657571	Gls	chr1-52209165-52209399	2.02357	0.0215071	Gls chr1-52209165-52209399
chr1	52216945	52727462	510518	*	0.0697798	Mfsd6	chr1-52216828-52217061	2.69303	0.00354028	Mfsd6 chr1-52216828-52217061
chr1	52225787	52233232	7446	*	0.057867	Gls	chr1-52225573-52226000	1.77444	0.0379953	Gls chr1-52225573-52226000
chr1	52233232	52301265	68034	*	0.0720033	Gls	chr1-52301000-52301529	2.37055	0.00888074	Gls chr1-52301000-52301529
chr1	52233232	52328614	95383	*	-0.057506	Gls	chr1-52328386-52328842	-1.66566	0.0478903	Gls chr1-52328386-52328842
chr1	52233232	52578434	345203	*	-0.0577403	Gls	chr1-52577922-52578946	-1.91251	0.0279053	Gls chr1-52577922-52578946
chr1	52233232	52681952	448721	*	-0.0509589	Gls	chr1-52681838-52682065	-1.87924	0.0301056	Gls chr1-52681838-52682065
chr1	52233232	52722790	489559	*	-0.123699	Gls	chr1-52722682-52722898	-3.65509	0.000128547	Gls chr1-52722682-52722898
chr1	52233232	52952736	719505	*	0.0610493	Gls	chr1-52952087-52953384	1.87209	0.0305969	Gls chr1-52952087-52953384
chr1	52239046	52817688	578643	*	0.0648229	Inpp1	chr1-52238744-52239348	2.84168	0.00224379	Inpp1 chr1-52238744-52239348
chr1	52263264	52727462	464199	*	0.0590901	Mfsd6	chr1-52263062-52263465	2.49851	0.00623586	Mfsd6 chr1-52263062-52263465
chr1	52263264	53187636	924373	*	0.0647033	1700019A02Rik	chr1-52263062-52263465	3.12166	0.000899174	1700019A02Rik chr1-52263062-52263465
chr1	52267658	52844929	577272	*	0.0630198	Hibch	chr1-52267407-52267909	2.39649	0.00827646	Hibch chr1-52267407-52267909
chr1	52274370	52500679	226310	*	0.0516148	Nab1	chr1-52274066-52274674	2.11465	0.01723	Nab1 chr1-52274066-52274674
chr1	52274370	53020179	745810	*	0.134315	1700019D03Rik	chr1-52274066-52274674	5.03986	2.32936e-07	1700019D03Rik chr1-52274066-52274674
chr1	52294670	53187636	892967	*	0.0602591	1700019A02Rik	chr1-52294531-52294808	2.71316	0.00333228	1700019A02Rik chr1-52294531-52294808
chr1	52328614	53020179	691566	*	0.0849667	1700019D03Rik	chr1-52328386-52328842	3.28779	0.000504883	1700019D03Rik chr1-52328386-52328842
chr1	52328614	53313624	985011	*	0.124331	Osgepl1	chr1-52328386-52328842	5.31969	5.19731e-08	Osgepl1 chr1-52328386-52328842
chr1	52331523	52522902	191380	*	0.132946	Gm553	chr1-52331298-52331747	4.51894	3.10752e-06	Gm553 chr1-52331298-52331747
chr1	52363833	52500679	136847	*	0.0510083	Nab1	chr1-52363629-52364037	2.24124	0.0125051	Nab1 chr1-52363629-52364037
chr1	52375021	53187636	812616	*	0.0536642	1700019A02Rik	chr1-52374322-52375720	2.29669	0.0108182	1700019A02Rik chr1-52374322-52375720
chr1	52387721	53020179	632459	*	0.147244	1700019D03Rik	chr1-52387621-52387820	6.10239	5.22459e-10	1700019D03Rik chr1-52387621-52387820
chr1	52391946	53297095	905150	*	0.090147	Ormdl1	chr1-52391823-52392068	3.91599	4.50161e-05	Ormdl1 chr1-52391823-52392068
chr1	52392872	53187636	794765	*	0.0797733	1700019A02Rik	chr1-52392531-52393213	3.45093	0.000279333	1700019A02Rik chr1-52392531-52393213
chr1	52431248	52844929	413682	*	0.0549967	Hibch	chr1-52431127-52431368	2.0886	0.018372	Hibch chr1-52431127-52431368
chr1	52442908	52522902	79995	*	0.181876	Gm553	chr1-52442645-52443171	5.31829	5.23747e-08	Gm553 chr1-52442645-52443171
chr1	52450419	52844929	394511	*	0.0971987	Hibch	chr1-52450295-52450543	4.2714	9.71248e-06	Hibch chr1-52450295-52450543
chr1	52454781	53020179	565399	*	0.111213	1700019D03Rik	chr1-52454435-52455127	4.53837	2.83451e-06	1700019D03Rik chr1-52454435-52455127
chr1	52456733	52500679	43947	*	0.052628	Nab1	chr1-52456566-52456899	2.25647	0.0120206	Nab1 chr1-52456566-52456899
chr1	52483361	52500679	17319	*	0.0945318	Nab1	chr1-52483261-52483460	3.8534	5.82435e-05	Nab1 chr1-52483261-52483460
chr1	52489891	52522902	33012	*	0.0618422	Gm553	chr1-52489618-52490163	2.69901	0.00347728	Gm553 chr1-52489618-52490163
chr1	52500679	52817342	316664	*	0.0604838	Nab1	chr1-52816480-52818204	2.5956	0.00472129	Nab1 chr1-52816480-52818204
chr1	52521504	53020179	498676	*	0.109404	1700019D03Rik	chr1-52521321-52521686	2.97917	0.00144516	1700019D03Rik chr1-52521321-52521686
chr1	52522902	52722790	199889	*	0.0613547	Gm553	chr1-52722682-52722898	2.32896	0.00993069	Gm553 chr1-52722682-52722898
chr1	52524945	53020179	495235	*	0.0915696	1700019D03Rik	chr1-52524761-52525129	3.56032	0.000185198	1700019D03Rik chr1-52524761-52525129
chr1	52524945	53297018	772074	*	0.0618364	Pms1	chr1-52524761-52525129	2.73931	0.00307839	Pms1 chr1-52524761-52525129
chr1	52530088	53297095	767008	*	0.0943481	Ormdl1	chr1-52529978-52530198	4.31115	8.12039e-06	Ormdl1 chr1-52529978-52530198
chr1	52550363	53297018	746656	*	0.0873861	Pms1	chr1-52550091-52550635	4.01426	2.98161e-05	Pms1 chr1-52550091-52550635
chr1	52564387	52817688	253302	*	0.0679733	Inpp1	chr1-52564240-52564533	3.24919	0.000578671	Inpp1 chr1-52564240-52564533
chr1	52580531	52727462	146932	*	0.0577955	Mfsd6	chr1-52580307-52580754	1.99599	0.0229674	Mfsd6 chr1-52580307-52580754
chr1	52581903	53313624	731722	*	0.0718203	Osgepl1	chr1-52581782-52582023	4.23443	1.14567e-05	Osgepl1 chr1-52581782-52582023
chr1	52597572	52727462	129891	*	0.0568631	Mfsd6	chr1-52596982-52598161	1.65735	0.0487247	Mfsd6 chr1-52596982-52598161
chr1	52598460	52817688	219229	*	0.0578792	Inpp1	chr1-52598333-52598586	3.12653	0.000884398	Inpp1 chr1-52598333-52598586
chr1	52607706	53187636	579931	*	0.0631973	1700019A02Rik	chr1-52607299-52608112	2.13071	0.0165567	1700019A02Rik chr1-52607299-52608112
chr1	52639199	52727462	88264	*	0.064509	Mfsd6	chr1-52638993-52639405	2.2216	0.0131553	Mfsd6 chr1-52638993-52639405
chr1	52639199	53297095	657897	*	0.089489	Ormdl1	chr1-52638993-52639405	4.15452	1.62984e-05	Ormdl1 chr1-52638993-52639405
chr1	52639199	53313624	674426	*	0.0874145	Osgepl1	chr1-52638993-52639405	5.06658	2.02513e-07	Osgepl1 chr1-52638993-52639405
chr1	52650110	52727462	77353	*	0.0510906	Mfsd6	chr1-52649697-52650523	1.65469	0.0489937	Mfsd6 chr1-52649697-52650523
chr1	52650110	53352752	702643	*	0.0562347	Asnsd1	chr1-52649697-52650523	2.46105	0.00692664	Asnsd1 chr1-52649697-52650523
chr1	52653130	52727462	74333	*	0.064457	Mfsd6	chr1-52652512-52653747	2.06768	0.0193349	Mfsd6 chr1-52652512-52653747
chr1	52653130	53297018	643889	*	0.0558851	Pms1	chr1-52652512-52653747	2.12452	0.0168133	Pms1 chr1-52652512-52653747
chr1	52668734	52727462	58729	*	0.0754351	Mfsd6	chr1-52668275-52669192	2.80551	0.00251185	Mfsd6 chr1-52668275-52669192
chr1	52680778	52727462	46685	*	0.0562337	Mfsd6	chr1-52680663-52680893	2.25889	0.0119452	Mfsd6 chr1-52680663-52680893
chr1	52681952	52727462	45511	*	0.058476	Mfsd6	chr1-52681838-52682065	2.37369	0.00880572	Mfsd6 chr1-52681838-52682065
chr1	52703196	52727462	24267	*	0.0521729	Mfsd6	chr1-52702781-52703610	1.97122	0.0243493	Mfsd6 chr1-52702781-52703610
chr1	52708865	52727462	18598	*	0.0908587	Mfsd6	chr1-52708575-52709155	3.32282	0.000445569	Mfsd6 chr1-52708575-52709155
chr1	52709931	53352752	642822	*	0.0622039	Asnsd1	chr1-52709763-52710099	2.43449	0.00745648	Asnsd1 chr1-52709763-52710099
chr1	52722790	53313624	590835	*	0.071487	Osgepl1	chr1-52722682-52722898	3.27663	0.000525274	Osgepl1 chr1-52722682-52722898
chr1	52727462	52793796	66335	*	0.0521899	Mfsd6	chr1-52793590-52794002	1.79914	0.0359985	Mfsd6 chr1-52793590-52794002
chr1	52727462	52844849	117388	*	0.0645985	Mfsd6	chr1-52843883-52845814	2.2061	0.0136884	Mfsd6 chr1-52843883-52845814
chr1	52727462	52909902	182441	*	0.0722821	Mfsd6	chr1-52909782-52910021	2.99476	0.00137328	Mfsd6 chr1-52909782-52910021
chr1	52753832	53313624	559793	*	0.0523474	Osgepl1	chr1-52753320-52754343	2.54522	0.0054604	Osgepl1 chr1-52753320-52754343
chr1	52764163	53020179	256017	*	0.150651	1700019D03Rik	chr1-52763873-52764452	5.45591	2.43611e-08	1700019D03Rik chr1-52763873-52764452
chr1	52764704	52844929	80226	*	0.0777961	Hibch	chr1-52764600-52764808	3.65319	0.000129503	Hibch chr1-52764600-52764808
chr1	52793796	52844929	51134	*	0.0601063	Hibch	chr1-52793590-52794002	2.9435	0.00162261	Hibch chr1-52793590-52794002
chr1	52799926	53020179	220254	*	0.0644905	1700019D03Rik	chr1-52798988-52800864	2.67063	0.00378547	1700019D03Rik chr1-52798988-52800864
chr1	52817342	53020179	202838	*	0.0574485	1700019D03Rik	chr1-52816480-52818204	1.92461	0.0271394	1700019D03Rik chr1-52816480-52818204
chr1	52817688	53748765	931078	*	0.092658	Inpp1	chr1-53748587-53748942	3.92619	4.31512e-05	Inpp1 chr1-53748587-53748942
chr1	52824017	53020179	196163	*	0.0848378	1700019D03Rik	chr1-52823671-52824363	2.4767	0.00663013	1700019D03Rik chr1-52823671-52824363
chr1	52824017	53313624	489608	*	0.0718861	Osgepl1	chr1-52823671-52824363	3.61958	0.000147541	Osgepl1 chr1-52823671-52824363
chr1	52837730	53297095	459366	*	0.0552366	Ormdl1	chr1-52837612-52837848	2.60873	0.004544	Ormdl1 chr1-52837612-52837848
chr1	52837730	53352752	515023	*	0.0567312	Asnsd1	chr1-52837612-52837848	2.23294	0.0127765	Asnsd1 chr1-52837612-52837848
chr1	52844849	53352752	507904	*	0.0535481	Asnsd1	chr1-52843883-52845814	1.87597	0.0303297	Asnsd1 chr1-52843883-52845814
chr1	52844929	53053157	208229	*	0.0513123	Hibch	chr1-53052918-53053396	1.82725	0.0338309	Hibch chr1-53052918-53053396
chr1	52844929	53352468	507540	*	0.0647685	Hibch	chr1-53351710-53353226	2.99253	0.00138339	Hibch chr1-53351710-53353226
chr1	52854041	53706784	852744	*	0.0615954	Dnah7a	chr1-52853687-52854394	2.02524	0.0214212	Dnah7a chr1-52853687-52854394
chr1	52854041	53785224	931184	*	0.0554658	Stk17b	chr1-52853687-52854394	1.78518	0.0371164	Stk17b chr1-52853687-52854394
chr1	52863780	53352752	488973	*	0.122396	Asnsd1	chr1-52863525-52864035	5.93304	1.48688e-09	Asnsd1 chr1-52863525-52864035
chr1	52909902	53785224	875323	*	-0.0507288	Stk17b	chr1-52909782-52910021	-1.94783	0.0257179	Stk17b chr1-52909782-52910021
chr1	52951232	53020179	68948	*	0.111254	1700019D03Rik	chr1-52951072-52951391	5.61934	9.58469e-09	1700019D03Rik chr1-52951072-52951391
chr1	52952736	53187636	234901	*	0.0737037	1700019A02Rik	chr1-52952087-52953384	2.82981	0.00232879	1700019A02Rik chr1-52952087-52953384
chr1	52952736	53297018	344283	*	0.0746304	Pms1	chr1-52952087-52953384	3.25962	0.000557814	Pms1 chr1-52952087-52953384
chr1	52960288	53785224	824937	*	-0.0621546	Stk17b	chr1-52960130-52960446	-2.27464	0.0114638	Stk17b chr1-52960130-52960446
chr1	53020179	53761920	741742	*	0.0642416	1700019D03Rik	chr1-53761492-53762348	2.34095	0.00961726	1700019D03Rik chr1-53761492-53762348
chr1	53020179	53781445	761267	*	0.0592497	1700019D03Rik	chr1-53781309-53781580	2.79361	0.00260614	1700019D03Rik chr1-53781309-53781580
chr1	53020179	53886881	866703	*	0.10743	1700019D03Rik	chr1-53886685-53887076	4.1272	1.83602e-05	1700019D03Rik chr1-53886685-53887076
chr1	53020179	53906307	886129	*	0.0566434	1700019D03Rik	chr1-53906036-53906578	1.85899	0.0315144	1700019D03Rik chr1-53906036-53906578
chr1	53020179	53924682	904504	*	0.177906	1700019D03Rik	chr1-53924555-53924809	8.59995	3.98769e-18	1700019D03Rik chr1-53924555-53924809
chr1	53187636	53712510	524875	*	0.055226	1700019A02Rik	chr1-53712410-53712609	2.27573	0.011431	1700019A02Rik chr1-53712410-53712609
chr1	53187636	53784803	597168	*	0.0566398	1700019A02Rik	chr1-53784136-53785470	2.49853	0.00623541	1700019A02Rik chr1-53784136-53785470
chr1	53187636	53791628	603993	*	0.0563697	1700019A02Rik	chr1-53791095-53792161	2.25329	0.0121205	1700019A02Rik chr1-53791095-53792161
chr1	53187636	53875980	688345	*	0.0725651	1700019A02Rik	chr1-53875568-53876391	3.04612	0.00115907	1700019A02Rik chr1-53875568-53876391
chr1	53187636	53927609	739974	*	0.0669222	1700019A02Rik	chr1-53927291-53927927	2.92854	0.0017028	1700019A02Rik chr1-53927291-53927927
chr1	53297018	53726124	429107	*	0.0515755	Pms1	chr1-53725943-53726304	2.20876	0.0135958	Pms1 chr1-53725943-53726304
chr1	53297018	53773125	476108	*	0.0626706	Pms1	chr1-53772997-53773252	2.72456	0.00321938	Pms1 chr1-53772997-53773252
chr1	53297095	53712510	415416	*	0.0658734	Ormdl1	chr1-53712410-53712609	3.09355	0.000988887	Ormdl1 chr1-53712410-53712609
chr1	53297095	53808549	511455	*	0.0502193	Ormdl1	chr1-53808211-53808886	2.26921	0.0116276	Ormdl1 chr1-53808211-53808886
chr1	53297095	53886881	589787	*	0.0721465	Ormdl1	chr1-53886685-53887076	2.82414	0.00237041	Ormdl1 chr1-53886685-53887076
chr1	53297095	53970799	673705	*	0.0838012	Ormdl1	chr1-53970670-53970928	3.55572	0.000188471	Ormdl1 chr1-53970670-53970928
chr1	53313624	53715658	402035	*	0.0901225	Osgepl1	chr1-53715164-53716151	3.60142	0.000158241	Osgepl1 chr1-53715164-53716151
chr1	53352752	53664450	311699	*	0.0666205	Asnsd1	chr1-53664292-53664608	2.48417	0.00649273	Asnsd1 chr1-53664292-53664608
chr1	53352752	53773125	420374	*	0.0663295	Asnsd1	chr1-53772997-53773252	2.77566	0.0027545	Asnsd1 chr1-53772997-53773252
chr1	53352752	53889501	536750	*	0.0505804	Asnsd1	chr1-53889248-53889754	2.01757	0.0218178	Asnsd1 chr1-53889248-53889754
chr1	53352752	53908434	555683	*	0.0569476	Asnsd1	chr1-53908254-53908614	1.82302	0.0341502	Asnsd1 chr1-53908254-53908614
chr1	53352752	53927609	574858	*	0.0553431	Asnsd1	chr1-53927291-53927927	2.09897	0.0179097	Asnsd1 chr1-53927291-53927927
chr1	53558479	54195168	636690	*	0.188887	Hecw2	chr1-53558360-53558597	3.30176	0.000480405	Hecw2 chr1-53558360-53558597
chr1	53706661	54438971	732311	*	0.0634534	Gtf3c3	chr1-53706154-53707167	2.53828	0.00556993	Gtf3c3 chr1-53706154-53707167
chr1	53706784	53773938	67155	*	0.0699268	Dnah7a	chr1-53773589-53774286	2.30891	0.0104742	Dnah7a chr1-53773589-53774286
chr1	53706784	53808549	101766	*	0.11175	Dnah7a	chr1-53808211-53808886	3.85169	5.86528e-05	Dnah7a chr1-53808211-53808886
chr1	53706784	53824344	117561	*	0.100377	Dnah7a	chr1-53823414-53825273	3.04022	0.00118201	Dnah7a chr1-53823414-53825273
chr1	53706784	53838355	131572	*	0.101944	Dnah7a	chr1-53837873-53838836	3.91791	4.46596e-05	Dnah7a chr1-53837873-53838836
chr1	53706784	53843117	136334	*	0.140544	Dnah7a	chr1-53842818-53843415	5.24165	7.95738e-08	Dnah7a chr1-53842818-53843415
chr1	53706784	53845269	138486	*	0.055407	Dnah7a	chr1-53844890-53845648	1.93098	0.0267428	Dnah7a chr1-53844890-53845648
chr1	53706784	53886881	180098	*	0.071895	Dnah7a	chr1-53886685-53887076	2.8848	0.00195831	Dnah7a chr1-53886685-53887076
chr1	53706784	53952472	245689	*	0.1448	Dnah7a	chr1-53952299-53952645	4.16279	1.57189e-05	Dnah7a chr1-53952299-53952645
chr1	53706784	54254765	547982	*	0.15902	Dnah7a	chr1-54254659-54254871	3.50985	0.000224179	Dnah7a chr1-54254659-54254871
chr1	53706784	54310682	603899	*	0.0868317	Dnah7a	chr1-54310573-54310791	2.10788	0.0175208	Dnah7a chr1-54310573-54310791
chr1	53706784	54660837	954054	*	0.119511	Dnah7a	chr1-54660515-54661159	3.46105	0.000269037	Dnah7a chr1-54660515-54661159
chr1	53741878	54438971	697094	*	0.0862776	Gtf3c3	chr1-53741777-53741978	3.50819	0.000225584	Gtf3c3 chr1-53741777-53741978
chr1	53748765	53785224	36460	*	0.0516158	Stk17b	chr1-53748587-53748942	1.86941	0.0307829	Stk17b chr1-53748587-53748942
chr1	53754226	53785224	30999	*	0.0751866	Stk17b	chr1-53753986-53754465	2.57792	0.00496981	Stk17b chr1-53753986-53754465
chr1	53754226	54438971	684746	*	0.0524828	Gtf3c3	chr1-53753986-53754465	1.91551	0.0277137	Gtf3c3 chr1-53753986-53754465
chr1	53765589	53785224	19636	*	0.0512201	Stk17b	chr1-53765449-53765729	1.95071	0.0255456	Stk17b chr1-53765449-53765729
chr1	53773125	53785224	12100	*	0.050279	Stk17b	chr1-53772997-53773252	1.78754	0.0369248	Stk17b chr1-53772997-53773252
chr1	53773938	53785224	11287	*	0.0721285	Stk17b	chr1-53773589-53774286	2.62894	0.00428252	Stk17b chr1-53773589-53774286
chr1	53785224	53791628	6405	*	0.0670277	Stk17b	chr1-53791095-53792161	2.27289	0.0115164	Stk17b chr1-53791095-53792161
chr1	53785224	53797484	12261	*	0.077362	Stk17b	chr1-53796823-53798145	2.68908	0.00358242	Stk17b chr1-53796823-53798145
chr1	53785224	53824344	39121	*	0.0684685	Stk17b	chr1-53823414-53825273	2.47238	0.00671086	Stk17b chr1-53823414-53825273
chr1	53785224	53875980	90757	*	0.0508226	Stk17b	chr1-53875568-53876391	1.74686	0.0403305	Stk17b chr1-53875568-53876391
chr1	53785224	53936674	151451	*	0.0522178	Stk17b	chr1-53936566-53936782	2.16143	0.0153309	Stk17b chr1-53936566-53936782
chr1	53785224	54279715	494492	*	0.0613876	Stk17b	chr1-54279295-54280135	2.00609	0.0224231	Stk17b chr1-54279295-54280135
chr1	53785224	54492968	707745	*	0.091095	Stk17b	chr1-54491940-54493995	3.07241	0.00106168	Stk17b chr1-54491940-54493995
chr1	53818415	54438971	620557	*	0.0676031	Gtf3c3	chr1-53818304-53818526	2.54864	0.00540723	Gtf3c3 chr1-53818304-53818526
chr1	53846028	54438971	592944	*	0.0599366	Gtf3c3	chr1-53845912-53846144	2.34569	0.00949606	Gtf3c3 chr1-53845912-53846144
chr1	53908434	54438971	530538	*	0.0588819	Gtf3c3	chr1-53908254-53908614	2.6886	0.00358757	Gtf3c3 chr1-53908254-53908614
chr1	53924682	54250683	326002	*	0.0769398	Ccdc150	chr1-53924555-53924809	2.3314	0.00986603	Ccdc150 chr1-53924555-53924809
chr1	53952472	54438971	486500	*	0.0549444	Gtf3c3	chr1-53952299-53952645	2.52112	0.00584904	Gtf3c3 chr1-53952299-53952645
chr1	54194685	54195168	484	*	0.139805	Hecw2	chr1-54194077-54195292	1.85462	0.0318252	Hecw2 chr1-54194077-54195292
chr1	54194685	54438971	244287	*	0.0527986	Gtf3c3	chr1-54194077-54195292	2.00478	0.0224933	Gtf3c3 chr1-54194077-54195292
chr1	54195168	54221959	26792	*	0.239103	Hecw2	chr1-54221656-54222261	3.03383	0.00120733	Hecw2 chr1-54221656-54222261
chr1	54195168	54250611	55444	*	0.118154	Hecw2	chr1-54249936-54251285	1.66044	0.0484133	Hecw2 chr1-54249936-54251285
chr1	54195168	54310682	115515	*	0.212844	Hecw2	chr1-54310573-54310791	3.27475	0.000528773	Hecw2 chr1-54310573-54310791
chr1	54195168	54810276	615109	*	0.198699	Hecw2	chr1-54810146-54810405	2.95277	0.00157467	Hecw2 chr1-54810146-54810405
chr1	54195168	54815226	620059	*	0.251235	Hecw2	chr1-54814991-54815460	3.23252	0.000613511	Hecw2 chr1-54814991-54815460
chr1	54195168	55113809	918642	*	0.161387	Hecw2	chr1-55113629-55113989	2.00802	0.0223206	Hecw2 chr1-55113629-55113989
chr1	54250611	55088132	837522	*	-0.0640061	Hspe1	chr1-54249936-54251285	-2.53887	0.00556061	Hspe1 chr1-54249936-54251285
chr1	54250683	54513808	263126	*	0.110815	Ccdc150	chr1-54513447-54514169	4.1332	1.78875e-05	Ccdc150 chr1-54513447-54514169
chr1	54250683	54564075	313393	*	0.0891925	Ccdc150	chr1-54563903-54564247	2.5674	0.00512327	Ccdc150 chr1-54563903-54564247
chr1	54250683	54816801	566119	*	0.0821298	Ccdc150	chr1-54816691-54816910	2.30709	0.0105249	Ccdc150 chr1-54816691-54816910
chr1	54254765	55226782	972018	*	0.0527298	Rftn2	chr1-54254659-54254871	2.44788	0.00718503	Rftn2 chr1-54254659-54254871
chr1	54275723	54438971	163249	*	0.0661551	Gtf3c3	chr1-54275613-54275833	2.52774	0.00574	Gtf3c3 chr1-54275613-54275833
chr1	54422082	54926387	504306	*	0.10028	Ankrd44	chr1-54421309-54422855	3.06095	0.00110319	Ankrd44 chr1-54421309-54422855
chr1	54438794	55363469	924676	*	-0.0565505	Boll	chr1-54438225-54439362	-2.0274	0.0213106	Boll chr1-54438225-54439362
chr1	54438971	54798553	359583	*	0.0504989	Gtf3c3	chr1-54798369-54798736	2.08492	0.0185382	Gtf3c3 chr1-54798369-54798736
chr1	54438971	54907443	468473	*	-0.0515805	Gtf3c3	chr1-54906922-54907964	-2.49933	0.00622147	Gtf3c3 chr1-54906922-54907964
chr1	54438971	55029242	590272	*	0.0575627	Gtf3c3	chr1-55028843-55029640	2.19864	0.0139519	Gtf3c3 chr1-55028843-55029640
chr1	54438971	55209239	770269	*	0.0501134	Gtf3c3	chr1-55208670-55209807	2.01583	0.021909	Gtf3c3 chr1-55208670-55209807
chr1	54443761	55405921	962161	*	0.119401	Plcl1	chr1-54443599-54443922	1.68425	0.046067	Plcl1 chr1-54443599-54443922
chr1	54448973	55405921	956949	*	0.0762298	Plcl1	chr1-54448855-54449090	1.86391	0.0311672	Plcl1 chr1-54448855-54449090
chr1	54492968	54926387	433420	*	0.105697	Ankrd44	chr1-54491940-54493995	3.09695	0.0009776	Ankrd44 chr1-54491940-54493995
chr1	54492968	55237177	744210	*	-0.059095	Mars2	chr1-54491940-54493995	-2.66881	0.00380607	Mars2 chr1-54491940-54493995
chr1	54508369	54557684	49316	*	0.0548155	Pgap1	chr1-54508149-54508589	2.34279	0.00957006	Pgap1 chr1-54508149-54508589
chr1	54508369	55226782	718414	*	0.10328	Rftn2	chr1-54508149-54508589	4.14069	1.73135e-05	Rftn2 chr1-54508149-54508589
chr1	54520285	55088243	567959	*	0.05244	Hspd1	chr1-54520078-54520491	2.23227	0.0127985	Hspd1 chr1-54520078-54520491
chr1	54531456	54557684	26229	*	0.0680285	Pgap1	chr1-54531240-54531672	2.81947	0.00240515	Pgap1 chr1-54531240-54531672
chr1	54557684	54564075	6392	*	0.0544449	Pgap1	chr1-54563903-54564247	2.35249	0.00932406	Pgap1 chr1-54563903-54564247
chr1	54557684	54585549	27866	*	0.0753172	Pgap1	chr1-54584593-54586505	3.36499	0.000382738	Pgap1 chr1-54584593-54586505
chr1	54557684	54913645	355962	*	0.0504891	Pgap1	chr1-54913378-54913911	2.11509	0.017211	Pgap1 chr1-54913378-54913911
chr1	54557684	55215725	658042	*	0.0872729	Pgap1	chr1-55215078-55216372	3.8255	6.52537e-05	Pgap1 chr1-55215078-55216372
chr1	54557684	55372481	814798	*	0.0526915	Pgap1	chr1-55371824-55373137	2.46472	0.00685598	Pgap1 chr1-55371824-55373137
chr1	54557684	55414346	856663	*	0.0555188	Pgap1	chr1-55414060-55414631	2.26692	0.0116976	Pgap1 chr1-55414060-55414631
chr1	54557684	55528782	971099	*	0.0777603	Pgap1	chr1-55528394-55529170	3.0837	0.00102222	Pgap1 chr1-55528394-55529170
chr1	54557701	55027481	469781	*	0.0641944	Sf3b1	chr1-54556765-54558636	2.17069	0.0149772	Sf3b1 chr1-54556765-54558636
chr1	54600415	55131231	530817	*	0.0573338	Mob4	chr1-54600124-54600706	1.97299	0.0242482	Mob4 chr1-54600124-54600706
chr1	54660837	55405921	745085	*	-0.107555	Plcl1	chr1-54660515-54661159	-2.33354	0.00980989	Plcl1 chr1-54660515-54661159
chr1	54693223	55226782	533560	*	0.0797375	Rftn2	chr1-54693100-54693345	2.93147	0.00168681	Rftn2 chr1-54693100-54693345
chr1	54786208	55088243	302036	*	0.0663655	Hspd1	chr1-54785915-54786500	2.90219	0.00185281	Hspd1 chr1-54785915-54786500
chr1	54810276	55405921	595646	*	0.136988	Plcl1	chr1-54810146-54810405	2.08846	0.018378	Plcl1 chr1-54810146-54810405
chr1	54815226	55405921	590696	*	0.20595	Plcl1	chr1-54814991-54815460	2.81792	0.00241677	Plcl1 chr1-54814991-54815460
chr1	54816801	55405921	589121	*	0.118302	Plcl1	chr1-54816691-54816910	2.02668	0.0213478	Plcl1 chr1-54816691-54816910
chr1	54827872	55226782	398911	*	0.0567015	Rftn2	chr1-54827515-54828229	2.89521	0.0018945	Rftn2 chr1-54827515-54828229
chr1	54832880	55363469	530590	*	0.0591275	Boll	chr1-54832626-54833133	2.33739	0.00970934	Boll chr1-54832626-54833133
chr1	54833952	55131231	297280	*	0.0571757	Mob4	chr1-54833847-54834056	2.06483	0.0194694	Mob4 chr1-54833847-54834056
chr1	54835637	55088243	252607	*	-0.0548511	Hspd1	chr1-54835254-54836020	-2.44596	0.00722331	Hspd1 chr1-54835254-54836020
chr1	54840352	55226782	386431	*	0.0681155	Rftn2	chr1-54840145-54840559	3.07153	0.00106482	Rftn2 chr1-54840145-54840559
chr1	54846963	55052770	205808	*	0.0584032	Coq10b	chr1-54846342-54847583	2.34129	0.00960856	Coq10b chr1-54846342-54847583
chr1	54853820	55226782	372963	*	0.0629509	Rftn2	chr1-54853677-54853963	3.04276	0.00117208	Rftn2 chr1-54853677-54853963
chr1	54854490	55088243	233754	*	0.052001	Hspd1	chr1-54854261-54854718	1.8755	0.0303622	Hspd1 chr1-54854261-54854718
chr1	54862768	55027481	164714	*	-0.0575304	Sf3b1	chr1-54862611-54862924	-1.85617	0.0317148	Sf3b1 chr1-54862611-54862924
chr1	54866201	54926387	60187	*	0.0707286	Ankrd44	chr1-54865967-54866435	1.83371	0.0333484	Ankrd44 chr1-54865967-54866435
chr1	54871249	55052770	181522	*	0.0564733	Coq10b	chr1-54870833-54871664	1.90182	0.0285975	Coq10b chr1-54870833-54871664
chr1	54907443	55088132	180690	*	0.052779	Hspe1	chr1-54906922-54907964	2.58164	0.00491662	Hspe1 chr1-54906922-54907964
chr1	54924166	55052770	128605	*	0.0649458	Coq10b	chr1-54923755-54924576	2.51463	0.00595781	Coq10b chr1-54923755-54924576
chr1	54926387	55038195	111809	*	0.051998	Ankrd44	chr1-55037875-55038515	1.85371	0.0318903	Ankrd44 chr1-55037875-55038515
chr1	54926387	55419085	492699	*	-0.0766222	Ankrd44	chr1-55418924-55419246	-1.82741	0.0338194	Ankrd44 chr1-55418924-55419246
chr1	54926387	55488445	562059	*	-0.0558053	Ankrd44	chr1-55488254-55488636	-1.92506	0.0271109	Ankrd44 chr1-55488254-55488636
chr1	54926387	55593788	667402	*	-0.0616725	Ankrd44	chr1-55593596-55593979	-2.29496	0.0108678	Ankrd44 chr1-55593596-55593979
chr1	54926387	55612990	686604	*	-0.056356	Ankrd44	chr1-55612790-55613190	-1.833	0.0334009	Ankrd44 chr1-55612790-55613190
chr1	54926387	55628761	702375	*	-0.0766471	Ankrd44	chr1-55628590-55628931	-2.02767	0.0212969	Ankrd44 chr1-55628590-55628931
chr1	54935240	55226782	291543	*	0.0693265	Rftn2	chr1-54934693-54935787	2.52032	0.00586241	Rftn2 chr1-54934693-54935787
chr1	54979658	55131231	151574	*	0.0537211	Mob4	chr1-54979321-54979995	2.00013	0.0227429	Mob4 chr1-54979321-54979995
chr1	55012616	55226782	214167	*	0.0705241	Rftn2	chr1-55012431-55012800	3.1722	0.000756447	Rftn2 chr1-55012431-55012800
chr1	55027481	55038195	10715	*	0.0547969	Sf3b1	chr1-55037875-55038515	2.07461	0.0190113	Sf3b1 chr1-55037875-55038515
chr1	55027481	55226618	199138	*	-0.0638471	Sf3b1	chr1-55226047-55227189	-2.27068	0.0115832	Sf3b1 chr1-55226047-55227189
chr1	55027481	55238479	210999	*	0.0609377	Sf3b1	chr1-55238284-55238673	2.59829	0.00468443	Sf3b1 chr1-55238284-55238673
chr1	55027481	55265531	238051	*	0.0584616	Sf3b1	chr1-55265305-55265757	2.58454	0.0048755	Sf3b1 chr1-55265305-55265757
chr1	55027481	55414346	386866	*	-0.055941	Sf3b1	chr1-55414060-55414631	-2.19972	0.0139135	Sf3b1 chr1-55414060-55414631
chr1	55027481	55419085	391605	*	-0.0538903	Sf3b1	chr1-55418924-55419246	-2.00184	0.0226511	Sf3b1 chr1-55418924-55419246
chr1	55027481	55506883	479403	*	-0.0742996	Sf3b1	chr1-55506395-55507370	-2.50661	0.0060948	Sf3b1 chr1-55506395-55507370
chr1	55027481	55610275	582795	*	-0.05493	Sf3b1	chr1-55609969-55610580	-2.31453	0.0103193	Sf3b1 chr1-55609969-55610580
chr1	55027481	55728741	701261	*	-0.0518816	Sf3b1	chr1-55728641-55728840	-2.14353	0.0160355	Sf3b1 chr1-55728641-55728840
chr1	55052624	55052770	147	*	0.0612769	Coq10b	chr1-55051818-55053430	2.36586	0.00899414	Coq10b chr1-55051818-55053430
chr1	55052624	55088243	35620	*	0.0738071	Hspd1	chr1-55051818-55053430	2.82488	0.00236489	Hspd1 chr1-55051818-55053430
chr1	55052770	55075689	22920	*	0.0503823	Coq10b	chr1-55075450-55075927	2.03386	0.0209827	Coq10b chr1-55075450-55075927
chr1	55076387	55088132	11746	*	0.084886	Hspe1	chr1-55076116-55076657	3.7227	9.85513e-05	Hspe1 chr1-55076116-55076657
chr1	55088132	55372481	284350	*	0.0595818	Hspe1	chr1-55371824-55373137	2.98487	0.00141849	Hspe1 chr1-55371824-55373137
chr1	55088132	55404618	316487	*	-0.0608334	Hspe1	chr1-55404404-55404831	-2.66807	0.00381439	Hspe1 chr1-55404404-55404831
[truncated: 351,466+ more rows]
