# Supplementary material for: RAG suppresses group 2 innate lymphoid cells
Source: bioRxiv. 2025 Mar 20:2024.04.23.590767. Originally published 2024 Apr 28. Preprint. [Version 2] doi: 10.1101/2024.04.23.590767 (PMC11071423; doi:10.1101/2024.04.23.590767)
Supplement: Supplement 1 [file media-1.zip › Table S08 - ILC2 GPLs by RAG fate map.xlsx]

## Sheet: ILC2_GPLs
FM+	FM-
Atp6v1h chr1-4491567-4492799	Ncoa2 chr1-13006992-13007556
Tcea1 chr1-4779813-4780396	Ncoa2 chr1-13752363-13752952
Mrpl15 chr1-4873870-4874208	Kcnq5 chr1-21035760-21036199
Lypla1 chr1-5019166-5020114	Kcnq5 chr1-21354329-21354759
Lypla1 chr1-5170503-5170719	Kcnq5 chr1-21381869-21382290
Tcea1 chr1-4856973-4858610	Kcnq5 chr1-21469224-21469774
Tcea1 chr1-4907018-4907449	Kcnq5 chr1-21522075-21522339
Atp6v1h chr1-4867598-4867875	Kcnq5 chr1-21633964-21634374
Rb1cc1 chr1-6224018-6224340	Kcnq5 chr1-21960061-21962384
Rb1cc1 chr1-6226840-6227106	Kcnq5 chr1-21962978-21963792
St18 chr1-6440905-6441796	Kcnq5 chr1-21967157-21967395
St18 chr1-6476291-6476834	Dst chr1-33768793-33769084
St18 chr1-7114065-7114300	Dst chr1-33807348-33807895
Pcmtd1 chr1-7395471-7395799	Dst chr1-33916413-33916891
Pcmtd1 chr1-7758439-7758943	Dst chr1-33966193-33966677
Gm26901 chr1-7095334-7096516	Dst chr1-34005147-34006630
Sntg1 chr1-9729481-9729871	Dst chr1-34010802-34012213
Sntg1 chr1-9747325-9748783	Dst chr1-34028335-34029370
Sntg1 chr1-9797243-9799269	Dst chr1-34236166-34236889
Sntg1 chr1-9847510-9848738	Dst chr1-34409592-34410220
Sntg1 chr1-9882555-9883716	Dst chr1-34849437-34850799
Mybl1 chr1-9541243-9541593	Dst chr1-34891440-34891906
Rrs1 chr1-9572936-9573612	Zap70 chr1-36145113-36145352
Mybl1 chr1-9544776-9546259	Zap70 chr1-36263798-36264645
Cspp1 chr1-9544776-9546259	Zap70 chr1-36281673-36282519
Cops5 chr1-9696853-9697084	Zap70 chr1-36545545-36546127
Mybl1 chr1-9729481-9729871	Zap70 chr1-36611350-36611870
Cops5 chr1-9747325-9748783	Zap70 chr1-36719864-36720500
Vcpip1 chr1-9893147-9893610	Zap70 chr1-36768820-36769231
Sgk3 chr1-9797243-9799269	Zap70 chr1-36777354-36777641
Sgk3 chr1-9833059-9833758	Zap70 chr1-37473076-37473592
Sgk3 chr1-9876459-9877244	Zap70 chr1-37491587-37492272
Sgk3 chr1-10006969-10007564	Zap70 chr1-37585297-37586500
Sgk3 chr1-10039057-10040311	Il18r1 chr1-39502809-39503839
Sgk3 chr1-10325161-10326067	Il18r1 chr1-39509647-39510339
Arfgef1 chr1-9876459-9877244	Il18r1 chr1-39555088-39556408
Arfgef1 chr1-9908463-9908790	Il18r1 chr1-39608378-39608753
Mcmdc2 chr1-10261133-10261440	Il18r1 chr1-39851100-39851479
Mcmdc2 chr1-10325161-10326067	Il1rl1 chr1-39917468-39918899
Snhg6 chr1-10008750-10009320	Il1rl1 chr1-40002115-40002606
Snhg6 chr1-10037283-10038570	Il1rl1 chr1-40007984-40008390
Arfgef1 chr1-10261133-10261440	Il1rl1 chr1-40022399-40023024
Slco5a1 chr1-12729303-12729545	Il1rl1 chr1-40055839-40056363
Slco5a1 chr1-12852940-12853219	Il1rl1 chr1-40059023-40059542
Slco5a1 chr1-12871860-12872123	Il1rl1 chr1-40085136-40086203
Slco5a1 chr1-12875303-12876429	Il1rl1 chr1-40161027-40161577
Ncoa2 chr1-12875303-12876429	Il1rl1 chr1-40217008-40217392
Tram1 chr1-12983200-12983949	Il18r1 chr1-40224726-40225120
Slco5a1 chr1-12990190-12992865	Il18r1 chr1-40227771-40228282
Ncoa2 chr1-12990190-12992865	Il18r1 chr1-40243468-40243851
Slco5a1 chr1-13006992-13007556	Il1rl1 chr1-40270875-40271527
Slco5a1 chr1-13231367-13231769	Il18r1 chr1-40270875-40271527
Slco5a1 chr1-13328352-13328840	Il1rl1 chr1-40283296-40284882
Slco5a1 chr1-13382354-13384030	Il18r1 chr1-40283296-40284882
Slco5a1 chr1-13454264-13455116	Il18r1 chr1-40354594-40354955
Slco5a1 chr1-13789196-13789599	Il18r1 chr1-40382593-40383463
Ncoa2 chr1-13006992-13007556	Il18r1 chr1-40386092-40386669
Ncoa2 chr1-13162106-13162932	Il1rl1 chr1-40393167-40393783
Tram1 chr1-13231367-13231769	Il18r1 chr1-40393167-40393783
Tram1 chr1-13301130-13302364	Il1rl1 chr1-40399471-40400069
Tram1 chr1-13307010-13307334	Il1rl1 chr1-40412907-40413442
Ncoa2 chr1-13312477-13312823	Il1rl1 chr1-40418380-40418797
Ncoa2 chr1-13355529-13355952	Il1rl1 chr1-40421232-40421513
Ncoa2 chr1-13363402-13364065	Il1rl1 chr1-40425143-40425664
Eya1 chr1-13363402-13364065	Il1rl1 chr1-40427315-40427568
Ncoa2 chr1-13658691-13659113	Il1rl1 chr1-40428983-40429245
Ncoa2 chr1-13752363-13752952	Il1rl1 chr1-40436999-40437554
Eya1 chr1-13425796-13427597	Il1rl1 chr1-40444612-40445046
Tram1 chr1-13558815-13560657	Il1rl1 chr1-40467333-40467594
Tram1 chr1-13573762-13574534	Il1rl1 chr1-40528968-40529869
Tram1 chr1-13980088-13980661	Il1rl1 chr1-40544156-40544979
Tram1 chr1-13994062-13994445	Il1rl1 chr1-40634892-40635336
Eya1 chr1-13593068-13593811	Il18r1 chr1-40441711-40442134
Eya1 chr1-13599929-13600934	Il18r1 chr1-40467333-40467594
Lactb2 chr1-13789196-13789599	Il18r1 chr1-40469695-40470237
Terf1 chr1-14918771-14919062	Il18r1 chr1-40475369-40476194
Rdh10 chr1-15791463-15792274	Il18r1 chr1-40501105-40502355
Terf1 chr1-16114945-16115555	Il18r1 chr1-40514045-40515824
Rpl7 chr1-16114945-16115555	Il18r1 chr1-40516018-40516728
Rpl7 chr1-17096843-17098183	Il18r1 chr1-40522414-40523137
Rdh10 chr1-16103736-16106366	Il18r1 chr1-40544156-40544979
Rdh10 chr1-16114945-16115555	Il18r1 chr1-40597882-40598153
Rdh10 chr1-16227225-16228544	Il18r1 chr1-40634892-40635336
Rdh10 chr1-16553994-16554208	Il18r1 chr1-40680310-40682115
Rdh10 chr1-16656179-16657645	Il18r1 chr1-40802431-40803124
Rdh10 chr1-16664721-16666085	Plcl1 chr1-54443599-54443922
Rdh10 chr1-16746875-16747685	Plcl1 chr1-54448855-54449090
Ube2w chr1-16114945-16115555	Plcl1 chr1-54660515-54661159
Tmem70 chr1-16114945-16115555	Plcl1 chr1-54810146-54810405
Ube2w chr1-16227225-16228544	Plcl1 chr1-54814991-54815460
Ly96 chr1-16468765-16469016	Plcl1 chr1-54816691-54816910
Stau2 chr1-16735001-16735259	Plcl1 chr1-55405107-55406898
Tmem70 chr1-16656179-16657645	Plcl1 chr1-55410706-55410946
Tmem70 chr1-16687343-16689106	Plcl1 chr1-55418924-55419246
Tram2 chr1-20612608-20612977	Plcl1 chr1-55430334-55430973
Tram2 chr1-20700025-20700300	Plcl1 chr1-55506395-55507370
Tmem14a chr1-20700025-20700300	Plcl1 chr1-55511580-55511815
Tmem14a chr1-20740272-20740955	Plcl1 chr1-55512853-55513057
Il17f chr1-20766566-20766936	Plcl1 chr1-55593596-55593979
Il17f chr1-20925439-20926823	Plcl1 chr1-55609969-55610580
Il17f chr1-21100796-21101564	Plcl1 chr1-55666080-55666472
Il17f chr1-21217874-21219450	Plcl1 chr1-55766828-55767096
Tram2 chr1-20801696-20802003	Plcl1 chr1-55812429-55812906
Mcm3 chr1-20819568-20820697	Plcl1 chr1-56076818-56077033
Mcm3 chr1-21035760-21036199	Ctla4 chr1-59886959-59887406
Tram2 chr1-20824779-20825764	Ctla4 chr1-60015866-60017598
Tmem14a chr1-20824779-20825764	Ctla4 chr1-60097065-60098806
Paqr8 chr1-21324480-21325066	Icos chr1-60272252-60272814
Paqr8 chr1-21419244-21419646	Ctla4 chr1-60408218-60408431
Tram2 chr1-20889871-20891577	Icos chr1-60408599-60410293
Tmem14a chr1-20925439-20926823	Ctla4 chr1-60761537-60762088
Tram2 chr1-20933139-20933844	Icos chr1-60781451-60782113
Tram2 chr1-21025825-21026260	Ctla4 chr1-60833359-60833966
Tram2 chr1-21161484-21162075	Ctla4 chr1-60852805-60854361
Tram2 chr1-21288157-21288530	Ctla4 chr1-60867910-60868791
Tmem14a chr1-21324480-21325066	Ctla4 chr1-60886653-60887428
Tmem14a chr1-21554592-21554935	Ctla4 chr1-60893105-60893701
Kcnq5 chr1-21271093-21272402	Ctla4 chr1-60898263-60899726
Khdc1a chr1-21354329-21354759	Ctla4 chr1-60902431-60902918
Khdc1a chr1-21419244-21419646	Ctla4 chr1-60908678-60909253
Khdc1a chr1-21960061-21962384	Ctla4 chr1-60910775-60911107
Kcnq5 chr1-21870549-21871067	Ctla4 chr1-60913159-60913647
Kcnq5 chr1-21960061-21962384	Ctla4 chr1-60920026-60920860
Kcnq5 chr1-21962978-21963792	Ctla4 chr1-60930306-60930804
Ogfrl1 chr1-23367967-23368445	Ctla4 chr1-60936871-60937541
Ogfrl1 chr1-23369655-23370048	Ctla4 chr1-60953563-60953975
Ogfrl1 chr1-23380499-23381027	Ctla4 chr1-60979135-60979612
Ogfrl1 chr1-23382455-23383895	Ctla4 chr1-60984670-60985452
B3gat2 chr1-23382455-23383895	Ctla4 chr1-60985626-60986425
Ogfrl1 chr1-23536471-23536746	Ctla4 chr1-61016324-61017080
Ogfrl1 chr1-24099506-24100718	Ctla4 chr1-61026723-61027024
B3gat2 chr1-23792772-23793381	Ctla4 chr1-61030564-61030860
B3gat2 chr1-23958699-23959817	Ctla4 chr1-61045753-61046694
B3gat2 chr1-24092375-24092787	Ctla4 chr1-61050158-61050652
B3gat2 chr1-24248175-24248640	Ctla4 chr1-61054278-61055483
B3gat2 chr1-24699299-24699661	Ctla4 chr1-61101477-61103041
Lmbrd1 chr1-23762164-23763267	Ctla4 chr1-61135375-61136467
Smap1 chr1-23921430-23922608	Ctla4 chr1-61139201-61139991
Smap1 chr1-24719205-24719890	Ctla4 chr1-61771245-61771590
Fam135a chr1-23934779-23935655	Icos chr1-60886653-60887428
Fam135a chr1-23958699-23959817	Icos chr1-60893105-60893701
Lmbrd1 chr1-23958699-23959817	Icos chr1-60898263-60899726
Fam135a chr1-24099506-24100718	Icos chr1-60902431-60902918
Fam135a chr1-24699299-24699661	Icos chr1-60907514-60907713
Lmbrd1 chr1-24719205-24719890	Icos chr1-60908678-60909253
Phf3 chr1-30810023-30810477	Icos chr1-60910775-60911107
Phf3 chr1-31153791-31154293	Icos chr1-60911629-60911904
Ptp4a1 chr1-30948449-30950640	Icos chr1-60913159-60913647
Imp4 chr1-33583978-33584524	Icos chr1-60930306-60930804
Prim2 chr1-33787627-33787868	Icos chr1-60979135-60979612
Prim2 chr1-33829787-33830077	Icos chr1-60984670-60985452
Prim2 chr1-33898443-33899171	Icos chr1-60985626-60986425
Prim2 chr1-33941075-33941561	Icos chr1-60989584-60991071
Prim2 chr1-34005147-34006630	Icos chr1-61016324-61017080
Prim2 chr1-34201493-34201801	Icos chr1-61022946-61023209
Prim2 chr1-34409592-34410220	Icos chr1-61027491-61027862
Prim2 chr1-34432864-34435236	Icos chr1-61029208-61029531
Prim2 chr1-34464292-34464574	Icos chr1-61029717-61030134
Prim2 chr1-34471881-34473654	Icos chr1-61030564-61030860
Prim2 chr1-34478571-34479453	Icos chr1-61039287-61039612
Ccdc115 chr1-33672519-33672803	Icos chr1-61045753-61046694
Rab23 chr1-33898443-33899171	Icos chr1-61050158-61050652
Rab23 chr1-33909052-33909488	Icos chr1-61054278-61055483
Rab23 chr1-34005147-34006630	Icos chr1-61101477-61103041
Rab23 chr1-34201493-34201801	Icos chr1-61135375-61136467
Rab23 chr1-34471881-34473654	Icos chr1-61139201-61139991
Imp4 chr1-33719346-33720542	Icos chr1-61180806-61181978
Arhgef4 chr1-33719346-33720542	Icos chr1-61184286-61184523
Zfp451 chr1-33742647-33743182	Icos chr1-61203112-61203505
Bag2 chr1-33876262-33876690	Icos chr1-61423159-61423578
Bag2 chr1-34510071-34511406	Ikzf2 chr1-69331115-69332140
Ccdc115 chr1-33787627-33787868	Ikzf2 chr1-69530674-69531038
Zfp451 chr1-33788167-33788388	Ikzf2 chr1-69533008-69533337
Dst chr1-33788167-33788388	Ikzf2 chr1-69537616-69538230
Ccdc115 chr1-33788167-33788388	Ikzf2 chr1-69543958-69544688
Zfp451 chr1-33882831-33884035	Ikzf2 chr1-69548511-69549025
Zfp451 chr1-34164508-34165151	Ikzf2 chr1-69555518-69556058
Zfp451 chr1-34432864-34435236	Ikzf2 chr1-69583909-69584931
Zfp451 chr1-34462564-34463191	Ikzf2 chr1-69585842-69586049
Zfp451 chr1-34478571-34479453	Ikzf2 chr1-69592042-69592318
Zfp451 chr1-34490268-34490528	Ikzf2 chr1-69599268-69599952
Zfp451 chr1-34573284-34573531	Ikzf2 chr1-69618891-69619202
Imp4 chr1-33846891-33847130	Ikzf2 chr1-69626192-69626410
Ptpn18 chr1-33876262-33876690	Ikzf2 chr1-69630273-69630487
Dst chr1-33882831-33884035	Ikzf2 chr1-69637827-69638761
Plekhb2 chr1-33892463-33893270	Ikzf2 chr1-69644628-69645154
Imp4 chr1-33898443-33899171	Ikzf2 chr1-69653285-69653841
Arhgef4 chr1-33898443-33899171	Ikzf2 chr1-69662852-69663060
Arhgef4 chr1-33903645-33903961	Ikzf2 chr1-69669940-69670419
Dst chr1-33909052-33909488	Ikzf2 chr1-69676050-69676256
Dst chr1-34010802-34012213	Ikzf2 chr1-69680292-69680811
Dst chr1-34478571-34479453	Ikzf2 chr1-69681016-69681398
Plekhb2 chr1-33929051-33929518	Ikzf2 chr1-69683049-69683355
Plekhb2 chr1-34164508-34165151	Ikzf2 chr1-69688835-69689279
Arhgef4 chr1-34201493-34201801	Ikzf2 chr1-69691983-69692761
Ccdc115 chr1-34438913-34440385	Ikzf2 chr1-69703370-69704172
Fam168b chr1-34438913-34440385	Ikzf2 chr1-69752614-69753260
Ccdc115 chr1-34462564-34463191	Ikzf2 chr1-69759220-69760195
Ccdc115 chr1-34471881-34473654	Ikzf2 chr1-69768286-69769475
Ccdc115 chr1-34484337-34484784	Ikzf2 chr1-69774060-69774616
Ccdc115 chr1-34831015-34831762	Ikzf2 chr1-69775443-69775893
Ccdc115 chr1-34834930-34835581	Ikzf2 chr1-69777686-69778346
Imp4 chr1-34510071-34511406	Ikzf2 chr1-69790249-69790803
Imp4 chr1-34801323-34802872	Mgat5 chr1-127230304-127230868
Imp4 chr1-34858629-34858976	Mgat5 chr1-127239752-127240378
Fam168b chr1-34459116-34460347	Mgat5 chr1-127241973-127243072
Ptpn18 chr1-34485209-34486207	Mgat5 chr1-127270295-127270965
Arhgef4 chr1-34485209-34486207	Mgat5 chr1-127296593-127297483
Fam168b chr1-34573284-34573531	Mgat5 chr1-127303887-127304603
Arhgef4 chr1-34601280-34602699	Mgat5 chr1-127308346-127308584
Arhgef4 chr1-34738164-34738861	Mgat5 chr1-127319772-127320310
Arhgef4 chr1-34801323-34802872	Mgat5 chr1-127330362-127330576
Arid5a chr1-35580183-35580933	Mgat5 chr1-127344604-127345403
Kansl3 chr1-35580183-35580933	Mgat5 chr1-127363706-127363999
Ankrd39 chr1-35652884-35653841	Mgat5 chr1-127981800-127982806
Arid5a chr1-35654187-35654388	Mgat5 chr1-128009749-128010038
Hs6st1 chr1-35708250-35708745	Dars chr1-127762796-127763093
Neurl3 chr1-35726312-35726943	Dars chr1-128076827-128077431
Lman2l chr1-35726312-35726943	Dars chr1-128358396-128360240
Cox5b chr1-35810474-35810902	Dars chr1-128446714-128447794
Cox5b chr1-35813306-35814125	Dars chr1-128569729-128570677
Ankrd23 chr1-35839204-35839948	Dars chr1-128614324-128615751
Cnnm3 chr1-35846407-35846859	Ptpn7 chr1-134414596-134416063
Lman2l chr1-35852048-35852286	Ptpn7 chr1-134641580-134641779
Kansl3 chr1-35860505-35861117	Ptpn7 chr1-134865402-134865977
Neurl3 chr1-35889735-35891066	Ptpn7 chr1-134987194-134988261
Actr1b chr1-35889735-35891066	Ptpn7 chr1-135030092-135030625
Uggt1 chr1-35934947-35935408	Ptpn7 chr1-135136345-135136782
Neurl3 chr1-35934947-35935408	Ptpn7 chr1-135602990-135603282
Arid5a chr1-35934947-35935408	Ptpn7 chr1-135631188-135632028
Uggt1 chr1-35971338-35972355	Ptpn7 chr1-135929577-135930477
Zap70 chr1-35971338-35972355	Ptpn7 chr1-135945548-135946010
Tmem131 chr1-35971338-35972355	Ptpn7 chr1-136075980-136076409
Kansl3 chr1-36024450-36025865	Rgs2 chr1-143315609-143315903
Zap70 chr1-36024450-36025865	Rgs2 chr1-143319320-143319922
Cnnm3 chr1-36064652-36065231	Rgs2 chr1-143640319-143641043
Hs6st1 chr1-36243423-36244750	Rgs2 chr1-143644075-143644568
Hs6st1 chr1-36296275-36297196	Rgs2 chr1-143813556-143814447
Hs6st1 chr1-36861603-36862040	Rgs2 chr1-143916000-143918000
Hs6st1 chr1-36892366-36892883	Rgs2 chr1-143999446-143999863
Hs6st1 chr1-36911248-36911927	Rgs2 chr1-144003381-144004635
Tmem131 chr1-36067797-36069190	Rgs2 chr1-144006379-144006890
Ankrd23 chr1-36069412-36069735	Rgs2 chr1-144032778-144034347
Uggt1 chr1-36073153-36073490	Rgs2 chr1-144075765-144077044
Cnnm3 chr1-36073153-36073490	Rgs2 chr1-144275532-144276149
Cox5b chr1-36073153-36073490	Rgs2 chr1-144282875-144284170
Uggt1 chr1-36088426-36088720	Rgs2 chr1-144308284-144308642
Tmem131 chr1-36088426-36088720	Rgs2 chr1-144329516-144329761
Ankrd23 chr1-36089912-36090276	Rgs2 chr1-144337425-144337930
Cox5b chr1-36089912-36090276	Rgs2 chr1-144355558-144356226
Actr1b chr1-36089912-36090276	Rgs1 chr1-144018738-144019072
Uggt1 chr1-36134333-36134872	Rgs1 chr1-144085691-144086490
Neurl3 chr1-36134333-36134872	Rgs1 chr1-144200390-144200831
Cnnm3 chr1-36134333-36134872	Rgs1 chr1-144215147-144215609
Tmem131 chr1-36134333-36134872	Rgs1 chr1-144239037-144239481
Tmem131 chr1-36145113-36145352	Rgs1 chr1-144243318-144243864
Ankrd39 chr1-36160941-36161346	Rgs1 chr1-144247491-144247705
Actr1b chr1-36160941-36161346	Rgs1 chr1-144248271-144249472
Cox5b chr1-36235075-36235531	Rgs1 chr1-144267929-144268243
Ankrd23 chr1-36242023-36242312	Rgs1 chr1-144272746-144273434
Actr1b chr1-36243423-36244750	Rgs1 chr1-144296123-144296607
Uggt1 chr1-36260370-36260795	Rgs1 chr1-144314360-144314730
Uggt1 chr1-36266353-36266622	Rgs1 chr1-144317655-144317956
Uggt1 chr1-36294074-36294875	Rgs1 chr1-144319146-144319739
Uggt1 chr1-36307258-36310143	Rgs1 chr1-144373772-144374402
Uggt1 chr1-36321652-36322029	Rgs1 chr1-144764443-144764925
Uggt1 chr1-36569961-36570327	Fam129a chr1-151270245-151271114
Uggt1 chr1-36731764-36732415	Fam129a chr1-151284932-151285498
Uggt1 chr1-36753811-36754198	Fam129a chr1-151290255-151290503
Uggt1 chr1-36784517-36785662	Fam129a chr1-151570873-151572476
Uggt1 chr1-36807831-36808187	Fam129a chr1-151581710-151582264
Uggt1 chr1-36930026-36930249	Fam129a chr1-151597812-151598300
Uggt1 chr1-36930918-36931286	Fam129a chr1-151601470-151601669
Neurl3 chr1-36252453-36253189	Fam129a chr1-151615676-151615924
Actr1b chr1-36252453-36253189	Fam129a chr1-151620509-151621066
Tmem131 chr1-36252453-36253189	Fam129a chr1-151625309-151626018
Cnnm3 chr1-36260370-36260795	Fam129a chr1-151689033-151689860
Ankrd39 chr1-36260370-36260795	Fam129a chr1-151718648-151718872
Cnnm4 chr1-36261800-36262510	Fam129a chr1-151917662-151918087
Actr1b chr1-36261800-36262510	Fam129a chr1-152015582-152015943
Tmem131 chr1-36263798-36264645	Fam129a chr1-152024933-152025673
Neurl3 chr1-36266353-36266622	Fam129a chr1-152064767-152064979
Cnnm3 chr1-36266353-36266622	Fam129a chr1-152428011-152428619
Neurl3 chr1-36272365-36274055	Fam129a chr1-152497633-152498037
Ankrd39 chr1-36274261-36274736	Fam129a chr1-152528702-152529158
Actr1b chr1-36274261-36274736	Lamc1 chr1-152536390-152536888
Neurl3 chr1-36645932-36646867	Lamc1 chr1-152623825-152624189
Neurl3 chr1-36722399-36723724	Lamc1 chr1-152721607-152721857
Neurl3 chr1-36772348-36772721	Lamc1 chr1-152817304-152817739
Neurl3 chr1-36806558-36807475	Lamc1 chr1-152841057-152841345
Neurl3 chr1-36807831-36808187	Rgs16 chr1-152901557-152904029
Neurl3 chr1-36903435-36904877	Lamc1 chr1-152954718-152955625
Neurl3 chr1-36909910-36910703	Rgs16 chr1-152954718-152955625
Neurl3 chr1-36911248-36911927	Rgs16 chr1-153057487-153057703
Neurl3 chr1-36919669-36920871	Lamc1 chr1-153101164-153101860
Neurl3 chr1-37012954-37013542	Lamc1 chr1-153129675-153130379
Cnnm4 chr1-36279017-36279471	Lamc1 chr1-153141775-153142064
Ankrd23 chr1-36279017-36279471	Lamc1 chr1-153185496-153186625
Cox5b chr1-36279017-36279471	Rgs16 chr1-153185496-153186625
Arid5a chr1-36281673-36282519	Lamc1 chr1-153278149-153278362
Tmem131 chr1-36281673-36282519	Lamc1 chr1-153299494-153299819
Kansl3 chr1-36288664-36289021	Lamc1 chr1-153303894-153304423
Lman2l chr1-36288664-36289021	Lamc1 chr1-153331690-153334230
Arid5a chr1-36293248-36293867	Lamc1 chr1-153379508-153380372
Kansl3 chr1-36293248-36293867	Lamc1 chr1-153386350-153387066
Cnnm4 chr1-36293248-36293867	Lamc1 chr1-153408459-153408947
Cnnm3 chr1-36293248-36293867	Lamc1 chr1-153426574-153427187
Zap70 chr1-36293248-36293867	Lamc1 chr1-153616886-153617853
Ankrd23 chr1-36294074-36294875	Lamc1 chr1-153686322-153686616
Cnnm4 chr1-36296275-36297196	Lamc1 chr1-153722994-153723982
Arid5a chr1-36303106-36303891	Lamc1 chr1-153729786-153730421
Arid5a chr1-36444265-36445739	Rgs16 chr1-153408459-153408947
Arid5a chr1-36708747-36710376	Rgs16 chr1-153616886-153617853
Arid5a chr1-36744086-36744956	Rgs16 chr1-153722994-153723982
Arid5a chr1-36911248-36911927	Rgs16 chr1-153729786-153730421
Arid5a chr1-36919669-36920871	Rgs16 chr1-153846608-153847865
Ankrd23 chr1-36307258-36310143	Gata3 chr2-8941506-8941924
Cnnm4 chr1-36321652-36322029	Gata3 chr2-8942358-8942916
Cox5b chr1-36321652-36322029	Gata3 chr2-8949804-8950223
Zap70 chr1-36321652-36322029	Gata3 chr2-8964646-8965601
Tmem131 chr1-36321652-36322029	Gata3 chr2-9116586-9117118
Inpp4a chr1-36321652-36322029	Gata3 chr2-9141490-9141877
Kansl3 chr1-36342547-36342858	Gata3 chr2-9155021-9155980
Cox5b chr1-36342547-36342858	Gata3 chr2-9574183-9574494
Kansl3 chr1-36367628-36369543	Gata3 chr2-9577515-9578456
Kansl3 chr1-36436584-36436849	Gata3 chr2-9644370-9644925
Kansl3 chr1-36569961-36570327	Gata3 chr2-9681452-9682185
Kansl3 chr1-36766468-36767595	Gata3 chr2-9713208-9713910
Kansl3 chr1-37356939-37357503	Gata3 chr2-9717828-9718239
Unc50 chr1-36444265-36445739	Gata3 chr2-9860152-9860432
Lman2l chr1-36500950-36501641	Gata3 chr2-9860798-9861294
Lman2l chr1-36591195-36591789	Gata3 chr2-9871193-9872028
Lman2l chr1-36753811-36754198	Gata3 chr2-9875881-9876237
Lman2l chr1-36861603-36862040	Gata3 chr2-9878381-9878861
Lman2l chr1-37012954-37013542	Gata3 chr2-9895958-9896454
Lman2l chr1-37081750-37082429	Gata3 chr2-9946532-9947143
Lman2l chr1-37218251-37218726	Gata3 chr2-9961781-9962047
Lman2l chr1-37327154-37327754	Gata3 chr2-9992394-9992819
Cnnm4 chr1-36500950-36501641	Il2ra chr2-11266240-11267169
Cnnm4 chr1-36545545-36546127	Il2ra chr2-11385408-11385667
Cnnm4 chr1-36579814-36580924	Il2ra chr2-11429312-11429981
Cnnm4 chr1-36604248-36605075	Il2ra chr2-11623125-11623448
Cnnm4 chr1-36634644-36635317	Il2ra chr2-11623801-11624020
Cnnm4 chr1-36645932-36646867	Il2ra chr2-11625962-11626173
Cnnm4 chr1-36760093-36762162	Il2ra chr2-11628268-11628476
Cnnm4 chr1-36892366-36892883	Il2ra chr2-11645357-11645605
Cnnm4 chr1-36947174-36948170	Il2ra chr2-11655018-11655760
Cnnm4 chr1-37122270-37122541	Il2ra chr2-11662807-11663450
Ankrd39 chr1-36470817-36472431	Il2ra chr2-11776701-11778935
Cnnm3 chr1-36731764-36732415	Nebl chr2-17363081-17364062
Cnnm3 chr1-36824376-36824947	Nebl chr2-17364780-17366032
Cnnm3 chr1-36919669-36920871	Nebl chr2-17671178-17672626
Cnnm3 chr1-36938458-36940450	Nebl chr2-17685115-17685427
Cnnm3 chr1-37030428-37031172	Nebl chr2-17689734-17690618
Cnnm3 chr1-37317085-37318831	Nebl chr2-17698154-17698605
Cnnm3 chr1-37327154-37327754	Nebl chr2-17702333-17703572
Cnnm3 chr1-37448053-37448731	Nebl chr2-17703832-17704036
Tmem131 chr1-36511174-36512905	Nebl chr2-17711139-17711905
Zap70 chr1-36534528-36535069	Nebl chr2-17729730-17731657
Tmem131 chr1-36534528-36535069	Nebl chr2-17740870-17742784
Ankrd23 chr1-36744086-36744956	Nebl chr2-17768943-17769537
Ankrd23 chr1-36892366-36892883	Nebl chr2-18179169-18179372
Ankrd23 chr1-36930918-36931286	Nebl chr2-18179699-18179946
Ankrd23 chr1-37401359-37402041	Nebl chr2-18299146-18299671
Ankrd23 chr1-37429326-37430752	Nebl chr2-18524085-18524823
Ankrd23 chr1-37477695-37479401	Nebl chr2-18663168-18664370
Tmem131 chr1-36546389-36547726	Commd3 chr2-17945477-17946332
Ankrd39 chr1-36768820-36769231	Commd3 chr2-18277652-18278439
Ankrd39 chr1-36824376-36824947	Commd3 chr2-18368449-18368926
Ankrd39 chr1-36930026-36930249	Commd3 chr2-18982520-18982894
Ankrd39 chr1-37448053-37448731	Commd3 chr2-19145209-19145969
Ankrd39 chr1-37481230-37481730	Commd3 chr2-19521722-19521980
Ankrd39 chr1-37505099-37505570	Commd3 chr2-19641669-19641913
Actr1b chr1-36556469-36559024	Acvr2a chr2-48315014-48315807
Sema4c chr1-36604248-36605075	Acvr2a chr2-48374245-48374797
Sema4c chr1-36737012-36737752	Acvr2a chr2-48382912-48383129
Sema4c chr1-36784517-36785662	Acvr2a chr2-48424670-48425023
Sema4c chr1-36806558-36807475	Acvr2a chr2-48456482-48456978
Sema4c chr1-36903435-36904877	Acvr2a chr2-48472878-48473697
Sema4c chr1-36911248-36911927	Acvr2a chr2-48476703-48477085
Sema4c chr1-37299162-37301033	Acvr2a chr2-48689098-48689392
Sema4c chr1-37309975-37310184	Acvr2a chr2-48694195-48694898
Unc50 chr1-36569961-36570327	Acvr2a chr2-48942509-48942745
Cox5b chr1-36579814-36580924	Acvr2a chr2-49176691-49177561
Inpp4a chr1-36579814-36580924	Acvr2a chr2-49385454-49386442
Inpp4a chr1-36603055-36604029	Acvr2a chr2-49503545-49503928
Mgat4a chr1-36603055-36604029	Acvr2a chr2-49775672-49776006
Inpp4a chr1-36634644-36635317	Stk39 chr2-68296598-68297190
Zap70 chr1-36645932-36646867	Stk39 chr2-68301791-68302313
Cox5b chr1-37317085-37318831	Stk39 chr2-68310017-68310424
Cox5b chr1-37327154-37327754	Stk39 chr2-68325303-68325849
Cox5b chr1-37477695-37479401	Stk39 chr2-68334952-68335341
Actr1b chr1-36719864-36720500	Stk39 chr2-68350384-68351033
Actr1b chr1-36744086-36744956	Stk39 chr2-68356577-68356776
Actr1b chr1-36768820-36769231	Stk39 chr2-68381680-68383273
Actr1b chr1-36824376-36824947	Stk39 chr2-68465188-68466778
Actr1b chr1-37002274-37002907	Stk39 chr2-68867192-68867530
Actr1b chr1-37081750-37082429	Stk39 chr2-68884649-68884964
Actr1b chr1-37250257-37250953	Stk39 chr2-69428178-69428462
Actr1b chr1-37457269-37458007	Ttn chr2-76084766-76085492
Inpp4a chr1-36719864-36720500	Ttn chr2-76374612-76375086
Mgat4a chr1-36719864-36720500	Ttn chr2-76814153-76814772
Inpp4a chr1-36722399-36723724	Ttn chr2-76820260-76821002
Unc50 chr1-36731764-36732415	Ttn chr2-77169832-77171043
Unc50 chr1-36753811-36754198	Ttn chr2-77249624-77250154
Zap70 chr1-36760093-36762162	Ttn chr2-77270688-77271167
Unc50 chr1-36760093-36762162	Ttn chr2-77279762-77281372
Zap70 chr1-36772348-36772721	Itgav chr2-83695260-83695825
Zap70 chr1-36909910-36910703	Itgav chr2-83700445-83701388
Zap70 chr1-37299162-37301033	Itgav chr2-83722869-83723269
Zap70 chr1-37677999-37678785	Itgav chr2-84362655-84363082
Zap70 chr1-37690730-37691666	Itgav chr2-84476019-84476888
Coa5 chr1-36766468-36767595	Cd44 chr2-101992657-101993573
Mgat4a chr1-36766468-36767595	Cd44 chr2-102009377-102009859
Tmem131 chr1-36768820-36769231	Cd44 chr2-102043979-102044646
Inpp4a chr1-36830957-36831594	Cd44 chr2-102073853-102074056
Mgat4a chr1-36830957-36831594	Cd44 chr2-102110397-102110659
Tmem131 chr1-36874478-36875447	Cd44 chr2-102116997-102117759
2010300C02Rik chr1-36883115-36883406	Cd44 chr2-102360636-102360872
Inpp4a chr1-36883624-36884619	Cd44 chr2-102363005-102363214
Tmem131 chr1-36892366-36892883	Cd44 chr2-102658343-102659270
Coa5 chr1-36892366-36892883	Cd44 chr2-102700718-102701781
Tsga10 chr1-36911248-36911927	Cd44 chr2-102707397-102707909
Inpp4a chr1-36915256-36915462	Cd44 chr2-102715030-102715234
Tsga10 chr1-36915256-36915462	Cd44 chr2-102736476-102736926
Inpp4a chr1-36919669-36920871	Cd44 chr2-102738654-102739190
Tsga10 chr1-36930026-36930249	Cd44 chr2-102745188-102746048
Tmem131 chr1-37002274-37002907	Cd44 chr2-102764703-102765290
Tmem131 chr1-37457269-37458007	Cd44 chr2-102767900-102768233
Tmem131 chr1-37495769-37497033	Cd44 chr2-102791542-102791920
Tmem131 chr1-37698053-37698529	Cd44 chr2-102796443-102796844
Inpp4a chr1-36947174-36948170	Cd44 chr2-102812640-102813271
Unc50 chr1-36947174-36948170	Cd44 chr2-102886305-102887729
Inpp4a chr1-36960108-36961161	Cd44 chr2-102896242-102896451
Unc50 chr1-36960108-36961161	Cd44 chr2-102943796-102944393
Mgat4a chr1-36962027-36962962	Cd44 chr2-102947746-102949252
Unc50 chr1-36987047-36987624	Cd44 chr2-102955214-102955465
Unc50 chr1-36988270-36988778	Cd44 chr2-102956434-102957431
Inpp4a chr1-36995777-36996038	Cd44 chr2-102967473-102968931
Coa5 chr1-37000062-37000729	Cd44 chr2-102980891-102982101
Unc50 chr1-37011731-37011964	Cd44 chr2-102990106-102991005
Mrpl30 chr1-37011731-37011964	Cd44 chr2-102998313-102999722
Coa5 chr1-37012954-37013542	Cd44 chr2-103008181-103008508
Txndc9 chr1-37022555-37023346	Cd44 chr2-103153249-103153643
Unc50 chr1-37028530-37030076	Cd44 chr2-103154035-103154390
2010300C02Rik chr1-37063920-37064173	Cd44 chr2-103238986-103239376
Tsga10 chr1-37063920-37064173	Cd44 chr2-103306830-103307032
Inpp4a chr1-37122270-37122541	Cd44 chr2-103341581-103341851
Tsga10 chr1-37168240-37169229	Cd44 chr2-103503169-103503677
Unc50 chr1-37218251-37218726	Cd44 chr2-103565152-103567439
Txndc9 chr1-37218251-37218726	Cd44 chr2-103607700-103608350
Unc50 chr1-37250257-37250953	Cd44 chr2-103655819-103656281
Tsga10 chr1-37250257-37250953	Cd44 chr2-103760448-103761853
Mitd1 chr1-37250257-37250953	Mapkbp1 chr2-118999537-118999818
Mitd1 chr1-37254586-37255259	Mapkbp1 chr2-119157962-119158311
Mrpl30 chr1-37254586-37255259	Mapkbp1 chr2-119344567-119345239
Rev1 chr1-37254586-37255259	Mapkbp1 chr2-119662256-119663424
Mgat4a chr1-37272176-37272858	Mapkbp1 chr2-120309131-120309589
Inpp4a chr1-37307628-37308915	Mapkbp1 chr2-120313928-120314786
Inpp4a chr1-37310974-37311249	Mapkbp1 chr2-120852542-120853421
Inpp4a chr1-37523747-37524068	Plcb4 chr2-134681333-134681624
Inpp4a chr1-37544108-37544704	Plcb4 chr2-135330214-135330525
Inpp4a chr1-37634389-37635015	Plcb4 chr2-135356367-135356570
Rev1 chr1-37299162-37301033	Plcb4 chr2-135651616-135652439
2010300C02Rik chr1-37307628-37308915	Plcb4 chr2-135658263-135660099
Tsga10 chr1-37307628-37308915	Plcb4 chr2-135737319-135737872
Mrpl30 chr1-37309975-37310184	Plcb4 chr2-135750664-135751069
Tsga10 chr1-37317085-37318831	Plcb4 chr2-135773709-135773959
Tsga10 chr1-37327154-37327754	Plcb4 chr2-135797932-135798471
Eif5b chr1-37327154-37327754	Plcb4 chr2-135809039-135809467
Mgat4a chr1-37337396-37337601	Plcb4 chr2-135823612-135824119
Mrpl30 chr1-37337396-37337601	Plcb4 chr2-135835072-135835838
Coa5 chr1-37356939-37357503	Plcb4 chr2-135862546-135863446
Unc50 chr1-37401359-37402041	Plcb4 chr2-135881297-135881612
Tsga10 chr1-37401359-37402041	Plcb4 chr2-135885571-135886390
Mrpl30 chr1-37401359-37402041	Plcb4 chr2-135890890-135891777
Eif5b chr1-37419087-37420182	Plcb4 chr2-135985595-135985802
Rev1 chr1-37419087-37420182	Jag1 chr2-136936413-136937187
Coa5 chr1-37486305-37486687	Jag1 chr2-136986457-136987395
Coa5 chr1-37585297-37586500	Jag1 chr2-137050248-137050506
Coa5 chr1-38049427-38050085	Jag1 chr2-137057321-137057868
Coa5 chr1-38100396-38100697	Jag1 chr2-137116185-137117714
Coa5 chr1-38384689-38384962	Tasp1 chr2-139906537-139906806
Coa5 chr1-38395037-38395709	Tasp1 chr2-140041791-140043333
Unc50 chr1-37457269-37458007	Tasp1 chr2-140051335-140052213
Unc50 chr1-37477695-37479401	Tasp1 chr2-140671056-140671671
Unc50 chr1-37559808-37560276	Tasp1 chr2-140843850-140844404
Unc50 chr1-37727976-37728350	Asxl1 chr2-152657250-152657763
Unc50 chr1-37852445-37852877	Asxl1 chr2-152742404-152742755
Unc50 chr1-38012106-38012446	Asxl1 chr2-152787568-152787973
Rev1 chr1-37457269-37458007	Asxl1 chr2-152825370-152826216
2010300C02Rik chr1-37466197-37466813	Asxl1 chr2-153084247-153084764
Mgat4a chr1-37471264-37471728	Asxl1 chr2-153240102-153242048
Eif5b chr1-37471264-37471728	Asxl1 chr2-153278009-153278835
Tsga10 chr1-37473076-37473592	Asxl1 chr2-153290871-153292987
Eif5b chr1-37477695-37479401	Asxl1 chr2-153338217-153338925
2010300C02Rik chr1-37481230-37481730	Asxl1 chr2-153443485-153445879
Mitd1 chr1-37481230-37481730	Asxl1 chr2-153525786-153526196
Mitd1 chr1-37488497-37489012	Asxl1 chr2-153740608-153742207
Mrpl30 chr1-37491587-37492272	Src chr2-156431373-156431736
Mrpl30 chr1-37505099-37505570	Src chr2-156515475-156516351
Tsga10 chr1-37523747-37524068	Src chr2-156523007-156523288
2010300C02Rik chr1-37539815-37541478	Src chr2-156652615-156653185
Rev1 chr1-37539815-37541478	Src chr2-156686570-156686825
Mgat4a chr1-37605762-37605980	Src chr2-156737986-156738206
Mgat4a chr1-38259630-38259873	Src chr2-156775122-156775618
Mgat4a chr1-38407007-38407605	Src chr2-156780823-156781022
Tsga10 chr1-37623820-37624598	Src chr2-156857192-156857736
Txndc9 chr1-37623820-37624598	Src chr2-156959965-156960222
2010300C02Rik chr1-37634389-37635015	Src chr2-157036306-157036771
Tsga10 chr1-37638940-37639544	Src chr2-157048571-157049291
Tsga10 chr1-37696143-37697318	Src chr2-157062953-157063830
Aff3 chr1-37696143-37697318	Src chr2-157077448-157077855
Mitd1 chr1-37698053-37698529	Src chr2-157244931-157245565
2010300C02Rik chr1-37727976-37728350	Src chr2-157407505-157407827
2010300C02Rik chr1-38100396-38100697	Src chr2-157411152-157411410
2010300C02Rik chr1-38202706-38203089	Src chr2-157500362-157500730
2010300C02Rik chr1-38395037-38395709	Src chr2-157887399-157888012
2010300C02Rik chr1-38402867-38403067	Src chr2-157943315-157944373
2010300C02Rik chr1-38580342-38580888	Src chr2-158228764-158229498
2010300C02Rik chr1-38632395-38633067	Bmp7 chr2-172215736-172216134
Tsga10 chr1-37884316-37884774	Bmp7 chr2-172239547-172239932
Tsga10 chr1-38128740-38130575	Bmp7 chr2-172439582-172441391
Tsga10 chr1-38363371-38363854	Bmp7 chr2-172864605-172864852
Tsga10 chr1-38664307-38665973	Bmp7 chr2-172926272-172926634
Tsga10 chr1-38693964-38694683	Bmp7 chr2-172927162-172928160
Tsga10 chr1-38835590-38836642	Bmp7 chr2-172933555-172933928
Eif5b chr1-37884316-37884774	Bmp7 chr2-172991391-172991839
Mitd1 chr1-37889196-37890784	Bmp7 chr2-173159291-173159627
Mitd1 chr1-38569780-38570000	Bmp7 chr2-173379762-173380032
Mitd1 chr1-38662521-38662910	Bmp7 chr2-173648455-173648760
Mitd1 chr1-38769573-38770403	Bmp7 chr2-173749269-173749613
Mrpl30 chr1-38049427-38050085	Zfp831 chr2-174116890-174117243
Mrpl30 chr1-38252578-38253222	Zfp831 chr2-174436141-174436536
Mrpl30 chr1-38580342-38580888	Zfp831 chr2-174437389-174439727
Mrpl30 chr1-38788832-38789213	Zfp831 chr2-174601755-174602736
Txndc9 chr1-38185180-38185841	Zfp831 chr2-174617841-174618092
Txndc9 chr1-38528734-38529430	Zfp831 chr2-174851554-174852310
Txndc9 chr1-38643657-38643918	Nceh1 chr3-27218415-27218974
Eif5b chr1-38548985-38549575	Nceh1 chr3-27461089-27461380
Eif5b chr1-38657349-38658190	Nceh1 chr3-27577317-27577979
Eif5b chr1-38767753-38768182	Nceh1 chr3-27598255-27599105
Eif5b chr1-38777014-38778143	Nceh1 chr3-27709729-27711485
Eif5b chr1-38787284-38787942	Nceh1 chr3-27828782-27829061
Rev1 chr1-38358807-38359148	Phc3 chr3-30600371-30603081
Rev1 chr1-38384689-38384962	Phc3 chr3-30929438-30930223
Rev1 chr1-38392986-38393224	Phc3 chr3-30951480-30952978
Rev1 chr1-38632395-38633067	Phc3 chr3-31047163-31047678
Rev1 chr1-38662521-38662910	Mlf1 chr3-66973277-66974008
Rev1 chr1-38671027-38671508	Mlf1 chr3-67373600-67374935
Rev1 chr1-38723357-38724165	Mlf1 chr3-67429364-67430977
Rev1 chr1-39047306-39047959	Glt28d2 chr3-86129632-86130240
Rev1 chr1-39122300-39123512	Glt28d2 chr3-86168773-86169716
Chst10 chr1-38202706-38203089	Glt28d2 chr3-86538533-86539275
Chst10 chr1-38252578-38253222	Glt28d2 chr3-86796574-86797042
Chst10 chr1-38358807-38359148	Glt28d2 chr3-86839681-86839896
Pdcl3 chr1-38384689-38384962	Lmna chr3-87523672-87524157
Aff3 chr1-38395037-38395709	Lmna chr3-87561572-87562709
Rpl31 chr1-38407007-38407605	Lmna chr3-87618918-87619147
Rpl31 chr1-38427446-38427835	Lmna chr3-87794615-87795881
Aff3 chr1-38495131-38495626	Prcc chr3-87844983-87845296
Rpl31 chr1-38495131-38495626	Lmna chr3-87857670-87858037
Tbc1d8 chr1-38495131-38495626	Lmna chr3-87876518-87877051
Rpl31 chr1-38557283-38558272	Prcc chr3-87997278-87997503
Pdcl3 chr1-38626586-38628449	Prcc chr3-88138207-88138946
Aff3 chr1-38643657-38643918	Prcc chr3-88173486-88173690
Aff3 chr1-38655043-38655303	Prcc chr3-88566507-88566920
Cnot11 chr1-38657349-38658190	Prcc chr3-88578743-88580143
Tbc1d8 chr1-38662521-38662910	Prcc chr3-88631956-88632490
Gm15832 chr1-38662521-38662910	Prcc chr3-88676772-88677810
Aff3 chr1-38861966-38862579	Lmna chr3-88214211-88216091
Aff3 chr1-38883565-38884236	Lmna chr3-88253990-88254925
Aff3 chr1-39047306-39047959	Lmna chr3-88476437-88476712
Aff3 chr1-39383211-39383584	Lmna chr3-88483337-88483981
Aff3 chr1-39430619-39431233	Lmna chr3-88491249-88491452
Aff3 chr1-39502809-39503839	Lmna chr3-88500158-88500390
Aff3 chr1-39545565-39545981	Lmna chr3-88502498-88503750
Aff3 chr1-39558703-39559352	Lmna chr3-88536421-88536861
Aff3 chr1-39560364-39560838	Lmna chr3-89190335-89190798
Cnot11 chr1-38664307-38665973	Lmna chr3-89231429-89231828
Rpl31 chr1-38693964-38694683	Lmna chr3-89393420-89394408
Cnot11 chr1-38693964-38694683	Lmna chr3-89429804-89431061
Chst10 chr1-38695967-38696591	Lmna chr3-89502580-89502925
Rnf149 chr1-38695967-38696591	S100a6 chr3-89862170-89862426
Pdcl3 chr1-38723357-38724165	S100a6 chr3-89863466-89864491
Tbc1d8 chr1-38777014-38778143	S100a6 chr3-89868933-89869274
Tbc1d8 chr1-38783016-38783271	S100a6 chr3-89887512-89888015
Gm15832 chr1-38783016-38783271	S100a6 chr3-89906024-89906715
Gm15832 chr1-38787284-38787942	S100a6 chr3-89987835-89988209
Pdcl3 chr1-38835590-38836642	S100a6 chr3-90184335-90184749
Tbc1d8 chr1-38841926-38842170	S100a6 chr3-90535180-90535638
Chst10 chr1-38861966-38862579	S100a6 chr3-90574606-90575081
Pdcl3 chr1-38861966-38862579	S100a6 chr3-90603438-90603888
Rpl31 chr1-38883565-38884236	S100a10 chr3-92998757-92998956
Rnf149 chr1-38883565-38884236	S100a10 chr3-93443456-93445288
Rpl31 chr1-38885778-38886447	S100a10 chr3-93496025-93496330
Cnot11 chr1-38885778-38886447	S100a10 chr3-93549711-93550352
Chst10 chr1-39024544-39025969	S100a10 chr3-93554456-93555518
Chst10 chr1-39383211-39383584	S100a10 chr3-94363528-94364163
Chst10 chr1-39477987-39479122	S100a10 chr3-94424319-94424686
Chst10 chr1-39555088-39556408	Slc22a15 chr3-101211937-101213207
Chst10 chr1-39679867-39680106	Slc22a15 chr3-101295129-101295394
Chst10 chr1-39713125-39714395	Slc22a15 chr3-101297192-101297643
Chst10 chr1-39841833-39843806	Slc22a15 chr3-101600237-101600515
Pdcl3 chr1-38902406-38902929	Slc22a15 chr3-101829660-101830704
Cnot11 chr1-38902406-38902929	Slc22a15 chr3-101835979-101836900
Map4k4 chr1-38902406-38902929	Slc22a15 chr3-101847090-101847294
Tbc1d8 chr1-38934614-38935027	Slc22a15 chr3-101923062-101924839
Rpl31 chr1-38936568-38937127	Slc22a15 chr3-102121843-102122293
Pdcl3 chr1-39122300-39123512	Slc22a15 chr3-102123705-102123927
Pdcl3 chr1-39401845-39402215	Slc22a15 chr3-102744623-102744939
Pdcl3 chr1-39424522-39424884	AI504432 chr3-107007009-107007436
Pdcl3 chr1-39435422-39435711	AI504432 chr3-107046543-107046848
Pdcl3 chr1-39487439-39487717	AI504432 chr3-107061499-107061890
Pdcl3 chr1-39493062-39493889	AI504432 chr3-107296812-107297182
Pdcl3 chr1-39522421-39522879	AI504432 chr3-107594630-107596857
Pdcl3 chr1-39685424-39686238	AI504432 chr3-107637794-107638102
Pdcl3 chr1-39784718-39784995	AI504432 chr3-107807298-107807724
Cnot11 chr1-38986928-38988459	Nfkb1 chr3-135306615-135306875
Gm15832 chr1-38986928-38988459	Nfkb1 chr3-135422575-135424140
Rpl31 chr1-39042021-39042622	Nfkb1 chr3-135593638-135594934
Tbc1d8 chr1-39042021-39042622	Nfkb1 chr3-135628578-135629232
Gm15832 chr1-39042021-39042622	Nfkb1 chr3-135635924-135636260
Cnot11 chr1-39047306-39047959	Nfkb1 chr3-135664994-135666367
Map4k4 chr1-39089725-39090151	Nfkb1 chr3-135718223-135720220
Rnf149 chr1-39097515-39097918	Nfkb1 chr3-136100989-136101744
Rnf149 chr1-39115993-39116339	St6galnac3 chr3-152926043-152926549
Rpl31 chr1-39122300-39123512	St6galnac3 chr3-153261827-153262253
Rpl31 chr1-39123915-39124223	St6galnac3 chr3-153275767-153276926
Rpl31 chr1-39185583-39186999	St6galnac3 chr3-153674909-153675390
Cnot11 chr1-39185583-39186999	St6galnac3 chr3-153719262-153720280
Rnf149 chr1-39204842-39205852	St6galnac3 chr3-153723670-153723995
Map4k4 chr1-39204842-39205852	St6galnac3 chr3-153724362-153725581
Rnf149 chr1-39282562-39283026	St6galnac3 chr3-153929246-153929874
Cnot11 chr1-39313719-39313972	Wls chr3-159890623-159891604
Map4k4 chr1-39344993-39345606	Tox chr4-6209173-6209948
Rpl31 chr1-39560364-39560838	Tox chr4-6222019-6222354
Rpl31 chr1-39608378-39608753	Tox chr4-6404238-6404437
Rpl31 chr1-39650077-39651457	Tox chr4-6434238-6434865
Rpl31 chr1-39679867-39680106	Tox chr4-6443774-6444548
Rpl31 chr1-39932890-39933177	Tox chr4-6681519-6682443
Rpl31 chr1-39949050-39949546	Tox chr4-6688365-6689005
Rpl31 chr1-39949979-39950483	Tox chr4-6694770-6695246
Rpl31 chr1-40022399-40023024	Tox chr4-6748099-6748774
Rpl31 chr1-40064542-40064891	Tox chr4-6771993-6772915
Rpl31 chr1-40122060-40122379	Tox chr4-6859533-6860043
Gm15832 chr1-39383211-39383584	Tox chr4-6869367-6869686
Map4k4 chr1-39391746-39392584	Tox chr4-6870458-6870801
Il1r2 chr1-39408334-39409010	Tox chr4-6886960-6887578
Il1r1 chr1-39417668-39418372	Tox chr4-6901257-6902846
Il1rl2 chr1-39417668-39418372	Tox chr4-6930679-6930971
Tbc1d8 chr1-39430619-39431233	Tox chr4-6933894-6935480
Map4k4 chr1-39430619-39431233	Tox chr4-6940617-6941417
Il1r2 chr1-39435422-39435711	Tox chr4-6963468-6963856
Gm15832 chr1-39443661-39444079	Tox chr4-6975398-6976247
Tbc1d8 chr1-39468979-39469272	Tox chr4-6978400-6978775
Cnot11 chr1-39468979-39469272	Tox chr4-6988841-6989141
Il1r2 chr1-39468979-39469272	Tox chr4-6989316-6991651
Cnot11 chr1-39477987-39479122	Tox chr4-7199107-7199568
Il1r2 chr1-39477987-39479122	Tox chr4-7454618-7455602
Tbc1d8 chr1-39502809-39503839	Tox chr4-7567795-7568061
Tbc1d8 chr1-39509647-39510339	Tox chr4-7687145-7687557
Tbc1d8 chr1-39635962-39636520	Tox chr4-7960535-7960934
Tbc1d8 chr1-39746364-39746987	Tox chr4-7961488-7962006
Tbc1d8 chr1-39781838-39782245	Tmem64 chr4-15273160-15273658
Tbc1d8 chr1-39784718-39784995	Tmem64 chr4-15299551-15300714
Tbc1d8 chr1-39824643-39824939	Tmem64 chr4-15305465-15306093
Tbc1d8 chr1-39847081-39847504	Tmem64 chr4-15306300-15307435
Tbc1d8 chr1-39851100-39851479	Tmem64 chr4-15307684-15308013
Tbc1d8 chr1-39917468-39918899	Tmem64 chr4-15308249-15308533
Tbc1d8 chr1-39954351-39955293	Tmem64 chr4-15311856-15312113
Tbc1d8 chr1-40064542-40064891	Tmem64 chr4-15986108-15986853
Tbc1d8 chr1-40294825-40295228	Ankrd6 chr4-32248954-32249363
Il18r1 chr1-39502809-39503839	Ankrd6 chr4-32290846-32292004
Il18r1 chr1-39527310-39527816	Ankrd6 chr4-32343285-32344686
Cnot11 chr1-39530101-39530684	Ankrd6 chr4-32363299-32364749
Gm15832 chr1-39530101-39530684	Ankrd6 chr4-32387148-32389180
Cnot11 chr1-39685424-39686238	Ankrd6 chr4-32405078-32406318
Cnot11 chr1-39733905-39735227	Ankrd6 chr4-32862006-32862780
Cnot11 chr1-39735389-39736580	Ankrd6 chr4-32863050-32863684
Cnot11 chr1-39841833-39843806	Ankrd6 chr4-32869428-32869947
Cnot11 chr1-39934846-39935187	Ankrd6 chr4-32872214-32872549
Cnot11 chr1-39976870-39977162	Ankrd6 chr4-32874256-32875048
Cnot11 chr1-40330363-40330752	Ankrd6 chr4-32928451-32929464
Cnot11 chr1-40469695-40470237	Ankrd6 chr4-32931729-32932585
Il1rl2 chr1-39534981-39536405	Ankrd6 chr4-32936832-32937600
Il18r1 chr1-39545565-39545981	Ankrd6 chr4-32949821-32951953
Gm15832 chr1-39685424-39686238	Ankrd6 chr4-33309701-33311032
Gm15832 chr1-39713125-39714395	Ankrd6 chr4-33581139-33581405
Gm15832 chr1-39746364-39746987	Coro2a chr4-45703850-45704551
Gm15832 chr1-39749370-39750211	Coro2a chr4-45719445-45720023
Gm15832 chr1-39840831-39841140	Coro2a chr4-45738940-45739156
Gm15832 chr1-39889249-39889501	Coro2a chr4-45798718-45799434
Gm15832 chr1-39906918-39907333	Coro2a chr4-45833503-45833754
Gm15832 chr1-39911362-39911791	Coro2a chr4-45889371-45890503
Gm15832 chr1-39949979-39950483	Coro2a chr4-46095324-46095852
Gm15832 chr1-40189899-40190461	Coro2a chr4-46498892-46499265
Gm15832 chr1-40465403-40465972	Coro2a chr4-46544147-46544639
Gm15832 chr1-40479305-40479883	Coro2a chr4-46553804-46554246
Rnf149 chr1-39555088-39556408	Coro2a chr4-46568287-46568610
Rnf149 chr1-39558703-39559352	Coro2a chr4-46571682-46572089
Map4k4 chr1-39571619-39571941	Coro2a chr4-46580698-46581209
Rnf149 chr1-39710089-39710727	Coro2a chr4-46591981-46592842
Rnf149 chr1-39781838-39782245	Coro2a chr4-46608093-46608356
Rnf149 chr1-39847081-39847504	Coro2a chr4-46770080-46770529
Rnf149 chr1-40059023-40059542	Coro2a chr4-46791208-46791903
Rnf149 chr1-40262431-40263447	Coro2a chr4-46885575-46886344
Rnf149 chr1-40476797-40477101	Coro2a chr4-46904993-46905381
Il18rap chr1-39608378-39608753	Coro2a chr4-47056724-47057892
Il1r2 chr1-39614146-39615327	Coro2a chr4-47124271-47124562
Il1rl2 chr1-39614146-39615327	Coro2a chr4-47187442-47187694
Il1r2 chr1-39713125-39714395	Coro2a chr4-47279982-47280452
Il1rl1 chr1-39714804-39715019	Coro2a chr4-47302188-47303920
Il1r2 chr1-39733905-39735227	Nr4a3 chr4-47109183-47110079
Map4k4 chr1-39781838-39782245	Nr4a3 chr4-47260824-47261422
Il18r1 chr1-39781838-39782245	Nr4a3 chr4-47302188-47303920
Il18rap chr1-39781838-39782245	Nr4a3 chr4-47724371-47724631
Map4k4 chr1-39820478-39820838	Nr4a3 chr4-47818770-47819277
Map4k4 chr1-39824643-39824939	Nr4a3 chr4-47905355-47905895
Il1rl1 chr1-39841833-39843806	Nr4a3 chr4-48011740-48012862
Map4k4 chr1-39847081-39847504	Nr4a3 chr4-48039527-48040012
Il1r2 chr1-39847081-39847504	Nr4a3 chr4-48042537-48043672
Map4k4 chr1-39851100-39851479	Nr4a3 chr4-48044568-48045587
Il18r1 chr1-39851100-39851479	Nr4a3 chr4-48074593-48075249
Il1r2 chr1-39895176-39895953	Nr4a3 chr4-48087358-48088516
Map4k4 chr1-39896496-39897499	Nr4a3 chr4-48124164-48125614
Il18r1 chr1-39896496-39897499	Nr4a3 chr4-48242398-48242775
Map4k4 chr1-39980611-39981343	Nr4a3 chr4-48481018-48481605
Map4k4 chr1-40059023-40059542	Nr4a3 chr4-48592177-48593168
Map4k4 chr1-40243468-40243851	Nr4a3 chr4-48680744-48681285
Map4k4 chr1-40479305-40479883	Nr4a3 chr4-48734813-48735397
Map4k4 chr1-40501105-40502355	Ttc39b chr4-83314431-83316255
Map4k4 chr1-40504356-40504888	Ttc39b chr4-83327413-83328636
Map4k4 chr1-40516018-40516728	Ttc39b chr4-83354547-83355319
Map4k4 chr1-40579061-40580160	Ttc39b chr4-83375381-83376002
Map4k4 chr1-40680310-40682115	Ttc39b chr4-83493168-83493407
Il1rl1 chr1-39922691-39924075	Ttc39b chr4-84007535-84008424
Il1r1 chr1-40045498-40046234	Mllt3 chr4-88031187-88033675
Il1rl2 chr1-40045498-40046234	Mllt3 chr4-88044818-88045689
Il1r2 chr1-40055839-40056363	Mllt3 chr4-88045900-88046976
Il1r1 chr1-40055839-40056363	Mllt3 chr4-88867071-88868752
Il1r1 chr1-40059023-40059542	Acot11 chr4-106287010-106287267
Il1r2 chr1-40084429-40084805	Acot11 chr4-106464801-106465664
Il1r2 chr1-40086904-40087267	Acot11 chr4-106793918-106795633
Il1r2 chr1-40330363-40330752	Acot11 chr4-106895644-106895912
Il1r2 chr1-40404674-40405181	Acot11 chr4-107052693-107052957
Il1r2 chr1-40579061-40580160	Acot11 chr4-107119095-107119375
Il1r2 chr1-40768431-40768952	Acot11 chr4-107758181-107758448
Il1r1 chr1-40084429-40084805	Faah chr4-115038098-115038562
Il1r1 chr1-40114998-40115815	Faah chr4-116042005-116042765
Il1rl2 chr1-40114998-40115815	Faah chr4-116598404-116598869
Il18rap chr1-40114998-40115815	Faah chr4-116615194-116615419
Il1rl1 chr1-40210591-40211472	Faah chr4-116703490-116704100
Il1r1 chr1-40224726-40225120	Faah chr4-116719405-116719714
Il1r1 chr1-40262431-40263447	Rcan3 chr4-134446801-134447081
Il1r1 chr1-40266424-40266821	Rcan3 chr4-134542930-134543638
Il1r1 chr1-40283296-40284882	Rcan3 chr4-134684960-134685184
Il1r1 chr1-40353046-40353307	Rcan3 chr4-134795051-134797266
Il1r1 chr1-40399471-40400069	Rcan3 chr4-134825585-134825916
Il1r1 chr1-40680310-40682115	Rcan3 chr4-134860922-134861184
Il1r1 chr1-40687626-40688881	Rcan3 chr4-134913343-134913719
Il1r1 chr1-40768431-40768952	Rcan3 chr4-134945606-134946432
Il1r1 chr1-40796863-40797696	Rcan3 chr4-134952278-134952578
Il1r1 chr1-40844540-40844964	Rcan3 chr4-134967912-134968539
Il18r1 chr1-40243468-40243851	Rcan3 chr4-135244372-135244610
Il1rl1 chr1-40270875-40271527	Rcan3 chr4-135263798-135264034
Il18r1 chr1-40283296-40284882	Rcan3 chr4-135381429-135381644
Il18rap chr1-40283296-40284882	Rcan3 chr4-135397536-135398462
Il1rl2 chr1-40346503-40346738	Rcan3 chr4-135405577-135406740
Il1rl2 chr1-40353046-40353307	Rcan3 chr4-135415863-135416854
Il1rl2 chr1-40657668-40658316	Rcan3 chr4-135816923-135817558
Il1rl2 chr1-40687626-40688881	Rcan3 chr4-135940973-135941297
Il1rl2 chr1-40844540-40844964	Rcan3 chr4-136052170-136054184
Il18rap chr1-40386092-40386669	Rcan3 chr4-136205810-136207210
Il1rl1 chr1-40397409-40397656	Rcan3 chr4-136260065-136260876
Il18rap chr1-40397409-40397656	Rcan3 chr4-136363342-136363594
Il18r1 chr1-40399471-40400069	Tnfrsf4 chr4-155085319-155087092
Il1rl1 chr1-40465403-40465972	Tnfrsf4 chr4-155162056-155163122
Il1rl1 chr1-40504356-40504888	Tnfrsf4 chr4-155687284-155688095
Il18r1 chr1-40475369-40476194	Tnfrsf4 chr4-155704338-155705929
Il18r1 chr1-40501105-40502355	Tnfrsf4 chr4-155775322-155775591
Il18r1 chr1-40514045-40515824	Sdf4 chr4-156186024-156186646
Il18r1 chr1-40680310-40682115	Sdf4 chr4-156200661-156200966
Il18r1 chr1-40687626-40688881	Tnfrsf4 chr4-156008106-156008868
Il18rap chr1-40475369-40476194	Tnfrsf4 chr4-156013459-156014066
Il18rap chr1-40504356-40504888	Tnfrsf4 chr4-156031732-156032315
Il18rap chr1-40514045-40515824	Cdk6 chr5-3151919-3152714
Il18rap chr1-40516018-40516728	Cdk6 chr5-3272848-3273564
Il18rap chr1-40680310-40682115	Cdk6 chr5-3355294-3356504
AI597479 chr1-42713049-42713816	Cdk6 chr5-3382263-3382688
Tgfbrap1 chr1-42714127-42714821	Cdk6 chr5-3383304-3384269
Nck2 chr1-42714127-42714821	Cdk6 chr5-3460194-3461688
Tgfbrap1 chr1-42850480-42851812	Cdk6 chr5-3477690-3478529
Mrps9 chr1-42914860-42915387	Cdk6 chr5-3494093-3495082
Mrps9 chr1-43070238-43071204	Cdk6 chr5-3501136-3502025
Mrps9 chr1-43139407-43140033	Cdk6 chr5-3502576-3502985
Mrps9 chr1-43375895-43376112	Cdk6 chr5-3508455-3508768
Mrps9 chr1-43499997-43501508	Cdk6 chr5-3509092-3509836
Mrps9 chr1-43843281-43844269	Phtf2 chr5-19891706-19892014
Tgfbrap1 chr1-43163007-43164362	Phtf2 chr5-21185683-21187218
Tgfbrap1 chr1-43360274-43360873	Phtf2 chr5-21220543-21221168
Tgfbrap1 chr1-43388891-43389762	Crmp1 chr5-36462639-36463174
Tgfbrap1 chr1-43467617-43468254	Crmp1 chr5-36562780-36564028
Tgfbrap1 chr1-43888036-43888896	Crmp1 chr5-36668420-36670294
Tgfbrap1 chr1-43898736-43899308	Rhoh chr5-64904557-64906615
AI597479 chr1-43445164-43446493	Rhoh chr5-64958860-64960186
AI597479 chr1-43902523-43903271	Rhoh chr5-65354894-65355283
Nck2 chr1-43110206-43111063	Rhoh chr5-65706127-65706506
Nck2 chr1-43144379-43144920	Rhoh chr5-65763100-65765325
Nck2 chr1-43223890-43226070	Rhoh chr5-65783641-65783959
Uxs1 chr1-43241194-43241623	Rhoh chr5-65826524-65826737
Tpp2 chr1-43264236-43264929	Rhoh chr5-65850607-65851232
Bivm chr1-43374514-43375493	Rhoh chr5-65857962-65858232
Uxs1 chr1-43375895-43376112	Rhoh chr5-65871347-65871933
Nck2 chr1-43473893-43475059	Rhoh chr5-65911642-65912596
Nck2 chr1-43519737-43520585	Rhoh chr5-65949805-65951383
Nck2 chr1-43549598-43549832	Rhoh chr5-65955152-65956387
Bivm chr1-43446761-43447149	Rhoh chr5-66088173-66088991
Tex30 chr1-43456557-43457597	Rhoh chr5-66199645-66200477
Tex30 chr1-43463921-43464217	Rhoh chr5-66348338-66348691
Ercc5 chr1-43467617-43468254	Rhoh chr5-66385265-66385970
Uxs1 chr1-43499997-43501508	Dcun1d4 chr5-72681133-72681673
Gm8251 chr1-43499997-43501508	Dcun1d4 chr5-72742521-72742802
Bivm chr1-43502614-43503021	Dcun1d4 chr5-72769885-72770128
Tpp2 chr1-43519737-43520585	Dcun1d4 chr5-72817496-72818284
Tex30 chr1-43519737-43520585	Dcun1d4 chr5-73490022-73492788
Gm8251 chr1-43534541-43535165	Dcun1d4 chr5-73637424-73638053
Bivm chr1-43537009-43537330	Dcun1d4 chr5-74040146-74040372
Ercc5 chr1-43537009-43537330	Hopx chr5-76146435-76146704
Tpp2 chr1-43539509-43540257	Hopx chr5-77006472-77006791
Tpp2 chr1-43542276-43542987	Hopx chr5-77113925-77114124
Gm8251 chr1-43767703-43768998	Hopx chr5-77114416-77115270
Ercc5 chr1-43826482-43828298	Hopx chr5-77123637-77123865
Uxs1 chr1-43898736-43899308	Hopx chr5-77124118-77125864
Uxs1 chr1-44064427-44065119	Hopx chr5-77130092-77130860
Gm8251 chr1-43845679-43846087	Hopx chr5-77144367-77145299
Ercc5 chr1-43845679-43846087	Hopx chr5-77285765-77286028
Tpp2 chr1-43879690-43881120	Areg chr5-90394401-90394687
Gm8251 chr1-43879690-43881120	Areg chr5-90588733-90589463
Ercc5 chr1-43915337-43915590	Areg chr5-90611340-90611829
Tpp2 chr1-44161953-44162733	Areg chr5-90612027-90612973
Gm8251 chr1-43933033-43934672	Areg chr5-90652780-90653040
Tex30 chr1-43933033-43934672	Areg chr5-90718748-90719297
Ercc5 chr1-44041440-44043169	Areg chr5-90879224-90879716
Gm8251 chr1-44101217-44102772	Areg chr5-91139028-91139919
Gm8251 chr1-44118231-44120249	Areg chr5-91974009-91974368
Gm8251 chr1-44147140-44149027	Areg chr5-92000509-92001172
Wdr75 chr1-45794576-45795922	Areg chr5-92067534-92067938
Slc39a10 chr1-46893947-46895253	Ptpn13 chr5-102825550-102825844
Myo1b chr1-51333253-51334422	Ptpn13 chr5-103334138-103334630
Nabp1 chr1-51467933-51468360	Ptpn13 chr5-103403952-103404960
Nabp1 chr1-51468505-51468739	Ptpn13 chr5-103424449-103425982
Nabp1 chr1-51489590-51489871	Ptpn13 chr5-103438975-103439574
Nabp1 chr1-51519180-51519419	Ptpn13 chr5-103441937-103442529
Nabp1 chr1-51536173-51536624	Ptpn13 chr5-103442883-103443328
Nabp1 chr1-51914972-51916225	Ptpn13 chr5-103459041-103459397
Nabp1 chr1-52012111-52012550	Ptpn13 chr5-103472662-103472963
Nabp1 chr1-52052742-52053265	Ptpn13 chr5-103500923-103501589
Nabp1 chr1-52057998-52058725	Ptpn13 chr5-103512639-103512929
Nabp1 chr1-52129813-52130067	Ptpn13 chr5-103518785-103519729
Nabp1 chr1-52133054-52133686	Ptpn13 chr5-103587141-103587502
Nabp1 chr1-52196897-52197767	Ptpn13 chr5-103658983-103659191
Myo1b chr1-51489590-51489871	Ptpn13 chr5-103760074-103761179
Stat4 chr1-51514146-51514853	Ptpn13 chr5-103910404-103911843
Stat4 chr1-51519180-51519419	Ptpn13 chr5-104068590-104069065
Stat1 chr1-51519180-51519419	P2rx7 chr5-122288263-122288816
Myo1b chr1-51529558-51530209	P2rx7 chr5-122511124-122511822
Gm553 chr1-51536173-51536624	P2rx7 chr5-122626900-122627765
Nab1 chr1-51572214-51572990	P2rx7 chr5-122639325-122639792
Nab1 chr1-51577290-51578139	P2rx7 chr5-122780356-122780584
Stat4 chr1-51584330-51585640	P2rx7 chr5-122855681-122856130
Gls chr1-51584330-51585640	P2rx7 chr5-122893822-122894508
Nab1 chr1-51593659-51594403	P2rx7 chr5-122987452-122987676
Gm17767 chr1-51644170-51644764	P2rx7 chr5-123040636-123041105
Gm17767 chr1-51804975-51805516	P2rx7 chr5-123499480-123500077
Gm17767 chr1-52012716-52013000	P2rx7 chr5-123572170-123573593
Gm17767 chr1-52328386-52328842	Clip1 chr5-123080127-123080356
Gm17767 chr1-52330207-52330530	Clip1 chr5-123397814-123398138
Gm17767 chr1-52331298-52331747	Clip1 chr5-123427540-123427840
Gm17767 chr1-52524761-52525129	Clip1 chr5-123746277-123746591
Stat1 chr1-51600190-51600748	Clip1 chr5-124013734-124014040
Gls chr1-51644170-51644764	Clip1 chr5-124248799-124250344
Mfsd6 chr1-51804975-51805516	Clip1 chr5-124411423-124412094
Gls chr1-51820185-51821382	Clip1 chr5-124439015-124440600
Myo1b chr1-51914972-51916225	Clip1 chr5-124536815-124537112
Gm553 chr1-51914972-51916225	Clip1 chr5-124551949-124553300
Myo1b chr1-51996824-51997425	Slc7a1 chr5-147399835-147401016
Myo1b chr1-52709763-52710099	Slc7a1 chr5-147508392-147508910
Myo1b chr1-52718841-52719424	Slc7a1 chr5-147847976-147848767
Gls chr1-51930627-51931089	Slc7a1 chr5-147893892-147896067
Stat4 chr1-52008131-52009259	Slc7a1 chr5-148266436-148267115
Stat4 chr1-52010779-52011571	Slc7a1 chr5-148302990-148303511
Stat4 chr1-52012111-52012550	Slc7a1 chr5-148446005-148446347
Stat4 chr1-52019167-52020647	Slc7a1 chr5-148523571-148523907
Stat4 chr1-52034644-52035769	Slc7a1 chr5-148541289-148541826
Stat4 chr1-52039156-52039945	Slc7a1 chr5-148570986-148571243
Stat4 chr1-52052742-52053265	Slc7a1 chr5-148596072-148596990
Stat4 chr1-52055732-52056347	Slc7a1 chr5-148619945-148620283
Stat4 chr1-52085300-52085823	Slc7a1 chr5-148680367-148680655
Stat4 chr1-52190426-52190626	Slc7a1 chr5-148714593-148715227
Stat4 chr1-52209165-52209399	Slc7a1 chr5-148819300-148820901
Stat4 chr1-52366059-52366891	Mdfic chr6-14900447-14901882
Stat4 chr1-52430225-52430960	Mdfic chr6-15463423-15463654
Stat4 chr1-52470854-52471380	Mdfic chr6-15726480-15726775
Stat4 chr1-52580307-52580754	Mdfic chr6-15728689-15729565
Stat4 chr1-52648137-52648419	Mdfic chr6-15758270-15759106
Stat4 chr1-52747984-52748612	Mdfic chr6-15779422-15780447
Stat4 chr1-52801660-52801894	Mdfic chr6-15783125-15783442
Stat4 chr1-52864296-52864496	Mdfic chr6-15792650-15793943
Stat4 chr1-52909782-52910021	Mdfic chr6-15816321-15816854
Stat4 chr1-52952087-52953384	Ahcyl2 chr6-29246654-29246941
Nab1 chr1-51996824-51997425	Ahcyl2 chr6-29432950-29434243
Gm553 chr1-51996824-51997425	Ahcyl2 chr6-29512950-29513690
Gls chr1-51998392-51998865	Ahcyl2 chr6-29528500-29529367
Nab1 chr1-52008131-52009259	Ahcyl2 chr6-29793237-29793900
Hibch chr1-52010779-52011571	Ahcyl2 chr6-29797417-29797902
Nab1 chr1-52012111-52012550	Ahcyl2 chr6-29817080-29817367
Mfsd6 chr1-52012111-52012550	Ahcyl2 chr6-29819280-29819633
Mfsd6 chr1-52012716-52013000	Ahcyl2 chr6-29838294-29838972
Mfsd6 chr1-52019167-52020647	Ahcyl2 chr6-29853045-29854317
Inpp1 chr1-52019167-52020647	Ahcyl2 chr6-29984497-29986273
Mfsd6 chr1-52034644-52035769	Ahcyl2 chr6-30081343-30081638
Stat1 chr1-52039156-52039945	Ahcyl2 chr6-30240149-30240420
Nab1 chr1-52039156-52039945	Osbpl3 chr6-49586251-49587118
Inpp1 chr1-52039156-52039945	Osbpl3 chr6-49656396-49657188
Gm553 chr1-52040215-52040988	Osbpl3 chr6-50187926-50188428
Stat1 chr1-52055732-52056347	Osbpl3 chr6-50220729-50221189
Gm553 chr1-52055732-52056347	Osbpl3 chr6-50340668-50340917
Gm553 chr1-52057998-52058725	Osbpl3 chr6-50366785-50367044
Nab1 chr1-52076120-52076820	Osbpl3 chr6-50372407-50373429
Inpp1 chr1-52076120-52076820	Osbpl3 chr6-50377720-50378426
Gls chr1-52100275-52101058	Osbpl3 chr6-50381114-50382404
Hibch chr1-52113136-52114103	Osbpl3 chr6-50387620-50388076
Stat1 chr1-52169984-52170434	Osbpl3 chr6-50390222-50390676
Stat1 chr1-52190426-52190626	Osbpl3 chr6-50391992-50392259
Stat1 chr1-52231889-52233885	Osbpl3 chr6-50393644-50394772
Stat1 chr1-52363629-52364037	Osbpl3 chr6-50416272-50417628
Stat1 chr1-52577922-52578946	Osbpl3 chr6-50436544-50436966
Stat1 chr1-52708575-52709155	Osbpl3 chr6-50444861-50445118
Stat1 chr1-52816480-52818204	Osbpl3 chr6-50454958-50456503
Mfsd6 chr1-52120224-52120811	Osbpl3 chr6-50507456-50507794
Inpp1 chr1-52120224-52120811	Osbpl3 chr6-50519817-50520689
Hibch chr1-52120224-52120811	Osbpl3 chr6-50521398-50521879
Gm553 chr1-52129813-52130067	Osbpl3 chr6-50525577-50527042
Gls chr1-52133054-52133686	Osbpl3 chr6-50587952-50588636
Nab1 chr1-52150690-52150948	Osbpl3 chr6-51059360-51060645
Nab1 chr1-52169984-52170434	Osbpl3 chr6-51073298-51073799
Gm553 chr1-52169984-52170434	Osbpl3 chr6-51178077-51178874
Mfsd6 chr1-52190426-52190626	Osbpl3 chr6-51269690-51269897
Nab1 chr1-52196897-52197767	Osbpl3 chr6-51270208-51271512
Gm553 chr1-52196897-52197767	Lrig1 chr6-94634306-94635690
Hibch chr1-52216828-52217061	Lrig1 chr6-94636838-94637576
Gls chr1-52231889-52233885	Lrig1 chr6-94660885-94662149
Gls chr1-52302405-52302904	Lrig1 chr6-94665111-94665926
Gls chr1-52355056-52355297	Lrig1 chr6-94672266-94672805
Gls chr1-52363629-52364037	Lrig1 chr6-94680824-94682047
Gls chr1-52499535-52501069	Lrig1 chr6-94738711-94739127
Gls chr1-52652512-52653747	Lrig1 chr6-95017633-95018165
Gls chr1-52708575-52709155	Lrig1 chr6-95552279-95552821
Gls chr1-52722682-52722898	Bhlhe40 chr6-108074656-108075168
Gls chr1-53049623-53050674	Bhlhe40 chr6-108136664-108137092
Mfsd6 chr1-52274066-52274674	Bhlhe40 chr6-108164772-108165255
Hibch chr1-52274066-52274674	Bhlhe40 chr6-108192460-108192891
Hibch chr1-52301000-52301529	Bhlhe40 chr6-108196952-108197529
Pms1 chr1-52330207-52330530	Itpr1 chr6-108222849-108223285
Mfsd6 chr1-52363629-52364037	Itpr1 chr6-108448019-108448784
Inpp1 chr1-52387997-52389358	Itpr1 chr6-108504801-108505075
Ormdl1 chr1-52392531-52393213	Itpr1 chr6-108552787-108554128
Inpp1 chr1-52499535-52501069	Itpr1 chr6-108562845-108563202
Nab1 chr1-52501724-52502102	Itpr1 chr6-108569454-108569794
Nab1 chr1-52511576-52512201	Itpr1 chr6-108611739-108611954
Nab1 chr1-52571136-52571816	Itpr1 chr6-108680086-108680607
Nab1 chr1-52655260-52655490	Itpr1 chr6-108688108-108689044
Nab1 chr1-52722682-52722898	Itpr1 chr6-108694827-108696476
Nab1 chr1-53351710-53353226	Itpr1 chr6-108719794-108720254
Osgepl1 chr1-52501724-52502102	Itpr1 chr6-108721663-108721890
Ormdl1 chr1-52511576-52512201	Itpr1 chr6-108735994-108736546
Asnsd1 chr1-52511576-52512201	Itpr1 chr6-108796719-108796958
Gm553 chr1-52521321-52521686	Itpr1 chr6-108835662-108836738
Pms1 chr1-52521321-52521686	Bhlhe40 chr6-108211876-108214791
Gm553 chr1-52718841-52719424	Bhlhe40 chr6-108232026-108232559
Gm553 chr1-52722682-52722898	Bhlhe40 chr6-108251497-108251738
Gm553 chr1-52801660-52801894	Bhlhe40 chr6-108278408-108279577
Gm553 chr1-53289423-53289857	Bhlhe40 chr6-108325932-108326279
Gm553 chr1-53296128-53297681	Bhlhe40 chr6-108442346-108442736
Pms1 chr1-52524761-52525129	Bhlhe40 chr6-108482365-108482896
Mfsd6 chr1-52571136-52571816	Bhlhe40 chr6-108531109-108531886
1700019A02Rik chr1-52571136-52571816	Bhlhe40 chr6-108532050-108532253
Asnsd1 chr1-52571136-52571816	Bhlhe40 chr6-108540433-108540785
1700019A02Rik chr1-52580307-52580754	Bhlhe40 chr6-108549018-108549972
Ormdl1 chr1-52607299-52608112	Bhlhe40 chr6-108552787-108554128
Osgepl1 chr1-52607299-52608112	Bhlhe40 chr6-108554377-108554626
Mfsd6 chr1-52638993-52639405	Bhlhe40 chr6-108561062-108561291
Inpp1 chr1-52638993-52639405	Bhlhe40 chr6-108566615-108566824
Osgepl1 chr1-52648137-52648419	Bhlhe40 chr6-108569454-108569794
Asnsd1 chr1-52648137-52648419	Bhlhe40 chr6-108599209-108599645
Mfsd6 chr1-52652512-52653747	Bhlhe40 chr6-108658023-108661033
Inpp1 chr1-52652512-52653747	Bhlhe40 chr6-108661300-108661762
Mfsd6 chr1-52702781-52703610	Bhlhe40 chr6-108665472-108665917
1700019A02Rik chr1-52708575-52709155	Bhlhe40 chr6-108667766-108668731
Pms1 chr1-52709763-52710099	Bhlhe40 chr6-108672115-108672407
Pms1 chr1-52722682-52722898	Bhlhe40 chr6-108680086-108680607
Mfsd6 chr1-52753320-52754343	Bhlhe40 chr6-108688108-108689044
Mfsd6 chr1-52793590-52794002	Bhlhe40 chr6-108702650-108702973
Mfsd6 chr1-52798988-52800864	Bhlhe40 chr6-108709321-108710331
Mfsd6 chr1-53272513-53272944	Bhlhe40 chr6-108718795-108719426
1700019A02Rik chr1-52753320-52754343	Bhlhe40 chr6-108721663-108721890
1700019A02Rik chr1-52763873-52764452	Bhlhe40 chr6-108761138-108761555
Stk17b chr1-52793590-52794002	Plekha5 chr6-140206525-140207109
1700019A02Rik chr1-52798988-52800864	Plekha5 chr6-140231613-140232434
Pms1 chr1-52798988-52800864	Plekha5 chr6-140255116-140255630
Inpp1 chr1-52816480-52818204	Plekha5 chr6-140308009-140308285
Inpp1 chr1-52823671-52824363	Plekha5 chr6-140313516-140314307
Inpp1 chr1-52952087-52953384	Plekha5 chr6-140440248-140441195
Inpp1 chr1-53272513-53272944	Plekha5 chr6-140466044-140466627
Inpp1 chr1-53558360-53558597	Plekha5 chr6-140514128-140515144
Inpp1 chr1-53776563-53776964	Plekha5 chr6-140541965-140542755
Hibch chr1-52823671-52824363	Plekha5 chr6-140614615-140615187
Stk17b chr1-52843883-52845814	Plekha5 chr6-140768064-140768426
Hibch chr1-52853687-52854394	Itpr2 chr6-146112922-146113402
Hibch chr1-52952087-52953384	Itpr2 chr6-146270923-146272594
Hibch chr1-53706154-53707167	Itpr2 chr6-146313366-146313784
Hibch chr1-53796823-53798145	Itpr2 chr6-146665427-146665686
Hibch chr1-53844890-53845648	Itpr2 chr6-146671537-146671736
Pms1 chr1-52864296-52864496	Itpr2 chr6-146674420-146675549
Ormdl1 chr1-52909782-52910021	Itpr2 chr6-146685721-146687077
Asnsd1 chr1-52952087-52953384	Itpr2 chr6-146759050-146759338
1700019A02Rik chr1-53761492-53762348	Itpr2 chr6-146795290-146796490
1700019A02Rik chr1-53764417-53764788	Itpr2 chr6-146855194-146855395
1700019A02Rik chr1-53772997-53773252	Itpr2 chr6-146907107-146907320
1700019A02Rik chr1-53773589-53774286	Itpr2 chr6-146918291-146918600
1700019A02Rik chr1-53791095-53792161	Itpr2 chr6-146993958-146994550
1700019A02Rik chr1-53894286-53894917	Fosb chr7-18839734-18841244
Pms1 chr1-53784136-53785470	Fosb chr7-19066900-19067386
Pms1 chr1-53935880-53936364	Fosb chr7-19216862-19217105
Pms1 chr1-54039085-54039383	Fosb chr7-19300548-19301009
Pms1 chr1-54249936-54251285	Fosb chr7-19309595-19310566
Ormdl1 chr1-53773589-53774286	Fosb chr7-19319383-19320373
Ormdl1 chr1-53886685-53887076	Fosb chr7-19321428-19321781
Ormdl1 chr1-53906036-53906578	Fosb chr7-19442811-19444103
Ormdl1 chr1-53908997-53909528	Fosb chr7-19618898-19619729
Ormdl1 chr1-53940142-53940958	Fosb chr7-19639425-19639763
Osgepl1 chr1-53351710-53353226	Fosb chr7-19668715-19669743
Osgepl1 chr1-53776563-53776964	Fosb chr7-19738857-19739077
Osgepl1 chr1-53791095-53792161	Fosb chr7-19823582-19824576
Osgepl1 chr1-53818304-53818526	Fosb chr7-19844234-19845305
Osgepl1 chr1-53837873-53838836	Fbxo27 chr7-28294346-28294928
Osgepl1 chr1-53845912-53846144	Fbxo27 chr7-28337923-28339884
Osgepl1 chr1-54039085-54039383	Fbxo27 chr7-28371486-28371776
Asnsd1 chr1-53818304-53818526	Fbxo27 chr7-28375512-28375778
Asnsd1 chr1-53889248-53889754	Fbxo27 chr7-28401469-28401829
Asnsd1 chr1-54310573-54310791	Fbxo27 chr7-28417247-28417640
Hecw2 chr1-53558360-53558597	Fbxo27 chr7-28490297-28491112
Stk17b chr1-53753986-53754465	Fbxo27 chr7-28795735-28796076
Stk17b chr1-53776563-53776964	Fbxo27 chr7-29042767-29043110
Stk17b chr1-53908997-53909528	Fbxo27 chr7-29124908-29125371
Stk17b chr1-54491940-54493995	Fbxo27 chr7-29133957-29135869
Stk17b chr1-54556765-54558636	Fbxo27 chr7-29522052-29522492
Pgap1 chr1-53837873-53838836	Tsg101 chr7-45929586-45930020
Hecw2 chr1-54194077-54195292	Tsg101 chr7-46218430-46218739
Sf3b1 chr1-54194077-54195292	Tsg101 chr7-46546149-46547262
Hecw2 chr1-54221656-54222261	Tsg101 chr7-46601131-46601362
Hecw2 chr1-54702956-54703169	Tsg101 chr7-46871761-46872381
Ankrd44 chr1-54221656-54222261	Tsg101 chr7-47345853-47346452
Sf3b1 chr1-54221656-54222261	Nav2 chr7-48880464-48882593
Pgap1 chr1-54380931-54381885	Nav2 chr7-48958510-48959190
Pgap1 chr1-54421309-54422855	Nav2 chr7-48972812-48973180
Gtf3c3 chr1-54448855-54449090	Nav2 chr7-49125320-49125804
Gtf3c3 chr1-54568912-54569380	Nav2 chr7-49176938-49178398
Gtf3c3 chr1-54702956-54703169	Nav2 chr7-49192220-49192698
Gtf3c3 chr1-54827515-54828229	Nav2 chr7-49199984-49200713
Gtf3c3 chr1-54835254-54836020	Nav2 chr7-49202981-49203264
Gtf3c3 chr1-54873875-54874401	Nav2 chr7-49245398-49246953
Gtf3c3 chr1-54896188-54897666	Nav2 chr7-49251228-49251562
Gtf3c3 chr1-54914358-54914692	Nav2 chr7-49364189-49365060
Gtf3c3 chr1-55042186-55043667	Nav2 chr7-49811325-49811698
Gtf3c3 chr1-55130582-55131925	Nav2 chr7-49842667-49843215
Coq10b chr1-54443599-54443922	Igf1r chr7-67419470-67420465
Hspe1 chr1-54443599-54443922	Igf1r chr7-67425114-67425924
Pgap1 chr1-54491940-54493995	Igf1r chr7-67557524-67557775
Ankrd44 chr1-54491940-54493995	Igf1r chr7-67619937-67620154
Coq10b chr1-54491940-54493995	Igf1r chr7-67632271-67632696
Rftn2 chr1-54491940-54493995	Igf1r chr7-67802713-67804317
Mars2 chr1-54491940-54493995	Igf1r chr7-67843778-67844177
Pgap1 chr1-54556765-54558636	Igf1r chr7-67844456-67844691
Pgap1 chr1-54578063-54579049	Igf1r chr7-67854158-67854965
Pgap1 chr1-54747466-54748397	Igf1r chr7-67906318-67906640
Pgap1 chr1-54841636-54842145	Igf1r chr7-67911758-67912260
Pgap1 chr1-54854261-54854718	Igf1r chr7-67950556-67952693
Pgap1 chr1-54870833-54871664	Igf1r chr7-67952922-67953429
Pgap1 chr1-55130582-55131925	Igf1r chr7-68034213-68034412
Pgap1 chr1-55362347-55364018	Igf1r chr7-68054658-68055221
Coq10b chr1-54563903-54564247	Igf1r chr7-68102418-68103986
Hspd1 chr1-54568912-54569380	Igf1r chr7-68228342-68228622
Sf3b1 chr1-54578063-54579049	Igf1r chr7-68271822-68272163
Boll chr1-54578063-54579049	Igf1r chr7-68480513-68481100
Mob4 chr1-54600124-54600706	Igf1r chr7-68668031-68668593
Hspe1 chr1-54647208-54647829	Igf1r chr7-68716543-68717262
Mars2 chr1-54647208-54647829	Igf1r chr7-68748021-68749731
Boll chr1-54647208-54647829	Slco3a1 chr7-73583299-73585001
Sf3b1 chr1-54653158-54653574	Slco3a1 chr7-73588447-73589837
Mob4 chr1-54653158-54653574	Slco3a1 chr7-74527472-74528038
Coq10b chr1-54660515-54661159	Slco3a1 chr7-74544185-74544738
Mob4 chr1-54660515-54661159	Slco3a1 chr7-74551220-74551927
Rftn2 chr1-54660515-54661159	Slco3a1 chr7-74553838-74555707
Hspe1 chr1-54747466-54748397	Slco3a1 chr7-74587258-74587822
Mob4 chr1-54747466-54748397	Slco3a1 chr7-74683682-74684338
Mob4 chr1-54777128-54777408	Slco3a1 chr7-74689843-74691267
Sf3b1 chr1-54798369-54798736	Slco3a1 chr7-74697574-74698411
Ankrd44 chr1-54810146-54810405	Slco3a1 chr7-75139259-75139501
Sf3b1 chr1-54814991-54815460	Slco3a1 chr7-75478143-75478396
Plcl1 chr1-54814991-54815460	Slco3a1 chr7-75496751-75497084
Coq10b chr1-54827515-54828229	AU020206 chr7-75374430-75374838
Hspe1 chr1-54832626-54833133	AU020206 chr7-75384372-75385207
Ankrd44 chr1-54840145-54840559	AU020206 chr7-75454876-75456607
Hspe1 chr1-54840145-54840559	AU020206 chr7-75500865-75501233
Ankrd44 chr1-54841636-54842145	AU020206 chr7-75578493-75579027
Rftn2 chr1-54846342-54847583	AU020206 chr7-75595444-75596549
Rftn2 chr1-54852908-54853465	AU020206 chr7-75600046-75601352
Mob4 chr1-54853677-54853963	AU020206 chr7-75639352-75639835
Ankrd44 chr1-54854261-54854718	AU020206 chr7-75666804-75667411
Rftn2 chr1-54854261-54854718	AU020206 chr7-75671113-75671369
Boll chr1-54854261-54854718	AU020206 chr7-75701698-75703474
Mars2 chr1-54860366-54860687	AU020206 chr7-75758978-75759255
Mob4 chr1-54862611-54862924	AU020206 chr7-75787270-75787740
Boll chr1-54862611-54862924	AU020206 chr7-75788075-75788435
Mars2 chr1-54865967-54866435	AU020206 chr7-75789697-75789974
Boll chr1-54865967-54866435	AU020206 chr7-75821297-75822795
Sf3b1 chr1-54870833-54871664	AU020206 chr7-75913756-75914319
Hspe1 chr1-54870833-54871664	AU020206 chr7-76175768-76177091
Hspd1 chr1-54870833-54871664	A630091E08Rik chr7-98119575-98120924
Rftn2 chr1-54870833-54871664	A630091E08Rik chr7-98252524-98252929
Boll chr1-54870833-54871664	A630091E08Rik chr7-98480720-98481663
Coq10b chr1-54872213-54872700	A630091E08Rik chr7-98488336-98490595
Rftn2 chr1-54872213-54872700	Map6 chr7-98488336-98490595
Hspe1 chr1-54873875-54874401	Map6 chr7-98491735-98492042
Mob4 chr1-54873875-54874401	Map6 chr7-98535216-98535480
Coq10b chr1-54882936-54883388	A630091E08Rik chr7-98778654-98779278
Mob4 chr1-54882936-54883388	A630091E08Rik chr7-98836709-98836966
Rftn2 chr1-54882936-54883388	A630091E08Rik chr7-99120639-99121351
Boll chr1-54882936-54883388	A630091E08Rik chr7-99332628-99333255
Hspe1 chr1-54888259-54889571	Map6 chr7-98570884-98571086
Coq10b chr1-54896188-54897666	Map6 chr7-98579868-98580885
Hspe1 chr1-54896188-54897666	Map6 chr7-98589047-98589340
Coq10b chr1-54906922-54907964	Map6 chr7-98837905-98838312
Sf3b1 chr1-54912360-54913048	Map6 chr7-98848940-98849537
Boll chr1-54912360-54913048	Map6 chr7-98961958-98963224
Hspe1 chr1-54913378-54913911	Map6 chr7-99041745-99042253
Coq10b chr1-54920158-54920374	Map6 chr7-99189759-99190635
Boll chr1-54925505-54926764	Map6 chr7-99191356-99191707
Ankrd44 chr1-54934693-54935787	Map6 chr7-99248772-99249918
Ankrd44 chr1-54946906-54947793	Map6 chr7-99267100-99268714
Ankrd44 chr1-55082168-55082430	Map6 chr7-99269017-99269228
Ankrd44 chr1-55430334-55430973	Map6 chr7-99375448-99375842
Ankrd44 chr1-55506395-55507370	Map6 chr7-99428520-99429261
Ankrd44 chr1-55612790-55613190	Map6 chr7-99605179-99605799
Hspe1 chr1-54979321-54979995	Map6 chr7-99783453-99783695
Hspd1 chr1-55026806-55027784	Map6 chr7-99794110-99794454
Mob4 chr1-55026806-55027784	Map6 chr7-99833186-99834608
Sf3b1 chr1-55082168-55082430	Map6 chr7-100029184-100029701
Sf3b1 chr1-55226047-55227189	Pik3c2a chr7-116503358-116505163
Sf3b1 chr1-55236618-55238069	Pik3c2a chr7-117428424-117429731
Hspe1 chr1-55031115-55031367	Pik3c2a chr7-117433146-117434495
Mars2 chr1-55037875-55038515	Cers4 chr8-4322325-4322759
Coq10b chr1-55051818-55053430	Cers4 chr8-4492563-4494391
Coq10b chr1-55082168-55082430	Cers4 chr8-4506707-4506916
Coq10b chr1-55383045-55383546	Cers4 chr8-4507391-4507924
Coq10b chr1-55410706-55410946	Cers4 chr8-4612398-4613866
Hspd1 chr1-55064244-55064482	Cers4 chr8-4730667-4731244
Mob4 chr1-55076116-55076657	Leprotl1 chr8-33261771-33262147
Boll chr1-55082168-55082430	Leprotl1 chr8-33676768-33677163
Mob4 chr1-55086817-55088874	Leprotl1 chr8-33688151-33688814
Rftn2 chr1-55086817-55088874	Leprotl1 chr8-34120174-34121023
Boll chr1-55086817-55088874	Leprotl1 chr8-34140825-34141263
Hspe1 chr1-55226047-55227189	Leprotl1 chr8-34149095-34149983
Hspe1 chr1-55236618-55238069	Leprotl1 chr8-34155698-34155952
Hspe1 chr1-55609969-55610580	Leprotl1 chr8-34214751-34215001
Hspe1 chr1-55736108-55736704	Leprotl1 chr8-34215182-34216995
Hspe1 chr1-55874052-55875037	Leprotl1 chr8-34275482-34276641
Hspd1 chr1-55210096-55210811	Zdhhc2 chr8-40417908-40418392
Hspd1 chr1-55362347-55364018	Zdhhc2 chr8-40422043-40422587
Hspd1 chr1-55446116-55447210	Zdhhc2 chr8-40423103-40424446
Hspd1 chr1-55506395-55507370	Zdhhc2 chr8-40634184-40635533
Rftn2 chr1-55113629-55113989	Zdhhc2 chr8-40926004-40926835
Mob4 chr1-55130582-55131925	Zdhhc2 chr8-41016074-41016820
Mob4 chr1-55226047-55227189	Zdhhc2 chr8-41017567-41017794
Mob4 chr1-55405107-55406898	Zdhhc2 chr8-41133095-41134374
Mob4 chr1-55506395-55507370	Zdhhc2 chr8-41191412-41191785
Mob4 chr1-56076818-56077033	Sh3rf1 chr8-60883293-60884009
Rftn2 chr1-55196295-55196799	Sh3rf1 chr8-60919900-60920696
Mars2 chr1-55196295-55196799	Sh3rf1 chr8-61269853-61270848
Boll chr1-55196295-55196799	Sh3rf1 chr8-61276642-61276842
Rftn2 chr1-55404404-55404831	Sh3rf1 chr8-61448489-61449210
Rftn2 chr1-55446116-55447210	Arhgap10 chr8-77454136-77454435
Mars2 chr1-55404404-55404831	Arhgap10 chr8-77489939-77490560
Mars2 chr1-55446116-55447210	Arhgap10 chr8-77508898-77509317
Mars2 chr1-55528394-55529170	Arhgap10 chr8-77516830-77518488
Mars2 chr1-55736108-55736704	Arhgap10 chr8-77534105-77535368
Boll chr1-55362347-55364018	Arhgap10 chr8-77713474-77714086
Boll chr1-55609969-55610580	Inpp4b chr8-80688124-80688453
Plcl1 chr1-55430334-55430973	Inpp4b chr8-80738153-80740184
Plcl1 chr1-55506395-55507370	Inpp4b chr8-80879407-80880781
Plcl1 chr1-55612790-55613190	Inpp4b chr8-81011895-81012535
Plcl1 chr1-55666080-55666472	Inpp4b chr8-81374676-81375588
Plcl1 chr1-55728641-55728840	Inpp4b chr8-81485577-81486087
Satb2 chr1-57968954-57970408	Inpp4b chr8-81490829-81492181
1700066M21Rik chr1-57393772-57394529	Inpp4b chr8-81496859-81498260
1700066M21Rik chr1-57428762-57429283	Inpp4b chr8-81502307-81503519
1700066M21Rik chr1-57968954-57970408	Inpp4b chr8-81517433-81517690
1700066M21Rik chr1-58310802-58311867	Inpp4b chr8-81527628-81528095
Tyw5 chr1-58031072-58031536	Inpp4b chr8-81558219-81559121
Tyw5 chr1-58343068-58343461	Inpp4b chr8-81594016-81594723
Kctd18 chr1-57839462-57840482	Inpp4b chr8-81618892-81619454
Ndufb3 chr1-57995299-57996680	Inpp4b chr8-81634211-81634459
Trak2 chr1-57995299-57996680	Inpp4b chr8-81643799-81644462
Kctd18 chr1-58156624-58157237	Inpp4b chr8-81693226-81693463
Kctd18 chr1-58270970-58271460	Inpp4b chr8-81734956-81735315
Kctd18 chr1-58677244-58678245	Inpp4b chr8-81735461-81736510
Kctd18 chr1-58761105-58761956	Inpp4b chr8-81745420-81745787
Kctd18 chr1-58794954-58795901	Inpp4b chr8-81766011-81766519
Kctd18 chr1-58796754-58797806	Inpp4b chr8-81767389-81768518
Aox2 chr1-58031072-58031536	Inpp4b chr8-81773377-81773865
Trak2 chr1-58031072-58031536	Inpp4b chr8-81780770-81781015
Clk1 chr1-58156624-58157237	Inpp4b chr8-81782684-81783306
Clk1 chr1-58195030-58195956	Inpp4b chr8-81784609-81785073
Trak2 chr1-58195030-58195956	Inpp4b chr8-81812097-81812687
Bzw1 chr1-58270970-58271460	Inpp4b chr8-81814629-81815225
Aox2 chr1-58310802-58311867	Inpp4b chr8-81847091-81847329
Aox2 chr1-58415376-58415765	Inpp4b chr8-81854207-81855661
Aox2 chr1-58733829-58734781	Inpp4b chr8-81861387-81861674
Aox2 chr1-58761105-58761956	Inpp4b chr8-81881550-81882140
Aox2 chr1-58806661-58807043	Inpp4b chr8-81917937-81918469
Casp8 chr1-58295998-58296689	Inpp4b chr8-82025953-82026172
Clk1 chr1-58300816-58301684	Inpp4b chr8-82027414-82027656
Orc2 chr1-58300816-58301684	Inpp4b chr8-82139691-82140134
Fam126b chr1-58300816-58301684	Junb chr8-84126395-84128745
Stradb chr1-58303295-58304675	Junb chr8-84191870-84192988
Trak2 chr1-58310802-58311867	Junb chr8-84197195-84198885
Clk1 chr1-58343068-58343461	Junb chr8-84200670-84200950
Orc2 chr1-58343068-58343461	Junb chr8-84620963-84621448
Clk1 chr1-58348728-58349230	Junb chr8-84845844-84848058
Bzw1 chr1-58454035-58454961	Junb chr8-84977298-84978955
Bzw1 chr1-58585430-58586929	Junb chr8-84979681-84980255
Bzw1 chr1-58725877-58726087	Junb chr8-84985207-84986545
Bzw1 chr1-58761105-58761956	Junb chr8-85684995-85685320
Nif3l1 chr1-58407671-58407902	Maf chr8-114789476-114790096
Ppil3 chr1-58407671-58407902	Maf chr8-114974298-114975007
Stradb chr1-58407671-58407902	Maf chr8-114977649-114978093
Clk1 chr1-58415376-58415765	Maf chr8-114985644-114986375
Clk1 chr1-58422596-58424351	Maf chr8-115044919-115046302
Clk1 chr1-58651218-58653328	Maf chr8-115062735-115063031
Clk1 chr1-58697300-58697946	Maf chr8-115063384-115063971
Clk1 chr1-58733829-58734781	Maf chr8-115064492-115065144
Clk1 chr1-58773741-58774302	Maf chr8-115109946-115110871
Clk1 chr1-58859250-58860238	Maf chr8-115112149-115112398
Clk1 chr1-59186147-59186710	Maf chr8-115145307-115145694
Nif3l1 chr1-58796061-58796341	Maf chr8-115185257-115185775
Nif3l1 chr1-58955589-58956619	Maf chr8-115226656-115227791
Ppil3 chr1-58663189-58663623	Maf chr8-115385543-115386074
Ppil3 chr1-58883263-58883565	Maf chr8-115390925-115391356
Ppil3 chr1-59144411-59144848	Maf chr8-115450735-115451237
Casp8 chr1-58454035-58454961	Maf chr8-115475572-115476064
Orc2 chr1-58562094-58562837	Maf chr8-115506446-115507511
Orc2 chr1-58725877-58726087	Maf chr8-115514086-115514819
Orc2 chr1-58727044-58727289	Maf chr8-115617926-115618706
Orc2 chr1-58859250-58860238	Maf chr8-115629745-115629972
Orc2 chr1-58953611-58954311	Maf chr8-115705540-115708419
Orc2 chr1-59236508-59238442	Maf chr8-115726167-115727491
Orc2 chr1-59481249-59483979	Maf chr8-115729197-115729444
Orc2 chr1-59495815-59496149	Maf chr8-115739724-115740119
Gm15834 chr1-58773741-58774302	Maf chr8-115742466-115743113
Gm15834 chr1-58806661-58807043	Maf chr8-116144214-116144505
Gm15834 chr1-59144411-59144848	Maf chr8-116523504-116523981
Fam126b chr1-58651218-58653328	Maf chr8-116543290-116543585
Fam126b chr1-58746751-58747184	Maf chr8-116634849-116636425
Fam126b chr1-58794954-58795901	Pard3 chr8-126420736-126421146
Fam126b chr1-58796061-58796341	Pard3 chr8-126480383-126480691
Fam126b chr1-59119244-59120650	Pard3 chr8-126884117-126884772
Fam126b chr1-59144411-59144848	Pard3 chr8-127047884-127048327
Fam126b chr1-59481249-59483979	Pard3 chr8-127050087-127050345
Ndufb3 chr1-58677244-58678245	Pard3 chr8-127051976-127052611
Ndufb3 chr1-58794954-58795901	Pard3 chr8-127063448-127065057
Casp8 chr1-58617968-58618598	Pard3 chr8-127139019-127139503
Als2 chr1-58677244-58678245	Pard3 chr8-127191014-127191681
Cflar chr1-58728159-58728751	Pard3 chr8-127542237-127542494
Cflar chr1-58856671-58857141	Pard3 chr8-127966788-127967218
Cflar chr1-59204559-59204939	Pard3 chr8-127973120-127973585
Cflar chr1-59332980-59333306	Nrp1 chr8-127448239-127448730
Cflar chr1-59495815-59496149	Nrp1 chr8-127495030-127495500
Cflar chr1-59601872-59603294	Nrp1 chr8-127609513-127609743
Casp8 chr1-58711061-58713483	Nrp1 chr8-128035686-128036091
Nop58 chr1-58711061-58713483	Nrp1 chr8-128148314-128148965
Trak2 chr1-58720806-58721569	Nrp1 chr8-128357732-128359846
Tmem237 chr1-58722142-58722680	Nrp1 chr8-128387195-128387975
Sumo1 chr1-58725877-58726087	Nrp1 chr8-128420996-128421195
Stradb chr1-58727044-58727289	Nrp1 chr8-128489045-128489750
Sumo1 chr1-58728159-58728751	Nrp1 chr8-128504059-128504678
Sumo1 chr1-58733829-58734781	Nrp1 chr8-128505681-128506281
Als2 chr1-58746751-58747184	Nrp1 chr8-128516885-128518034
Trak2 chr1-58761105-58761956	Nrp1 chr8-128519203-128519697
Trak2 chr1-58769797-58770558	Nrp1 chr8-128523843-128524106
Nop58 chr1-58773292-58773585	Nrp1 chr8-128524418-128524787
Casp8 chr1-58794954-58795901	Nrp1 chr8-128525944-128526248
Casp8 chr1-58806661-58807043	Nrp1 chr8-128534086-128534731
Casp8 chr1-59638410-59638681	Nrp1 chr8-128535430-128536018
Sumo1 chr1-58796061-58796341	Nrp1 chr8-128549369-128550494
Trak2 chr1-58796754-58797806	Nrp1 chr8-128562663-128563008
Nop58 chr1-58796754-58797806	Nrp1 chr8-128574900-128575234
Sumo1 chr1-58806661-58807043	Nrp1 chr8-128612335-128612915
Nop58 chr1-58806661-58807043	Nrp1 chr8-128684651-128686627
Tmem237 chr1-58955589-58956619	Nrp1 chr8-128708971-128709618
Trak2 chr1-59142181-59143489	Nrp1 chr8-128743450-128744360
Trak2 chr1-59236508-59238442	Nrp1 chr8-128941104-128941501
Trak2 chr1-59247512-59247953	Casp4 chr9-4310678-4311055
Trak2 chr1-59481249-59483979	Casp4 chr9-5297956-5299299
Trak2 chr1-59683960-59685844	Casp4 chr9-5300118-5300318
Trak2 chr1-59883398-59884097	Casp4 chr9-5308197-5309014
Trak2 chr1-59921482-59921871	Maml2 chr9-13297797-13298591
Stradb chr1-59204559-59204939	Maml2 chr9-13443145-13444136
Bmpr2 chr1-59119244-59120650	Maml2 chr9-13809863-13810262
Tmem237 chr1-59142181-59143489	Maml2 chr9-14074042-14074597
Tmem237 chr1-59236508-59238442	Smco4 chr9-14657662-14658297
Tmem237 chr1-59912305-59914092	Smco4 chr9-14772092-14772353
Nop58 chr1-59142181-59143489	Smco4 chr9-14936837-14937135
Bmpr2 chr1-59186147-59186710	Smco4 chr9-15021240-15021610
Nbeal1 chr1-59186147-59186710	Smco4 chr9-15096192-15096439
Bmpr2 chr1-59204559-59204939	Smco4 chr9-15317553-15318820
Ica1l chr1-59214129-59214597	Smco4 chr9-15619077-15619423
Als2 chr1-59475624-59475976	Pde4a chr9-20545276-20545502
Als2 chr1-59917385-59917694	Pde4a chr9-20726632-20728316
Als2 chr1-60054394-60055020	Pde4a chr9-21100160-21101148
Als2 chr1-60070618-60071122	Pde4a chr9-21125448-21126045
Sumo1 chr1-59236508-59238442	Pde4a chr9-21305247-21305712
Nop58 chr1-59236508-59238442	Pde4a chr9-21545442-21547959
Wdr12 chr1-59236508-59238442	Pde4a chr9-21609122-21610567
Fam117b chr1-59252596-59253006	Pde4a chr9-21715085-21715608
Nop58 chr1-59316006-59317039	Pde4a chr9-21728215-21728440
Fam117b chr1-59475624-59475976	Pde4a chr9-22095722-22096410
Nbeal1 chr1-59495815-59496149	Igsf9b chr9-27154885-27155651
Bmpr2 chr1-59565663-59566265	Igsf9b chr9-27176199-27176454
Nbeal1 chr1-59584195-59585308	Igsf9b chr9-27298634-27299406
Ica1l chr1-59613665-59614179	Igsf9b chr9-27300241-27300993
Fam117b chr1-59622971-59623704	Igsf9b chr9-27313274-27313723
Raph1 chr1-59622971-59623704	Ets1 chr9-31869081-31869569
Nop58 chr1-59661032-59661557	Ets1 chr9-32138644-32139047
Wdr12 chr1-59661032-59661557	Ets1 chr9-32146106-32146646
Cyp20a1 chr1-59661032-59661557	Ets1 chr9-32250544-32250876
Raph1 chr1-59661032-59661557	Ets1 chr9-32537940-32538446
Nop58 chr1-59669667-59671373	Ets1 chr9-32591464-32592751
Raph1 chr1-59669667-59671373	Ets1 chr9-32594252-32594816
Sumo1 chr1-59883398-59884097	Ets1 chr9-32692660-32693218
Sumo1 chr1-59895284-59895799	Ets1 chr9-32706001-32706517
Sumo1 chr1-59917385-59917694	Ets1 chr9-32710290-32710749
Sumo1 chr1-60482574-60483397	Ets1 chr9-32722935-32723376
Wdr12 chr1-59683960-59685844	Ets1 chr9-32731632-32732211
Nop58 chr1-59762115-59764907	Ets1 chr9-32740637-32741348
Nop58 chr1-59897640-59898233	Ets1 chr9-32747416-32747918
Cd28 chr1-59719565-59720265	Ets1 chr9-32766266-32766550
Bmpr2 chr1-59762115-59764907	Ets1 chr9-32906105-32906941
Bmpr2 chr1-60070618-60071122	Ets1 chr9-32910234-32911342
Bmpr2 chr1-60669160-60669428	Ets1 chr9-32925745-32926691
Bmpr2 chr1-60757820-60758717	Ets1 chr9-32928273-32929168
Bmpr2 chr1-60759632-60760249	Ets1 chr9-32938774-32939210
Cyp20a1 chr1-59762115-59764907	Ets1 chr9-32941015-32941949
Abi2 chr1-59774181-59774588	Smad3 chr9-62915306-62915546
Ica1l chr1-59883398-59884097	Smad3 chr9-63089020-63089640
Carf chr1-59883398-59884097	Smad3 chr9-63281879-63282396
Carf chr1-59895284-59895799	Smad3 chr9-63603646-63604226
Fam117b chr1-59907205-59907455	Smad3 chr9-63690394-63690822
Fam117b chr1-60097065-60098806	Smad3 chr9-63698005-63699100
Fam117b chr1-60220769-60221184	Smad3 chr9-63711928-63712165
Fam117b chr1-60240444-60240970	Smad3 chr9-63719748-63720222
Fam117b chr1-60408599-60410293	Smad3 chr9-63720594-63722173
Fam117b chr1-60530113-60531007	Smad3 chr9-63755964-63759489
Fam117b chr1-60761537-60762088	Smad3 chr9-63782590-63782964
Fam117b chr1-60793557-60794138	Smad3 chr9-63803050-63803446
Wdr12 chr1-59917385-59917694	Smad3 chr9-63814637-63815169
Ica1l chr1-59966987-59967583	Smad3 chr9-64030070-64030573
Wdr12 chr1-59966987-59967583	Smad3 chr9-64059889-64060615
Ctla4 chr1-59966987-59967583	Smad3 chr9-64172197-64173750
Nbeal1 chr1-60000268-60000498	Smad3 chr9-64351056-64351485
Ica1l chr1-60015866-60017598	Smad3 chr9-64367119-64368096
Cyp20a1 chr1-60015866-60017598	Rora chr9-67758495-67759551
Raph1 chr1-60015866-60017598	Rora chr9-67759698-67760618
Ctla4 chr1-60015866-60017598	Rora chr9-67793376-67793884
Icos chr1-60015866-60017598	Rora chr9-67799130-67799895
Ica1l chr1-60042313-60043551	Rora chr9-67890175-67890409
Ica1l chr1-60097065-60098806	Rora chr9-68932334-68933438
Ica1l chr1-60361071-60361902	Rora chr9-68956136-68957488
Ica1l chr1-60569092-60569599	Rora chr9-68966331-68966820
Ica1l chr1-60811272-60812280	Rora chr9-68968878-68969180
Ica1l chr1-60822478-60823319	Rora chr9-68969481-68969680
Ica1l chr1-60886653-60887428	Rora chr9-68970125-68970361
Ica1l chr1-60893105-60893701	Rora chr9-68972261-68972754
Ica1l chr1-60908678-60909253	Rora chr9-69033734-69034996
Ica1l chr1-60911629-60911904	Rora chr9-69065840-69066264
Ica1l chr1-60920026-60920860	Rora chr9-69073013-69073931
Ica1l chr1-60954607-60955133	Rora chr9-69090050-69090379
Ica1l chr1-60960199-60961407	Rora chr9-69155754-69157074
Ica1l chr1-60984670-60985452	Rora chr9-69173660-69174455
Cd28 chr1-60054394-60055020	Rora chr9-69289176-69291265
Icos chr1-60054394-60055020	Rora chr9-69297666-69298326
Carf chr1-60408599-60410293	Rora chr9-69300254-69300596
Carf chr1-60416389-60417440	Rora chr9-69304319-69304943
Carf chr1-60793557-60794138	Rora chr9-69305697-69305966
Carf chr1-60911629-60911904	Rora chr9-69306945-69307404
Carf chr1-60940058-60940278	Rora chr9-69313800-69314988
Carf chr1-61001813-61002293	Rora chr9-69319385-69320619
Carf chr1-61016324-61017080	Rora chr9-69335966-69336442
Carf chr1-61054278-61055483	Rora chr9-69339811-69340226
Wdr12 chr1-60240444-60240970	Rora chr9-69340452-69340831
Wdr12 chr1-60761537-60762088	Rora chr9-69345623-69345862
Wdr12 chr1-60781451-60782113	Rora chr9-69356494-69356693
Wdr12 chr1-60940058-60940278	Rora chr9-69357555-69358245
Nbeal1 chr1-60272252-60272814	Rora chr9-69362050-69362346
Nbeal1 chr1-60446806-60447469	Rora chr9-69505116-69506263
Nbeal1 chr1-60755499-60756204	Myo1e chr9-69297666-69298326
Nbeal1 chr1-60757820-60758717	Myo1e chr9-69300254-69300596
Nbeal1 chr1-60812773-60813823	Myo1e chr9-69304319-69304943
Nbeal1 chr1-60822478-60823319	Myo1e chr9-69313800-69314988
Nbeal1 chr1-60874441-60874662	Myo1e chr9-69319385-69320619
Nbeal1 chr1-60913159-60913647	Myo1e chr9-69335966-69336442
Nbeal1 chr1-61050158-61050652	Myo1e chr9-69339811-69340226
Nbeal1 chr1-61154431-61154863	Myo1e chr9-69340452-69340831
Ctla4 chr1-60240444-60240970	Myo1e chr9-69345623-69345862
Cd28 chr1-60272252-60272814	Myo1e chr9-69356494-69356693
Cyp20a1 chr1-60361071-60361902	Myo1e chr9-69367748-69368432
Cyp20a1 chr1-60460428-60461572	Myo1e chr9-69442485-69443087
Cyp20a1 chr1-60755499-60756204	Myo1e chr9-69656022-69656413
Abi2 chr1-60355368-60356425	Myo1e chr9-69715396-69715770
Abi2 chr1-60408599-60410293	Myo1e chr9-69870206-69870658
Abi2 chr1-60460428-60461572	Myo1e chr9-69940337-69941787
Abi2 chr1-60745545-60746561	Myo1e chr9-70012054-70013662
Abi2 chr1-60867910-60868791	Myo1e chr9-70079775-70081235
Abi2 chr1-61050158-61050652	Myo1e chr9-70094215-70095500
Abi2 chr1-61095554-61095753	Myo1e chr9-70132486-70132836
Abi2 chr1-61135375-61136467	Myo1e chr9-70140309-70141764
Abi2 chr1-61154431-61154863	Myo1e chr9-70207002-70208470
Abi2 chr1-61171535-61171819	Myo1e chr9-70209745-70209993
Abi2 chr1-61298047-61298310	Myo1e chr9-70232074-70232341
Cd28 chr1-60416389-60417440	Myo1e chr9-70237225-70237807
2310016D23Rik chr1-60416389-60417440	Myo1e chr9-70242447-70242693
Gm11579 chr1-60428607-60429264	Myo1e chr9-70243273-70244685
Icos chr1-60428607-60429264	Myo1e chr9-70257485-70258186
Raph1 chr1-60446806-60447469	Myo1e chr9-70304835-70305230
Raph1 chr1-60482574-60483397	Myo1e chr9-70309666-70310630
Cd28 chr1-60530113-60531007	Myo1e chr9-70321398-70321837
Gm11579 chr1-60530113-60531007	Myo1e chr9-70351333-70352180
Cd28 chr1-60534962-60535227	Myo1e chr9-70371479-70372051
2310016D23Rik chr1-60534962-60535227	Myo1e chr9-70395670-70395923
Raph1 chr1-60565230-60567332	Myo1e chr9-71174189-71174836
Cd28 chr1-60565230-60567332	Myo1e chr9-71188188-71189482
Raph1 chr1-60805305-60805856	Nt5e chr9-88326864-88327954
Raph1 chr1-60822478-60823319	Nt5e chr9-88516418-88516894
Raph1 chr1-60852805-60854361	Chst2 chr9-94562983-94563434
Raph1 chr1-60867910-60868791	Chst2 chr9-95169870-95170403
Raph1 chr1-60874876-60875644	Chst2 chr9-95533505-95534117
Raph1 chr1-60886653-60887428	Chst2 chr9-95992152-95992580
Raph1 chr1-60902431-60902918	Mapkapk3 chr9-107264853-107265052
Raph1 chr1-60920026-60920860	Cish chr9-107278534-107278948
Raph1 chr1-60954607-60955133	Mapkapk3 chr9-107279747-107281499
Raph1 chr1-60979135-60979612	Cish chr9-107288412-107290092
Raph1 chr1-61045753-61046694	Mapkapk3 chr9-107295378-107297248
Raph1 chr1-61054278-61055483	Mapkapk3 chr9-107298121-107298407
Cd28 chr1-60702518-60703271	Mapkapk3 chr9-107305661-107306615
Cd28 chr1-60757820-60758717	Mapkapk3 chr9-107312016-107314038
Cd28 chr1-60775593-60776147	Mapkapk3 chr9-107340114-107340903
Cd28 chr1-60776769-60777913	Mapkapk3 chr9-107374687-107374936
Cd28 chr1-60781451-60782113	Mapkapk3 chr9-107386587-107387025
Cd28 chr1-60793557-60794138	Mapkapk3 chr9-107399434-107400383
Cd28 chr1-60852805-60854361	Mapkapk3 chr9-107568280-107569646
Cd28 chr1-60867910-60868791	Mapkapk3 chr9-107644195-107645022
Cd28 chr1-60874441-60874662	Mapkapk3 chr9-107770136-107771633
Cd28 chr1-60874876-60875644	Mapkapk3 chr9-107950001-107951397
Cd28 chr1-60882627-60883168	Mapkapk3 chr9-107974893-107976402
Cd28 chr1-60908678-60909253	Mapkapk3 chr9-108010268-108010868
Cd28 chr1-60910775-60911107	Mapkapk3 chr9-108034739-108035959
Cd28 chr1-60920026-60920860	Mapkapk3 chr9-108120162-108121025
Cd28 chr1-60940058-60940278	Mapkapk3 chr9-108196125-108196456
Cd28 chr1-60979135-60979612	Mapkapk3 chr9-108202199-108203428
Cd28 chr1-60985626-60986425	Cish chr9-107295378-107297248
Cd28 chr1-61027491-61027862	Cish chr9-107298121-107298407
Cd28 chr1-61054278-61055483	Cish chr9-107305661-107306615
Cd28 chr1-61125024-61125458	Cish chr9-107307469-107307686
Gm11579 chr1-60755499-60756204	Cish chr9-107312016-107314038
2310016D23Rik chr1-60757820-60758717	Cish chr9-107377974-107378489
Gm11579 chr1-60759632-60760249	Cish chr9-108034739-108035959
Ctla4 chr1-60759632-60760249	Cish chr9-108048541-108049831
Gm11579 chr1-60765022-60765361	Cish chr9-108065289-108065718
2310016D23Rik chr1-60775593-60776147	Shisa5 chr9-108078253-108079716
Ctla4 chr1-60775593-60776147	Shisa5 chr9-108342344-108342778
Icos chr1-60775593-60776147	Shisa5 chr9-108474539-108474843
Gm11579 chr1-60776769-60777913	Shisa5 chr9-108489436-108491592
Ctla4 chr1-60776769-60777913	Shisa5 chr9-108525463-108525697
Icos chr1-60776769-60777913	Shisa5 chr9-108582333-108582543
2310016D23Rik chr1-60779219-60779485	Shisa5 chr9-108637876-108638094
2310016D23Rik chr1-60781451-60782113	Shisa5 chr9-108991238-108992453
2310016D23Rik chr1-60793557-60794138	Shisa5 chr9-109914012-109914836
2310016D23Rik chr1-60822478-60823319	Glb1 chr9-113740591-113742770
2310016D23Rik chr1-60860342-60860983	Glb1 chr9-114092160-114092464
2310016D23Rik chr1-60874441-60874662	Glb1 chr9-114421187-114421400
2310016D23Rik chr1-60911629-60911904	Glb1 chr9-114421650-114422176
2310016D23Rik chr1-60940058-60940278	Glb1 chr9-114466894-114467443
2310016D23Rik chr1-61003014-61003389	Glb1 chr9-114507245-114507994
2310016D23Rik chr1-61030564-61030860	Glb1 chr9-114522032-114522349
Ctla4 chr1-60779219-60779485	Glb1 chr9-114710297-114710719
Ctla4 chr1-60781451-60782113	Ccr8 chr9-119093284-119094184
Icos chr1-60781451-60782113	Cx3cr1 chr9-119351287-119351519
Gm11579 chr1-60860342-60860983	Cx3cr1 chr9-119563507-119563988
Gm11579 chr1-60984670-60985452	Ccr8 chr9-119686083-119686478
Icos chr1-60822478-60823319	Cx3cr1 chr9-120001586-120002632
Ctla4 chr1-60852805-60854361	Cx3cr1 chr9-120126918-120128307
Icos chr1-60852805-60854361	Cx3cr1 chr9-120576373-120577769
Pard3b chr1-60852805-60854361	Cx3cr1 chr9-120775794-120777249
Ctla4 chr1-60867910-60868791	Cx3cr1 chr9-120826417-120826794
Icos chr1-60867910-60868791	Cx3cr1 chr9-120974181-120975204
Pard3b chr1-60867910-60868791	Ccr8 chr9-120068052-120068525
Ctla4 chr1-60874876-60875644	Ccr8 chr9-120074222-120074888
Icos chr1-60874876-60875644	Ccr8 chr9-120090354-120092214
Pard3b chr1-60874876-60875644	Ccr8 chr9-120095857-120096247
Ctla4 chr1-60882627-60883168	Ccr8 chr9-120126918-120128307
Ctla4 chr1-60886653-60887428	Ccr8 chr9-120578167-120578366
Ctla4 chr1-60902431-60902918	Ccr8 chr9-120827242-120827550
Ctla4 chr1-60908678-60909253	Ccr8 chr9-120945583-120945828
Ctla4 chr1-60910775-60911107	Ccr8 chr9-121011469-121011846
Ctla4 chr1-60913159-60913647	Plagl1 chr10-12860203-12861081
Ctla4 chr1-60920026-60920860	Plagl1 chr10-12974271-12975009
Ctla4 chr1-60936871-60937541	Plagl1 chr10-12977487-12978174
Ctla4 chr1-60973772-60974653	Plagl1 chr10-13044662-13045008
Ctla4 chr1-60979135-60979612	Plagl1 chr10-13047522-13048230
Ctla4 chr1-60989584-60991071	Plagl1 chr10-13056795-13057363
Ctla4 chr1-61027491-61027862	Plagl1 chr10-13059828-13060536
Ctla4 chr1-61045753-61046694	Plagl1 chr10-13062379-13062727
Ctla4 chr1-61050158-61050652	Plagl1 chr10-13090359-13091196
Ctla4 chr1-61054278-61055483	Plagl1 chr10-13428177-13428648
Ctla4 chr1-61125024-61125458	Plagl1 chr10-13552153-13553838
Ctla4 chr1-61135375-61136467	Plagl1 chr10-13941016-13941286
Ctla4 chr1-61139201-61139991	Map3k5 chr10-18959740-18960485
Ctla4 chr1-61180806-61181978	Map3k5 chr10-19092001-19092398
Icos chr1-60886653-60887428	Map3k5 chr10-19184454-19185601
Pard3b chr1-60886653-60887428	Map3k5 chr10-19193443-19193679
Icos chr1-60898263-60899726	Map3k5 chr10-19514161-19514435
Icos chr1-60902431-60902918	Map3k5 chr10-19584001-19584424
Pard3b chr1-60902431-60902918	Map3k5 chr10-19629048-19629552
Icos chr1-60908678-60909253	Map3k5 chr10-19668826-19669476
Pard3b chr1-60910775-60911107	Map3k5 chr10-19939104-19939650
Pard3b chr1-60913159-60913647	Map3k5 chr10-19991267-19992262
Icos chr1-60920026-60920860	Map3k5 chr10-19998942-20000064
Icos chr1-60936871-60937541	Map3k5 chr10-20036426-20037239
Pard3b chr1-60936871-60937541	Map3k5 chr10-20189192-20189406
Icos chr1-60979135-60979612	Map3k5 chr10-20289038-20289438
Icos chr1-61027491-61027862	Map3k5 chr10-20347207-20348358
Icos chr1-61045753-61046694	Map3k5 chr10-20662391-20662695
Icos chr1-61050158-61050652	Map3k5 chr10-20769532-20769782
Icos chr1-61054278-61055483	Map3k5 chr10-20776834-20777175
Icos chr1-61101477-61103041	Rtkn2 chr10-67037811-67038108
Icos chr1-61125024-61125458	Arid5b chr10-67484055-67484685
Icos chr1-61139201-61139991	Rtkn2 chr10-67564548-67564835
Icos chr1-61180806-61181978	Arid5b chr10-67590337-67590588
Icos chr1-61771245-61771590	Rtkn2 chr10-67633058-67633373
Pard3b chr1-61027491-61027862	Rtkn2 chr10-67636395-67637668
Pard3b chr1-61045753-61046694	Rtkn2 chr10-67643226-67644049
Pard3b chr1-61050158-61050652	Arid5b chr10-67689909-67690382
Pard3b chr1-61054278-61055483	Rtkn2 chr10-67697539-67698182
Pard3b chr1-61125024-61125458	Arid5b chr10-67697539-67698182
Pard3b chr1-61135375-61136467	Rtkn2 chr10-67727487-67728092
Pard3b chr1-61171535-61171819	Rtkn2 chr10-67841606-67841902
Pard3b chr1-61180806-61181978	Arid5b chr10-67871626-67872205
Pard3b chr1-62504086-62504682	Rtkn2 chr10-68012398-68012656
Nrp2 chr1-62051497-62051741	Rtkn2 chr10-68012893-68013516
Nrp2 chr1-62283648-62283892	Rtkn2 chr10-68035614-68036965
Nrp2 chr1-62504086-62504682	Rtkn2 chr10-68039379-68040246
Ino80d chr1-62518452-62518679	Rtkn2 chr10-68104230-68105760
Nrp2 chr1-62521324-62521703	Rtkn2 chr10-68191250-68193307
Adam23 chr1-62521324-62521703	Rtkn2 chr10-68221809-68222933
Nrp2 chr1-62522402-62523091	Rtkn2 chr10-68247090-68248977
Adam23 chr1-62594655-62594915	Rtkn2 chr10-68263942-68264434
Nrp2 chr1-62621412-62622850	Rtkn2 chr10-68354743-68355126
Adam23 chr1-62678626-62679200	Rtkn2 chr10-68445036-68446803
Nrp2 chr1-62688934-62689634	Rtkn2 chr10-68659967-68660185
Adam23 chr1-62688934-62689634	Rtkn2 chr10-68671299-68671515
Eef1b2 chr1-62691206-62691482	Arid5b chr10-68035614-68036965
Adam23 chr1-62691206-62691482	Arid5b chr10-68039379-68040246
Nrp2 chr1-62702745-62703834	Arid5b chr10-68053488-68055149
Nrp2 chr1-62750327-62751614	Arid5b chr10-68065944-68066659
Nrp2 chr1-62770550-62770981	Arid5b chr10-68089454-68090005
Nrp2 chr1-62875219-62876254	Arid5b chr10-68136232-68137800
Nrp2 chr1-63413515-63414421	Arid5b chr10-68153500-68154713
Nrp2 chr1-63436176-63436691	Arid5b chr10-68191250-68193307
Nrp2 chr1-63437558-63437893	Arid5b chr10-68238586-68241476
Nrp2 chr1-63445600-63446600	Arid5b chr10-68247090-68248977
Nrp2 chr1-63567070-63567412	Arid5b chr10-68300985-68301456
Ino80d chr1-62702745-62703834	Arid5b chr10-68658696-68659049
Adam23 chr1-62702745-62703834	Arid5b chr10-69185121-69186575
Adam23 chr1-62705883-62706649	Arid5b chr10-69211756-69213729
Adam23 chr1-62714982-62715351	Arid5b chr10-69252257-69253088
Gm20342 chr1-62720199-62720457	Gucd1 chr10-75055771-75055975
Zdbf2 chr1-62721381-62721609	Gucd1 chr10-75120963-75121462
Gm20342 chr1-62722159-62722858	Gucd1 chr10-75165158-75165468
Adam23 chr1-62722159-62722858	Gucd1 chr10-75288620-75288892
Fastkd2 chr1-62736162-62736947	Gucd1 chr10-75330212-75330471
Adam23 chr1-62750327-62751614	Gucd1 chr10-75377760-75378012
Eef1b2 chr1-62795410-62796186	Gucd1 chr10-75604919-75605439
Adam23 chr1-62813076-62813731	Gucd1 chr10-75846368-75846881
Gm20342 chr1-62829543-62830218	Gucd1 chr10-76237199-76238436
Adam23 chr1-62829543-62830218	Nfic chr10-80509088-80510566
Ndufs1 chr1-62834226-62834751	Nfic chr10-80560772-80562167
Ino80d chr1-62875219-62876254	Gna15 chr10-80589212-80591006
Adam23 chr1-62875219-62876254	Gna15 chr10-80677977-80678512
Fastkd2 chr1-62876668-62877187	Nfic chr10-80751197-80752395
Eef1b2 chr1-62966742-62967236	Gna15 chr10-80773929-80774157
Ino80dos chr1-62984291-62984818	Nfic chr10-80791628-80792946
Ino80dos chr1-63430345-63430669	Nfic chr10-80843754-80844466
Ino80dos chr1-64105329-64105720	Gna15 chr10-81001237-81001493
Ino80d chr1-63413515-63414421	Nfic chr10-81105072-81107117
Ino80d chr1-63430345-63430669	Gna15 chr10-81265798-81266046
Ino80d chr1-63567070-63567412	Nfic chr10-81297717-81299093
Ino80d chr1-64104592-64105058	Nfic chr10-81440630-81441382
Gm20342 chr1-63119697-63120616	Nfic chr10-81461626-81462328
Gm20342 chr1-63430345-63430669	Nfic chr10-81505091-81505568
Gm20342 chr1-64078287-64079141	Nfic chr10-81518381-81518873
Gm20342 chr1-64087799-64088884	Nfic chr10-82240413-82241549
Gm20342 chr1-64108526-64109127	Gna15 chr10-81433630-81434340
Fastkd2 chr1-63119697-63120616	Gna15 chr10-81452356-81452752
Eef1b2 chr1-63129311-63130438	Gna15 chr10-81470477-81470889
Eef1b2 chr1-63248282-63248588	Gna15 chr10-81519493-81519915
Eef1b2 chr1-64087799-64088884	Gna15 chr10-81524944-81525351
Ndufs1 chr1-63248282-63248588	Cry1 chr10-84562312-84563173
Ndufs1 chr1-64003610-64003809	Cry1 chr10-84621597-84622836
Adam23 chr1-63248282-63248588	Cry1 chr10-84815455-84816510
Zdbf2 chr1-63413515-63414421	Cry1 chr10-84945364-84945983
Zdbf2 chr1-63430345-63430669	Cry1 chr10-85956898-85957965
Zdbf2 chr1-63567070-63567412	Atp2b1 chr10-98500192-98500923
Zdbf2 chr1-64078287-64079141	Atp2b1 chr10-98505356-98506069
Klf7 chr1-63403633-63403857	Atp2b1 chr10-98521577-98521816
Adam23 chr1-63408304-63408755	Atp2b1 chr10-98608462-98608797
Adam23 chr1-63413515-63414421	Atp2b1 chr10-98611705-98612332
Klf7 chr1-63427834-63428060	Atp2b1 chr10-98619209-98619416
Klf7 chr1-63430345-63430669	Atp2b1 chr10-98757452-98757720
Adam23 chr1-63435325-63435649	Atp2b1 chr10-98798679-98799456
Klf7 chr1-63435325-63435649	Atp2b1 chr10-98877522-98878359
Adam23 chr1-63445600-63446600	Atp2b1 chr10-98879998-98880434
Adam23 chr1-63994316-63994603	Atp2b1 chr10-98884405-98885216
Adam23 chr1-64190822-64191046	Atp2b1 chr10-98885934-98886276
Adam23 chr1-64191599-64191884	Atp2b1 chr10-98897100-98898332
Adam23 chr1-64222415-64223110	Atp2b1 chr10-98935909-98936248
Adam23 chr1-64226090-64226445	Atp2b1 chr10-98954067-98954963
Adam23 chr1-64253559-64253859	Atp2b1 chr10-98958024-98958567
Adam23 chr1-64295306-64295914	Atp2b1 chr10-98976953-98977237
Klf7 chr1-63445600-63446600	Atp2b1 chr10-99081504-99082050
Klf7 chr1-63567070-63567412	Atp2b1 chr10-99089758-99090185
Klf7 chr1-63668636-63669102	Atp2b1 chr10-99284290-99285205
Klf7 chr1-63763103-63763659	Atp2b1 chr10-99561273-99561785
Creb1 chr1-63763103-63763659	Cpm chr10-116893424-116894116
Creb1 chr1-63994904-63995323	Cpm chr10-116922141-116922510
Fzd5 chr1-63994904-63995323	Cpm chr10-117131574-117131805
Creb1 chr1-64081294-64081494	Cpm chr10-117275757-117275977
Creb1 chr1-64104592-64105058	Cpm chr10-117392894-117393965
Klf7 chr1-64203563-64203821	Cpm chr10-117397112-117397320
Klf7 chr1-64338511-64338933	Cpm chr10-117493393-117494835
Klf7 chr1-64445994-64446324	Cpm chr10-117525060-117525581
Klf7 chr1-64689933-64691614	Cpm chr10-117526438-117526992
Klf7 chr1-64985811-64986492	Cpm chr10-117530416-117531099
Klf7 chr1-65009790-65010515	Cpm chr10-117599068-117599357
Fzd5 chr1-64129686-64129993	Cpm chr10-117604224-117604530
Ccnyl1 chr1-64135996-64137231	Cpm chr10-117625557-117626181
Idh1 chr1-64209081-64209340	Cpm chr10-117627399-117627885
Fzd5 chr1-64222415-64223110	Cpm chr10-117628786-117629985
Fzd5 chr1-64253559-64253859	Cpm chr10-117659507-117660249
Idh1 chr1-64253559-64253859	Cpm chr10-117688122-117688794
Idh1 chr1-64338511-64338933	Cpm chr10-117784374-117785110
Creb1 chr1-64441535-64441810	Cpm chr10-117807982-117808419
Creb1 chr1-64507511-64508993	Cpm chr10-117830751-117831202
Ccnyl1 chr1-64526514-64526900	Cpm chr10-117909165-117909544
Creb1 chr1-64956142-64957539	Cpm chr10-117909719-117910783
Creb1 chr1-64977745-64977984	Cpm chr10-117951851-117953644
Creb1 chr1-64985811-64986492	Cpm chr10-118035125-118035360
Creb1 chr1-65046113-65046704	Cpm chr10-118038915-118039335
Pikfyve chr1-64600638-64600892	Cpm chr10-118079267-118079584
Fzd5 chr1-64601316-64601741	Cpm chr10-118109475-118110490
Ccnyl1 chr1-64867477-64867931	Cpm chr10-118412565-118413164
Ccnyl1 chr1-64918596-64919456	Cpm chr10-118440430-118441308
Pikfyve chr1-64704962-64705748	Cpm chr10-118470228-118470996
Plekhm3 chr1-64717315-64717876	Cpm chr10-118561613-118561853
Plekhm3 chr1-64735892-64739083	Ikzf4 chr10-127674464-127675127
Fzd5 chr1-64867477-64867931	Ikzf4 chr10-127872357-127872777
Fzd5 chr1-64928412-64928839	Ikzf4 chr10-128193897-128195758
Idh1 chr1-64876300-64876596	Ikzf4 chr10-128201407-128201816
Plekhm3 chr1-64927543-64928250	Ikzf4 chr10-128256350-128256639
Idh1 chr1-64927543-64928250	Ikzf4 chr10-128297880-128298556
Pikfyve chr1-64949005-64949805	Ikzf4 chr10-128902294-128902833
Pikfyve chr1-65227402-65227997	Ikzf4 chr10-128909154-128910855
Pikfyve chr1-65237666-65237999	Ikzf4 chr10-128990276-128991615
Rpe chr1-66174741-66175694	Sfi1 chr11-3265558-3266998
Map2 chr1-66228248-66228527	Sfi1 chr11-3538832-3539749
Map2 chr1-66231984-66232494	Sfi1 chr11-3862842-3864619
Map2 chr1-66278929-66280030	Sfi1 chr11-3878490-3878996
Map2 chr1-66320647-66320937	Sfi1 chr11-3902503-3902779
Map2 chr1-66467789-66468437	Hormad2 chr11-4223430-4223703
Map2 chr1-66649281-66650306	Hormad2 chr11-4548615-4549000
Map2 chr1-66931629-66932281	Hormad2 chr11-4826275-4826478
Acadl chr1-66551663-66553158	Hormad2 chr11-4953980-4954258
Acadl chr1-66649281-66650306	Hormad2 chr11-5239332-5239564
Rpe chr1-66815800-66818265	Hormad2 chr11-5358661-5358928
Kansl1l chr1-66814047-66814275	Vps54 chr11-20561149-20561596
Kansl1l chr1-67026663-67027491	Vps54 chr11-20631211-20632957
Lancl1 chr1-66847217-66847856	Vps54 chr11-20913576-20915459
Acadl chr1-67061208-67061934	Vps54 chr11-21096660-21096868
Ikzf2 chr1-69291080-69291804	Vps54 chr11-21140845-21141550
Ikzf2 chr1-69513119-69513980	Vps54 chr11-21332718-21333324
Ikzf2 chr1-69537616-69538230	Vps54 chr11-22007708-22008611
Ikzf2 chr1-69543958-69544688	Il9r chr11-31907371-31907612
Ikzf2 chr1-69548511-69549025	Il9r chr11-31999285-32000702
Ikzf2 chr1-69555518-69556058	Il9r chr11-32125607-32127069
Ikzf2 chr1-69637827-69638761	Il9r chr11-32170870-32171133
Ikzf2 chr1-69644628-69645154	Il9r chr11-32196070-32196396
Ikzf2 chr1-69680292-69680811	Il9r chr11-32300403-32300810
Ikzf2 chr1-69681016-69681398	Il9r chr11-32324354-32324996
Ikzf2 chr1-69752614-69753260	Il9r chr11-32330901-32331411
Ikzf2 chr1-69759220-69760195	Il9r chr11-32442495-32442759
Ikzf2 chr1-69768286-69769475	Il9r chr11-32488824-32489749
Ikzf2 chr1-69790249-69790803	Lcp2 chr11-33733113-33733576
Atic chr1-71036841-71037308	Dock2 chr11-33882788-33883060
Atic chr1-71099850-71100405	Lcp2 chr11-33937558-33937976
Bard1 chr1-71550971-71551363	Lcp2 chr11-33938447-33940185
Bard1 chr1-71594210-71594576	Dock2 chr11-33938447-33940185
Atic chr1-72123503-72123976	Dock2 chr11-34031127-34031792
Atic chr1-72225040-72227213	Lcp2 chr11-34063639-34064478
Atic chr1-72232680-72232922	Lcp2 chr11-34738850-34739383
Gm4319 chr1-71556418-71558019	Dock2 chr11-34395777-34396107
Xrcc5 chr1-71556418-71558019	Dock2 chr11-34406456-34406938
Fn1 chr1-71651758-71652012	Dock2 chr11-34746904-34747311
Fn1 chr1-71652604-71653833	Il4 chr11-52939351-52939602
Fn1 chr1-71938421-71938898	Rad50 chr11-52939351-52939602
Fn1 chr1-72144266-72144903	Il4 chr11-53345309-53345622
Fn1 chr1-72237890-72238196	Rad50 chr11-53469568-53470833
Fn1 chr1-72598059-72598332	Il4 chr11-53518818-53519067
Gm4319 chr1-71652604-71653833	Il4 chr11-53584681-53585165
Mreg chr1-71988073-71988389	Il4 chr11-53604955-53606087
Gm4319 chr1-72198218-72198474	Rad50 chr11-53604955-53606087
Gm4319 chr1-72237890-72238196	Il4 chr11-53626752-53628220
Gm4319 chr1-72243321-72244964	Il4 chr11-53630912-53631263
Mreg chr1-72201999-72202915	Il4 chr11-53634527-53634796
Mreg chr1-72211600-72212497	Il4 chr11-53930985-53931982
Rpl37a chr1-72211600-72212497	Il4 chr11-54083641-54083867
Mreg chr1-72519062-72519341	Il4 chr11-54092956-54093322
Mreg chr1-72567131-72567359	Il4 chr11-54181885-54182250
Smarcal1 chr1-72243321-72244964	Il4 chr11-54192300-54192836
Xrcc5 chr1-72283787-72284868	Il4 chr11-54246647-54246875
Smarcal1 chr1-72598059-72598332	Il4 chr11-54356570-54357018
Rpl37a chr1-72716893-72717328	Rad50 chr11-53634527-53634796
Ctdsp1 chr1-73820485-73821102	Rad50 chr11-53656467-53657200
Rnf25 chr1-73820485-73821102	Rad50 chr11-53662694-53663631
Tns1 chr1-73824348-73824557	Rad50 chr11-53778419-53778646
Bcs1l chr1-73826155-73826592	Rad50 chr11-53926246-53926621
Tns1 chr1-73828368-73828649	Rad50 chr11-53930985-53931982
Ctdsp1 chr1-73947352-73948203	Rad50 chr11-54072700-54072933
Rnf25 chr1-73947352-73948203	Rad50 chr11-54105059-54105472
Cyp27a1 chr1-73962862-73963335	Rad50 chr11-54112570-54113628
Arpc2 chr1-73996132-73996588	Rad50 chr11-54169661-54170044
Rnf25 chr1-74007424-74008002	Rad50 chr11-54181885-54182250
Bcs1l chr1-74008660-74008911	Rad50 chr11-54307270-54307751
Pnkd chr1-74036688-74037301	Rad50 chr11-54427100-54428485
Ttll4 chr1-74036688-74037301	Rad50 chr11-54557708-54558047
Cyp27a1 chr1-74036688-74037301	Gm2a chr11-54149773-54150133
Aamp chr1-74039010-74039296	Gm2a chr11-54185559-54185758
Cyp27a1 chr1-74039010-74039296	Slc36a3 chr11-54256698-54257588
Zfp142 chr1-74067777-74069203	Slc36a3 chr11-54263272-54263745
Zfp142 chr1-74077128-74077713	Gm2a chr11-54343791-54344038
Arpc2 chr1-74082622-74083234	Slc36a3 chr11-54515295-54515507
Tns1 chr1-74200805-74201748	Gm2a chr11-54554890-54555140
Tns1 chr1-74283815-74285514	Slc36a3 chr11-54646327-54646668
Tns1 chr1-74712585-74713846	Gm2a chr11-54775630-54776154
Tns1 chr1-74772982-74773499	Slc36a3 chr11-54801685-54802568
Tns1 chr1-74858118-74858364	Gm2a chr11-54807312-54808583
Tns1 chr1-74978956-74979463	Gm2a chr11-54884299-54884800
Ctdsp1 chr1-74123831-74125590	Slc36a3 chr11-54927625-54928080
Bcs1l chr1-74123831-74125590	Slc36a3 chr11-55056056-55056583
Rnf25 chr1-74123831-74125590	Slc36a3 chr11-55086517-55087369
Pnkd chr1-74133916-74134248	Gm2a chr11-55130821-55132331
Aamp chr1-74143210-74143516	Gm2a chr11-55164601-55165070
Cyp27a1 chr1-74143210-74143516	Slc36a3 chr11-55145604-55145890
Ctdsp1 chr1-74195692-74196281	Slc36a3 chr11-55194159-55195515
Bcs1l chr1-74195692-74196281	Slc36a3 chr11-56107940-56108174
Arpc2 chr1-74200805-74201748	Grap chr11-60976628-60977036
Ctdsp1 chr1-74205704-74206973	Grap chr11-61514983-61515357
Bcs1l chr1-74205704-74206973	Grap chr11-61638579-61639937
Pnkd chr1-74226768-74227836	Grap chr11-61644575-61644870
Bcs1l chr1-74226768-74227836	Grap chr11-61844533-61844813
Rnf25 chr1-74226768-74227836	Grap chr11-62410300-62410525
Arpc2 chr1-74367836-74368608	Per1 chr11-68770089-68770416
Arpc2 chr1-74391052-74392528	Per1 chr11-68785860-68786096
Arpc2 chr1-74587040-74588649	Per1 chr11-68973003-68974258
Arpc2 chr1-74600686-74601936	Per1 chr11-69053857-69054194
Arpc2 chr1-74677898-74678117	Per1 chr11-69094468-69095332
Arpc2 chr1-74858118-74858364	Per1 chr11-69291014-69291754
Arpc2 chr1-75213063-75213462	Per1 chr11-69368150-69369295
Arpc2 chr1-75218026-75219769	Per1 chr11-69575247-69575514
Arpc2 chr1-75223548-75223882	Per1 chr11-69815051-69815510
Ttll4 chr1-74235943-74237249	Per1 chr11-69833797-69834728
Ankzf1 chr1-74235943-74237249	Per1 chr11-70027479-70027828
Ctdsp1 chr1-74248636-74249843	Itgae chr11-72180361-72180809
Cyp27a1 chr1-74248636-74249843	Itgae chr11-72343592-72344173
Pnkd chr1-74262226-74263050	Itgae chr11-72873642-72873894
Tuba4a chr1-74262226-74263050	Itgae chr11-73071543-73072187
Atg9a chr1-74268624-74269056	Itgae chr11-73100423-73100694
Aamp chr1-74279049-74279347	Itgae chr11-73103139-73103354
Pnkd chr1-74279049-74279347	Itgae chr11-73104851-73105484
Dnajb2 chr1-74283815-74285514	Itgae chr11-73130826-73131405
Aamp chr1-74351042-74351659	Cpd chr11-76056520-76056776
Aamp chr1-74367836-74368608	Cpd chr11-76225786-76226047
Aamp chr1-74389774-74390817	Cpd chr11-76290393-76290693
Aamp chr1-74437872-74438445	Cpd chr11-76622026-76623862
Aamp chr1-74643960-74644246	Cpd chr11-76789093-76789946
Aamp chr1-74715594-74715814	Cpd chr11-76813258-76813614
Aamp chr1-74722127-74722652	Cpd chr11-76815468-76815826
Aamp chr1-74748439-74749120	Cpd chr11-76817644-76817880
Aamp chr1-74787853-74788221	Cpd chr11-76879600-76880184
Aamp chr1-74880670-74881429	Cpd chr11-76890837-76892274
Aamp chr1-75191272-75192782	Cpd chr11-76932947-76933530
Aamp chr1-75222961-75223298	Cpd chr11-76996045-76996246
Pnkd chr1-74322226-74323077	Cpd chr11-77070629-77071015
Pnkd chr1-74386353-74387312	Cpd chr11-77321295-77321543
Pnkd chr1-74643960-74644246	Cpd chr11-77408715-77409027
Pnkd chr1-74771593-74772355	Cpd chr11-77462043-77462961
Pnkd chr1-74791269-74792177	Cpd chr11-77713231-77713861
Pnkd chr1-74794335-74795193	Cpd chr11-77785806-77786345
Pnkd chr1-74880670-74881429	Cpd chr11-77826908-77827575
Pnkd chr1-75051979-75052410	Vmp1 chr11-85791849-85792140
Pnkd chr1-75222961-75223298	Vmp1 chr11-86075253-86075674
Pnkd chr1-75253810-75254612	Vmp1 chr11-86294649-86294957
Tmbim1 chr1-74295081-74296123	Vmp1 chr11-86346620-86346822
Rnf25 chr1-74295081-74296123	Vmp1 chr11-86408740-86409751
Cyp27a1 chr1-74295081-74296123	Vmp1 chr11-86432229-86432749
Stk16 chr1-74295081-74296123	Vmp1 chr11-86581963-86582392
Tmbim1 chr1-74373395-74373657	Vmp1 chr11-86586242-86587605
Tmbim1 chr1-74397022-74398489	Vmp1 chr11-86596086-86596485
Tmbim1 chr1-74434450-74434937	Vmp1 chr11-86606272-86606977
Tmbim1 chr1-74587040-74588649	Vmp1 chr11-86966577-86967002
Tmbim1 chr1-74880670-74881429	Vmp1 chr11-87021615-87021927
Tmbim1 chr1-74894557-74895359	Hlf chr11-90002225-90003204
Tmbim1 chr1-75262678-75263523	Hlf chr11-90169724-90170278
Tmbim1 chr1-75290347-75290951	Hlf chr11-90263494-90264854
Usp37 chr1-74312995-74313876	Hlf chr11-90317134-90317807
Slc23a3 chr1-74316203-74316444	Hlf chr11-90349439-90350666
Zfand2b chr1-74316203-74316444	Hlf chr11-90389558-90391151
Zfand2b chr1-74322226-74323077	Hlf chr11-90417545-90418391
Slc23a3 chr1-74331828-74333268	Hlf chr11-90512532-90513221
Atg9a chr1-74361732-74362211	Hlf chr11-90525190-90525639
Dnajb2 chr1-74373395-74373657	Hlf chr11-90548143-90549019
Ctdsp1 chr1-74379256-74379604	Hlf chr11-90586242-90586595
Atg9a chr1-74379256-74379604	Hlf chr11-90675352-90675857
Stk16 chr1-74379256-74379604	Ikzf3 chr11-97727764-97729466
Tuba4a chr1-74379256-74379604	Ikzf3 chr11-97821617-97822065
Usp37 chr1-74386353-74387312	Ikzf3 chr11-97949601-97950044
Zfp142 chr1-74386353-74387312	Ikzf3 chr11-97957017-97957241
Zfp142 chr1-74389774-74390817	Ikzf3 chr11-98007988-98008474
Stk16 chr1-74389774-74390817	Ikzf3 chr11-98168522-98168979
Tuba4a chr1-74389774-74390817	Ikzf3 chr11-98446220-98446560
Ctdsp1 chr1-74415102-74415609	Ikzf3 chr11-98457109-98458692
Ctdsp1 chr1-74460183-74460592	Ikzf3 chr11-98458898-98459521
Ctdsp1 chr1-74600686-74601936	Ikzf3 chr11-98463237-98464882
Ctdsp1 chr1-74807778-74808391	Ikzf3 chr11-98469739-98471062
Ctdsp1 chr1-75140675-75143323	Ikzf3 chr11-98476891-98477836
Ctdsp1 chr1-75218026-75219769	Ikzf3 chr11-98479516-98480376
Ttll4 chr1-74391052-74392528	Ikzf3 chr11-98487397-98488129
Atg9a chr1-74397022-74398489	Ikzf3 chr11-98492705-98493694
Usp37 chr1-74434450-74434937	Ikzf3 chr11-98497212-98497837
Cyp27a1 chr1-74434450-74434937	Ikzf3 chr11-98509282-98510496
Slc23a3 chr1-74434450-74434937	Ikzf3 chr11-98526451-98527729
Slc23a3 chr1-74452416-74453132	Ikzf3 chr11-98539639-98539944
Tuba4a chr1-74452416-74453132	Ikzf3 chr11-98773423-98774349
Stk16 chr1-74460183-74460592	Ikzf3 chr11-98941860-98942572
Zfand2b chr1-74505160-74507183	Ikzf3 chr11-98943103-98943520
Ankzf1 chr1-74521477-74521704	Ikzf3 chr11-98969816-98970068
Stk16 chr1-74521477-74521704	Ikzf3 chr11-98981407-98983036
Stk11ip chr1-74521477-74521704	Ikzf3 chr11-99115796-99117147
Usp37 chr1-74771593-74772355	Ikzf3 chr11-99170552-99171786
Usp37 chr1-74802781-74803639	Ikzf3 chr11-99186810-99187185
Usp37 chr1-74854296-74856365	Ikzf3 chr11-99243726-99244376
Usp37 chr1-75222961-75223298	Ikzf3 chr11-99283140-99283777
Usp37 chr1-75223548-75223882	Ikzf3 chr11-99292539-99293131
Usp37 chr1-75422694-75423228	Smarce1 chr11-99130569-99132734
Usp37 chr1-75467156-75467986	Smarce1 chr11-99168006-99168535
Usp37 chr1-75505175-75506510	Smarce1 chr11-99199652-99200429
Tuba4a chr1-74587040-74588649	Smarce1 chr11-99291590-99291791
Zfp142 chr1-74600686-74601936	Tex2 chr11-105628180-105628437
Zfp142 chr1-74660915-74662234	Tex2 chr11-105901349-105902201
Zfp142 chr1-75140675-75143323	Tex2 chr11-105958942-105959818
Zfp142 chr1-75167810-75169379	Tex2 chr11-106048431-106048831
Zfp142 chr1-75251330-75251971	Tex2 chr11-106159125-106161327
Zfp142 chr1-75445209-75446488	Tex2 chr11-106556492-106557028
Bcs1l chr1-74787853-74788221	Tex2 chr11-106600900-106601726
Rnf25 chr1-74677898-74678117	Tex2 chr11-106624453-106624708
Rnf25 chr1-74701855-74702661	Tex2 chr11-107140496-107141276
Rnf25 chr1-74759711-74760115	Tex2 chr11-107594931-107595137
Rnf25 chr1-74775732-74776089	Prkca chr11-107443294-107444269
Rnf25 chr1-74854296-74856365	Prkca chr11-107594931-107595137
Rnf25 chr1-75124133-75125670	Prkca chr11-107929914-107930522
Rnf25 chr1-75316378-75318391	Prkca chr11-108030983-108031286
Rnf25 chr1-75477181-75477749	Prkca chr11-108157136-108157467
Rnf25 chr1-75517497-75517864	Prkca chr11-108215439-108216557
Cyp27a1 chr1-74643960-74644246	Prkca chr11-108248051-108250023
Nhej1 chr1-74643960-74644246	Prkca chr11-108261427-108262249
Dnajb2 chr1-74643960-74644246	Prkca chr11-108272533-108274069
Gmppa chr1-74643960-74644246	Prkca chr11-108285618-108285944
Ttll4 chr1-74800273-74801036	Prkca chr11-108342676-108344508
Ttll4 chr1-75051979-75052410	Prkca chr11-108488303-108488502
Ttll4 chr1-75262678-75263523	Prkca chr11-109246617-109247298
Ttll4 chr1-75316378-75318391	Dtnb chr12-3098042-3098561
Ttll4 chr1-75516407-75516697	Dtnb chr12-3297623-3297959
Ttll4 chr1-75520986-75522160	Dtnb chr12-3579573-3580448
Cyp27a1 chr1-74677898-74678117	Dtnb chr12-3780163-3781869
Dnpep chr1-74677898-74678117	Dtnb chr12-3805929-3808601
Stk11ip chr1-74677898-74678117	Dtnb chr12-4081950-4083330
Nhej1 chr1-74701855-74702661	Nol10 chr12-16591261-16592253
Dnpep chr1-74701855-74702661	Nol10 chr12-16805307-16805885
Ankzf1 chr1-74711920-74712355	Nol10 chr12-17238832-17239528
Dnpep chr1-74711920-74712355	Nol10 chr12-17455205-17455540
Dnajb2 chr1-74712585-74713846	Nol10 chr12-17505647-17506246
Cyp27a1 chr1-74775732-74776089	Nol10 chr12-17506994-17507682
Cyp27a1 chr1-74854296-74856365	Nol10 chr12-17702685-17703182
Cyp27a1 chr1-75179117-75180842	Nol10 chr12-17716924-17717559
Gmppa chr1-74722127-74722652	Egln3 chr12-53248478-53248800
Ankzf1 chr1-74759711-74760115	Egln3 chr12-54067806-54068614
Gmppa chr1-74759711-74760115	Egln3 chr12-54162371-54163154
Stk16 chr1-74772982-74773499	Egln3 chr12-54202115-54204153
Ankzf1 chr1-74784033-74784697	Egln3 chr12-54205193-54205442
Atg9a chr1-74784033-74784697	Egln3 chr12-54472177-54473289
Zfand2b chr1-74787853-74788221	Egln3 chr12-54489509-54490256
Dnajb2 chr1-74787853-74788221	Egln3 chr12-54546851-54547232
Atg9a chr1-74791269-74792177	Egln3 chr12-54598090-54598956
Ankzf1 chr1-74800273-74801036	Egln3 chr12-54869178-54869393
Tuba4a chr1-74802781-74803639	Egln3 chr12-55026748-55027492
Stk11ip chr1-74806305-74807453	Egln3 chr12-55049500-55050718
Slc23a3 chr1-74816326-74817556	Egln3 chr12-55059935-55060839
Dnajb2 chr1-74854296-74856365	Fbxo33 chr12-59132989-59133982
Nhej1 chr1-74858118-74858364	Fbxo33 chr12-59188351-59188619
Zfand2b chr1-74858118-74858364	Fbxo33 chr12-59206168-59207447
Stk16 chr1-74858118-74858364	Ppp4r4 chr12-102619822-102620141
Ankzf1 chr1-74880670-74881429	Ppp4r4 chr12-102698046-102698426
Stk16 chr1-74880670-74881429	Ppp4r4 chr12-103142365-103143110
Stk11ip chr1-74947996-74948391	Ppp4r4 chr12-103143973-103144486
Ankzf1 chr1-74964170-74964827	Ppp4r4 chr12-103332887-103333240
Stk16 chr1-74964170-74964827	Ppp4r4 chr12-103531377-103533514
Cnppd1 chr1-74978956-74979463	Ppp4r4 chr12-103549846-103550488
Stk11ip chr1-74978956-74979463	Ppp4r4 chr12-103553285-103553834
Stk11ip chr1-75051979-75052410	Ppp4r4 chr12-103567117-103567388
Nhej1 chr1-75262678-75263523	Ppp4r4 chr12-104066225-104066629
Nhej1 chr1-75345067-75345510	Ppp4r4 chr12-104066943-104067983
Nhej1 chr1-75435583-75436838	Bcl11b chr12-107085768-107086648
Nhej1 chr1-75486387-75488193	Bcl11b chr12-107123600-107124928
Nhej1 chr1-75505175-75506510	Bcl11b chr12-107129175-107129602
Nhej1 chr1-75517497-75517864	Bcl11b chr12-107138688-107139605
Nhej1 chr1-75565036-75565991	Bcl11b chr12-107140830-107141536
Nhej1 chr1-75597501-75597964	Bcl11b chr12-107146544-107147652
Slc23a3 chr1-75179117-75180842	Bcl11b chr12-107148416-107148805
Slc23a3 chr1-75251330-75251971	Bcl11b chr12-107159745-107160928
Slc23a3 chr1-75467156-75467986	Bcl11b chr12-107181913-107182641
Glb1l chr1-75140675-75143323	Bcl11b chr12-107182980-107185219
Cnppd1 chr1-75218026-75219769	Bcl11b chr12-107208885-107209555
Cnppd1 chr1-75223548-75223882	Bcl11b chr12-107247127-107247657
Cnppd1 chr1-75251330-75251971	Bcl11b chr12-107314342-107314553
Cnppd1 chr1-75425669-75426096	Bcl11b chr12-107361484-107362691
Cnppd1 chr1-75486387-75488193	Bcl11b chr12-107404690-107405168
Cnppd1 chr1-75520986-75522160	Bcl11b chr12-107495600-107495876
Zfand2b chr1-75223548-75223882	Bcl11b chr12-107559061-107559482
Zfand2b chr1-75253810-75254612	Bcl11b chr12-107560031-107560487
Zfand2b chr1-75316378-75318391	Bcl11b chr12-107720306-107721598
Zfand2b chr1-75450952-75451404	Bcl11b chr12-107728517-107729835
Zfand2b chr1-75558974-75559911	Bcl11b chr12-107749508-107750599
Ankzf1 chr1-75290347-75290951	Bcl11b chr12-107758123-107758398
Ankzf1 chr1-75445209-75446488	Bcl11b chr12-107771816-107772152
Ankzf1 chr1-75517497-75517864	Bcl11b chr12-107782248-107782506
Atg9a chr1-75210264-75211115	Bcl11b chr12-107812498-107813144
Atg9a chr1-75251330-75251971	Bcl11b chr12-107884201-107884944
Atg9a chr1-75422694-75423228	Bcl11b chr12-107901917-107902139
Atg9a chr1-75477181-75477749	Bcl11b chr12-107908495-107909283
Atg9a chr1-75505175-75506510	Bcl11b chr12-107920667-107921921
Glb1l chr1-75251330-75251971	Bcl11b chr12-107927889-107928366
Glb1l chr1-75467156-75467986	Bcl11b chr12-107928762-107929148
Glb1l chr1-75516407-75516697	Bcl11b chr12-107930552-107930868
Stk16 chr1-75262678-75263523	Bcl11b chr12-107940783-107941149
Stk16 chr1-75467156-75467986	Bcl11b chr12-107961004-107961341
Stk16 chr1-75565036-75565991	Bcl11b chr12-107964632-107965021
Stk16 chr1-75597501-75597964	Bcl11b chr12-107969937-107970277
Tuba4a chr1-75213063-75213462	Bcl11b chr12-107978073-107978288
Tuba4a chr1-75218026-75219769	Bcl11b chr12-107980560-107980774
Dnpep chr1-75218026-75219769	Bcl11b chr12-107991193-107991464
Tuba4a chr1-75235941-75237354	Bcl11b chr12-107992665-107993433
Dnajb2 chr1-75248137-75248690	Bcl11b chr12-107996174-107996508
Dnajb2 chr1-75486387-75488193	Bcl11b chr12-107998774-107999004
Dnajb2 chr1-75565036-75565991	Bcl11b chr12-108002843-108003204
Dnpep chr1-75235941-75237354	Bcl11b chr12-108003520-108004407
Gmppa chr1-75235941-75237354	Bcl11b chr12-108022601-108023606
Dnpep chr1-75422694-75423228	Bcl11b chr12-108274029-108276630
Dnpep chr1-75545963-75546954	Bcl11b chr12-108449780-108450347
Stk11ip chr1-75413384-75414369	Bcl11b chr12-108626920-108627218
Gmppa chr1-75545963-75546954	Cmah chr13-23575397-23575800
[truncated: 320,627+ more rows]
