# Supplementary material for: RAG suppresses group 2 innate lymphoid cells
Source: bioRxiv. 2025 Mar 20:2024.04.23.590767. Originally published 2024 Apr 28. Preprint. [Version 2] doi: 10.1101/2024.04.23.590767 (PMC11071423; doi:10.1101/2024.04.23.590767)
Supplement: Supplement 1 [file media-1.zip › Table S12 - All GPLs by FM and disease.xlsx]

## Sheet: total_GPLs
Mrpl15 chr1-4747696-4748562
Atp6v1h chr1-4806917-4808589
Lypla1 chr1-5103220-5103463
Rgs20 chr1-4856973-4858610
Tcea1 chr1-5076123-5076752
Rgs20 chr1-4907018-4907449
Atp6v1h chr1-5076123-5076752
Atp6v1h chr1-5082507-5083640
Rb1cc1 chr1-6224018-6224340
Pcmtd1 chr1-6213919-6215517
St18 chr1-6406028-6407006
Pcmtd1 chr1-6466583-6467615
St18 chr1-6476291-6476834
Pcmtd1 chr1-6476291-6476834
St18 chr1-6479861-6480093
St18 chr1-7114065-7114300
Pcmtd1 chr1-7095334-7096516
Pcmtd1 chr1-7112959-7113366
Gm26901 chr1-7146577-7147380
Gm26901 chr1-7153468-7153680
Gm26901 chr1-7454707-7455379
Adhfe1 chr1-9541243-9541593
Rrs1 chr1-9942818-9944617
Rrs1 chr1-10254457-10254957
Adhfe1 chr1-9544776-9546259
Adhfe1 chr1-9772768-9773633
Adhfe1 chr1-9858763-9859654
Adhfe1 chr1-9903142-9903348
Adhfe1 chr1-10216769-10217234
Arfgef1 chr1-9572936-9573612
Snhg6 chr1-9592115-9592324
Mybl1 chr1-9699541-9701195
Mybl1 chr1-9787974-9788226
Mybl1 chr1-9894472-9894671
Mybl1 chr1-10054320-10054528
Mcmdc2 chr1-9716724-9717180
Vcpip1 chr1-10054320-10054528
Sgk3 chr1-9772768-9773633
Sgk3 chr1-9775723-9776072
Mcmdc2 chr1-9787974-9788226
Sgk3 chr1-9858763-9859654
Sgk3 chr1-9878082-9878336
Sgk3 chr1-9893147-9893610
Snhg6 chr1-9805486-9806229
Cops5 chr1-9805486-9806229
Arfgef1 chr1-9822773-9824045
Cops5 chr1-9882555-9883716
Mcmdc2 chr1-9893147-9893610
Mcmdc2 chr1-9938641-9938840
Mcmdc2 chr1-10037283-10038570
Snhg6 chr1-9938641-9938840
Snhg6 chr1-10037283-10038570
Snhg6 chr1-10880306-10880585
Cspp1 chr1-10039057-10040311
Cspp1 chr1-10089186-10089879
Cspp1 chr1-10325161-10326067
Cops5 chr1-10128914-10129219
Slco5a1 chr1-12729303-12729545
Lactb2 chr1-12729303-12729545
Slco5a1 chr1-12852940-12853219
Lactb2 chr1-12852940-12853219
Tram1 chr1-12863988-12864611
Slco5a1 chr1-12871860-12872123
Slco5a1 chr1-12875303-12876429
Slco5a1 chr1-12961150-12961396
Slco5a1 chr1-12983200-12983949
Slco5a1 chr1-12990190-12992865
Slco5a1 chr1-13006992-13007556
Slco5a1 chr1-13029369-13029645
Slco5a1 chr1-13328352-13328840
Slco5a1 chr1-13382354-13384030
Slco5a1 chr1-13873993-13874212
Slco5a1 chr1-13980088-13980661
Ncoa2 chr1-13006992-13007556
Prdm14 chr1-13051836-13052619
Prdm14 chr1-13608344-13609061
Prdm14 chr1-13639213-13639955
Tram1 chr1-13293118-13293801
Tram1 chr1-13294588-13295313
Tram1 chr1-13342375-13342995
Ncoa2 chr1-13752363-13752952
Tram1 chr1-13588767-13590408
Eya1 chr1-13599929-13600934
Lactb2 chr1-13980088-13980661
Lactb2 chr1-14105617-14105821
Eya1 chr1-13784382-13784715
Eya1 chr1-13994062-13994445
Eya1 chr1-14135310-14135569
Eya1 chr1-14309495-14310386
Eya1 chr1-14995273-14995641
Ube2w chr1-15791463-15792274
Stau2 chr1-15850262-15851055
Ube2w chr1-15850262-15851055
Rdh10 chr1-15883469-15883820
Rdh10 chr1-16103736-16106366
Ly96 chr1-16103736-16106366
Rdh10 chr1-16304893-16305167
Rdh10 chr1-16433263-16433724
Rdh10 chr1-16602535-16602830
Rdh10 chr1-16781197-16781552
Tmem70 chr1-16468765-16469016
Ly96 chr1-16468765-16469016
Stau2 chr1-16553994-16554208
Stau2 chr1-16656179-16657645
Stau2 chr1-17096843-17098183
Ly96 chr1-16552737-16552951
Ube2w chr1-16798328-16798623
Ube2w chr1-17096843-17098183
Ly96 chr1-16656179-16657645
Ly96 chr1-16694126-16694398
Ly96 chr1-16696279-16696918
Efhc1 chr1-20259852-20260235
Pkhd1 chr1-20740272-20740955
Pkhd1 chr1-21271093-21272402
Pkhd1 chr1-21303743-21304996
Tmem14a chr1-20700025-20700300
Il17a chr1-20725582-20726174
Il17f chr1-20725582-20726174
Il17a chr1-20730631-20731012
Il17a chr1-20740272-20740955
Il17a chr1-20754380-20754766
Il17a chr1-21025204-21025478
Il17a chr1-21217874-21219450
Il17f chr1-20740272-20740955
Mcm3 chr1-20740272-20740955
Mcm3 chr1-20743553-20743971
Il17f chr1-20754380-20754766
Mcm3 chr1-20754380-20754766
Khdc1a chr1-20754380-20754766
Il17f chr1-21025204-21025478
Il17f chr1-21094705-21095215
Il17f chr1-21217874-21219450
Efhc1 chr1-20801696-20802003
Mcm3 chr1-21035760-21036199
Mcm3 chr1-21324480-21325066
Mcm3 chr1-21332800-21334316
Mcm3 chr1-21354329-21354759
Mcm3 chr1-21381869-21382290
Mcm3 chr1-21425637-21426015
Paqr8 chr1-20942918-20943294
Paqr8 chr1-20994958-20996000
Paqr8 chr1-21086270-21086661
Efhc1 chr1-20969668-20970006
Efhc1 chr1-21036508-21036707
Efhc1 chr1-21094705-21095215
Efhc1 chr1-21829598-21830587
Tram2 chr1-20994958-20996000
Tmem14a chr1-21035760-21036199
Khdc1a chr1-21035760-21036199
Kcnq5 chr1-21035760-21036199
Tram2 chr1-21040687-21041255
Tram2 chr1-21227634-21227942
Tram2 chr1-21354329-21354759
Tram2 chr1-21381869-21382290
Tram2 chr1-21633964-21634374
Tram2 chr1-21829598-21830587
Tram2 chr1-21835568-21835815
Tram2 chr1-21960061-21962384
Tmem14a chr1-21089440-21089846
Tmem14a chr1-21303743-21304996
Khdc1a chr1-21344005-21344677
Khdc1a chr1-21354329-21354759
Khdc1a chr1-21381869-21382290
Khdc1a chr1-21835568-21835815
Khdc1a chr1-21962978-21963792
Kcnq5 chr1-21354329-21354759
Kcnq5 chr1-21381869-21382290
Kcnq5 chr1-21469224-21469774
Kcnq5 chr1-21522075-21522339
Kcnq5 chr1-21633964-21634374
Kcnq5 chr1-21960061-21962384
Kcnq5 chr1-21962978-21963792
Kcnq5 chr1-21967157-21967395
Ogfrl1 chr1-23255713-23257270
Gm29107 chr1-23916905-23917190
Ogfrl1 chr1-23367967-23368445
Ogfrl1 chr1-23369655-23370048
Ogfrl1 chr1-23380499-23381027
Ogfrl1 chr1-23382455-23383895
Ogfrl1 chr1-23536471-23536746
Ogfrl1 chr1-23983052-23983429
Ogfrl1 chr1-24099506-24100718
Ogfrl1 chr1-24102614-24103061
Ogfrl1 chr1-24248175-24248640
Fam135a chr1-23536471-23536746
B3gat2 chr1-23761661-23761960
B3gat2 chr1-23826948-23827624
B3gat2 chr1-24718467-24718747
Smap1 chr1-23762164-23763267
Lmbrd1 chr1-23762164-23763267
Smap1 chr1-23840985-23841211
Smap1 chr1-24677630-24679626
Lmbrd1 chr1-23983052-23983429
Col19a1 chr1-24092375-24092787
Col19a1 chr1-24099506-24100718
Fam135a chr1-24137058-24137421
Col19a1 chr1-24102614-24103061
Lmbrd1 chr1-24677630-24679626
Ptp4a1 chr1-30851877-30852351
Prim2 chr1-33565598-33566303
Ccdc115 chr1-33594047-33594363
Prim2 chr1-33663655-33663993
Prim2 chr1-34478571-34479453
Prim2 chr1-34554313-34554611
Zfp451 chr1-33684306-33684832
Rab23 chr1-33732811-33733206
Rab23 chr1-33829787-33830077
Rab23 chr1-33903645-33903961
Rab23 chr1-33990900-33991104
Rab23 chr1-34164508-34165151
Rab23 chr1-34236166-34236889
Rab23 chr1-34490268-34490528
Rab23 chr1-34536395-34537434
Bag2 chr1-33829787-33830077
Bag2 chr1-34188271-34188619
Bag2 chr1-34478571-34479453
Dst chr1-33768793-33769084
Zfp451 chr1-33788167-33788388
Zfp451 chr1-33798474-33798747
Dst chr1-33807348-33807895
Arhgef4 chr1-33807348-33807895
Ptpn18 chr1-33813127-33814899
Zfp451 chr1-33903645-33903961
Zfp451 chr1-33916413-33916891
Zfp451 chr1-33929051-33929518
Ccdc115 chr1-33829787-33830077
Ptpn18 chr1-33875736-33876016
Bend6 chr1-33876262-33876690
Fam168b chr1-33876262-33876690
Bend6 chr1-33898443-33899171
Arhgef4 chr1-33898443-33899171
Plekhb2 chr1-33903645-33903961
Bend6 chr1-33916413-33916891
Bend6 chr1-34852286-34852809
Dst chr1-33916413-33916891
Dst chr1-33966193-33966677
Dst chr1-34005147-34006630
Dst chr1-34010802-34012213
Dst chr1-34028335-34029370
Dst chr1-34236166-34236889
Dst chr1-34409592-34410220
Dst chr1-34849437-34850799
Dst chr1-34891440-34891906
Gm28417 chr1-33918165-33918644
Arhgef4 chr1-33942556-33943124
Fam168b chr1-33966193-33966677
Gm28417 chr1-34060651-34061479
Fam168b chr1-34060651-34061479
Imp4 chr1-34178006-34178334
Gm28417 chr1-34187297-34188067
Fam168b chr1-34201493-34201801
Arhgef4 chr1-34236166-34236889
Plekhb2 chr1-34236166-34236889
Ccdc115 chr1-34490268-34490528
Imp4 chr1-34471881-34473654
Imp4 chr1-34852286-34852809
Ptpn18 chr1-34891440-34891906
Gm28417 chr1-34490268-34490528
Gm28417 chr1-34516677-34516914
Gm28417 chr1-34553034-34553984
Gm28417 chr1-34642350-34642790
Gm28417 chr1-34866845-34867782
Plekhb2 chr1-34478571-34479453
Plekhb2 chr1-34564250-34565001
Fam168b chr1-34825828-34826230
Fam168b chr1-35580183-35580933
Fam168b chr1-35813306-35814125
Plekhb2 chr1-35810474-35810902
Plekhb2 chr1-35813306-35814125
Arid5a chr1-35385258-35385681
Kansl3 chr1-35652884-35653841
Ankrd23 chr1-35652884-35653841
Lman2l chr1-35656604-35656883
Hs6st1 chr1-35709025-35709562
Cox5b chr1-35709025-35709562
Actr1b chr1-35726312-35726943
Arid5a chr1-35765696-35765980
Cox5b chr1-35765696-35765980
Cox5b chr1-35810474-35810902
Hs6st1 chr1-35813306-35814125
Lman2l chr1-35822261-35822762
Cnnm4 chr1-35839204-35839948
Cnnm3 chr1-35839204-35839948
Cox5b chr1-35839204-35839948
Lman2l chr1-35846407-35846859
Sema4c chr1-35846407-35846859
Kansl3 chr1-35849754-35850000
Ankrd23 chr1-35852048-35852286
Uggt1 chr1-35860505-35861117
Ankrd23 chr1-35869357-35870104
Ankrd39 chr1-35889735-35891066
Neurl3 chr1-35934947-35935408
Cnnm4 chr1-35934947-35935408
Ankrd23 chr1-35936042-35936716
Ankrd39 chr1-35936042-35936716
Kansl3 chr1-35954655-35954857
Ankrd23 chr1-35971338-35972355
Ankrd23 chr1-35983097-35983665
Arid5a chr1-36024450-36025865
Cox5b chr1-36052552-36053423
Hs6st1 chr1-36122645-36122982
Hs6st1 chr1-36235075-36235531
Hs6st1 chr1-36333558-36333848
Hs6st1 chr1-36719864-36720500
Hs6st1 chr1-36796891-36798334
Hs6st1 chr1-36821988-36822231
Hs6st1 chr1-36988270-36988778
Hs6st1 chr1-37022555-37023346
Cnnm3 chr1-36067797-36069190
Cnnm3 chr1-36069412-36069735
Arid5a chr1-36073153-36073490
Sema4c chr1-36088426-36088720
Uggt1 chr1-36089533-36089735
Cox5b chr1-36089912-36090276
Ankrd23 chr1-36096822-36097925
Neurl3 chr1-36122645-36122982
Cnnm4 chr1-36131205-36131518
Zap70 chr1-36145113-36145352
Actr1b chr1-36159853-36160731
Lman2l chr1-36187882-36188117
Cnnm4 chr1-36187882-36188117
Cnnm3 chr1-36187882-36188117
Lman2l chr1-36198627-36198914
Cnnm4 chr1-36198627-36198914
Lman2l chr1-36235075-36235531
Vwa3b chr1-36243423-36244750
Uggt1 chr1-36307258-36310143
Uggt1 chr1-36664436-36664695
Uggt1 chr1-36690766-36692305
Uggt1 chr1-36731764-36732415
Uggt1 chr1-36960108-36961161
Uggt1 chr1-37002274-37002907
Lman2l chr1-36252453-36253189
Neurl3 chr1-36261800-36262510
Arid5a chr1-36263798-36264645
Zap70 chr1-36263798-36264645
Neurl3 chr1-36271539-36271885
Vwa3b chr1-36271539-36271885
Arid5a chr1-36272365-36274055
Ankrd23 chr1-36272365-36274055
Neurl3 chr1-36274261-36274736
Neurl3 chr1-36279017-36279471
Neurl3 chr1-36615903-36616221
Neurl3 chr1-36645932-36646867
Neurl3 chr1-36806558-36807475
Neurl3 chr1-36807831-36808187
Neurl3 chr1-36824376-36824947
Neurl3 chr1-36921627-36922277
Neurl3 chr1-37028530-37030076
Ankrd23 chr1-36275726-36275964
Sema4c chr1-36279017-36279471
Zap70 chr1-36281673-36282519
Cnnm3 chr1-36288664-36289021
Arid5a chr1-36293248-36293867
Ankrd39 chr1-36293248-36293867
Actr1b chr1-36293248-36293867
Cnnm4 chr1-36303106-36303891
Cnnm3 chr1-36303106-36303891
Arid5a chr1-36947174-36948170
Arid5a chr1-37002274-37002907
Arid5a chr1-37090563-37090904
Tmem131 chr1-36324108-36324416
Vwa3b chr1-36342547-36342858
Cnnm3 chr1-36344974-36345212
Kansl3 chr1-36726563-36726783
Kansl3 chr1-36737012-36737752
Kansl3 chr1-36784517-36785662
Kansl3 chr1-36806558-36807475
Kansl3 chr1-37011731-37011964
Kansl3 chr1-37090563-37090904
Lman2l chr1-36434955-36435485
Actr1b chr1-36434955-36435485
Unc50 chr1-36444265-36445739
Lman2l chr1-36664436-36664695
Lman2l chr1-36731764-36732415
Lman2l chr1-36845032-36845346
Lman2l chr1-37122270-37122541
Cnnm4 chr1-36454484-36454773
Sema4c chr1-36454484-36454773
Actr1b chr1-36456965-36457217
Cnnm4 chr1-36766468-36767595
Cnnm4 chr1-36796891-36798334
Cnnm4 chr1-36874478-36875447
Cnnm4 chr1-36883115-36883406
Cnnm4 chr1-37063920-37064173
Cnnm4 chr1-37132474-37132673
Cnnm4 chr1-37254586-37255259
Cnnm4 chr1-37337396-37337601
Unc50 chr1-36494804-36495642
Cnnm3 chr1-36534528-36535069
Cnnm3 chr1-36719374-36719685
Cnnm3 chr1-36962027-36962962
Cnnm3 chr1-37030428-37031172
Cnnm3 chr1-37254586-37255259
Cnnm3 chr1-37466197-37466813
Cnnm3 chr1-37468999-37469314
Cnnm3 chr1-37473076-37473592
Ankrd23 chr1-36590556-36590755
Ankrd23 chr1-36726563-36726783
Ankrd23 chr1-36903435-36904877
Ankrd23 chr1-36909910-36910703
Ankrd23 chr1-37132474-37132673
Ankrd23 chr1-37351087-37351535
Ankrd23 chr1-37429326-37430752
Ankrd23 chr1-37468999-37469314
Zap70 chr1-36545545-36546127
Vwa3b chr1-36545545-36546127
Ankrd39 chr1-36555885-36556254
Ankrd39 chr1-36615903-36616221
Ankrd39 chr1-36645932-36646867
Ankrd39 chr1-36731764-36732415
Ankrd39 chr1-36768820-36769231
Ankrd39 chr1-36821988-36822231
Ankrd39 chr1-37401359-37402041
Ankrd39 chr1-37471264-37471728
Ankrd39 chr1-37524717-37525176
D430040D24Rik chr1-36555885-36556254
Tmem131 chr1-36555885-36556254
D430040D24Rik chr1-36579814-36580924
D430040D24Rik chr1-36611350-36611870
D430040D24Rik chr1-36634644-36635317
D430040D24Rik chr1-36719864-36720500
D430040D24Rik chr1-37272176-37272858
D430040D24Rik chr1-37327154-37327754
Sema4c chr1-36569961-36570327
Sema4c chr1-36615903-36616221
Sema4c chr1-36760093-36762162
Sema4c chr1-37063920-37064173
Sema4c chr1-37287085-37287306
Sema4c chr1-37307628-37308915
Sema4c chr1-37327154-37327754
Sema4c chr1-37386866-37387284
Sema4c chr1-37491587-37492272
Sema4c chr1-37523747-37524068
Vwa3b chr1-36579814-36580924
Inpp4a chr1-36579814-36580924
Cox5b chr1-36591195-36591789
Inpp4a chr1-36591195-36591789
Inpp4a chr1-36603055-36604029
Cox5b chr1-36604248-36605075
Zap70 chr1-36611350-36611870
Unc50 chr1-36611350-36611870
Coa5 chr1-36634644-36635317
Cox5b chr1-36806558-36807475
Cox5b chr1-36870584-36870903
Cox5b chr1-36987047-36987624
Cox5b chr1-37012954-37013542
Cox5b chr1-37307628-37308915
Cox5b chr1-37310974-37311249
Cox5b chr1-37491587-37492272
Cox5b chr1-37544108-37544704
Cox5b chr1-37559808-37560276
Cox5b chr1-37675519-37675731
Actr1b chr1-36830957-36831594
Actr1b chr1-36861603-36862040
Actr1b chr1-36883115-36883406
Actr1b chr1-36919669-36920871
Zap70 chr1-36719864-36720500
Vwa3b chr1-36726563-36726783
Mgat4a chr1-36744086-36744956
Zap70 chr1-36768820-36769231
Zap70 chr1-36777354-36777641
Zap70 chr1-37473076-37473592
Zap70 chr1-37491587-37492272
Zap70 chr1-37585297-37586500
Coa5 chr1-36777354-36777641
Unc50 chr1-36777354-36777641
Inpp4a chr1-36830957-36831594
Vwa3b chr1-36908547-36908841
Vwa3b chr1-36915256-36915462
Vwa3b chr1-36930918-36931286
Vwa3b chr1-36936545-36936786
Tmem131 chr1-36960108-36961161
Tmem131 chr1-37002274-37002907
Tmem131 chr1-37471264-37471728
Tmem131 chr1-37544108-37544704
Tsga10 chr1-36947174-36948170
Mrpl30 chr1-36962027-36962962
Coa5 chr1-36987047-36987624
2010300C02Rik chr1-37012954-37013542
Eif5b chr1-37022555-37023346
Vwa3b chr1-37218251-37218726
Vwa3b chr1-37317085-37318831
Vwa3b chr1-37488497-37489012
Vwa3b chr1-37522213-37522437
Vwa3b chr1-37623820-37624598
Vwa3b chr1-37696143-37697318
Txndc9 chr1-37028530-37030076
Inpp4a chr1-37090563-37090904
Coa5 chr1-37090563-37090904
Mgat4a chr1-37090563-37090904
2010300C02Rik chr1-37090563-37090904
Txndc9 chr1-37090563-37090904
Inpp4a chr1-37120248-37120447
Mrpl30 chr1-37122270-37122541
Unc50 chr1-37132474-37132673
Mrpl30 chr1-37132474-37132673
Txndc9 chr1-37132474-37132673
Coa5 chr1-37218251-37218726
Inpp4a chr1-37230610-37230834
Unc50 chr1-37230610-37230834
Mitd1 chr1-37254586-37255259
Coa5 chr1-37272176-37272858
Inpp4a chr1-37307628-37308915
Inpp4a chr1-37322799-37323104
Inpp4a chr1-37407255-37407485
Inpp4a chr1-37585297-37586500
Inpp4a chr1-37595569-37596106
Inpp4a chr1-37602276-37602580
Inpp4a chr1-37665372-37665884
Inpp4a chr1-37690730-37691666
Inpp4a chr1-37759446-37759694
Inpp4a chr1-38049427-38050085
Inpp4a chr1-38100396-38100697
Unc50 chr1-37329194-37329395
Coa5 chr1-37337396-37337601
Unc50 chr1-37337396-37337601
Txndc9 chr1-37356939-37357503
2010300C02Rik chr1-37401359-37402041
Mgat4a chr1-37419087-37420182
2010300C02Rik chr1-37419087-37420182
Coa5 chr1-37486305-37486687
Coa5 chr1-37585297-37586500
Coa5 chr1-37708325-37708563
Coa5 chr1-37744414-37744906
Coa5 chr1-37884316-37884774
Coa5 chr1-37931746-37932167
Coa5 chr1-38030311-38030568
Coa5 chr1-38202706-38203089
Unc50 chr1-37486305-37486687
Unc50 chr1-37546624-37547012
Unc50 chr1-37595569-37596106
Unc50 chr1-37635736-37636437
Unc50 chr1-37698053-37698529
Unc50 chr1-38202706-38203089
Unc50 chr1-38343251-38343493
Mgat4a chr1-37468999-37469314
Mgat4a chr1-37471264-37471728
Txndc9 chr1-37471264-37471728
2010300C02Rik chr1-37481230-37481730
Eif5b chr1-37481230-37481730
Txndc9 chr1-37488497-37489012
Txndc9 chr1-37491587-37492272
2010300C02Rik chr1-37502490-37503258
Txndc9 chr1-37502490-37503258
Eif5b chr1-37502490-37503258
Tsga10 chr1-37503752-37503993
Tsga10 chr1-37505099-37505570
Mgat4a chr1-37524717-37525176
Eif5b chr1-37529970-37530483
Mgat4a chr1-37605762-37605980
Mgat4a chr1-37690730-37691666
Mgat4a chr1-37982179-37982668
Mgat4a chr1-38049427-38050085
Mgat4a chr1-38528734-38529430
Rev1 chr1-37544108-37544704
Eif5b chr1-37546624-37547012
Mitd1 chr1-37634389-37635015
Eif5b chr1-37635736-37636437
Txndc9 chr1-37665372-37665884
Mitd1 chr1-37677999-37678785
Mrpl30 chr1-37677999-37678785
Eif5b chr1-37696143-37697318
Aff3 chr1-37696143-37697318
Eif5b chr1-37708325-37708563
Rev1 chr1-37708325-37708563
Eif5b chr1-37719283-37720524
2010300C02Rik chr1-37903001-37903536
2010300C02Rik chr1-38100396-38100697
2010300C02Rik chr1-38363371-38363854
2010300C02Rik chr1-38407007-38407605
Rev1 chr1-37725969-37726181
Eif5b chr1-37727039-37727462
Aff3 chr1-37727039-37727462
Txndc9 chr1-37744414-37744906
Tsga10 chr1-37864226-37865661
Tsga10 chr1-38402867-38403067
Tsga10 chr1-38586098-38586807
Tsga10 chr1-38677142-38677591
Aff3 chr1-37889196-37890784
Mitd1 chr1-38347485-38348016
Mitd1 chr1-38407007-38407605
Mrpl30 chr1-38362351-38362638
Mrpl30 chr1-38395037-38395709
Mrpl30 chr1-38470148-38470637
Mrpl30 chr1-38632395-38633067
Mrpl30 chr1-38664307-38665973
Mrpl30 chr1-38720197-38720612
Mrpl30 chr1-38788832-38789213
Eif5b chr1-37982179-37982668
Txndc9 chr1-38100396-38100697
Txndc9 chr1-38657349-38658190
Txndc9 chr1-38720197-38720612
Txndc9 chr1-38723357-38724165
Txndc9 chr1-38767753-38768182
Txndc9 chr1-38777014-38778143
Txndc9 chr1-38783016-38783271
Eif5b chr1-38049427-38050085
Eif5b chr1-38128740-38130575
Eif5b chr1-38563512-38564118
Eif5b chr1-38626586-38628449
Eif5b chr1-38664307-38665973
Eif5b chr1-38671027-38671508
Eif5b chr1-38788832-38789213
Chst10 chr1-38022779-38023190
Pdcl3 chr1-38030311-38030568
Rev1 chr1-38118724-38118937
Rev1 chr1-38428708-38429013
Rev1 chr1-38626586-38628449
Rev1 chr1-38657349-38658190
Rev1 chr1-39064085-39064324
Rev1 chr1-39069207-39069993
Aff3 chr1-38252578-38253222
Pdcl3 chr1-38358807-38359148
Aff3 chr1-38384689-38384962
Chst10 chr1-38427446-38427835
Aff3 chr1-38437762-38438042
Rpl31 chr1-38495131-38495626
Pdcl3 chr1-38528734-38529430
Rpl31 chr1-38557283-38558272
Rpl31 chr1-38563512-38564118
Chst10 chr1-38586098-38586807
Rpl31 chr1-38632395-38633067
Tbc1d8 chr1-38647274-38647718
Aff3 chr1-38649162-38649499
Chst10 chr1-38657349-38658190
Rpl31 chr1-38657349-38658190
Aff3 chr1-38693964-38694683
Aff3 chr1-38902406-38902929
Aff3 chr1-39090927-39091794
Aff3 chr1-39430619-39431233
Aff3 chr1-39443661-39444079
Aff3 chr1-39502809-39503839
Aff3 chr1-39558703-39559352
Aff3 chr1-39590270-39590471
Aff3 chr1-39614146-39615327
Aff3 chr1-39635962-39636520
Cnot11 chr1-38671027-38671508
Npas2 chr1-38723357-38724165
Rnf149 chr1-38776461-38776664
Tbc1d8 chr1-38777014-38778143
Npas2 chr1-38834976-38835175
Chst10 chr1-38847875-38848357
Gm15832 chr1-38847875-38848357
Pdcl3 chr1-38855858-38856533
Npas2 chr1-38861966-38862579
Chst10 chr1-38934614-38935027
Chst10 chr1-39006765-39007156
Chst10 chr1-39097515-39097918
Chst10 chr1-39122300-39123512
Chst10 chr1-39735389-39736580
Chst10 chr1-39886299-39886544
Tbc1d8 chr1-38902406-38902929
Map4k4 chr1-38902406-38902929
Cnot11 chr1-38934614-38935027
Gm15832 chr1-38934614-38935027
Pdcl3 chr1-39377939-39378170
Pdcl3 chr1-39911362-39911791
Pdcl3 chr1-39949979-39950483
Pdcl3 chr1-39960239-39961566
Rpl31 chr1-39006765-39007156
Map4k4 chr1-39042021-39042622
Map4k4 chr1-39069207-39069993
Cnot11 chr1-39122300-39123512
Rnf149 chr1-39122300-39123512
Npas2 chr1-39185583-39186999
Rnf149 chr1-39185583-39186999
Npas2 chr1-39234506-39235428
Npas2 chr1-39313719-39313972
Npas2 chr1-39650077-39651457
Npas2 chr1-40022399-40023024
Npas2 chr1-40129361-40129995
Npas2 chr1-40161027-40161577
Rnf149 chr1-39227727-39227950
Tbc1d8 chr1-39313719-39313972
Map4k4 chr1-39321479-39321739
Rpl31 chr1-39344993-39345606
Il1r2 chr1-39344993-39345606
Rpl31 chr1-39381031-39381346
Rpl31 chr1-39487439-39487717
Rpl31 chr1-39558703-39559352
Rpl31 chr1-39596996-39597334
Rpl31 chr1-39664379-39664585
Rpl31 chr1-39701264-39701511
Rpl31 chr1-39702313-39703286
Rpl31 chr1-39847081-39847504
Rpl31 chr1-39886299-39886544
Rpl31 chr1-39900255-39901731
Rpl31 chr1-40210591-40211472
Il1r2 chr1-39383211-39383584
Tbc1d8 chr1-39401845-39402215
Rnf149 chr1-39401845-39402215
Tbc1d8 chr1-39408334-39409010
Il1r1 chr1-39408334-39409010
Il1r1 chr1-39417668-39418372
Il1rl2 chr1-39417668-39418372
Tbc1d8 chr1-39424522-39424884
Il1r2 chr1-39424522-39424884
Tbc1d8 chr1-39430619-39431233
Map4k4 chr1-39430619-39431233
Tbc1d8 chr1-39435422-39435711
Il1r2 chr1-39435422-39435711
Il1r1 chr1-39443661-39444079
Cnot11 chr1-39455350-39455987
Il1r2 chr1-39462999-39463208
Il1rl2 chr1-39462999-39463208
Il1rl2 chr1-39477987-39479122
Tbc1d8 chr1-39493062-39493889
Tbc1d8 chr1-39502809-39503839
Tbc1d8 chr1-39714804-39715019
Tbc1d8 chr1-39760993-39762329
Tbc1d8 chr1-39781838-39782245
Tbc1d8 chr1-39784718-39784995
Tbc1d8 chr1-39847081-39847504
Tbc1d8 chr1-39851100-39851479
Tbc1d8 chr1-39859300-39859555
Tbc1d8 chr1-39917468-39918899
Tbc1d8 chr1-39969038-39969327
Tbc1d8 chr1-40064542-40064891
Tbc1d8 chr1-40081076-40081311
Tbc1d8 chr1-40087472-40087792
Tbc1d8 chr1-40122060-40122379
Tbc1d8 chr1-40210591-40211472
Tbc1d8 chr1-40230281-40230734
Tbc1d8 chr1-40240393-40240960
Tbc1d8 chr1-40252472-40252776
Tbc1d8 chr1-40294416-40294615
Tbc1d8 chr1-40294825-40295228
Tbc1d8 chr1-40315268-40315886
Tbc1d8 chr1-40346503-40346738
Tbc1d8 chr1-40353046-40353307
Tbc1d8 chr1-40354594-40354955
Tbc1d8 chr1-40355426-40356333
Tbc1d8 chr1-40404674-40405181
Tbc1d8 chr1-40412441-40412744
Tbc1d8 chr1-40413778-40413993
Il1r2 chr1-39487439-39487717
Il1r2 chr1-39493062-39493889
Map4k4 chr1-39502809-39503839
Il1r2 chr1-39502809-39503839
Il18r1 chr1-39502809-39503839
Il18r1 chr1-39509647-39510339
Il1r1 chr1-39511777-39512104
Il18rap chr1-39522421-39522879
Cnot11 chr1-39578598-39578864
Cnot11 chr1-39596996-39597334
Cnot11 chr1-39702313-39703286
Cnot11 chr1-39954351-39955293
Cnot11 chr1-40084429-40084805
Cnot11 chr1-40346503-40346738
Cnot11 chr1-40391419-40391718
Cnot11 chr1-40451604-40451860
Gm15832 chr1-39696297-39696662
Gm15832 chr1-39735389-39736580
Gm15832 chr1-39889249-39889501
Gm15832 chr1-39904701-39904978
Gm15832 chr1-40266424-40266821
Gm15832 chr1-40397409-40397656
Gm15832 chr1-40441711-40442134
Rnf149 chr1-39555088-39556408
Il18r1 chr1-39555088-39556408
Il18rap chr1-39571619-39571941
Rnf149 chr1-39702313-39703286
Rnf149 chr1-40053885-40054225
Rnf149 chr1-40268574-40268881
Rnf149 chr1-40353046-40353307
Il1rl2 chr1-39578598-39578864
Il1r2 chr1-39590270-39590471
Il18r1 chr1-39608378-39608753
Il18rap chr1-39608378-39608753
Il1r2 chr1-39614146-39615327
Il1r1 chr1-39614146-39615327
Il1rl2 chr1-39614146-39615327
Slc9a4 chr1-39614146-39615327
Il1r2 chr1-39680577-39680859
Il1rl2 chr1-39696297-39696662
Il1r2 chr1-39701264-39701511
Map4k4 chr1-39713125-39714395
Il1r1 chr1-39714804-39715019
Map4k4 chr1-39760993-39762329
Slc9a4 chr1-39760993-39762329
Slc9a2 chr1-39760993-39762329
Map4k4 chr1-39772300-39772676
Map4k4 chr1-39781838-39782245
Map4k4 chr1-39820478-39820838
Map4k4 chr1-39824643-39824939
Il1r1 chr1-39824643-39824939
Map4k4 chr1-39847081-39847504
Il1r1 chr1-39847081-39847504
Slc9a4 chr1-39847081-39847504
Map4k4 chr1-39851100-39851479
Il18r1 chr1-39851100-39851479
Slc9a4 chr1-39851100-39851479
Map4k4 chr1-39885513-39886000
Il1rl2 chr1-39896496-39897499
Map4k4 chr1-39960239-39961566
Map4k4 chr1-40064542-40064891
Map4k4 chr1-40087472-40087792
Map4k4 chr1-40122060-40122379
Map4k4 chr1-40129361-40129995
Map4k4 chr1-40224726-40225120
Map4k4 chr1-40230281-40230734
Map4k4 chr1-40240393-40240960
Map4k4 chr1-40294825-40295228
Map4k4 chr1-40315268-40315886
Map4k4 chr1-40355426-40356333
Map4k4 chr1-40441711-40442134
Map4k4 chr1-40473501-40474057
Map4k4 chr1-40600439-40600944
Map4k4 chr1-40619164-40619363
Map4k4 chr1-40657668-40658316
Slc9a2 chr1-39900255-39901731
Slc9a2 chr1-39904701-39904978
Mfsd9 chr1-39906918-39907333
Il1rl1 chr1-39917468-39918899
Il1rl2 chr1-39944214-39944836
Slc9a4 chr1-39960239-39961566
Il18rap chr1-39986808-39987215
Il1rl1 chr1-40002115-40002606
Il1r1 chr1-40007984-40008390
Il1rl1 chr1-40007984-40008390
Il1rl1 chr1-40022399-40023024
Il18rap chr1-40028203-40028669
Il1r2 chr1-40045498-40046234
Il1rl1 chr1-40055839-40056363
Slc9a4 chr1-40055839-40056363
Il1r2 chr1-40059023-40059542
Il1rl1 chr1-40059023-40059542
Il1r2 chr1-40081076-40081311
Il1r2 chr1-40084429-40084805
Il1r2 chr1-40085136-40086203
Il1r2 chr1-40087472-40087792
Il1r2 chr1-40116119-40116805
Il1r2 chr1-40227771-40228282
Il1r2 chr1-40355426-40356333
Il1r2 chr1-40427315-40427568
Il1r2 chr1-40441711-40442134
Il1r2 chr1-40469695-40470237
Il1r2 chr1-40479305-40479883
Il1rl1 chr1-40085136-40086203
Slc9a4 chr1-40085136-40086203
Slc9a4 chr1-40087472-40087792
Il18rap chr1-40114998-40115815
Il1r1 chr1-40129361-40129995
Slc9a4 chr1-40129361-40129995
Il1rl1 chr1-40161027-40161577
Il18rap chr1-40161027-40161577
Il1r1 chr1-40210591-40211472
Il1r1 chr1-40217008-40217392
Il1rl1 chr1-40217008-40217392
Il1r1 chr1-40224726-40225120
Il18r1 chr1-40224726-40225120
Slc9a2 chr1-40224726-40225120
Il1r1 chr1-40227771-40228282
Il1r1 chr1-40243468-40243851
Il1r1 chr1-40250521-40250770
Il1r1 chr1-40262431-40263447
Il1r1 chr1-40270875-40271527
Il1r1 chr1-40283296-40284882
Il1r1 chr1-40315268-40315886
Il1r1 chr1-40330363-40330752
Il1r1 chr1-40421232-40421513
Il1r1 chr1-40436999-40437554
Il1r1 chr1-40523895-40524582
Il1r1 chr1-40619164-40619363
Il1r1 chr1-40657668-40658316
Il18r1 chr1-40227771-40228282
Il1rl2 chr1-40240393-40240960
Slc9a4 chr1-40240393-40240960
Il18r1 chr1-40243468-40243851
Il1rl2 chr1-40250521-40250770
Mfsd9 chr1-40266424-40266821
Slc9a2 chr1-40268574-40268881
Il1rl1 chr1-40270875-40271527
Il18r1 chr1-40270875-40271527
Slc9a2 chr1-40270875-40271527
Il1rl1 chr1-40283296-40284882
Il18r1 chr1-40283296-40284882
Il18rap chr1-40283296-40284882
Slc9a2 chr1-40283296-40284882
Il18rap chr1-40290554-40290873
Slc9a4 chr1-40315268-40315886
Il1rl2 chr1-40355426-40356333
Il1rl2 chr1-40796863-40797696
Il18r1 chr1-40354594-40354955
Slc9a4 chr1-40355426-40356333
Slc9a4 chr1-40366801-40367118
Il18rap chr1-40379959-40381442
Il18r1 chr1-40382593-40383463
Il18rap chr1-40382593-40383463
Il18r1 chr1-40386092-40386669
Il18rap chr1-40386092-40386669
Il1rl1 chr1-40393167-40393783
Il18r1 chr1-40393167-40393783
Il18rap chr1-40393167-40393783
Il1rl1 chr1-40399471-40400069
Il18rap chr1-40399471-40400069
Il1rl1 chr1-40412907-40413442
Il1rl1 chr1-40418380-40418797
Il1rl1 chr1-40421232-40421513
Slc9a2 chr1-40421232-40421513
Il1rl1 chr1-40425143-40425664
Il1rl1 chr1-40427315-40427568
Il1rl1 chr1-40428983-40429245
Mfsd9 chr1-40428983-40429245
Il1rl1 chr1-40436999-40437554
Il1rl1 chr1-40444612-40445046
Il1rl1 chr1-40467333-40467594
Il1rl1 chr1-40528968-40529869
Il1rl1 chr1-40544156-40544979
Il1rl1 chr1-40634892-40635336
Il18r1 chr1-40441711-40442134
Il18rap chr1-40441711-40442134
Il18r1 chr1-40467333-40467594
Il18r1 chr1-40469695-40470237
Il18r1 chr1-40475369-40476194
Il18r1 chr1-40501105-40502355
Il18r1 chr1-40514045-40515824
Il18r1 chr1-40516018-40516728
Il18r1 chr1-40522414-40523137
Il18r1 chr1-40544156-40544979
Il18r1 chr1-40597882-40598153
Il18r1 chr1-40634892-40635336
Il18r1 chr1-40680310-40682115
Il18r1 chr1-40802431-40803124
Il18rap chr1-40467333-40467594
Il18rap chr1-40469695-40470237
Il18rap chr1-40475369-40476194
Il18rap chr1-40479305-40479883
Il18rap chr1-40488483-40489138
Il18rap chr1-40501105-40502355
Il18rap chr1-40514045-40515824
Il18rap chr1-40516018-40516728
Il18rap chr1-40634892-40635336
Il18rap chr1-40680310-40682115
Slc9a4 chr1-40657668-40658316
Slc9a4 chr1-40768431-40768952
Slc9a2 chr1-40634892-40635336
Slc9a2 chr1-40657668-40658316
Mfsd9 chr1-40802431-40803124
Mrps9 chr1-42914860-42915387
Mrps9 chr1-43143398-43143607
Mrps9 chr1-43511297-43511592
Mrps9 chr1-43519737-43520585
Mrps9 chr1-43601047-43601469
Mrps9 chr1-43738239-43738502
Mrps9 chr1-43826482-43828298
Tgfbrap1 chr1-43070238-43071204
Tpp2 chr1-43091433-43093033
Tgfbrap1 chr1-43949569-43950060
Tgfbrap1 chr1-44083356-44083716
AI597479 chr1-43420300-43420559
AI597479 chr1-43491738-43492054
AI597479 chr1-43738239-43738502
AI597479 chr1-43767703-43768998
AI597479 chr1-43788577-43789007
AI597479 chr1-43863026-43863289
AI597479 chr1-43939110-43939607
AI597479 chr1-43957639-43958311
Tpp2 chr1-43110206-43111063
Gm8251 chr1-43129890-43130508
Uxs1 chr1-43138279-43138766
Fhl2 chr1-43144379-43144920
Fhl2 chr1-43163007-43164362
Tex30 chr1-43163007-43164362
Fhl2 chr1-43760083-43760482
Fhl2 chr1-43939110-43939607
Fhl2 chr1-44064427-44065119
Fhl2 chr1-44084085-44084404
Bivm chr1-43206882-43207572
Ercc5 chr1-43223890-43226070
Gm8251 chr1-43240394-43240621
Tpp2 chr1-43269615-43269977
Bivm chr1-43310780-43311637
Tpp2 chr1-43321421-43321754
Bivm chr1-43321421-43321754
Tpp2 chr1-43350683-43350999
Bivm chr1-43350683-43350999
Bivm chr1-43388891-43389762
Nck2 chr1-43473893-43475059
Nck2 chr1-43549598-43549832
Nck2 chr1-43811777-43812096
Nck2 chr1-43826482-43828298
Nck2 chr1-43915337-43915590
Nck2 chr1-44121998-44122734
Uxs1 chr1-43445164-43446493
Tex30 chr1-43445164-43446493
Bivm chr1-43456557-43457597
Uxs1 chr1-43463921-43464217
Uxs1 chr1-43467617-43468254
Bivm chr1-43482773-43483061
Gm8251 chr1-43486777-43487038
Uxs1 chr1-43511297-43511592
Uxs1 chr1-43534541-43535165
Gm8251 chr1-43583784-43584097
Tex30 chr1-43700723-43701324
Gulp1 chr1-43760083-43760482
Uxs1 chr1-43766348-43766628
Tpp2 chr1-43767703-43768998
Gm8251 chr1-43871289-43871637
Gm8251 chr1-43896528-43897730
Tpp2 chr1-44121998-44122734
Tex30 chr1-44041440-44043169
Gm8251 chr1-44060712-44061000
Bivm chr1-44061233-44061840
Gm8251 chr1-44118231-44120249
Ercc5 chr1-44147140-44149027
Dnah7c chr1-46863913-46864896
Tmeff2 chr1-50926743-50928285
Tmeff2 chr1-51449529-51450013
Tmeff2 chr1-51467933-51468360
Tmeff2 chr1-51566190-51566555
Tmeff2 chr1-51820185-51821382
Tmeff2 chr1-51875546-51875828
Myo1b chr1-50926743-50928285
Nabp1 chr1-51476430-51476696
Gm17767 chr1-51476430-51476696
Nabp1 chr1-51500199-51500421
Nabp1 chr1-51508703-51509445
Nabp1 chr1-51996824-51997425
Nabp1 chr1-52004042-52004687
Nabp1 chr1-52049905-52050186
Nabp1 chr1-52055732-52056347
Nabp1 chr1-52098554-52099174
Nabp1 chr1-52129813-52130067
Nabp1 chr1-52149937-52150167
Nabp1 chr1-52196897-52197767
Nabp1 chr1-52294531-52294808
Nabp1 chr1-52331298-52331747
Nabp1 chr1-52342143-52342396
Gm17767 chr1-51480466-51480735
Myo1b chr1-51480466-51480735
Stat4 chr1-51480466-51480735
Gls chr1-51489590-51489871
Stat4 chr1-51519180-51519419
Gls chr1-51519180-51519419
Myo1b chr1-51525499-51526136
Gm17767 chr1-51535371-51535686
Gm553 chr1-51535371-51535686
Myo1b chr1-51536173-51536624
Gm553 chr1-51536173-51536624
Gls chr1-51539190-51540059
Gm553 chr1-51546820-51547109
Stat4 chr1-51584330-51585640
Gls chr1-51584330-51585640
Gm17767 chr1-51930627-51931089
Gm17767 chr1-51996824-51997425
Gm17767 chr1-52049905-52050186
Gm17767 chr1-52133054-52133686
Gm17767 chr1-52397498-52397814
Gm17767 chr1-52521321-52521686
Nab1 chr1-51875546-51875828
Gm553 chr1-51875546-51875828
Nab1 chr1-51914972-51916225
Mfsd6 chr1-51914972-51916225
Hibch chr1-51914972-51916225
Myo1b chr1-51996824-51997425
Myo1b chr1-52022010-52022681
Myo1b chr1-52133054-52133686
Myo1b chr1-52302405-52302904
Myo1b chr1-52442645-52443171
Myo1b chr1-52702781-52703610
Myo1b chr1-52718841-52719424
Gls chr1-51930627-51931089
Stat4 chr1-51934140-51935299
Hibch chr1-51934140-51935299
Stat4 chr1-52004042-52004687
Stat4 chr1-52008131-52009259
Stat4 chr1-52012111-52012550
Stat4 chr1-52019167-52020647
Stat4 chr1-52022010-52022681
Stat4 chr1-52034644-52035769
Stat4 chr1-52039156-52039945
Stat4 chr1-52040215-52040988
Stat4 chr1-52076120-52076820
Stat4 chr1-52267407-52267909
Stat4 chr1-52294531-52294808
Stat4 chr1-52366059-52366891
Stat4 chr1-52374322-52375720
Stat4 chr1-52387997-52389358
Stat4 chr1-52442645-52443171
Stat4 chr1-52470854-52471380
Stat4 chr1-52638993-52639405
Stat4 chr1-52649697-52650523
Stat4 chr1-52652512-52653747
Stat4 chr1-52679077-52679592
Stat4 chr1-52680663-52680893
Stat4 chr1-52708575-52709155
Stat4 chr1-52816480-52818204
Stat4 chr1-52834876-52835176
Stat4 chr1-52951072-52951391
Gls chr1-51996824-51997425
Gm553 chr1-51996824-51997425
Gm553 chr1-51998392-51998865
Gls chr1-52004042-52004687
Inpp1 chr1-52010779-52011571
Hibch chr1-52012716-52013000
Stat1 chr1-52014390-52014597
Stat1 chr1-52019167-52020647
Gls chr1-52034644-52035769
Stat1 chr1-52039156-52039945
Gls chr1-52052742-52053265
Hibch chr1-52057998-52058725
Inpp1 chr1-52086213-52086550
Stat1 chr1-52118909-52120057
Stat1 chr1-52216828-52217061
Stat1 chr1-52263062-52263465
Hibch chr1-52120224-52120811
Gls chr1-52133054-52133686
Gls chr1-52146353-52146903
Hibch chr1-52146353-52146903
Gls chr1-52205491-52205805
1700019A02Rik chr1-52205491-52205805
Gls chr1-52209165-52209399
Mfsd6 chr1-52216828-52217061
Gls chr1-52225573-52226000
Gls chr1-52301000-52301529
Gls chr1-52328386-52328842
Gls chr1-52577922-52578946
Gls chr1-52681838-52682065
Gls chr1-52722682-52722898
Gls chr1-52952087-52953384
Inpp1 chr1-52238744-52239348
Mfsd6 chr1-52263062-52263465
1700019A02Rik chr1-52263062-52263465
Hibch chr1-52267407-52267909
Nab1 chr1-52274066-52274674
1700019D03Rik chr1-52274066-52274674
1700019A02Rik chr1-52294531-52294808
1700019D03Rik chr1-52328386-52328842
Osgepl1 chr1-52328386-52328842
Gm553 chr1-52331298-52331747
Nab1 chr1-52363629-52364037
1700019A02Rik chr1-52374322-52375720
1700019D03Rik chr1-52387621-52387820
Ormdl1 chr1-52391823-52392068
1700019A02Rik chr1-52392531-52393213
Hibch chr1-52431127-52431368
Gm553 chr1-52442645-52443171
Hibch chr1-52450295-52450543
1700019D03Rik chr1-52454435-52455127
Nab1 chr1-52456566-52456899
Nab1 chr1-52483261-52483460
Gm553 chr1-52489618-52490163
Nab1 chr1-52816480-52818204
1700019D03Rik chr1-52521321-52521686
Gm553 chr1-52722682-52722898
1700019D03Rik chr1-52524761-52525129
Pms1 chr1-52524761-52525129
Ormdl1 chr1-52529978-52530198
Pms1 chr1-52550091-52550635
Inpp1 chr1-52564240-52564533
Mfsd6 chr1-52580307-52580754
Osgepl1 chr1-52581782-52582023
Mfsd6 chr1-52596982-52598161
Inpp1 chr1-52598333-52598586
1700019A02Rik chr1-52607299-52608112
Mfsd6 chr1-52638993-52639405
Ormdl1 chr1-52638993-52639405
Osgepl1 chr1-52638993-52639405
Mfsd6 chr1-52649697-52650523
Asnsd1 chr1-52649697-52650523
Mfsd6 chr1-52652512-52653747
Pms1 chr1-52652512-52653747
Mfsd6 chr1-52668275-52669192
Mfsd6 chr1-52680663-52680893
Mfsd6 chr1-52681838-52682065
Mfsd6 chr1-52702781-52703610
Mfsd6 chr1-52708575-52709155
Asnsd1 chr1-52709763-52710099
Osgepl1 chr1-52722682-52722898
Mfsd6 chr1-52793590-52794002
Mfsd6 chr1-52843883-52845814
Mfsd6 chr1-52909782-52910021
Osgepl1 chr1-52753320-52754343
1700019D03Rik chr1-52763873-52764452
Hibch chr1-52764600-52764808
Hibch chr1-52793590-52794002
1700019D03Rik chr1-52798988-52800864
1700019D03Rik chr1-52816480-52818204
Inpp1 chr1-53748587-53748942
1700019D03Rik chr1-52823671-52824363
Osgepl1 chr1-52823671-52824363
Ormdl1 chr1-52837612-52837848
Asnsd1 chr1-52837612-52837848
Asnsd1 chr1-52843883-52845814
Hibch chr1-53052918-53053396
Hibch chr1-53351710-53353226
Dnah7a chr1-52853687-52854394
Stk17b chr1-52853687-52854394
Asnsd1 chr1-52863525-52864035
Stk17b chr1-52909782-52910021
1700019D03Rik chr1-52951072-52951391
1700019A02Rik chr1-52952087-52953384
Pms1 chr1-52952087-52953384
Stk17b chr1-52960130-52960446
1700019D03Rik chr1-53761492-53762348
1700019D03Rik chr1-53781309-53781580
1700019D03Rik chr1-53886685-53887076
1700019D03Rik chr1-53906036-53906578
1700019D03Rik chr1-53924555-53924809
1700019A02Rik chr1-53712410-53712609
1700019A02Rik chr1-53784136-53785470
1700019A02Rik chr1-53791095-53792161
1700019A02Rik chr1-53875568-53876391
1700019A02Rik chr1-53927291-53927927
Pms1 chr1-53725943-53726304
Pms1 chr1-53772997-53773252
Ormdl1 chr1-53712410-53712609
Ormdl1 chr1-53808211-53808886
Ormdl1 chr1-53886685-53887076
Ormdl1 chr1-53970670-53970928
Osgepl1 chr1-53715164-53716151
Asnsd1 chr1-53664292-53664608
Asnsd1 chr1-53772997-53773252
Asnsd1 chr1-53889248-53889754
Asnsd1 chr1-53908254-53908614
Asnsd1 chr1-53927291-53927927
Hecw2 chr1-53558360-53558597
Gtf3c3 chr1-53706154-53707167
Dnah7a chr1-53773589-53774286
Dnah7a chr1-53808211-53808886
Dnah7a chr1-53823414-53825273
Dnah7a chr1-53837873-53838836
Dnah7a chr1-53842818-53843415
Dnah7a chr1-53844890-53845648
Dnah7a chr1-53886685-53887076
Dnah7a chr1-53952299-53952645
Dnah7a chr1-54254659-54254871
Dnah7a chr1-54310573-54310791
Dnah7a chr1-54660515-54661159
Gtf3c3 chr1-53741777-53741978
Stk17b chr1-53748587-53748942
Stk17b chr1-53753986-53754465
Gtf3c3 chr1-53753986-53754465
Stk17b chr1-53765449-53765729
Stk17b chr1-53772997-53773252
Stk17b chr1-53773589-53774286
Stk17b chr1-53791095-53792161
Stk17b chr1-53796823-53798145
Stk17b chr1-53823414-53825273
Stk17b chr1-53875568-53876391
Stk17b chr1-53936566-53936782
Stk17b chr1-54279295-54280135
Stk17b chr1-54491940-54493995
Gtf3c3 chr1-53818304-53818526
Gtf3c3 chr1-53845912-53846144
Gtf3c3 chr1-53908254-53908614
Ccdc150 chr1-53924555-53924809
Gtf3c3 chr1-53952299-53952645
Hecw2 chr1-54194077-54195292
Gtf3c3 chr1-54194077-54195292
Hecw2 chr1-54221656-54222261
Hecw2 chr1-54249936-54251285
Hecw2 chr1-54310573-54310791
Hecw2 chr1-54810146-54810405
Hecw2 chr1-54814991-54815460
Hecw2 chr1-55113629-55113989
Hspe1 chr1-54249936-54251285
Ccdc150 chr1-54513447-54514169
Ccdc150 chr1-54563903-54564247
Ccdc150 chr1-54816691-54816910
Rftn2 chr1-54254659-54254871
Gtf3c3 chr1-54275613-54275833
Ankrd44 chr1-54421309-54422855
Boll chr1-54438225-54439362
Gtf3c3 chr1-54798369-54798736
Gtf3c3 chr1-54906922-54907964
Gtf3c3 chr1-55028843-55029640
Gtf3c3 chr1-55208670-55209807
Plcl1 chr1-54443599-54443922
Plcl1 chr1-54448855-54449090
Ankrd44 chr1-54491940-54493995
Mars2 chr1-54491940-54493995
Pgap1 chr1-54508149-54508589
Rftn2 chr1-54508149-54508589
Hspd1 chr1-54520078-54520491
Pgap1 chr1-54531240-54531672
Pgap1 chr1-54563903-54564247
Pgap1 chr1-54584593-54586505
Pgap1 chr1-54913378-54913911
Pgap1 chr1-55215078-55216372
Pgap1 chr1-55371824-55373137
Pgap1 chr1-55414060-55414631
Pgap1 chr1-55528394-55529170
Sf3b1 chr1-54556765-54558636
Mob4 chr1-54600124-54600706
Plcl1 chr1-54660515-54661159
Rftn2 chr1-54693100-54693345
Hspd1 chr1-54785915-54786500
Plcl1 chr1-54810146-54810405
Plcl1 chr1-54814991-54815460
Plcl1 chr1-54816691-54816910
Rftn2 chr1-54827515-54828229
Boll chr1-54832626-54833133
Mob4 chr1-54833847-54834056
Hspd1 chr1-54835254-54836020
Rftn2 chr1-54840145-54840559
Coq10b chr1-54846342-54847583
Rftn2 chr1-54853677-54853963
Hspd1 chr1-54854261-54854718
Sf3b1 chr1-54862611-54862924
Ankrd44 chr1-54865967-54866435
Coq10b chr1-54870833-54871664
Hspe1 chr1-54906922-54907964
Coq10b chr1-54923755-54924576
Ankrd44 chr1-55037875-55038515
Ankrd44 chr1-55418924-55419246
Ankrd44 chr1-55488254-55488636
Ankrd44 chr1-55593596-55593979
Ankrd44 chr1-55612790-55613190
Ankrd44 chr1-55628590-55628931
Rftn2 chr1-54934693-54935787
Mob4 chr1-54979321-54979995
Rftn2 chr1-55012431-55012800
Sf3b1 chr1-55037875-55038515
Sf3b1 chr1-55226047-55227189
Sf3b1 chr1-55238284-55238673
Sf3b1 chr1-55265305-55265757
Sf3b1 chr1-55414060-55414631
Sf3b1 chr1-55418924-55419246
Sf3b1 chr1-55506395-55507370
Sf3b1 chr1-55609969-55610580
Sf3b1 chr1-55728641-55728840
Coq10b chr1-55051818-55053430
Hspd1 chr1-55051818-55053430
Coq10b chr1-55075450-55075927
Hspe1 chr1-55076116-55076657
Hspe1 chr1-55371824-55373137
Hspe1 chr1-55404404-55404831
Hspe1 chr1-55473745-55474062
Hspe1 chr1-55827259-55827474
Mob4 chr1-55210096-55210811
Mob4 chr1-55215078-55216372
Boll chr1-55174447-55174754
Rftn2 chr1-55180095-55180443
Rftn2 chr1-55410706-55410946
Rftn2 chr1-55766828-55767096
Rftn2 chr1-55808690-55808995
Mars2 chr1-55238284-55238673
Mars2 chr1-55418924-55419246
Mars2 chr1-55461874-55462090
Mars2 chr1-55808690-55808995
Plcl1 chr1-55405107-55406898
Plcl1 chr1-55410706-55410946
Plcl1 chr1-55418924-55419246
Plcl1 chr1-55430334-55430973
Plcl1 chr1-55506395-55507370
Plcl1 chr1-55511580-55511815
Plcl1 chr1-55512853-55513057
Plcl1 chr1-55593596-55593979
Plcl1 chr1-55609969-55610580
Plcl1 chr1-55666080-55666472
Plcl1 chr1-55766828-55767096
Plcl1 chr1-55812429-55812906
Plcl1 chr1-56076818-56077033
Satb2 chr1-57976899-57977133
4930558J18Rik chr1-57405801-57407289
Kctd18 chr1-57429651-57430040
Spats2l chr1-57774451-57775535
Spats2l chr1-57944544-57945031
Spats2l chr1-57954155-57954702
Spats2l chr1-58303295-58304675
Spats2l chr1-58733829-58734781
Spats2l chr1-58769797-58770558
Kctd18 chr1-57774451-57775535
Aox2 chr1-57774451-57775535
Gm15834 chr1-57839462-57840482
Clk1 chr1-57852277-57852942
Ndufb3 chr1-57915443-57915701
Kctd18 chr1-57954155-57954702
Aox2 chr1-57954155-57954702
Nif3l1 chr1-57995299-57996680
Nif3l1 chr1-58011857-58012128
Kctd18 chr1-58031072-58031536
Kctd18 chr1-58112763-58113207
Kctd18 chr1-58244532-58244814
Casp8 chr1-58029369-58030153
Orc2 chr1-58112763-58113207
Gm15834 chr1-58244532-58244814
Als2 chr1-58244532-58244814
Ndufb3 chr1-58270970-58271460
Aox2 chr1-58310802-58311867
Aox2 chr1-58720806-58721569
Aox2 chr1-58742193-58743605
Aox2 chr1-58897235-58898082
Aox2 chr1-59162818-59163394
Aox2 chr1-59179987-59180412
Clk1 chr1-58295998-58296689
Mpp4 chr1-58295998-58296689
Bzw1 chr1-58300816-58301684
Orc2 chr1-58303295-58304675
Ppil3 chr1-58310802-58311867
Cflar chr1-58310802-58311867
Cflar chr1-58343068-58343461
Mpp4 chr1-58343068-58343461
Ppil3 chr1-58348728-58349230
Bzw1 chr1-58382606-58382952
Bzw1 chr1-58711061-58713483
Cflar chr1-58391972-58394085
Clk1 chr1-58407671-58407902
Mpp4 chr1-58407671-58407902
Clk1 chr1-58422596-58424351
Clk1 chr1-58725877-58726087
Clk1 chr1-58742193-58743605
Clk1 chr1-58953611-58954311
Clk1 chr1-59144411-59144848
Orc2 chr1-58439726-58440207
Casp8 chr1-58439726-58440207
Nif3l1 chr1-58444702-58446330
Nif3l1 chr1-58498780-58499028
Nif3l1 chr1-58503899-58505449
Nif3l1 chr1-58669697-58670102
Nif3l1 chr1-58711061-58713483
Nif3l1 chr1-58852258-58852612
Nif3l1 chr1-59236508-59238442
Ppil3 chr1-58444702-58446330
Ppil3 chr1-58454035-58454961
Ppil3 chr1-58749199-58749403
Ppil3 chr1-58773292-58773585
Ppil3 chr1-58773741-58774302
Ppil3 chr1-58852258-58852612
Ppil3 chr1-59252596-59253006
Cflar chr1-58444702-58446330
Tmem237 chr1-58498780-58499028
Orc2 chr1-58722142-58722680
Orc2 chr1-58769797-58770558
Orc2 chr1-58806661-58807043
Gm15834 chr1-58697300-58697946
Gm15834 chr1-58742193-58743605
Fam126b chr1-58617968-58618598
Fam126b chr1-58796754-58797806
Fam126b chr1-58822020-58822304
Ndufb3 chr1-58658264-58658539
Ndufb3 chr1-58663189-58663623
Ndufb3 chr1-58833183-58833462
Ndufb3 chr1-58879117-58879346
Ndufb3 chr1-59315003-59315262
Ndufb3 chr1-59481249-59483979
Stradb chr1-58651218-58653328
Cflar chr1-58663189-58663623
Mpp4 chr1-58669697-58670102
Fzd7 chr1-58677244-58678245
Tmem237 chr1-58697300-58697946
Als2 chr1-58697300-58697946
Cflar chr1-58727044-58727289
Cflar chr1-58728159-58728751
Cflar chr1-58856671-58857141
Cflar chr1-58936761-58938155
Cflar chr1-59332980-59333306
Trak2 chr1-58720806-58721569
Sumo1 chr1-58720806-58721569
Nop58 chr1-58720806-58721569
Stradb chr1-58722142-58722680
Mpp4 chr1-58725877-58726087
Sumo1 chr1-58725877-58726087
Casp8 chr1-58727044-58727289
Tmem237 chr1-58727044-58727289
Nop58 chr1-58728159-58728751
Stradb chr1-58749199-58749403
Als2 chr1-58749199-58749403
Als2 chr1-58773292-58773585
Casp8 chr1-59171917-59172138
Trak2 chr1-58794954-58795901
Bmpr2 chr1-58801836-58803479
Bmpr2 chr1-58822728-58823164
Nop58 chr1-58830865-58831115
Stradb chr1-58833183-58833462
Bmpr2 chr1-58856671-58857141
Stradb chr1-58883263-58883565
Trak2 chr1-58955589-58956619
Trak2 chr1-59601872-59603294
Trak2 chr1-59783762-59783973
Trak2 chr1-59897640-59898233
Stradb chr1-58993678-58994023
Stradb chr1-59150282-59151025
Stradb chr1-59177918-59178283
Stradb chr1-59247512-59247953
Stradb chr1-59417985-59418320
Stradb chr1-59683960-59685844
Stradb chr1-59719565-59720265
Tmem237 chr1-58993678-58994023
Ica1l chr1-59119244-59120650
Tmem237 chr1-59236508-59238442
Tmem237 chr1-59613665-59614179
Tmem237 chr1-59945890-59946108
Tmem237 chr1-60042313-60043551
Nop58 chr1-59142181-59143489
Fam117b chr1-59162818-59163394
Mpp4 chr1-59613665-59614179
Mpp4 chr1-59795393-59795653
Mpp4 chr1-59897640-59898233
Mpp4 chr1-60070618-60071122
Mpp4 chr1-60073284-60074164
Als2 chr1-59176545-59176765
Carf chr1-59177918-59178283
Fam117b chr1-59186147-59186710
Ica1l chr1-59186147-59186710
Fzd7 chr1-59204559-59204939
Carf chr1-59226812-59227042
Als2 chr1-59399961-59400219
Als2 chr1-59795393-59795653
Carf chr1-59247512-59247953
Fam117b chr1-59315003-59315262
Wdr12 chr1-59399961-59400219
Cyp20a1 chr1-59417985-59418320
Fzd7 chr1-59584195-59585308
Fzd7 chr1-59683960-59685844
Fzd7 chr1-59923009-59923636
Fzd7 chr1-60236089-60236621
Fzd7 chr1-60272252-60272814
Cyp20a1 chr1-59481249-59483979
Gm973 chr1-59966987-59967583
Nop58 chr1-59584195-59585308
Ica1l chr1-59593368-59593902
Fam117b chr1-59601872-59603294
Carf chr1-59607935-59609263
Wdr12 chr1-59633026-59633344
Cyp20a1 chr1-59651163-59651372
Cyp20a1 chr1-59661032-59661557
Abi2 chr1-59661032-59661557
Carf chr1-59669667-59671373
Sumo1 chr1-59738870-59739357
Sumo1 chr1-59886959-59887406
Sumo1 chr1-60422266-60422763
Fam117b chr1-59683960-59685844
Nop58 chr1-60233922-60234428
Nop58 chr1-60236089-60236621
Nop58 chr1-60530113-60531007
Cyp20a1 chr1-59749127-59750295
Bmpr2 chr1-60164067-60164266
Bmpr2 chr1-60220769-60221184
Bmpr2 chr1-60757820-60758717
Fam117b chr1-59762115-59764907
Carf chr1-59783762-59783973
Raph1 chr1-59786433-59786746
Cyp20a1 chr1-59883398-59884097
Raph1 chr1-59886959-59887406
Ctla4 chr1-59886959-59887406
Wdr12 chr1-59892815-59893076
Ica1l chr1-59897640-59898233
Fam117b chr1-59956961-59957496
Fam117b chr1-59973158-59973385
Fam117b chr1-60097065-60098806
Fam117b chr1-60233922-60234428
Fam117b chr1-60565230-60567332
Fam117b chr1-60755499-60756204
Fam117b chr1-60776769-60777913
Fam117b chr1-60779219-60779485
Fam117b chr1-60812773-60813823
Fam117b chr1-60821383-60821791
Fam117b chr1-60860342-60860983
Fam117b chr1-60893105-60893701
Nbeal1 chr1-59921482-59921871
Gm11579 chr1-59923009-59923636
Raph1 chr1-59966987-59967583
Gm11579 chr1-59966987-59967583
Nbeal1 chr1-59973158-59973385
Carf chr1-60015866-60017598
Ctla4 chr1-60015866-60017598
Ica1l chr1-60054394-60055020
Ica1l chr1-60097065-60098806
Ica1l chr1-60272252-60272814
Ica1l chr1-60670205-60670820
Ica1l chr1-60811272-60812280
Ica1l chr1-60920026-60920860
Ica1l chr1-60940058-60940278
Ica1l chr1-61029717-61030134
Ica1l chr1-61034891-61035788
Ica1l chr1-61039287-61039612
Raph1 chr1-60070618-60071122
Wdr12 chr1-60073284-60074164
2310016D23Rik chr1-60097065-60098806
Gm11579 chr1-60097065-60098806
Ctla4 chr1-60097065-60098806
Carf chr1-60811272-60812280
Carf chr1-60911629-60911904
Carf chr1-60936871-60937541
Carf chr1-60985626-60986425
Carf chr1-61054278-61055483
Wdr12 chr1-60166555-60167152
Wdr12 chr1-60361071-60361902
Wdr12 chr1-60720163-60720518
Wdr12 chr1-60745545-60746561
Wdr12 chr1-60755499-60756204
Wdr12 chr1-60757820-60758717
Wdr12 chr1-60781451-60782113
Wdr12 chr1-60940058-60940278
Cyp20a1 chr1-60164067-60164266
Abi2 chr1-60166555-60167152
Raph1 chr1-60179496-60181259
Nbeal1 chr1-60361071-60361902
Nbeal1 chr1-60662336-60662960
Nbeal1 chr1-60940748-60942048
Nbeal1 chr1-61160383-61160863
Abi2 chr1-60236089-60236621
Cd28 chr1-60236089-60236621
Icos chr1-60272252-60272814
Cyp20a1 chr1-60565230-60567332
Cyp20a1 chr1-60569092-60569599
Cyp20a1 chr1-60670205-60670820
Cyp20a1 chr1-60805305-60805856
Cyp20a1 chr1-60833359-60833966
Cyp20a1 chr1-60940058-60940278
Cyp20a1 chr1-61121416-61121796
Cyp20a1 chr1-61203112-61203505
Raph1 chr1-60342561-60344128
Ctla4 chr1-60408218-60408431
Icos chr1-60408599-60410293
Abi2 chr1-60579496-60580319
Abi2 chr1-60775593-60776147
Abi2 chr1-60977475-60978015
Abi2 chr1-61022946-61023209
Abi2 chr1-61062176-61062541
Abi2 chr1-61203112-61203505
Raph1 chr1-60428148-60428377
Raph1 chr1-60565230-60567332
Raph1 chr1-60833359-60833966
Raph1 chr1-60852805-60854361
Raph1 chr1-60893105-60893701
Raph1 chr1-60898263-60899726
Raph1 chr1-60902431-60902918
Raph1 chr1-60911629-60911904
Raph1 chr1-60913159-60913647
Raph1 chr1-60920026-60920860
Raph1 chr1-60930306-60930804
Raph1 chr1-60960199-60961407
Raph1 chr1-60979135-60979612
Raph1 chr1-60984670-60985452
Raph1 chr1-61095554-61095753
Raph1 chr1-61376388-61377392
Cd28 chr1-60745545-60746561
Cd28 chr1-60755499-60756204
Cd28 chr1-60757820-60758717
Cd28 chr1-60759632-60760249
Cd28 chr1-60765022-60765361
Cd28 chr1-60775593-60776147
Cd28 chr1-60776769-60777913
Cd28 chr1-60779219-60779485
Cd28 chr1-60781451-60782113
Cd28 chr1-60791674-60792231
Cd28 chr1-60852805-60854361
Cd28 chr1-60857530-60857887
Cd28 chr1-60882627-60883168
Cd28 chr1-60908678-60909253
Cd28 chr1-60977475-60978015
Cd28 chr1-61001813-61002293
Cd28 chr1-61034891-61035788
Cd28 chr1-61135375-61136467
Cd28 chr1-61184286-61184523
2310016D23Rik chr1-60735649-60736405
2310016D23Rik chr1-60745545-60746561
Pard3b chr1-60745545-60746561
Ctla4 chr1-60761537-60762088
Pard3b chr1-60776769-60777913
2310016D23Rik chr1-60779219-60779485
2310016D23Rik chr1-60785713-60786310
2310016D23Rik chr1-60791674-60792231
2310016D23Rik chr1-60886653-60887428
2310016D23Rik chr1-60907514-60907713
2310016D23Rik chr1-60920026-60920860
2310016D23Rik chr1-60948049-60948395
2310016D23Rik chr1-60962137-60962369
2310016D23Rik chr1-60984670-60985452
2310016D23Rik chr1-60985626-60986425
2310016D23Rik chr1-61034891-61035788
2310016D23Rik chr1-61101477-61103041
2310016D23Rik chr1-61121416-61121796
2310016D23Rik chr1-61139201-61139991
Icos chr1-60781451-60782113
Gm11579 chr1-60821383-60821791
Gm11579 chr1-60857530-60857887
Gm11579 chr1-60860342-60860983
Ctla4 chr1-60833359-60833966
Ctla4 chr1-60852805-60854361
Ctla4 chr1-60867910-60868791
Ctla4 chr1-60886653-60887428
Ctla4 chr1-60893105-60893701
Ctla4 chr1-60898263-60899726
Ctla4 chr1-60902431-60902918
Ctla4 chr1-60908678-60909253
Ctla4 chr1-60910775-60911107
Ctla4 chr1-60913159-60913647
Ctla4 chr1-60920026-60920860
Ctla4 chr1-60930306-60930804
Ctla4 chr1-60936871-60937541
Ctla4 chr1-60953563-60953975
Ctla4 chr1-60979135-60979612
Ctla4 chr1-60984670-60985452
Ctla4 chr1-60985626-60986425
Ctla4 chr1-61016324-61017080
Ctla4 chr1-61026723-61027024
Ctla4 chr1-61030564-61030860
Ctla4 chr1-61045753-61046694
Ctla4 chr1-61050158-61050652
Ctla4 chr1-61054278-61055483
Ctla4 chr1-61101477-61103041
Ctla4 chr1-61135375-61136467
Ctla4 chr1-61139201-61139991
Ctla4 chr1-61771245-61771590
Icos chr1-60886653-60887428
Icos chr1-60893105-60893701
Icos chr1-60898263-60899726
Icos chr1-60902431-60902918
Pard3b chr1-60902431-60902918
Icos chr1-60907514-60907713
Icos chr1-60908678-60909253
Icos chr1-60910775-60911107
Icos chr1-60911629-60911904
Icos chr1-60913159-60913647
Icos chr1-60930306-60930804
Pard3b chr1-60954607-60955133
Icos chr1-60979135-60979612
Icos chr1-60984670-60985452
Icos chr1-60985626-60986425
Icos chr1-60989584-60991071
Icos chr1-61016324-61017080
Icos chr1-61022946-61023209
Icos chr1-61027491-61027862
Icos chr1-61029208-61029531
Icos chr1-61029717-61030134
Icos chr1-61030564-61030860
Icos chr1-61039287-61039612
Icos chr1-61045753-61046694
Icos chr1-61050158-61050652
Icos chr1-61054278-61055483
Icos chr1-61101477-61103041
Icos chr1-61135375-61136467
Icos chr1-61139201-61139991
Icos chr1-61180806-61181978
Icos chr1-61184286-61184523
Icos chr1-61203112-61203505
Icos chr1-61423159-61423578
Pard3b chr1-60984670-60985452
Pard3b chr1-61054278-61055483
Pard3b chr1-61084557-61085156
Pard3b chr1-61095554-61095753
Pard3b chr1-61638350-61639542
Pard3b chr1-62252277-62252748
Pard3b chr1-62522402-62523091
Pard3b chr1-62552306-62552660
Pard3b chr1-62621412-62622850
Nrp2 chr1-61741869-61742101
Nrp2 chr1-62051497-62051741
Nrp2 chr1-62200731-62201424
Nrp2 chr1-62283648-62283892
Nrp2 chr1-62333089-62333309
Nrp2 chr1-62483112-62483348
Adam23 chr1-62483112-62483348
Nrp2 chr1-62504086-62504682
Ino80dos chr1-62504086-62504682
Adam23 chr1-62504086-62504682
Nrp2 chr1-62521324-62521703
Adam23 chr1-62521324-62521703
Nrp2 chr1-62522402-62523091
Adam23 chr1-62522402-62523091
Nrp2 chr1-62545845-62546087
Gm20342 chr1-62545845-62546087
Adam23 chr1-62545845-62546087
Nrp2 chr1-62552306-62552660
Adam23 chr1-62552306-62552660
Nrp2 chr1-62591873-62592072
Adam23 chr1-62591873-62592072
Nrp2 chr1-62594655-62594915
Ino80d chr1-62594655-62594915
Adam23 chr1-62594655-62594915
Nrp2 chr1-62621412-62622850
Adam23 chr1-62621412-62622850
Nrp2 chr1-62646814-62647065
Adam23 chr1-62646814-62647065
Nrp2 chr1-62688934-62689634
Adam23 chr1-62688934-62689634
Nrp2 chr1-62691206-62691482
Nrp2 chr1-62701017-62701348
Adam23 chr1-62701017-62701348
Nrp2 chr1-62702745-62703834
Nrp2 chr1-62705883-62706649
Nrp2 chr1-62714982-62715351
Nrp2 chr1-62720199-62720457
Nrp2 chr1-62721381-62721609
Nrp2 chr1-62722159-62722858
Nrp2 chr1-62736162-62736947
Nrp2 chr1-62750327-62751614
Nrp2 chr1-62766769-62767036
Nrp2 chr1-62770550-62770981
Nrp2 chr1-63248282-63248588
Nrp2 chr1-63403633-63403857
Nrp2 chr1-63413515-63414421
Nrp2 chr1-63435325-63435649
Nrp2 chr1-63436176-63436691
Nrp2 chr1-63437558-63437893
Nrp2 chr1-63567070-63567412
Adam23 chr1-62702745-62703834
Adam23 chr1-62705883-62706649
Adam23 chr1-62714982-62715351
Adam23 chr1-62720199-62720457
Adam23 chr1-62721381-62721609
Adam23 chr1-62722159-62722858
Adam23 chr1-62736162-62736947
Adam23 chr1-62750327-62751614
Adam23 chr1-62770550-62770981
Ino80dos chr1-62783566-62783788
Eef1b2 chr1-62834226-62834751
Fastkd2 chr1-62897387-62898381
Ino80d chr1-62929098-62930042
Ndufs1 chr1-63057825-63058169
Ino80d chr1-63080157-63080563
Ino80dos chr1-63403633-63403857
Ino80d chr1-63413515-63414421
Ino80d chr1-64000448-64001145
Ino80d chr1-64108526-64109127
Gm20342 chr1-63182369-63182940
Gm20342 chr1-63248282-63248588
Fastkd2 chr1-63119697-63120616
Zdbf2 chr1-63130588-63130934
Klf7 chr1-63138534-63138980
Eef1b2 chr1-63659449-63659911
Eef1b2 chr1-63729870-63731248
Ndufs1 chr1-63248282-63248588
Ndufs1 chr1-63408304-63408755
Ndufs1 chr1-64003610-64003809
Zdbf2 chr1-63204036-63204560
Zdbf2 chr1-63247122-63247348
Zdbf2 chr1-63272946-63273883
Zdbf2 chr1-63408304-63408755
Zdbf2 chr1-63665318-63665630
Zdbf2 chr1-63953199-63954330
Adam23 chr1-63403633-63403857
Adam23 chr1-63408304-63408755
Adam23 chr1-63413515-63414421
Fastkd2 chr1-63413515-63414421
Klf7 chr1-63413515-63414421
Adam23 chr1-63427834-63428060
Adam23 chr1-63430345-63430669
Adam23 chr1-63435325-63435649
Adam23 chr1-63436176-63436691
Adam23 chr1-63437558-63437893
Adam23 chr1-63567070-63567412
Adam23 chr1-63817119-63817338
Adam23 chr1-63980621-63981027
Adam23 chr1-64129686-64129993
Adam23 chr1-64189570-64189802
Adam23 chr1-64191599-64191884
Adam23 chr1-64203563-64203821
Adam23 chr1-64222415-64223110
Adam23 chr1-64226090-64226445
Adam23 chr1-64243212-64243460
Adam23 chr1-64253559-64253859
Adam23 chr1-64295306-64295914
Adam23 chr1-64301090-64301690
Gm28982 chr1-63659449-63659911
Fastkd2 chr1-63729870-63731248
Fastkd2 chr1-63953199-63954330
Fastkd2 chr1-64044585-64044843
Fastkd2 chr1-64078287-64079141
Fastkd2 chr1-64135996-64137231
Fastkd2 chr1-64543764-64544223
Fastkd2 chr1-64546097-64546308
Fastkd2 chr1-64588852-64589327
Fastkd2 chr1-64674034-64674279
Mettl21a chr1-63817119-63817338
Ccnyl1 chr1-63953199-63954330
Mettl21a chr1-63994904-63995323
Klf7 chr1-64000448-64001145
2810408I11Rik chr1-64052189-64052597
Plekhm3 chr1-64078287-64079141
2810408I11Rik chr1-64104592-64105058
2810408I11Rik chr1-64105329-64105720
Klf7 chr1-64253559-64253859
Klf7 chr1-64616311-64617954
Idh1 chr1-64189570-64189802
Mettl21a chr1-64190822-64191046
Pikfyve chr1-64191599-64191884
Idh1 chr1-64222415-64223110
Idh1 chr1-64226090-64226445
Mettl21a chr1-64243212-64243460
Idh1 chr1-64243212-64243460
Idh1 chr1-64295306-64295914
Idh1 chr1-64301090-64301690
Pth2r chr1-64302590-64303295
Creb1 chr1-64305464-64305794
Idh1 chr1-64305464-64305794
Ccnyl1 chr1-64441535-64441810
2810408I11Rik chr1-64441535-64441810
Plekhm3 chr1-64457933-64458132
Pth2r chr1-64461494-64461911
Fzd5 chr1-64485938-64486826
Pikfyve chr1-64485938-64486826
Fzd5 chr1-64507511-64508993
Creb1 chr1-64527334-64527980
Ccnyl1 chr1-64527334-64527980
Akr1cl chr1-64531593-64533674
Creb1 chr1-64538945-64539145
Creb1 chr1-64977745-64977984
Gm28982 chr1-64543764-64544223
Fzd5 chr1-64546097-64546308
Pth2r chr1-64549263-64549680
Mettl21a chr1-64704962-64705748
Mettl21a chr1-64842342-64842636
Mettl21a chr1-64927543-64928250
Gm28982 chr1-64956142-64957539
2810408I11Rik chr1-64669528-64669884
2810408I11Rik chr1-64674034-64674279
Pth2r chr1-64674034-64674279
Ccnyl1 chr1-64704962-64705748
Ccnyl1 chr1-64709771-64710294
2810408I11Rik chr1-64704962-64705748
2810408I11Rik chr1-64757305-64757518
2810408I11Rik chr1-64842342-64842636
Plekhm3 chr1-64717315-64717876
Fzd5 chr1-64875596-64875951
Plekhm3 chr1-64842342-64842636
Plekhm3 chr1-64867477-64867931
Plekhm3 chr1-64925566-64926073
Idh1 chr1-64925566-64926073
Plekhm3 chr1-64927543-64928250
Plekhm3 chr1-64928412-64928839
Idh1 chr1-64928412-64928839
Plekhm3 chr1-64949005-64949805
Idh1 chr1-65009790-65010515
Idh1 chr1-65046113-65046704
Idh1 chr1-65163862-65164299
Idh1 chr1-66174741-66175694
Pikfyve chr1-65312185-65312404
Pth2r chr1-65187436-65187778
Map2 chr1-66174741-66175694
Map2 chr1-66940968-66941219
Kansl1l chr1-66228248-66228527
Acadl chr1-66228248-66228527
Unc80 chr1-66278202-66278545
Unc80 chr1-66700029-66701584
Unc80 chr1-66781519-66782536
Rpe chr1-66700029-66701584
Rpe chr1-66781519-66782536
Rpe chr1-66862310-66863567
Lancl1 chr1-66805463-66805692
Kansl1l chr1-66881684-66882015
Acadl chr1-66881684-66882015
Lancl1 chr1-66874510-66875430
Lancl1 chr1-67003679-67003944
Ikzf2 chr1-69331115-69332140
Spag16 chr1-69331115-69332140
Gm29113 chr1-69537616-69538230
Gm29113 chr1-69653285-69653841
Gm29113 chr1-69662852-69663060
Gm29113 chr1-69703370-69704172
Ikzf2 chr1-69530674-69531038
Ikzf2 chr1-69533008-69533337
Ikzf2 chr1-69537616-69538230
Ikzf2 chr1-69543958-69544688
Ikzf2 chr1-69548511-69549025
Ikzf2 chr1-69555518-69556058
Ikzf2 chr1-69583909-69584931
Ikzf2 chr1-69585842-69586049
Ikzf2 chr1-69592042-69592318
Spag16 chr1-69592042-69592318
Ikzf2 chr1-69599268-69599952
Ikzf2 chr1-69618891-69619202
Ikzf2 chr1-69626192-69626410
Ikzf2 chr1-69630273-69630487
Ikzf2 chr1-69637827-69638761
Ikzf2 chr1-69644628-69645154
Ikzf2 chr1-69653285-69653841
Ikzf2 chr1-69662852-69663060
Ikzf2 chr1-69669940-69670419
Ikzf2 chr1-69676050-69676256
Ikzf2 chr1-69680292-69680811
Ikzf2 chr1-69681016-69681398
Ikzf2 chr1-69683049-69683355
Ikzf2 chr1-69688835-69689279
Ikzf2 chr1-69691983-69692761
Ikzf2 chr1-69703370-69704172
Ikzf2 chr1-69752614-69753260
Ikzf2 chr1-69759220-69760195
Ikzf2 chr1-69768286-69769475
Ikzf2 chr1-69774060-69774616
Ikzf2 chr1-69775443-69775893
Ikzf2 chr1-69777686-69778346
Ikzf2 chr1-69790249-69790803
Spag16 chr1-69777686-69778346
Bard1 chr1-71115817-71116070
Bard1 chr1-71531676-71531957
Bard1 chr1-71652604-71653833
Fn1 chr1-71115817-71116070
Atic chr1-71550971-71551363
Atic chr1-71556418-71558019
Gm4319 chr1-71651758-71652012
Fn1 chr1-71652604-71653833
Fn1 chr1-71974766-71975021
Fn1 chr1-72201999-72202915
Fn1 chr1-72236137-72236778
Fn1 chr1-72598059-72598332
Rpl37a chr1-71729035-71729234
Gm4319 chr1-71938421-71938898
Mreg chr1-71938421-71938898
Gm4319 chr1-71949668-71949884
Mreg chr1-71974766-71975021
Mreg chr1-71988073-71988389
Gm4319 chr1-72166186-72166435
Gm4319 chr1-72211600-72212497
[truncated: 581,831+ more rows]

## Sheet: total_GPLs_RAG_Tx
FM+		FM-
SS	AD	SS	AD
Lypla1 chr1-4784977-4786259	Atp6v1h chr1-4491567-4492799	Mrpl15 chr1-4747696-4748562	Lypla1 chr1-4856973-4858610
St18 chr1-6476291-6476834	Tcea1 chr1-4779813-4780396	Lypla1 chr1-5103220-5103463	Rgs20 chr1-4856973-4858610
Pcmtd1 chr1-7087933-7089928	Mrpl15 chr1-4873870-4874208	Atp6v1h chr1-5070255-5070507	Tcea1 chr1-5076123-5076752
Sgk3 chr1-9876459-9877244	Lypla1 chr1-5019166-5020114	Atp6v1h chr1-5076123-5076752	Rgs20 chr1-4907018-4907449
Sgk3 chr1-10039057-10040311	Lypla1 chr1-5170503-5170719	Rb1cc1 chr1-6224018-6224340	Atp6v1h chr1-5082507-5083640
Sgk3 chr1-10325161-10326067	Tcea1 chr1-4856973-4858610	Pcmtd1 chr1-6213919-6215517	Pcmtd1 chr1-6213919-6215517
Mcmdc2 chr1-10325161-10326067	Rb1cc1 chr1-6226840-6227106	St18 chr1-6406028-6407006	St18 chr1-6476291-6476834
Snhg6 chr1-10037283-10038570	Pcmtd1 chr1-7395471-7395799	Pcmtd1 chr1-6476291-6476834	Pcmtd1 chr1-6476291-6476834
Cops5 chr1-10037283-10038570	Pcmtd1 chr1-7758439-7758943	St18 chr1-7114065-7114300	Pcmtd1 chr1-7114065-7114300
Slco5a1 chr1-12990190-12992865	Gm26901 chr1-7095334-7096516	Pcmtd1 chr1-7095334-7096516	Gm26901 chr1-7146577-7147380
Ncoa2 chr1-12990190-12992865	Sntg1 chr1-9729481-9729871	Adhfe1 chr1-9541243-9541593	Gm26901 chr1-7454707-7455379
Slco5a1 chr1-13006992-13007556	Sntg1 chr1-9797243-9799269	Rrs1 chr1-9942818-9944617	Rrs1 chr1-9942818-9944617
Slco5a1 chr1-13382354-13384030	Sntg1 chr1-9847510-9848738	Adhfe1 chr1-9772768-9773633	Adhfe1 chr1-9544776-9546259
Ncoa2 chr1-13162106-13162932	Sntg1 chr1-9882555-9883716	Snhg6 chr1-9592115-9592324	Adhfe1 chr1-9772768-9773633
Ncoa2 chr1-13363402-13364065	Mybl1 chr1-9541243-9541593	Mybl1 chr1-9699541-9701195	Adhfe1 chr1-9858763-9859654
Eya1 chr1-13363402-13364065	Mybl1 chr1-9544776-9546259	Mybl1 chr1-9787974-9788226	Adhfe1 chr1-9903142-9903348
Eya1 chr1-13593068-13593811	Mybl1 chr1-9729481-9729871	Mybl1 chr1-10054320-10054528	Adhfe1 chr1-10216769-10217234
Rdh10 chr1-16103736-16106366	Sgk3 chr1-9797243-9799269	Vcpip1 chr1-9729481-9729871	Arfgef1 chr1-9572936-9573612
Rdh10 chr1-16553994-16554208	Sgk3 chr1-9833059-9833758	Vcpip1 chr1-10054320-10054528	Cspp1 chr1-9747325-9748783
Rdh10 chr1-16664721-16666085	Sgk3 chr1-9882555-9883716	Mcmdc2 chr1-9787974-9788226	Sgk3 chr1-9772768-9773633
Rdh10 chr1-16746875-16747685	Sgk3 chr1-10006969-10007564	Sgk3 chr1-10280123-10280525	Sgk3 chr1-9775723-9776072
Ube2w chr1-16114945-16115555	Arfgef1 chr1-9876459-9877244	Snhg6 chr1-9805486-9806229	Sgk3 chr1-9858763-9859654
Ube2w chr1-16687343-16689106	Cspp1 chr1-10039057-10040311	Snhg6 chr1-10037283-10038570	Sgk3 chr1-9876459-9877244
Tram2 chr1-20824779-20825764	Cops5 chr1-10039057-10040311	Snhg6 chr1-10880306-10880585	Sgk3 chr1-9878082-9878336
Tram2 chr1-20933139-20933844	Slco5a1 chr1-12729303-12729545	Cspp1 chr1-10325161-10326067	Sgk3 chr1-9893147-9893610
Tram2 chr1-21161484-21162075	Slco5a1 chr1-12875303-12876429	Cops5 chr1-10128914-10129219	Cops5 chr1-9805486-9806229
Kcnq5 chr1-21960061-21962384	Tram1 chr1-12983200-12983949	Slco5a1 chr1-12729303-12729545	Arfgef1 chr1-9822773-9824045
Kcnq5 chr1-21962978-21963792	Slco5a1 chr1-12990190-12992865	Slco5a1 chr1-12871860-12872123	Cops5 chr1-9882555-9883716
Ogfrl1 chr1-23369655-23370048	Ncoa2 chr1-12990190-12992865	Slco5a1 chr1-12875303-12876429	Mcmdc2 chr1-9893147-9893610
Ogfrl1 chr1-23380499-23381027	Slco5a1 chr1-13006992-13007556	Slco5a1 chr1-12961150-12961396	Snhg6 chr1-10037283-10038570
Smap1 chr1-23915389-23916386	Slco5a1 chr1-13231367-13231769	Slco5a1 chr1-12983200-12983949	Cspp1 chr1-10039057-10040311
Smap1 chr1-24677630-24679626	Slco5a1 chr1-13328352-13328840	Slco5a1 chr1-12990190-12992865	Cspp1 chr1-10089186-10089879
Smap1 chr1-24719205-24719890	Slco5a1 chr1-13382354-13384030	Slco5a1 chr1-13006992-13007556	Cspp1 chr1-10325161-10326067
Fam135a chr1-24099506-24100718	Slco5a1 chr1-13454264-13455116	Slco5a1 chr1-13029369-13029645	Slco5a1 chr1-12852940-12853219
Lmbrd1 chr1-24719205-24719890	Slco5a1 chr1-13789196-13789599	Slco5a1 chr1-13382354-13384030	Tram1 chr1-12863988-12864611
Phf3 chr1-30810023-30810477	Ncoa2 chr1-13006992-13007556	Slco5a1 chr1-13873993-13874212	Slco5a1 chr1-12871860-12872123
Prim2 chr1-33829787-33830077	Tram1 chr1-13231367-13231769	Slco5a1 chr1-13980088-13980661	Slco5a1 chr1-12875303-12876429
Ccdc115 chr1-33672519-33672803	Ncoa2 chr1-13355529-13355952	Prdm14 chr1-13051836-13052619	Slco5a1 chr1-12990190-12992865
Rab23 chr1-34005147-34006630	Lactb2 chr1-13372072-13374790	Prdm14 chr1-13126128-13126813	Slco5a1 chr1-13006992-13007556
Arhgef4 chr1-33719346-33720542	Ncoa2 chr1-13752363-13752952	Prdm14 chr1-13127508-13128623	Slco5a1 chr1-13328352-13328840
Zfp451 chr1-34478571-34479453	Tram1 chr1-13980088-13980661	Prdm14 chr1-13608344-13609061	Slco5a1 chr1-13382354-13384030
Zfp451 chr1-34490268-34490528	Lactb2 chr1-13789196-13789599	Prdm14 chr1-13639213-13639955	Slco5a1 chr1-13647655-13648287
Dst chr1-33882831-33884035	Eya1 chr1-14740048-14740330	Tram1 chr1-13294588-13295313	Slco5a1 chr1-13873993-13874212
Ptpn18 chr1-33906948-33908443	Stau2 chr1-16656179-16657645	Ncoa2 chr1-13312477-13312823	Slco5a1 chr1-13980088-13980661
Dst chr1-34028335-34029370	Stau2 chr1-16735001-16735259	Tram1 chr1-13342375-13342995	Ncoa2 chr1-13006992-13007556
Ccdc115 chr1-34471881-34473654	Tmem70 chr1-16656179-16657645	Ncoa2 chr1-13425796-13427597	Tram1 chr1-13293118-13293801
Ccdc115 chr1-34484337-34484784	Tmem70 chr1-16687343-16689106	Ncoa2 chr1-13752363-13752952	Tram1 chr1-13294588-13295313
Ccdc115 chr1-34834930-34835581	Ly96 chr1-16687343-16689106	Tram1 chr1-13588767-13590408	Ncoa2 chr1-13328352-13328840
Imp4 chr1-34510071-34511406	Tram2 chr1-20612608-20612977	Eya1 chr1-13647655-13648287	Eya1 chr1-13599929-13600934
Arhgef4 chr1-34738164-34738861	Tram2 chr1-20801696-20802003	Lactb2 chr1-14105617-14105821	Lactb2 chr1-13980088-13980661
Cox5b chr1-35813306-35814125	Mcm3 chr1-21035760-21036199	Eya1 chr1-13994062-13994445	Eya1 chr1-13784382-13784715
Kansl3 chr1-35860505-35861117	Paqr8 chr1-20938846-20939375	Eya1 chr1-14135310-14135569	Eya1 chr1-14309495-14310386
Neurl3 chr1-35889735-35891066	Paqr8 chr1-21324480-21325066	Eya1 chr1-14309495-14310386	Eya1 chr1-14595677-14596554
Zap70 chr1-36024450-36025865	Paqr8 chr1-21419244-21419646	Eya1 chr1-14995273-14995641	Eya1 chr1-14995273-14995641
Cnnm3 chr1-36064652-36065231	Tram2 chr1-20889871-20891577	Ube2w chr1-15791463-15792274	Rdh10 chr1-15804860-15806576
Hs6st1 chr1-36911248-36911927	Tram2 chr1-20933139-20933844	Terf1 chr1-16114945-16115555	Ube2w chr1-15804860-15806576
Tmem131 chr1-36067797-36069190	Tram2 chr1-21288157-21288530	Ube2w chr1-15850262-15851055	Stau2 chr1-15850262-15851055
Ankrd23 chr1-36069412-36069735	Kcnq5 chr1-21271093-21272402	Rdh10 chr1-16227225-16228544	Rdh10 chr1-16103736-16106366
Cox5b chr1-36073153-36073490	Khdc1a chr1-21354329-21354759	Rdh10 chr1-16304893-16305167	Ly96 chr1-16103736-16106366
Tmem131 chr1-36134333-36134872	Khdc1a chr1-21419244-21419646	Rdh10 chr1-16433263-16433724	Rdh10 chr1-16602535-16602830
Actr1b chr1-36243423-36244750	Khdc1a chr1-21960061-21962384	Rdh10 chr1-16602535-16602830	Rdh10 chr1-16656179-16657645
Uggt1 chr1-36260370-36260795	Kcnq5 chr1-21960061-21962384	Tmem70 chr1-16468765-16469016	Rdh10 chr1-16687343-16689106
Uggt1 chr1-36307258-36310143	Kcnq5 chr1-21962978-21963792	Ly96 chr1-16468765-16469016	Rdh10 chr1-16781197-16781552
Uggt1 chr1-36321652-36322029	Ogfrl1 chr1-23382455-23383895	Stau2 chr1-16518505-16520133	Tmem70 chr1-16468765-16469016
Uggt1 chr1-36511174-36512905	B3gat2 chr1-24092375-24092787	Stau2 chr1-16553994-16554208	Ly96 chr1-16468765-16469016
Uggt1 chr1-36731764-36732415	B3gat2 chr1-24248175-24248640	Stau2 chr1-16656179-16657645	Stau2 chr1-16553994-16554208
Uggt1 chr1-36807831-36808187	Lmbrd1 chr1-23762164-23763267	Stau2 chr1-17096843-17098183	Ube2w chr1-16798328-16798623
Actr1b chr1-36252453-36253189	Smap1 chr1-23921430-23922608	Ube2w chr1-17096843-17098183	Tmem70 chr1-16656179-16657645
Cnnm3 chr1-36260370-36260795	Ptp4a1 chr1-30948449-30950640	Ly96 chr1-16696279-16696918	Ly96 chr1-16656179-16657645
Actr1b chr1-36261800-36262510	Prim2 chr1-33787627-33787868	Mcm3 chr1-20740272-20740955	Ly96 chr1-16694126-16694398
Tmem131 chr1-36263798-36264645	Prim2 chr1-33941075-33941561	Mcm3 chr1-20754380-20754766	Efhc1 chr1-20259852-20260235
Neurl3 chr1-36266353-36266622	Prim2 chr1-34005147-34006630	Khdc1a chr1-20754380-20754766	Tram2 chr1-20259852-20260235
Cnnm3 chr1-36266353-36266622	Prim2 chr1-34201493-34201801	Il17f chr1-21332800-21334316	Tmem14a chr1-20700025-20700300
Actr1b chr1-36272365-36274055	Prim2 chr1-34409592-34410220	Efhc1 chr1-20801696-20802003	Il17a chr1-20740272-20740955
Ankrd39 chr1-36274261-36274736	Prim2 chr1-34478571-34479453	Mcm3 chr1-21165891-21166733	Il17a chr1-20754380-20754766
Actr1b chr1-36274261-36274736	Rab23 chr1-34201493-34201801	Mcm3 chr1-21324480-21325066	Il17a chr1-21217874-21219450
Neurl3 chr1-36772348-36772721	Bag2 chr1-33876262-33876690	Mcm3 chr1-21332800-21334316	Il17f chr1-20740272-20740955
Neurl3 chr1-36806558-36807475	Bag2 chr1-34510071-34511406	Mcm3 chr1-21381869-21382290	Il17f chr1-20754380-20754766
Neurl3 chr1-36807831-36808187	Ccdc115 chr1-33787627-33787868	Mcm3 chr1-21425637-21426015	Il17f chr1-21094705-21095215
Neurl3 chr1-36903435-36904877	Zfp451 chr1-33788167-33788388	Paqr8 chr1-20994958-20996000	Il17f chr1-21217874-21219450
Neurl3 chr1-36909910-36910703	Ccdc115 chr1-33788167-33788388	Efhc1 chr1-21094705-21095215	Mcm3 chr1-21035760-21036199
Neurl3 chr1-36911248-36911927	Zfp451 chr1-33798474-33798747	Tmem14a chr1-21035760-21036199	Mcm3 chr1-21381869-21382290
Cnnm4 chr1-36279017-36279471	Zfp451 chr1-34462564-34463191	Khdc1a chr1-21035760-21036199	Mcm3 chr1-21425637-21426015
Ankrd23 chr1-36279017-36279471	Zfp451 chr1-34573284-34573531	Tram2 chr1-21354329-21354759	Paqr8 chr1-20942918-20943294
Cox5b chr1-36279017-36279471	Plekhb2 chr1-33892463-33893270	Tram2 chr1-21381869-21382290	Paqr8 chr1-20994958-20996000
Tmem131 chr1-36281673-36282519	Dst chr1-34478571-34479453	Tram2 chr1-21835568-21835815	Paqr8 chr1-21086270-21086661
Arid5a chr1-36293248-36293867	Plekhb2 chr1-33929051-33929518	Tmem14a chr1-21089440-21089846	Efhc1 chr1-21344005-21344677
Cnnm3 chr1-36293248-36293867	Arhgef4 chr1-34201493-34201801	Tmem14a chr1-21303743-21304996	Efhc1 chr1-21829598-21830587
Zap70 chr1-36293248-36293867	Fam168b chr1-34438913-34440385	Khdc1a chr1-21354329-21354759	Tram2 chr1-20994958-20996000
Ankrd23 chr1-36294074-36294875	Ccdc115 chr1-34462564-34463191	Khdc1a chr1-21381869-21382290	Kcnq5 chr1-21035760-21036199
Ankrd23 chr1-36296275-36297196	Ccdc115 chr1-34831015-34831762	Khdc1a chr1-21835568-21835815	Tram2 chr1-21040687-21041255
Zap70 chr1-36296275-36297196	Imp4 chr1-34478571-34479453	Khdc1a chr1-21962978-21963792	Tram2 chr1-21227634-21227942
Arid5a chr1-36444265-36445739	Imp4 chr1-34858629-34858976	Kcnq5 chr1-21354329-21354759	Tram2 chr1-21633964-21634374
Tmem131 chr1-36321652-36322029	Fam168b chr1-34459116-34460347	Kcnq5 chr1-21960061-21962384	Tram2 chr1-21829598-21830587
Cox5b chr1-36342547-36342858	Arhgef4 chr1-34485209-34486207	Kcnq5 chr1-21962978-21963792	Tram2 chr1-21960061-21962384
Ankrd23 chr1-36367628-36369543	Fam168b chr1-34573284-34573531	Kcnq5 chr1-21967157-21967395	Tmem14a chr1-21217874-21219450
Kansl3 chr1-36569961-36570327	Arhgef4 chr1-34601280-34602699	Gm29107 chr1-23916905-23917190	Kcnq5 chr1-21381869-21382290
Kansl3 chr1-36947174-36948170	Arhgef4 chr1-34801323-34802872	Ogfrl1 chr1-23369655-23370048	Kcnq5 chr1-21633964-21634374
Zap70 chr1-36444265-36445739	Arid5a chr1-35580183-35580933	Ogfrl1 chr1-23380116-23380337	Kcnq5 chr1-21960061-21962384
Unc50 chr1-36444265-36445739	Ankrd39 chr1-35652884-35653841	Ogfrl1 chr1-23380499-23381027	Kcnq5 chr1-21962978-21963792
Lman2l chr1-36500950-36501641	Arid5a chr1-35654187-35654388	Ogfrl1 chr1-24099506-24100718	Ogfrl1 chr1-23255713-23257270
Lman2l chr1-36591195-36591789	Hs6st1 chr1-35708250-35708745	Ogfrl1 chr1-24102614-24103061	Ogfrl1 chr1-23367967-23368445
Lman2l chr1-37327154-37327754	Lman2l chr1-35726312-35726943	Ogfrl1 chr1-24248175-24248640	Ogfrl1 chr1-23369655-23370048
Cnnm4 chr1-36494804-36495642	Cox5b chr1-35810474-35810902	B3gat2 chr1-23826948-23827624	Ogfrl1 chr1-23380499-23381027
Cnnm4 chr1-36500950-36501641	Ankrd23 chr1-35839204-35839948	Smap1 chr1-23762164-23763267	Ogfrl1 chr1-23382455-23383895
Cnnm4 chr1-36579814-36580924	Cnnm3 chr1-35846407-35846859	Lmbrd1 chr1-23762164-23763267	Ogfrl1 chr1-23536471-23536746
Cnnm4 chr1-36634644-36635317	Uggt1 chr1-35852048-35852286	Lmbrd1 chr1-23792772-23793381	Ogfrl1 chr1-23983052-23983429
Cnnm4 chr1-36947174-36948170	Lman2l chr1-35852048-35852286	Lmbrd1 chr1-23923698-23924584	Ogfrl1 chr1-24099506-24100718
Cnnm3 chr1-36824376-36824947	Actr1b chr1-35889735-35891066	Lmbrd1 chr1-23983052-23983429	Ogfrl1 chr1-24102614-24103061
Cnnm3 chr1-37030428-37031172	Uggt1 chr1-35934947-35935408	Col19a1 chr1-24092375-24092787	Ogfrl1 chr1-24248175-24248640
Ankrd23 chr1-36722399-36723724	Neurl3 chr1-35934947-35935408	Col19a1 chr1-24099506-24100718	Fam135a chr1-23536471-23536746
Ankrd23 chr1-37477695-37479401	Arid5a chr1-35934947-35935408	Col19a1 chr1-24102614-24103061	Smap1 chr1-23762164-23763267
Ankrd39 chr1-36824376-36824947	Uggt1 chr1-35971338-35972355	Phf3 chr1-30874542-30875076	Lmbrd1 chr1-23762164-23763267
Ankrd39 chr1-37448053-37448731	Zap70 chr1-35971338-35972355	Prim2 chr1-33565598-33566303	Smap1 chr1-24677630-24679626
Ankrd39 chr1-37505099-37505570	Tmem131 chr1-35971338-35972355	Ccdc115 chr1-33594047-33594363	Fam135a chr1-24099506-24100718
Sema4c chr1-36604248-36605075	Kansl3 chr1-36024450-36025865	Prim2 chr1-34478571-34479453	Fam135a chr1-24137058-24137421
Sema4c chr1-36784517-36785662	Cnnm4 chr1-36024450-36025865	Bag2 chr1-34188271-34188619	Lmbrd1 chr1-24677630-24679626
Sema4c chr1-36806558-36807475	Hs6st1 chr1-36243423-36244750	Zfp451 chr1-34516677-34516914	Ptp4a1 chr1-30851877-30852351
Sema4c chr1-36903435-36904877	Hs6st1 chr1-36296275-36297196	Ptpn18 chr1-33875736-33876016	Ptp4a1 chr1-30940667-30941044
Sema4c chr1-36911248-36911927	Hs6st1 chr1-36861603-36862040	Ptpn18 chr1-33882831-33884035	Prim2 chr1-33565598-33566303
Sema4c chr1-37327154-37327754	Hs6st1 chr1-36892366-36892883	Bend6 chr1-34028335-34029370	Prim2 chr1-33597094-33597326
Inpp4a chr1-36579814-36580924	Hs6st1 chr1-36911248-36911927	Dst chr1-33966193-33966677	Prim2 chr1-33663655-33663993
Inpp4a chr1-36603055-36604029	Uggt1 chr1-36073153-36073490	Dst chr1-34010802-34012213	Prim2 chr1-34478571-34479453
Mgat4a chr1-36603055-36604029	Cox5b chr1-36073153-36073490	Dst chr1-34218190-34218711	Zfp451 chr1-33684306-33684832
Cox5b chr1-37317085-37318831	Tmem131 chr1-36088426-36088720	Dst chr1-34409592-34410220	Rab23 chr1-33829787-33830077
Actr1b chr1-36708747-36710376	Ankrd23 chr1-36089912-36090276	Dst chr1-34891440-34891906	Rab23 chr1-33876262-33876690
Actr1b chr1-36719864-36720500	Cox5b chr1-36089912-36090276	Arhgef4 chr1-33942556-33943124	Rab23 chr1-34164508-34165151
Actr1b chr1-36824376-36824947	Actr1b chr1-36089912-36090276	Fam168b chr1-34060651-34061479	Rab23 chr1-34236166-34236889
Unc50 chr1-36731764-36732415	Uggt1 chr1-36134333-36134872	Gm28417 chr1-34187297-34188067	Rab23 chr1-34490268-34490528
Zap70 chr1-36744086-36744956	Neurl3 chr1-36134333-36134872	Ccdc115 chr1-34432864-34435236	Rab23 chr1-34536395-34537434
Zap70 chr1-36760093-36762162	Cnnm3 chr1-36134333-36134872	Imp4 chr1-34852286-34852809	Bag2 chr1-33829787-33830077
Zap70 chr1-36772348-36772721	Tmem131 chr1-36134333-36134872	Ptpn18 chr1-34471881-34473654	Bag2 chr1-34478571-34479453
Zap70 chr1-36909910-36910703	Tmem131 chr1-36145113-36145352	Ptpn18 chr1-34891440-34891906	Zfp451 chr1-33798474-33798747
Zap70 chr1-37677999-37678785	Cox5b chr1-36235075-36235531	Gm28417 chr1-34490268-34490528	Arhgef4 chr1-33807348-33807895
Mgat4a chr1-36766468-36767595	Uggt1 chr1-36260370-36260795	Gm28417 chr1-34516677-34516914	Ptpn18 chr1-33813127-33814899
Coa5 chr1-36784517-36785662	Uggt1 chr1-36294074-36294875	Gm28417 chr1-34553034-34553984	Zfp451 chr1-33903645-33903961
Inpp4a chr1-36830957-36831594	Uggt1 chr1-36569961-36570327	Plekhb2 chr1-34478571-34479453	Zfp451 chr1-33916413-33916891
Tmem131 chr1-36874478-36875447	Uggt1 chr1-36784517-36785662	Plekhb2 chr1-34516677-34516914	Ccdc115 chr1-33829787-33830077
Tsga10 chr1-36911248-36911927	Uggt1 chr1-36930918-36931286	Fam168b chr1-35580183-35580933	Ptpn18 chr1-33875736-33876016
Tmem131 chr1-36930918-36931286	Neurl3 chr1-36252453-36253189	Fam168b chr1-35813306-35814125	Fam168b chr1-33876262-33876690
Inpp4a chr1-36947174-36948170	Tmem131 chr1-36252453-36253189	Plekhb2 chr1-35810474-35810902	Arhgef4 chr1-33898443-33899171
Unc50 chr1-36947174-36948170	Ankrd39 chr1-36260370-36260795	Plekhb2 chr1-35813306-35814125	Plekhb2 chr1-33903645-33903961
Inpp4a chr1-36987047-36987624	Neurl3 chr1-36272365-36274055	Lman2l chr1-35656604-35656883	Dst chr1-33916413-33916891
Unc50 chr1-36987047-36987624	Ankrd39 chr1-36274261-36274736	Arid5a chr1-35765696-35765980	Dst chr1-34005147-34006630
Unc50 chr1-37028530-37030076	Neurl3 chr1-36281673-36282519	Cox5b chr1-35765696-35765980	Dst chr1-34010802-34012213
Inpp4a chr1-37544108-37544704	Neurl3 chr1-36722399-36723724	Cox5b chr1-35810474-35810902	Dst chr1-34236166-34236889
Unc50 chr1-37429326-37430752	Neurl3 chr1-36911248-36911927	Lman2l chr1-35822261-35822762	Gm28417 chr1-33918165-33918644
Coa5 chr1-37864226-37865661	Ankrd23 chr1-36279017-36279471	Cnnm4 chr1-35839204-35839948	Gm28417 chr1-34060651-34061479
Coa5 chr1-38384689-38384962	Arid5a chr1-36281673-36282519	Cnnm3 chr1-35839204-35839948	Fam168b chr1-34060651-34061479
Unc50 chr1-37727976-37728350	Arid5a chr1-36293248-36293867	Cox5b chr1-35839204-35839948	Arhgef4 chr1-34236166-34236889
Unc50 chr1-37852445-37852877	Kansl3 chr1-36293248-36293867	Lman2l chr1-35846407-35846859	Arhgef4 chr1-34409592-34410220
Unc50 chr1-38384689-38384962	Cnnm4 chr1-36293248-36293867	Sema4c chr1-35846407-35846859	Ccdc115 chr1-34490268-34490528
Mgat4a chr1-37471264-37471728	Zap70 chr1-36293248-36293867	Ankrd39 chr1-35889735-35891066	Ptpn18 chr1-34462564-34463191
Tsga10 chr1-37473076-37473592	Cnnm4 chr1-36296275-36297196	Ankrd39 chr1-35936042-35936716	Ptpn18 chr1-34891440-34891906
Mrpl30 chr1-37491587-37492272	Arid5a chr1-36303106-36303891	Lman2l chr1-36064652-36065231	Gm28417 chr1-34490268-34490528
Tsga10 chr1-37585297-37586500	Arid5a chr1-36708747-36710376	Hs6st1 chr1-36073153-36073490	Gm28417 chr1-34553034-34553984
Tsga10 chr1-37884316-37884774	Arid5a chr1-36911248-36911927	Hs6st1 chr1-36122645-36122982	Gm28417 chr1-34642350-34642790
Tsga10 chr1-38664307-38665973	Inpp4a chr1-36307258-36310143	Hs6st1 chr1-36719864-36720500	Gm28417 chr1-34866845-34867782
Rev1 chr1-38384689-38384962	Cnnm4 chr1-36321652-36322029	Hs6st1 chr1-36796891-36798334	Plekhb2 chr1-34564250-34565001
Rev1 chr1-38723357-38724165	Zap70 chr1-36321652-36322029	Hs6st1 chr1-36821988-36822231	Fam168b chr1-34825828-34826230
Rev1 chr1-39047306-39047959	Kansl3 chr1-36342547-36342858	Hs6st1 chr1-36988270-36988778	Fam168b chr1-35813306-35814125
Pdcl3 chr1-38384689-38384962	Kansl3 chr1-36569961-36570327	Hs6st1 chr1-37022555-37023346	Plekhb2 chr1-35813306-35814125
Rpl31 chr1-38427446-38427835	Kansl3 chr1-36766468-36767595	Cnnm3 chr1-36069412-36069735	Arid5a chr1-35385258-35385681
Rpl31 chr1-38557283-38558272	Kansl3 chr1-37356939-37357503	Arid5a chr1-36073153-36073490	Ankrd23 chr1-35652884-35653841
Tbc1d8 chr1-38580342-38580888	Lman2l chr1-37012954-37013542	Sema4c chr1-36088426-36088720	Ankrd23 chr1-35708250-35708745
Rnf149 chr1-38580342-38580888	Lman2l chr1-37218251-37218726	Uggt1 chr1-36089533-36089735	Hs6st1 chr1-35709025-35709562
Aff3 chr1-38626586-38628449	Cnnm4 chr1-36604248-36605075	Cox5b chr1-36089912-36090276	Actr1b chr1-35726312-35726943
Aff3 chr1-38664307-38665973	Cnnm4 chr1-36645932-36646867	Ankrd23 chr1-36096822-36097925	Hs6st1 chr1-35813306-35814125
Cnot11 chr1-38693964-38694683	Cnnm4 chr1-36760093-36762162	Neurl3 chr1-36122645-36122982	Lman2l chr1-35822261-35822762
Pdcl3 chr1-38723357-38724165	Cnnm4 chr1-36892366-36892883	Cox5b chr1-36122645-36122982	Ankrd23 chr1-35852048-35852286
Rpl31 chr1-38885778-38886447	Cnnm3 chr1-36919669-36920871	Cnnm4 chr1-36131205-36131518	Ankrd23 chr1-35869357-35870104
Cnot11 chr1-38885778-38886447	Cnnm3 chr1-36938458-36940450	Ankrd39 chr1-36131205-36131518	Neurl3 chr1-35934947-35935408
Chst10 chr1-39713125-39714395	Cnnm3 chr1-37317085-37318831	Uggt1 chr1-36145113-36145352	Cnnm4 chr1-35934947-35935408
Cnot11 chr1-38902406-38902929	Cnnm3 chr1-37327154-37327754	Zap70 chr1-36145113-36145352	Ankrd23 chr1-35971338-35972355
Pdcl3 chr1-39401845-39402215	Cnnm3 chr1-37448053-37448731	Uggt1 chr1-36148667-36149726	Ankrd23 chr1-35983097-35983665
Cnot11 chr1-38986928-38988459	Tmem131 chr1-36511174-36512905	Actr1b chr1-36159853-36160731	Arid5a chr1-36024450-36025865
Rnf149 chr1-39204842-39205852	Zap70 chr1-36534528-36535069	Uggt1 chr1-36162486-36163071	Cox5b chr1-36052552-36053423
Rpl31 chr1-39560364-39560838	Tmem131 chr1-36534528-36535069	Cnnm4 chr1-36198627-36198914	Hs6st1 chr1-36333558-36333848
Rpl31 chr1-39608378-39608753	Ankrd23 chr1-36744086-36744956	Lman2l chr1-36235075-36235531	Hs6st1 chr1-36342547-36342858
Rpl31 chr1-39650077-39651457	Ankrd23 chr1-36892366-36892883	Uggt1 chr1-36243423-36244750	Hs6st1 chr1-37022555-37023346
Rpl31 chr1-39949050-39949546	Ankrd23 chr1-36930918-36931286	Vwa3b chr1-36243423-36244750	Cnnm3 chr1-36067797-36069190
Tbc1d8 chr1-39430619-39431233	Tmem131 chr1-36546389-36547726	Uggt1 chr1-36307258-36310143	Cnnm3 chr1-36069412-36069735
Map4k4 chr1-39430619-39431233	Ankrd39 chr1-36768820-36769231	Uggt1 chr1-36664436-36664695	Cox5b chr1-36089912-36090276
Il1r1 chr1-39430619-39431233	Actr1b chr1-36556469-36559024	Uggt1 chr1-36690766-36692305	Zap70 chr1-36145113-36145352
Tbc1d8 chr1-39493062-39493889	Sema4c chr1-36737012-36737752	Uggt1 chr1-36731764-36732415	Lman2l chr1-36198627-36198914
Tbc1d8 chr1-39502809-39503839	Unc50 chr1-36569961-36570327	Uggt1 chr1-37002274-37002907	Cnnm4 chr1-36198627-36198914
Tbc1d8 chr1-39781838-39782245	Inpp4a chr1-36603055-36604029	Lman2l chr1-36252453-36253189	Actr1b chr1-36235075-36235531
Tbc1d8 chr1-39847081-39847504	Inpp4a chr1-36634644-36635317	Neurl3 chr1-36260370-36260795	Lman2l chr1-36252453-36253189
Tbc1d8 chr1-39851100-39851479	Zap70 chr1-36645932-36646867	Sema4c chr1-36263798-36264645	Cnnm3 chr1-36252453-36253189
Tbc1d8 chr1-40240393-40240960	Cox5b chr1-37317085-37318831	Actr1b chr1-36263798-36264645	Neurl3 chr1-36261800-36262510
Tbc1d8 chr1-40294825-40295228	Cox5b chr1-37327154-37327754	Zap70 chr1-36263798-36264645	Arid5a chr1-36263798-36264645
Cnot11 chr1-39530101-39530684	Actr1b chr1-36768820-36769231	Neurl3 chr1-36271539-36271885	Vwa3b chr1-36271539-36271885
Cnot11 chr1-39841833-39843806	Actr1b chr1-37250257-37250953	Arid5a chr1-36272365-36274055	Neurl3 chr1-36272365-36274055
Cnot11 chr1-40045498-40046234	Actr1b chr1-37457269-37458007	Neurl3 chr1-36274261-36274736	Ankrd23 chr1-36272365-36274055
Cnot11 chr1-40330363-40330752	Mgat4a chr1-36719864-36720500	Neurl3 chr1-36615903-36616221	Neurl3 chr1-36279017-36279471
Rnf149 chr1-39558703-39559352	Zap70 chr1-37022555-37023346	Neurl3 chr1-36645932-36646867	Neurl3 chr1-36806558-36807475
Map4k4 chr1-39571619-39571941	Zap70 chr1-37299162-37301033	Neurl3 chr1-36806558-36807475	Neurl3 chr1-36807831-36808187
Rnf149 chr1-40262431-40263447	Coa5 chr1-36766468-36767595	Neurl3 chr1-36807831-36808187	Neurl3 chr1-36824376-36824947
Rnf149 chr1-40476797-40477101	2010300C02Rik chr1-36883115-36883406	Neurl3 chr1-36921627-36922277	Neurl3 chr1-37028530-37030076
Il18rap chr1-39608378-39608753	Coa5 chr1-36892366-36892883	Arid5a chr1-36293248-36293867	Ankrd23 chr1-36275726-36275964
Il1r2 chr1-39713125-39714395	Inpp4a chr1-36915256-36915462	Ankrd39 chr1-36293248-36293867	Cnnm4 chr1-36277274-36277487
Map4k4 chr1-39781838-39782245	Tsga10 chr1-36915256-36915462	Actr1b chr1-36293248-36293867	Sema4c chr1-36279017-36279471
Map4k4 chr1-39847081-39847504	Tmem131 chr1-37002274-37002907	Cnnm4 chr1-36303106-36303891	Zap70 chr1-36281673-36282519
Map4k4 chr1-39851100-39851479	Tmem131 chr1-37030428-37031172	Arid5a chr1-36731764-36732415	Cnnm3 chr1-36288664-36289021
Map4k4 chr1-39896496-39897499	Tmem131 chr1-37457269-37458007	Arid5a chr1-36947174-36948170	Ankrd39 chr1-36293248-36293867
Map4k4 chr1-39904701-39904978	Tmem131 chr1-37495769-37497033	Arid5a chr1-37090563-37090904	Actr1b chr1-36293248-36293867
Map4k4 chr1-39911362-39911791	Tmem131 chr1-37698053-37698529	Ankrd39 chr1-36307258-36310143	Arid5a chr1-36294074-36294875
Map4k4 chr1-39936249-39936896	Unc50 chr1-36947174-36948170	Tmem131 chr1-36324108-36324416	Tmem131 chr1-36296275-36297196
Map4k4 chr1-40504356-40504888	Inpp4a chr1-36960108-36961161	Vwa3b chr1-36342547-36342858	Kansl3 chr1-36726563-36726783
Il1r2 chr1-40055839-40056363	Unc50 chr1-36960108-36961161	Kansl3 chr1-36367628-36369543	Kansl3 chr1-36806558-36807475
Il1r2 chr1-40084429-40084805	Inpp4a chr1-36995777-36996038	Kansl3 chr1-36737012-36737752	Kansl3 chr1-37011731-37011964
Il1r2 chr1-40330363-40330752	Coa5 chr1-37000062-37000729	Kansl3 chr1-36784517-36785662	Actr1b chr1-36434955-36435485
Il1r2 chr1-40579061-40580160	Unc50 chr1-37011731-37011964	Kansl3 chr1-37012954-37013542	Cnnm4 chr1-36444265-36445739
Il1r1 chr1-40084429-40084805	Mrpl30 chr1-37011731-37011964	Kansl3 chr1-37090563-37090904	Lman2l chr1-36731764-36732415
Il1r1 chr1-40224726-40225120	2010300C02Rik chr1-37063920-37064173	Lman2l chr1-36434955-36435485	Cnnm4 chr1-36454484-36454773
Il1r1 chr1-40262431-40263447	Tsga10 chr1-37063920-37064173	Unc50 chr1-36444265-36445739	Cnnm4 chr1-36807831-36808187
Il1r1 chr1-40266424-40266821	Inpp4a chr1-37122270-37122541	Lman2l chr1-36664436-36664695	Cnnm4 chr1-36874478-36875447
Il1r1 chr1-40270875-40271527	Unc50 chr1-37218251-37218726	Lman2l chr1-36731764-36732415	Cnnm4 chr1-36883115-36883406
Il1r1 chr1-40680310-40682115	Txndc9 chr1-37218251-37218726	Cnnm4 chr1-36454484-36454773	Cnnm4 chr1-37254586-37255259
Il1r1 chr1-40687626-40688881	Unc50 chr1-37250257-37250953	Sema4c chr1-36454484-36454773	Cnnm3 chr1-36719374-36719685
Il1r1 chr1-40796863-40797696	Tsga10 chr1-37250257-37250953	Actr1b chr1-36456965-36457217	Cnnm3 chr1-36962027-36962962
Il18r1 chr1-40475369-40476194	Mgat4a chr1-37272176-37272858	Cnnm4 chr1-36470817-36472431	Cnnm3 chr1-37254586-37255259
Il18r1 chr1-40514045-40515824	Inpp4a chr1-37307628-37308915	Cnnm4 chr1-36500950-36501641	Cnnm3 chr1-37299162-37301033
Il18r1 chr1-40680310-40682115	Inpp4a chr1-37310974-37311249	Cnnm4 chr1-36796891-36798334	Cnnm3 chr1-37473076-37473592
Il18rap chr1-40504356-40504888	Inpp4a chr1-37544108-37544704	Cnnm4 chr1-37063920-37064173	Ankrd23 chr1-36590556-36590755
Il18rap chr1-40680310-40682115	2010300C02Rik chr1-37307628-37308915	Cnnm4 chr1-37299162-37301033	Ankrd23 chr1-36726563-36726783
Mrps9 chr1-42914860-42915387	Tsga10 chr1-37307628-37308915	Cnnm4 chr1-37337396-37337601	Ankrd23 chr1-36903435-36904877
Mrps9 chr1-43375895-43376112	Tsga10 chr1-37317085-37318831	Unc50 chr1-36494804-36495642	Ankrd23 chr1-37351087-37351535
Mrps9 chr1-43499997-43501508	Tsga10 chr1-37327154-37327754	Cnnm3 chr1-36534528-36535069	Ankrd23 chr1-37419087-37420182
Tgfbrap1 chr1-43360274-43360873	Eif5b chr1-37419087-37420182	Cnnm3 chr1-36719374-36719685	Ankrd23 chr1-37429326-37430752
Tgfbrap1 chr1-43467617-43468254	Rev1 chr1-37419087-37420182	Cnnm3 chr1-37030428-37031172	Zap70 chr1-36545545-36546127
Tpp2 chr1-43110206-43111063	Coa5 chr1-37585297-37586500	Cnnm3 chr1-37466197-37466813	Ankrd39 chr1-36555885-36556254
Nck2 chr1-43223890-43226070	Coa5 chr1-38049427-38050085	Cnnm3 chr1-37468999-37469314	Ankrd39 chr1-36615903-36616221
Nck2 chr1-43757545-43758076	Coa5 chr1-38100396-38100697	Ankrd23 chr1-36909910-36910703	Ankrd39 chr1-36731764-36732415
Tex30 chr1-43456557-43457597	Unc50 chr1-37457269-37458007	Ankrd23 chr1-37468999-37469314	Ankrd39 chr1-37468999-37469314
Ercc5 chr1-43467617-43468254	Unc50 chr1-37852445-37852877	Vwa3b chr1-36545545-36546127	Ankrd39 chr1-37471264-37471728
Gm8251 chr1-43499997-43501508	Unc50 chr1-38012106-38012446	Ankrd39 chr1-36555885-36556254	Tmem131 chr1-36555885-36556254
Tpp2 chr1-43519737-43520585	Rev1 chr1-37457269-37458007	Ankrd39 chr1-36571531-36572035	Sema4c chr1-36569961-36570327
Tex30 chr1-43519737-43520585	2010300C02Rik chr1-37466197-37466813	Ankrd39 chr1-36645932-36646867	Sema4c chr1-36615903-36616221
Tpp2 chr1-43542276-43542987	Eif5b chr1-37471264-37471728	Ankrd39 chr1-36768820-36769231	Sema4c chr1-37491587-37492272
Uxs1 chr1-44147140-44149027	Mgat4a chr1-37473076-37473592	Ankrd39 chr1-36821988-36822231	Inpp4a chr1-36579814-36580924
Gm8251 chr1-43879690-43881120	Eif5b chr1-37477695-37479401	Ankrd39 chr1-37401359-37402041	Zap70 chr1-36611350-36611870
Tex30 chr1-43933033-43934672	2010300C02Rik chr1-37481230-37481730	Ankrd39 chr1-37524717-37525176	Unc50 chr1-36611350-36611870
Ercc5 chr1-44041440-44043169	Mitd1 chr1-37488497-37489012	Sema4c chr1-36555885-36556254	Cox5b chr1-37012954-37013542
Wdr75 chr1-45796066-45796384	Mrpl30 chr1-37491587-37492272	Tmem131 chr1-36555885-36556254	Cox5b chr1-37310974-37311249
Slc39a10 chr1-46852346-46854544	2010300C02Rik chr1-37539815-37541478	Sema4c chr1-36760093-36762162	Cox5b chr1-37544108-37544704
Slc39a10 chr1-46893947-46895253	Rev1 chr1-37539815-37541478	Sema4c chr1-37063920-37064173	Cox5b chr1-37559808-37560276
Stat4 chr1-51466494-51466915	Mgat4a chr1-38407007-38407605	Sema4c chr1-37307628-37308915	Actr1b chr1-37524717-37525176
Nabp1 chr1-51489590-51489871	2010300C02Rik chr1-37634389-37635015	Sema4c chr1-37327154-37327754	Zap70 chr1-36768820-36769231
Nabp1 chr1-51914972-51916225	Tsga10 chr1-37638940-37639544	Sema4c chr1-37386866-37387284	Zap70 chr1-36777354-36777641
Nabp1 chr1-52012111-52012550	Tsga10 chr1-37696143-37697318	Sema4c chr1-37401359-37402041	Zap70 chr1-37473076-37473592
Nabp1 chr1-52231889-52233885	Aff3 chr1-37696143-37697318	Sema4c chr1-37523747-37524068	Zap70 chr1-37491587-37492272
Nab1 chr1-51572214-51572990	Mitd1 chr1-37698053-37698529	Vwa3b chr1-36579814-36580924	Zap70 chr1-37698053-37698529
Stat4 chr1-51584330-51585640	2010300C02Rik chr1-37727976-37728350	Inpp4a chr1-36579814-36580924	Unc50 chr1-36777354-36777641
Nab1 chr1-51584330-51585640	2010300C02Rik chr1-38100396-38100697	Coa5 chr1-36590556-36590755	Tmem131 chr1-36883115-36883406
Gm17767 chr1-52331298-52331747	2010300C02Rik chr1-38202706-38203089	Cox5b chr1-36591195-36591789	Tmem131 chr1-36908547-36908841
Stat4 chr1-52012111-52012550	2010300C02Rik chr1-38402867-38403067	Inpp4a chr1-36591195-36591789	Vwa3b chr1-36930918-36931286
Stat4 chr1-52034644-52035769	2010300C02Rik chr1-38580342-38580888	Inpp4a chr1-36603055-36604029	Tmem131 chr1-36960108-36961161
Stat4 chr1-52190426-52190626	2010300C02Rik chr1-38632395-38633067	Cox5b chr1-36604248-36605075	Tmem131 chr1-37002274-37002907
Stat4 chr1-52580307-52580754	Tsga10 chr1-37852445-37852877	Unc50 chr1-36611350-36611870	Tmem131 chr1-37544108-37544704
Gls chr1-51998392-51998865	Tsga10 chr1-38128740-38130575	Coa5 chr1-36634644-36635317	Tsga10 chr1-36947174-36948170
Nab1 chr1-52008131-52009259	Tsga10 chr1-38363371-38363854	Cox5b chr1-36806558-36807475	Mrpl30 chr1-36962027-36962962
Mfsd6 chr1-52012111-52012550	Tsga10 chr1-38693964-38694683	Cox5b chr1-36987047-36987624	2010300C02Rik chr1-37012954-37013542
Mfsd6 chr1-52019167-52020647	Tsga10 chr1-38769573-38770403	Cox5b chr1-37307628-37308915	Eif5b chr1-37022555-37023346
Inpp1 chr1-52019167-52020647	Tsga10 chr1-38835590-38836642	Cox5b chr1-37491587-37492272	Txndc9 chr1-37028530-37030076
Mfsd6 chr1-52034644-52035769	Mitd1 chr1-37889196-37890784	Actr1b chr1-36830957-36831594	Mitd1 chr1-37254586-37255259
Stat1 chr1-52039156-52039945	Mrpl30 chr1-37889196-37890784	Actr1b chr1-36861603-36862040	Coa5 chr1-37272176-37272858
Nab1 chr1-52039156-52039945	Mitd1 chr1-38662521-38662910	Actr1b chr1-36883115-36883406	Inpp4a chr1-38049427-38050085
Inpp1 chr1-52039156-52039945	Mitd1 chr1-38769573-38770403	Actr1b chr1-36919669-36920871	Inpp4a chr1-38100396-38100697
Gls chr1-52100275-52101058	Mrpl30 chr1-38049427-38050085	Vwa3b chr1-36726563-36726783	Unc50 chr1-37329194-37329395
Stat1 chr1-52577922-52578946	Mrpl30 chr1-38252578-38253222	Mgat4a chr1-36744086-36744956	Txndc9 chr1-37356939-37357503
Mfsd6 chr1-52120224-52120811	Mrpl30 chr1-38580342-38580888	Zap70 chr1-36760093-36762162	Mgat4a chr1-37419087-37420182
Nab1 chr1-52169984-52170434	Mrpl30 chr1-38788832-38789213	Zap70 chr1-37585297-37586500	Coa5 chr1-37906518-37906762
Mfsd6 chr1-52190426-52190626	Txndc9 chr1-38185180-38185841	Tmem131 chr1-36766468-36767595	Coa5 chr1-37931746-37932167
Nab1 chr1-52196897-52197767	Txndc9 chr1-38528734-38529430	Coa5 chr1-36777354-36777641	Coa5 chr1-38030311-38030568
Gls chr1-52722682-52722898	Eif5b chr1-38548985-38549575	Inpp4a chr1-36830957-36831594	Unc50 chr1-37486305-37486687
Pms1 chr1-52331298-52331747	Eif5b chr1-38767753-38768182	Vwa3b chr1-36908547-36908841	Unc50 chr1-37595569-37596106
Ormdl1 chr1-52331298-52331747	Eif5b chr1-38787284-38787942	Tmem131 chr1-36911248-36911927	Unc50 chr1-37698053-37698529
Asnsd1 chr1-52499535-52501069	Rev1 chr1-38384689-38384962	Vwa3b chr1-36915256-36915462	Unc50 chr1-38202706-38203089
Nab1 chr1-52511576-52512201	Rev1 chr1-38632395-38633067	Vwa3b chr1-36936545-36936786	Unc50 chr1-38343251-38343493
Nab1 chr1-52722682-52722898	Aff3 chr1-38202706-38203089	Tmem131 chr1-37002274-37002907	Eif5b chr1-37481230-37481730
Nab1 chr1-53351710-53353226	Chst10 chr1-38202706-38203089	Tmem131 chr1-37471264-37471728	Mgat4a chr1-37486305-37486687
Osgepl1 chr1-52501724-52502102	Chst10 chr1-38252578-38253222	2010300C02Rik chr1-37012954-37013542	Tsga10 chr1-37503752-37503993
Ormdl1 chr1-52511576-52512201	Aff3 chr1-38495131-38495626	Vwa3b chr1-37218251-37218726	Tsga10 chr1-37505099-37505570
1700019A02Rik chr1-52580307-52580754	Rpl31 chr1-38495131-38495626	Vwa3b chr1-37317085-37318831	Mgat4a chr1-37690730-37691666
Ormdl1 chr1-52607299-52608112	Tbc1d8 chr1-38495131-38495626	Vwa3b chr1-37488497-37489012	Mgat4a chr1-37982179-37982668
Osgepl1 chr1-52607299-52608112	Pdcl3 chr1-38626586-38628449	Vwa3b chr1-37522213-37522437	Mgat4a chr1-38363371-38363854
Mfsd6 chr1-52638993-52639405	Cnot11 chr1-38657349-38658190	Vwa3b chr1-37623820-37624598	Mgat4a chr1-38528734-38529430
Inpp1 chr1-52638993-52639405	Tbc1d8 chr1-38662521-38662910	Vwa3b chr1-37696143-37697318	Rev1 chr1-37544108-37544704
Mfsd6 chr1-52702781-52703610	Aff3 chr1-38861966-38862579	Txndc9 chr1-37028530-37030076	Eif5b chr1-37546624-37547012
1700019A02Rik chr1-52708575-52709155	Aff3 chr1-39047306-39047959	Mgat4a chr1-37090563-37090904	Mitd1 chr1-37677999-37678785
Pms1 chr1-52722682-52722898	Aff3 chr1-39383211-39383584	2010300C02Rik chr1-37090563-37090904	Mrpl30 chr1-37677999-37678785
Mfsd6 chr1-52753320-52754343	Aff3 chr1-39502809-39503839	Coa5 chr1-37218251-37218726	Eif5b chr1-37696143-37697318
Mfsd6 chr1-52798988-52800864	Aff3 chr1-39558703-39559352	Inpp4a chr1-37230610-37230834	Eif5b chr1-37719283-37720524
Mfsd6 chr1-53272513-53272944	Cnot11 chr1-38664307-38665973	Coa5 chr1-37272176-37272858	2010300C02Rik chr1-37889196-37890784
1700019A02Rik chr1-52753320-52754343	Rpl31 chr1-38693964-38694683	Txndc9 chr1-37272176-37272858	2010300C02Rik chr1-38407007-38407605
1700019A02Rik chr1-52798988-52800864	Chst10 chr1-38695967-38696591	Inpp4a chr1-37307628-37308915	2010300C02Rik chr1-38664307-38665973
Inpp1 chr1-52952087-52953384	Rnf149 chr1-38695967-38696591	Inpp4a chr1-37322799-37323104	Eif5b chr1-37727039-37727462
Inpp1 chr1-53272513-53272944	Tbc1d8 chr1-38777014-38778143	Inpp4a chr1-37585297-37586500	Txndc9 chr1-37744414-37744906
Inpp1 chr1-53776563-53776964	Tbc1d8 chr1-38783016-38783271	Inpp4a chr1-37595569-37596106	Tsga10 chr1-38586098-38586807
Hibch chr1-53796823-53798145	Gm15832 chr1-38783016-38783271	Inpp4a chr1-37665372-37665884	Tsga10 chr1-38655043-38655303
Hibch chr1-53844890-53845648	Pdcl3 chr1-38835590-38836642	Inpp4a chr1-37759446-37759694	Aff3 chr1-37889196-37890784
Asnsd1 chr1-52952087-52953384	Tbc1d8 chr1-38841926-38842170	Txndc9 chr1-37299162-37301033	Mrpl30 chr1-38362351-38362638
1700019A02Rik chr1-53761492-53762348	Pdcl3 chr1-38861966-38862579	Coa5 chr1-37337396-37337601	Mrpl30 chr1-38395037-38395709
1700019A02Rik chr1-53772997-53773252	Rpl31 chr1-38883565-38884236	2010300C02Rik chr1-37401359-37402041	Mrpl30 chr1-38470148-38470637
1700019A02Rik chr1-53791095-53792161	Rpl31 chr1-38885778-38886447	Coa5 chr1-37419087-37420182	Mrpl30 chr1-38720197-38720612
Pms1 chr1-54249936-54251285	Cnot11 chr1-38885778-38886447	2010300C02Rik chr1-37419087-37420182	Eif5b chr1-37982179-37982668
Ormdl1 chr1-53886685-53887076	Chst10 chr1-39024544-39025969	Coa5 chr1-37486305-37486687	Txndc9 chr1-38100396-38100697
Ormdl1 chr1-53908997-53909528	Chst10 chr1-39367061-39369143	Coa5 chr1-37522213-37522437	Txndc9 chr1-38657349-38658190
Osgepl1 chr1-53351710-53353226	Chst10 chr1-39713125-39714395	Coa5 chr1-37585297-37586500	Txndc9 chr1-38767753-38768182
Osgepl1 chr1-53776563-53776964	Chst10 chr1-39841833-39843806	Coa5 chr1-37744414-37744906	Eif5b chr1-38626586-38628449
Osgepl1 chr1-53791095-53792161	Pdcl3 chr1-38902406-38902929	Coa5 chr1-37884316-37884774	Eif5b chr1-38664307-38665973
Osgepl1 chr1-53837873-53838836	Map4k4 chr1-38902406-38902929	Coa5 chr1-37931746-37932167	Eif5b chr1-38671027-38671508
Pgap1 chr1-53773589-53774286	Rpl31 chr1-38936568-38937127	Coa5 chr1-38202706-38203089	Pdcl3 chr1-38030311-38030568
Pgap1 chr1-53776563-53776964	Pdcl3 chr1-39047306-39047959	Unc50 chr1-37546624-37547012	Rev1 chr1-38118724-38118937
Hecw2 chr1-54221656-54222261	Pdcl3 chr1-39424522-39424884	Unc50 chr1-37635736-37636437	Rev1 chr1-38626586-38628449
Ankrd44 chr1-54221656-54222261	Pdcl3 chr1-39435422-39435711	Mgat4a chr1-37468999-37469314	Rev1 chr1-38657349-38658190
Pgap1 chr1-54421309-54422855	Pdcl3 chr1-39493062-39493889	2010300C02Rik chr1-37481230-37481730	Rev1 chr1-39064085-39064324
Gtf3c3 chr1-54896188-54897666	Pdcl3 chr1-39522421-39522879	Eif5b chr1-37481230-37481730	Aff3 chr1-38252578-38253222
Gtf3c3 chr1-55042186-55043667	Pdcl3 chr1-39685424-39686238	Txndc9 chr1-37488497-37489012	Aff3 chr1-38384689-38384962
Pgap1 chr1-54491940-54493995	Pdcl3 chr1-39784718-39784995	Txndc9 chr1-37491587-37492272	Aff3 chr1-38437762-38438042
Ankrd44 chr1-54491940-54493995	Pdcl3 chr1-39941326-39941937	2010300C02Rik chr1-37502490-37503258	Rpl31 chr1-38495131-38495626
Coq10b chr1-54491940-54493995	Gm15832 chr1-38986928-38988459	Txndc9 chr1-37502490-37503258	Pdcl3 chr1-38528734-38529430
Mars2 chr1-54491940-54493995	Cnot11 chr1-39047306-39047959	Eif5b chr1-37502490-37503258	Rpl31 chr1-38557283-38558272
Pgap1 chr1-54578063-54579049	Rpl31 chr1-39123915-39124223	Mgat4a chr1-37505099-37505570	Rpl31 chr1-38563512-38564118
Pgap1 chr1-54854261-54854718	Map4k4 chr1-39204842-39205852	Mgat4a chr1-37524717-37525176	Chst10 chr1-38586098-38586807
Pgap1 chr1-54870833-54871664	Cnot11 chr1-39313719-39313972	Eif5b chr1-37529970-37530483	Rpl31 chr1-38632395-38633067
Pgap1 chr1-54923755-54924576	Map4k4 chr1-39344993-39345606	Mgat4a chr1-37605762-37605980	Tbc1d8 chr1-38647274-38647718
Pgap1 chr1-55130582-55131925	Rpl31 chr1-40122060-40122379	Mgat4a chr1-38049427-38050085	Aff3 chr1-38693964-38694683
Sf3b1 chr1-54578063-54579049	Gm15832 chr1-39383211-39383584	Rev1 chr1-37544108-37544704	Aff3 chr1-38777014-38778143
Boll chr1-54578063-54579049	Il1r1 chr1-39417668-39418372	Eif5b chr1-37546624-37547012	Aff3 chr1-38902406-38902929
Mars2 chr1-54647208-54647829	Il1rl2 chr1-39417668-39418372	Mitd1 chr1-37634389-37635015	Aff3 chr1-39430619-39431233
Mob4 chr1-54660515-54661159	Tbc1d8 chr1-39430619-39431233	Eif5b chr1-37635736-37636437	Aff3 chr1-39502809-39503839
Hspe1 chr1-54832626-54833133	Gm15832 chr1-39443661-39444079	2010300C02Rik chr1-37696143-37697318	Aff3 chr1-39635962-39636520
Ankrd44 chr1-54854261-54854718	Tbc1d8 chr1-39468979-39469272	Aff3 chr1-37696143-37697318	Cnot11 chr1-38671027-38671508
Boll chr1-54854261-54854718	Tbc1d8 chr1-39477987-39479122	Eif5b chr1-37719283-37720524	Pdcl3 chr1-38769573-38770403
Mars2 chr1-54860366-54860687	Tbc1d8 chr1-39502809-39503839	2010300C02Rik chr1-37903001-37903536	Tbc1d8 chr1-38777014-38778143
Sf3b1 chr1-54870833-54871664	Tbc1d8 chr1-39635962-39636520	2010300C02Rik chr1-38100396-38100697	Chst10 chr1-38855858-38856533
Hspe1 chr1-54870833-54871664	Tbc1d8 chr1-39746364-39746987	2010300C02Rik chr1-38363371-38363854	Npas2 chr1-38861966-38862579
Boll chr1-54870833-54871664	Tbc1d8 chr1-39824643-39824939	Rev1 chr1-37725969-37726181	Chst10 chr1-38883565-38884236
Sf3b1 chr1-54873875-54874401	Tbc1d8 chr1-39847081-39847504	Aff3 chr1-37727039-37727462	Chst10 chr1-39122300-39123512
Coq10b chr1-54882936-54883388	Tbc1d8 chr1-39851100-39851479	Mitd1 chr1-37871589-37873000	Chst10 chr1-39735389-39736580
Mob4 chr1-54882936-54883388	Tbc1d8 chr1-39917468-39918899	Mrpl30 chr1-37871589-37873000	Tbc1d8 chr1-38902406-38902929
Ankrd44 chr1-54896188-54897666	Tbc1d8 chr1-39954351-39955293	Mrpl30 chr1-37889196-37890784	Pdcl3 chr1-39377939-39378170
Coq10b chr1-54896188-54897666	Tbc1d8 chr1-40469695-40470237	Mitd1 chr1-38347485-38348016	Pdcl3 chr1-39949979-39950483
Ankrd44 chr1-54906922-54907964	Il18r1 chr1-39502809-39503839	Mitd1 chr1-38407007-38407605	Pdcl3 chr1-39960239-39961566
Ankrd44 chr1-54925505-54926764	Il18r1 chr1-39527310-39527816	Mrpl30 chr1-38470148-38470637	Map4k4 chr1-39042021-39042622
Ankrd44 chr1-55506395-55507370	Gm15832 chr1-39530101-39530684	Mrpl30 chr1-38632395-38633067	Rnf149 chr1-39122300-39123512
Hspe1 chr1-54979321-54979995	Cnot11 chr1-39685424-39686238	Mrpl30 chr1-38664307-38665973	Npas2 chr1-39234506-39235428
Hspd1 chr1-55026806-55027784	Cnot11 chr1-39733905-39735227	Mrpl30 chr1-38788832-38789213	Rpl31 chr1-39344993-39345606
Mob4 chr1-55026806-55027784	Cnot11 chr1-39735389-39736580	Txndc9 chr1-38100396-38100697	Rpl31 chr1-39571619-39571941
Sf3b1 chr1-55236618-55238069	Cnot11 chr1-40469695-40470237	Txndc9 chr1-38720197-38720612	Rpl31 chr1-40210591-40211472
Hspe1 chr1-55031115-55031367	Il1rl2 chr1-39534981-39536405	Txndc9 chr1-38723357-38724165	Il1r2 chr1-39383211-39383584
Coq10b chr1-55051818-55053430	Gm15832 chr1-39685424-39686238	Txndc9 chr1-38783016-38783271	Tbc1d8 chr1-39401845-39402215
Hspe1 chr1-55736108-55736704	Gm15832 chr1-39746364-39746987	Eif5b chr1-38012106-38012446	Tbc1d8 chr1-39408334-39409010
Mars2 chr1-55404404-55404831	Gm15832 chr1-39749370-39750211	Eif5b chr1-38626586-38628449	Il1r1 chr1-39408334-39409010
Mars2 chr1-55446116-55447210	Gm15832 chr1-39840831-39841140	Eif5b chr1-38664307-38665973	Tbc1d8 chr1-39417668-39418372
Mars2 chr1-55736108-55736704	Gm15832 chr1-39906918-39907333	Eif5b chr1-38788832-38789213	Il1r1 chr1-39417668-39418372
Plcl1 chr1-55430334-55430973	Gm15832 chr1-39911362-39911791	Rev1 chr1-38428708-38429013	Il1rl2 chr1-39417668-39418372
Tyw5 chr1-58031072-58031536	Gm15832 chr1-39949979-39950483	Rev1 chr1-38626586-38628449	Il1r2 chr1-39424522-39424884
Trak2 chr1-57995299-57996680	Gm15832 chr1-40189899-40190461	Pdcl3 chr1-38358807-38359148	Tbc1d8 chr1-39430619-39431233
Clk1 chr1-58195030-58195956	Gm15832 chr1-40465403-40465972	Chst10 chr1-38427446-38427835	Map4k4 chr1-39430619-39431233
Trak2 chr1-58195030-58195956	Gm15832 chr1-40479305-40479883	Rpl31 chr1-38632395-38633067	Tbc1d8 chr1-39435422-39435711
Casp8 chr1-58295998-58296689	Rnf149 chr1-40262431-40263447	Tbc1d8 chr1-38632395-38633067	Il1rl2 chr1-39435422-39435711
Clk1 chr1-58300816-58301684	Il1rl2 chr1-39614146-39615327	Aff3 chr1-38649162-38649499	Il1r1 chr1-39443661-39444079
Casp8 chr1-58300816-58301684	Map4k4 chr1-39781838-39782245	Chst10 chr1-38657349-38658190	Tbc1d8 chr1-39468979-39469272
Bzw1 chr1-58773741-58774302	Map4k4 chr1-39820478-39820838	Rpl31 chr1-38657349-38658190	Tbc1d8 chr1-39493062-39493889
Clk1 chr1-58422596-58424351	Map4k4 chr1-39824643-39824939	Chst10 chr1-38662521-38662910	Tbc1d8 chr1-39502809-39503839
Clk1 chr1-58761105-58761956	Il1rl1 chr1-39841833-39843806	Aff3 chr1-39090927-39091794	Tbc1d8 chr1-39714804-39715019
Clk1 chr1-59186147-59186710	Map4k4 chr1-39847081-39847504	Aff3 chr1-39430619-39431233	Tbc1d8 chr1-39760993-39762329
Nif3l1 chr1-58955589-58956619	Il1r1 chr1-39851100-39851479	Aff3 chr1-39443661-39444079	Tbc1d8 chr1-39781838-39782245
Orc2 chr1-58727044-58727289	Map4k4 chr1-39896496-39897499	Aff3 chr1-39614146-39615327	Tbc1d8 chr1-39784718-39784995
Fam126b chr1-59119244-59120650	Il18r1 chr1-39896496-39897499	Npas2 chr1-38723357-38724165	Tbc1d8 chr1-39847081-39847504
Casp8 chr1-58617968-58618598	Map4k4 chr1-39944214-39944836	Rnf149 chr1-38776461-38776664	Tbc1d8 chr1-39851100-39851479
Cflar chr1-58728159-58728751	Map4k4 chr1-39980611-39981343	Tbc1d8 chr1-38777014-38778143	Tbc1d8 chr1-40081076-40081311
Cflar chr1-58856671-58857141	Map4k4 chr1-40501105-40502355	Chst10 chr1-38847875-38848357	Tbc1d8 chr1-40122060-40122379
Casp8 chr1-58742193-58743605	Map4k4 chr1-40504356-40504888	Gm15832 chr1-38847875-38848357	Tbc1d8 chr1-40210591-40211472
Trak2 chr1-58769797-58770558	Map4k4 chr1-40516018-40516728	Pdcl3 chr1-38855858-38856533	Tbc1d8 chr1-40230281-40230734
Casp8 chr1-58794954-58795901	Map4k4 chr1-40579061-40580160	Npas2 chr1-38861966-38862579	Tbc1d8 chr1-40240393-40240960
Casp8 chr1-58806661-58807043	Map4k4 chr1-40680310-40682115	Chst10 chr1-38885778-38886447	Tbc1d8 chr1-40252472-40252776
Trak2 chr1-58796754-58797806	Il1rl1 chr1-39922691-39924075	Chst10 chr1-38934614-38935027	Tbc1d8 chr1-40294416-40294615
Nop58 chr1-58796754-58797806	Il1r1 chr1-40045498-40046234	Chst10 chr1-39006765-39007156	Tbc1d8 chr1-40294825-40295228
Tmem237 chr1-58955589-58956619	Il1rl2 chr1-40045498-40046234	Chst10 chr1-39097515-39097918	Tbc1d8 chr1-40315268-40315886
Trak2 chr1-59142181-59143489	Il1r1 chr1-40114998-40115815	Tbc1d8 chr1-38902406-38902929	Tbc1d8 chr1-40346503-40346738
Trak2 chr1-59481249-59483979	Il1rl2 chr1-40114998-40115815	Map4k4 chr1-38902406-38902929	Tbc1d8 chr1-40354594-40354955
Sumo1 chr1-58972789-58974267	Il1r1 chr1-40283296-40284882	Cnot11 chr1-38934614-38935027	Tbc1d8 chr1-40355426-40356333
Tmem237 chr1-59142181-59143489	Il1r1 chr1-40687626-40688881	Gm15832 chr1-38934614-38935027	Tbc1d8 chr1-40413778-40413993
Tmem237 chr1-59236508-59238442	Il1r1 chr1-40768431-40768952	Pdcl3 chr1-39911362-39911791	Il1r2 chr1-39493062-39493889
Nop58 chr1-59142181-59143489	Il1r1 chr1-40844540-40844964	Rpl31 chr1-39006765-39007156	Map4k4 chr1-39502809-39503839
Als2 chr1-59475624-59475976	Il1rl1 chr1-40270875-40271527	Cnot11 chr1-39122300-39123512	Il1r2 chr1-39502809-39503839
Sumo1 chr1-59236508-59238442	Il18r1 chr1-40283296-40284882	Rnf149 chr1-39122300-39123512	Il1r1 chr1-39502809-39503839
Nop58 chr1-59236508-59238442	Il18rap chr1-40283296-40284882	Npas2 chr1-39185583-39186999	Il1r1 chr1-39511777-39512104
Raph1 chr1-59622971-59623704	Il1rl2 chr1-40353046-40353307	Rnf149 chr1-39185583-39186999	Il18rap chr1-39522421-39522879
Sumo1 chr1-59895284-59895799	Il1rl2 chr1-40687626-40688881	Npas2 chr1-39234506-39235428	Cnot11 chr1-39578598-39578864
Sumo1 chr1-59917385-59917694	Il1rl2 chr1-40802431-40803124	Npas2 chr1-39313719-39313972	Cnot11 chr1-39954351-39955293
Nop58 chr1-59762115-59764907	Il1rl2 chr1-40844540-40844964	Npas2 chr1-39650077-39651457	Cnot11 chr1-40084429-40084805
Cyp20a1 chr1-59762115-59764907	Il1rl1 chr1-40465403-40465972	Npas2 chr1-40022399-40023024	Cnot11 chr1-40346503-40346738
Carf chr1-59895284-59895799	Il1rl1 chr1-40504356-40504888	Npas2 chr1-40129361-40129995	Cnot11 chr1-40391419-40391718
Fam117b chr1-60793557-60794138	Il18r1 chr1-40501105-40502355	Npas2 chr1-40161027-40161577	Gm15832 chr1-39735389-39736580
Cyp20a1 chr1-60015866-60017598	Il18r1 chr1-40514045-40515824	Tbc1d8 chr1-39313719-39313972	Gm15832 chr1-39889249-39889501
Raph1 chr1-60015866-60017598	Il18r1 chr1-40516018-40516728	Map4k4 chr1-39321479-39321739	Gm15832 chr1-40397409-40397656
Ctla4 chr1-60015866-60017598	Il18r1 chr1-40687626-40688881	Rpl31 chr1-39344993-39345606	Rnf149 chr1-39555088-39556408
Ica1l chr1-60097065-60098806	Il18rap chr1-40475369-40476194	Il1r2 chr1-39344993-39345606	Il18rap chr1-39571619-39571941
Ica1l chr1-60361071-60361902	Il18rap chr1-40501105-40502355	Rpl31 chr1-39487439-39487717	Rnf149 chr1-40268574-40268881
Ica1l chr1-60569092-60569599	Il18rap chr1-40504356-40504888	Rpl31 chr1-39558703-39559352	Il1rl2 chr1-39578598-39578864
Ica1l chr1-60811272-60812280	Il18rap chr1-40514045-40515824	Rpl31 chr1-39701264-39701511	Il1r2 chr1-39590270-39590471
Ica1l chr1-60893105-60893701	Il18rap chr1-40516018-40516728	Rpl31 chr1-39847081-39847504	Il18r1 chr1-39608378-39608753
Ica1l chr1-60908678-60909253	Tgfbrap1 chr1-42714127-42714821	Tbc1d8 chr1-39381031-39381346	Il18rap chr1-39608378-39608753
Ica1l chr1-60911629-60911904	Nck2 chr1-42714127-42714821	Il1r2 chr1-39383211-39383584	Il1r2 chr1-39614146-39615327
Ica1l chr1-60920026-60920860	Tgfbrap1 chr1-42850480-42851812	Tbc1d8 chr1-39401845-39402215	Il1r1 chr1-39614146-39615327
Ica1l chr1-60960199-60961407	Mrps9 chr1-43843281-43844269	Rnf149 chr1-39401845-39402215	Il1rl2 chr1-39614146-39615327
Ica1l chr1-60984670-60985452	Tgfbrap1 chr1-43388891-43389762	Tbc1d8 chr1-39408334-39409010	Slc9a4 chr1-39614146-39615327
Carf chr1-60416389-60417440	AI597479 chr1-43445164-43446493	Tbc1d8 chr1-39424522-39424884	Il1r1 chr1-39714804-39715019
Carf chr1-60793557-60794138	AI597479 chr1-43902523-43903271	Tbc1d8 chr1-39430619-39431233	Map4k4 chr1-39760993-39762329
Carf chr1-60911629-60911904	Nck2 chr1-43110206-43111063	Map4k4 chr1-39430619-39431233	Slc9a2 chr1-39760993-39762329
Carf chr1-60977475-60978015	Tex30 chr1-43110206-43111063	Tbc1d8 chr1-39435422-39435711	Map4k4 chr1-39781838-39782245
Carf chr1-61016324-61017080	Bivm chr1-43374514-43375493	Il1r2 chr1-39435422-39435711	Map4k4 chr1-39824643-39824939
Wdr12 chr1-60761537-60762088	Uxs1 chr1-43375895-43376112	Tbc1d8 chr1-39443661-39444079	Il1r1 chr1-39824643-39824939
Wdr12 chr1-60960199-60961407	Nck2 chr1-43472212-43472459	Cnot11 chr1-39455350-39455987	Il1r1 chr1-39847081-39847504
Cyp20a1 chr1-60361071-60361902	Nck2 chr1-43473893-43475059	Tbc1d8 chr1-39477987-39479122	Slc9a4 chr1-39847081-39847504
Abi2 chr1-60408599-60410293	Nck2 chr1-43519737-43520585	Il1r2 chr1-39477987-39479122	Map4k4 chr1-39851100-39851479
Abi2 chr1-61135375-61136467	Bivm chr1-43446761-43447149	Il1rl2 chr1-39477987-39479122	Il18r1 chr1-39851100-39851479
Cd28 chr1-60416389-60417440	Uxs1 chr1-43499997-43501508	Tbc1d8 chr1-39502809-39503839	Slc9a4 chr1-39851100-39851479
Raph1 chr1-60446806-60447469	Bivm chr1-43502614-43503021	Tbc1d8 chr1-39781838-39782245	Map4k4 chr1-39885513-39886000
Raph1 chr1-60482574-60483397	Bivm chr1-43537009-43537330	Tbc1d8 chr1-39784718-39784995	Map4k4 chr1-39960239-39961566
Raph1 chr1-60565230-60567332	Ercc5 chr1-43537009-43537330	Tbc1d8 chr1-39820478-39820838	Map4k4 chr1-39976870-39977162
Cd28 chr1-60761537-60762088	Gm8251 chr1-43767703-43768998	Tbc1d8 chr1-39847081-39847504	Map4k4 chr1-40122060-40122379
Cd28 chr1-60781451-60782113	Uxs1 chr1-43811777-43812096	Tbc1d8 chr1-39851100-39851479	Map4k4 chr1-40129361-40129995
Cd28 chr1-60793557-60794138	Uxs1 chr1-43898736-43899308	Tbc1d8 chr1-39969038-39969327	Map4k4 chr1-40240393-40240960
Cd28 chr1-60979135-60979612	Uxs1 chr1-44064427-44065119	Tbc1d8 chr1-40064542-40064891	Map4k4 chr1-40294825-40295228
Cd28 chr1-60985626-60986425	Tpp2 chr1-43879690-43881120	Tbc1d8 chr1-40081076-40081311	Map4k4 chr1-40315268-40315886
2310016D23Rik chr1-60775593-60776147	Gm8251 chr1-43879690-43881120	Tbc1d8 chr1-40087472-40087792	Map4k4 chr1-40355426-40356333
2310016D23Rik chr1-60793557-60794138	Ercc5 chr1-43915337-43915590	Tbc1d8 chr1-40240393-40240960	Map4k4 chr1-40619164-40619363
2310016D23Rik chr1-60822478-60823319	Tpp2 chr1-44161953-44162733	Tbc1d8 chr1-40294825-40295228	Slc9a2 chr1-39900255-39901731
2310016D23Rik chr1-60911629-60911904	Gm8251 chr1-44118231-44120249	Tbc1d8 chr1-40353046-40353307	Slc9a2 chr1-39904701-39904978
2310016D23Rik chr1-61003014-61003389	Gm8251 chr1-44147140-44149027	Tbc1d8 chr1-40354594-40354955	Slc9a4 chr1-39960239-39961566
Icos chr1-60822478-60823319	Wdr75 chr1-45794576-45795922	Tbc1d8 chr1-40355426-40356333	Il18rap chr1-39986808-39987215
Ctla4 chr1-60882627-60883168	Nabp1 chr1-51519180-51519419	Il1r2 chr1-39487439-39487717	Il1rl1 chr1-40002115-40002606
Ctla4 chr1-60893105-60893701	Nabp1 chr1-51914972-51916225	Cnot11 chr1-39702313-39703286	Il1r1 chr1-40007984-40008390
Ctla4 chr1-60908678-60909253	Nabp1 chr1-51934140-51935299	Cnot11 chr1-40476797-40477101	Il1rl1 chr1-40007984-40008390
Ctla4 chr1-60979135-60979612	Nabp1 chr1-52052742-52053265	Gm15832 chr1-39696297-39696662	Il1rl1 chr1-40022399-40023024
Icos chr1-60898263-60899726	Nabp1 chr1-52057998-52058725	Gm15832 chr1-39735389-39736580	Il18rap chr1-40028203-40028669
Icos chr1-60908678-60909253	Myo1b chr1-51489590-51489871	Gm15832 chr1-39904701-39904978	Il1rl1 chr1-40055839-40056363
Icos chr1-60979135-60979612	Stat1 chr1-51519180-51519419	Gm15832 chr1-40266424-40266821	Il1r2 chr1-40059023-40059542
Icos chr1-60984670-60985452	Myo1b chr1-51529558-51530209	Gm15832 chr1-40441711-40442134	Il1rl1 chr1-40059023-40059542
Icos chr1-60985626-60986425	Gm553 chr1-51536173-51536624	Map4k4 chr1-39555088-39556408	Il1r2 chr1-40081076-40081311
Icos chr1-61180806-61181978	Nab1 chr1-51572214-51572990	Il18r1 chr1-39555088-39556408	Il1r2 chr1-40084429-40084805
Nrp2 chr1-62522402-62523091	Gls chr1-51584330-51585640	Il18rap chr1-39571619-39571941	Il1r2 chr1-40087472-40087792
Adam23 chr1-62688934-62689634	Stat4 chr1-51593659-51594403	Rnf149 chr1-39578598-39578864	Il1r2 chr1-40227771-40228282
Nrp2 chr1-62701017-62701348	Nab1 chr1-51593659-51594403	Rnf149 chr1-39702313-39703286	Il1r2 chr1-40355426-40356333
Nrp2 chr1-62702745-62703834	Gm17767 chr1-51644170-51644764	Rnf149 chr1-40053885-40054225	Il1r2 chr1-40427315-40427568
Nrp2 chr1-62721381-62721609	Gm17767 chr1-51804975-51805516	Rnf149 chr1-40353046-40353307	Il1r2 chr1-40441711-40442134
Nrp2 chr1-62722159-62722858	Gm17767 chr1-52330207-52330530	Il18rap chr1-39596996-39597334	Il1r2 chr1-40469695-40470237
Nrp2 chr1-62750327-62751614	Gm17767 chr1-52331298-52331747	Il18rap chr1-39608378-39608753	Il1r2 chr1-40479305-40479883
Nrp2 chr1-63413515-63414421	Stat1 chr1-51600190-51600748	Il1r1 chr1-39614146-39615327	Il1rl1 chr1-40085136-40086203
Nrp2 chr1-63437558-63437893	Mfsd6 chr1-51804975-51805516	Il1r2 chr1-39680577-39680859	Slc9a4 chr1-40085136-40086203
Nrp2 chr1-63567070-63567412	Gls chr1-51820185-51821382	Il1rl2 chr1-39696297-39696662	Il1r1 chr1-40106361-40107306
Adam23 chr1-62702745-62703834	Myo1b chr1-51996824-51997425	Il1r2 chr1-39701264-39701511	Il1r1 chr1-40129361-40129995
Adam23 chr1-62714982-62715351	Gls chr1-51930627-51931089	Map4k4 chr1-39713125-39714395	Slc9a4 chr1-40129361-40129995
Adam23 chr1-62722159-62722858	Stat4 chr1-52022010-52022681	Map4k4 chr1-39781838-39782245	Il1rl1 chr1-40161027-40161577
Adam23 chr1-62736162-62736947	Stat4 chr1-52034644-52035769	Il1r2 chr1-39781838-39782245	Slc9a2 chr1-40224726-40225120
Gm20342 chr1-62829543-62830218	Stat4 chr1-52052742-52053265	Map4k4 chr1-39841833-39843806	Il1r1 chr1-40227771-40228282
Fastkd2 chr1-62876668-62877187	Stat4 chr1-52055732-52056347	Map4k4 chr1-39847081-39847504	Il1r1 chr1-40283296-40284882
Ino80d chr1-63413515-63414421	Stat4 chr1-52085300-52085823	Map4k4 chr1-39851100-39851479	Il1r1 chr1-40315268-40315886
Ino80d chr1-64104592-64105058	Stat4 chr1-52209165-52209399	Il1r2 chr1-39851100-39851479	Il1r1 chr1-40355426-40356333
Gm20342 chr1-63119697-63120616	Stat4 chr1-52366059-52366891	Map4k4 chr1-39917468-39918899	Il1r1 chr1-40657668-40658316
Gm20342 chr1-64078287-64079141	Stat4 chr1-52648137-52648419	Map4k4 chr1-39941326-39941937	Il1rl2 chr1-40240393-40240960
Gm20342 chr1-64108526-64109127	Stat4 chr1-52722682-52722898	Map4k4 chr1-39980611-39981343	Mfsd9 chr1-40266424-40266821
Fastkd2 chr1-63119697-63120616	Stat4 chr1-52909782-52910021	Map4k4 chr1-40087472-40087792	Slc9a2 chr1-40268574-40268881
Eef1b2 chr1-63129311-63130438	Nab1 chr1-51996824-51997425	Map4k4 chr1-40441711-40442134	Il18r1 chr1-40270875-40271527
Adam23 chr1-63413515-63414421	Hibch chr1-52010779-52011571	Map4k4 chr1-40473501-40474057	Slc9a2 chr1-40270875-40271527
Adam23 chr1-63445600-63446600	Nab1 chr1-52012111-52012550	Il1rl1 chr1-39917468-39918899	Il18r1 chr1-40283296-40284882
Adam23 chr1-63567070-63567412	Mfsd6 chr1-52012716-52013000	Il1rl2 chr1-39944214-39944836	Il18rap chr1-40283296-40284882
Adam23 chr1-64222415-64223110	Inpp1 chr1-52019167-52020647	Il18rap chr1-39986808-39987215	Slc9a4 chr1-40315268-40315886
Adam23 chr1-64295306-64295914	Stat1 chr1-52039156-52039945	Il1r2 chr1-40045498-40046234	Il1rl2 chr1-40355426-40356333
Creb1 chr1-64104592-64105058	Gm553 chr1-52040215-52040988	Il1rl1 chr1-40055839-40056363	Il1rl2 chr1-40796863-40797696
Ccnyl1 chr1-64135996-64137231	Gm553 chr1-52057998-52058725	Il1rl1 chr1-40059023-40059542	Slc9a4 chr1-40355426-40356333
Plekhm3 chr1-64735892-64739083	Stat1 chr1-52133054-52133686	Il1r2 chr1-40064542-40064891	Slc9a4 chr1-40366801-40367118
Idh1 chr1-64927543-64928250	Stat1 chr1-52169984-52170434	Il1r2 chr1-40084429-40084805	Il18rap chr1-40382593-40383463
Plekhm3 chr1-64949005-64949805	Stat1 chr1-52363629-52364037	Il1r2 chr1-40085136-40086203	Il18r1 chr1-40386092-40386669
Idh1 chr1-65177875-65180103	Stat1 chr1-52577922-52578946	Il1r2 chr1-40087472-40087792	Il18rap chr1-40386092-40386669
Rpe chr1-66174741-66175694	Stat1 chr1-52816480-52818204	Il1r2 chr1-40114998-40115815	Il1rl1 chr1-40393167-40393783
Rpe chr1-66700029-66701584	Inpp1 chr1-52120224-52120811	Il1r2 chr1-40116119-40116805	Il18r1 chr1-40393167-40393783
Acadl chr1-66838185-66839010	Gm553 chr1-52129813-52130067	Il1r2 chr1-40354594-40354955	Il18rap chr1-40393167-40393783
Acadl chr1-67061208-67061934	Gls chr1-52133054-52133686	Il1r2 chr1-40355426-40356333	Il1rl1 chr1-40399471-40400069
Lancl1 chr1-67038162-67039526	Gls chr1-52150690-52150948	Il1r2 chr1-40441711-40442134	Il1rl1 chr1-40412907-40413442
Ikzf2 chr1-69291080-69291804	Gm553 chr1-52169984-52170434	Il1rl1 chr1-40114998-40115815	Il1rl1 chr1-40418380-40418797
Ikzf2 chr1-69680292-69680811	Gls chr1-52355056-52355297	Il18r1 chr1-40114998-40115815	Il1rl1 chr1-40425143-40425664
Ikzf2 chr1-69681016-69681398	Gls chr1-52363629-52364037	Il18rap chr1-40114998-40115815	Il18rap chr1-40425143-40425664
Ikzf2 chr1-69768286-69769475	Gls chr1-52489618-52490163	Il18rap chr1-40161027-40161577	Il1rl1 chr1-40427315-40427568
Ikzf2 chr1-69790249-69790803	Gls chr1-52499535-52501069	Il1r1 chr1-40210591-40211472	Il1rl1 chr1-40436999-40437554
Bard1 chr1-71099850-71100405	Gls chr1-52708575-52709155	Il1r1 chr1-40224726-40225120	Il1rl1 chr1-40441711-40442134
Atic chr1-71099850-71100405	Gls chr1-52843883-52845814	Il18r1 chr1-40224726-40225120	Il1rl1 chr1-40444612-40445046
Atic chr1-72123503-72123976	Pms1 chr1-52330207-52330530	Il1r1 chr1-40227771-40228282	Il1rl1 chr1-40467333-40467594
Atic chr1-72225040-72227213	Inpp1 chr1-52374322-52375720	Il1r1 chr1-40230281-40230734	Il1rl1 chr1-40544156-40544979
Atic chr1-72232680-72232922	Inpp1 chr1-52387997-52389358	Il1r1 chr1-40250521-40250770	Il18r1 chr1-40441711-40442134
Gm4319 chr1-72198218-72198474	Osgepl1 chr1-52470854-52471380	Il1r1 chr1-40262431-40263447	Il18rap chr1-40441711-40442134
Gm4319 chr1-72237890-72238196	Inpp1 chr1-52499535-52501069	Il1r1 chr1-40266424-40266821	Il18r1 chr1-40467333-40467594
Mreg chr1-72144266-72144903	Nab1 chr1-53351710-53353226	Il1r1 chr1-40270875-40271527	Il18r1 chr1-40469695-40470237
Mreg chr1-72198218-72198474	Asnsd1 chr1-52511576-52512201	Il1r1 chr1-40283296-40284882	Il18r1 chr1-40475369-40476194
Mreg chr1-72201999-72202915	Gm553 chr1-52718841-52719424	Il1r1 chr1-40330363-40330752	Il18r1 chr1-40501105-40502355
Mreg chr1-72211600-72212497	Gm553 chr1-53289423-53289857	Il1r1 chr1-40421232-40421513	Il18r1 chr1-40514045-40515824
Tns1 chr1-73828368-73828649	Gm553 chr1-53296128-53297681	Il1r1 chr1-40436999-40437554	Il18r1 chr1-40516018-40516728
Pnkd chr1-74036688-74037301	Pms1 chr1-52524761-52525129	Il1r1 chr1-40523895-40524582	Il18r1 chr1-40522414-40523137
Ttll4 chr1-74036688-74037301	Ormdl1 chr1-52607299-52608112	Il18r1 chr1-40227771-40228282	Il18rap chr1-40467333-40467594
Tns1 chr1-74772982-74773499	Osgepl1 chr1-52648137-52648419	Il1rl2 chr1-40250521-40250770	Il18rap chr1-40469695-40470237
Tns1 chr1-74978956-74979463	Asnsd1 chr1-52648137-52648419	Il1rl1 chr1-40270875-40271527	Il18rap chr1-40479305-40479883
Pnkd chr1-74133916-74134248	Inpp1 chr1-52652512-52653747	Il18r1 chr1-40270875-40271527	Il18rap chr1-40501105-40502355
Nhej1 chr1-74205704-74206973	Mfsd6 chr1-52708575-52709155	Il1rl1 chr1-40283296-40284882	Il18rap chr1-40514045-40515824
Pnkd chr1-74226768-74227836	1700019A02Rik chr1-52798988-52800864	Il18r1 chr1-40283296-40284882	Il18rap chr1-40516018-40516728
Rnf25 chr1-74226768-74227836	Inpp1 chr1-52816480-52818204	Il18rap chr1-40283296-40284882	Il18rap chr1-40522414-40523137
Arpc2 chr1-74262226-74263050	Inpp1 chr1-52952087-52953384	Il18rap chr1-40290554-40290873	Il18rap chr1-40542645-40543193
Arpc2 chr1-74391052-74392528	Inpp1 chr1-53558360-53558597	Il18r1 chr1-40330363-40330752	Il18rap chr1-40634892-40635336
Cyp27a1 chr1-74248636-74249843	Stk17b chr1-52843883-52845814	Il18rap chr1-40379959-40381442	Slc9a4 chr1-40657668-40658316
Pnkd chr1-74262226-74263050	Hibch chr1-52853687-52854394	Il18rap chr1-40386092-40386669	Slc9a4 chr1-40768431-40768952
Tuba4a chr1-74262226-74263050	Hibch chr1-52952087-52953384	Il18r1 chr1-40393167-40393783	Slc9a2 chr1-40657668-40658316
Aamp chr1-74434450-74434937	Hibch chr1-53706154-53707167	Il18rap chr1-40393167-40393783	Mrps9 chr1-42914860-42915387
Aamp chr1-74978956-74979463	Ormdl1 chr1-52909782-52910021	Il1rl1 chr1-40399471-40400069	Tpp2 chr1-43091433-43093033
Aamp chr1-75191272-75192782	1700019A02Rik chr1-53761492-53762348	Il1rl1 chr1-40421232-40421513	AI597479 chr1-43491738-43492054
Aamp chr1-75222961-75223298	1700019A02Rik chr1-53764417-53764788	Il1rl1 chr1-40427315-40427568	AI597479 chr1-43933033-43934672
Pnkd chr1-74322226-74323077	1700019A02Rik chr1-53772997-53773252	Il1rl1 chr1-40428983-40429245	AI597479 chr1-43957639-43958311
Pnkd chr1-74791269-74792177	1700019A02Rik chr1-53773589-53774286	Il1rl1 chr1-40436999-40437554	Tpp2 chr1-43110206-43111063
Pnkd chr1-75222961-75223298	1700019A02Rik chr1-53791095-53792161	Il1rl1 chr1-40444612-40445046	Fhl2 chr1-43163007-43164362
Pnkd chr1-75253810-75254612	1700019A02Rik chr1-53894286-53894917	Il1rl1 chr1-40528968-40529869	Fhl2 chr1-43939110-43939607
Rnf25 chr1-74295081-74296123	Pms1 chr1-53935880-53936364	Il1rl1 chr1-40634892-40635336	Fhl2 chr1-44084085-44084404
Cyp27a1 chr1-74295081-74296123	Pms1 chr1-54039085-54039383	Il18r1 chr1-40441711-40442134	Bivm chr1-43206882-43207572
Tuba4a chr1-74389774-74390817	Ormdl1 chr1-53886685-53887076	Il18r1 chr1-40469695-40470237	Gm8251 chr1-43240394-43240621
Cyp27a1 chr1-74434450-74434937	Ormdl1 chr1-53906036-53906578	Il18r1 chr1-40475369-40476194	Tpp2 chr1-43269615-43269977
Dnajb2 chr1-74434450-74434937	Ormdl1 chr1-53908997-53909528	Il18r1 chr1-40488483-40489138	Bivm chr1-43321421-43321754
Usp37 chr1-74437872-74438445	Ormdl1 chr1-53940142-53940958	Il18r1 chr1-40501105-40502355	Tpp2 chr1-43350683-43350999
Usp37 chr1-74505160-74507183	Osgepl1 chr1-53818304-53818526	Il18r1 chr1-40516018-40516728	Bivm chr1-43350683-43350999
Usp37 chr1-74802781-74803639	Osgepl1 chr1-53845912-53846144	Il18r1 chr1-40634892-40635336	Bivm chr1-43388891-43389762
Zfp142 chr1-75140675-75143323	Asnsd1 chr1-53818304-53818526	Il18rap chr1-40488483-40489138	Nck2 chr1-43473893-43475059
Zfp142 chr1-75251330-75251971	Asnsd1 chr1-53889248-53889754	Il18rap chr1-40501105-40502355	Nck2 chr1-43549598-43549832
Zfp142 chr1-75253810-75254612	Asnsd1 chr1-54310573-54310791	Il18rap chr1-40514045-40515824	Nck2 chr1-43563173-43563408
Zfp142 chr1-75422694-75423228	Hecw2 chr1-53558360-53558597	Il18rap chr1-40516018-40516728	Nck2 chr1-43811777-43812096
Rnf25 chr1-74701855-74702661	Stk17b chr1-53761492-53762348	Il18rap chr1-40542645-40543193	Nck2 chr1-44121998-44122734
Rnf25 chr1-74854296-74856365	Stk17b chr1-53781309-53781580	Mrps9 chr1-42914860-42915387	Uxs1 chr1-43463921-43464217
Ttll4 chr1-75262678-75263523	Stk17b chr1-53908997-53909528	Mrps9 chr1-43143398-43143607	Bivm chr1-43482773-43483061
Nhej1 chr1-74701855-74702661	Stk17b chr1-54491940-54493995	Mrps9 chr1-43511297-43511592	Tex30 chr1-43538731-43538984
Cyp27a1 chr1-74775732-74776089	Stk17b chr1-54556765-54558636	Mrps9 chr1-43519737-43520585	Tex30 chr1-43700723-43701324
Ankzf1 chr1-74784033-74784697	Pgap1 chr1-53837873-53838836	Mrps9 chr1-43601047-43601469	Gulp1 chr1-43760083-43760482
Atg9a chr1-74784033-74784697	Pgap1 chr1-53908997-53909528	Mrps9 chr1-43738239-43738502	Tpp2 chr1-43826482-43828298
Atg9a chr1-74791269-74792177	Hecw2 chr1-54194077-54195292	Mrps9 chr1-43826482-43828298	Gm8251 chr1-43871289-43871637
Ankzf1 chr1-74800273-74801036	Sf3b1 chr1-54194077-54195292	Tgfbrap1 chr1-43070238-43071204	Gm8251 chr1-43896528-43897730
Tuba4a chr1-74802781-74803639	Hecw2 chr1-54221656-54222261	Tgfbrap1 chr1-43949569-43950060	Tpp2 chr1-44041440-44043169
Slc23a3 chr1-74816326-74817556	Sf3b1 chr1-54221656-54222261	AI597479 chr1-43420300-43420559	Tpp2 chr1-44147140-44149027
Ankzf1 chr1-74880670-74881429	Pgap1 chr1-54380931-54381885	AI597479 chr1-43738239-43738502	Tex30 chr1-44041440-44043169
Cnppd1 chr1-74978956-74979463	Pgap1 chr1-54421309-54422855	AI597479 chr1-43767703-43768998	Gm8251 chr1-44064427-44065119
Nhej1 chr1-75222961-75223298	Gtf3c3 chr1-54568912-54569380	AI597479 chr1-43939110-43939607	Gm8251 chr1-44118231-44120249
Nhej1 chr1-75262678-75263523	Gtf3c3 chr1-54702956-54703169	Gm8251 chr1-43129890-43130508	Ercc5 chr1-44147140-44149027
Nhej1 chr1-75435583-75436838	Gtf3c3 chr1-54835254-54836020	Uxs1 chr1-43138279-43138766	Nabp1 chr1-51508703-51509445
Nhej1 chr1-75486387-75488193	Gtf3c3 chr1-54873875-54874401	Fhl2 chr1-43144379-43144920	Nabp1 chr1-51996824-51997425
Nhej1 chr1-75505175-75506510	Gtf3c3 chr1-54914358-54914692	Tex30 chr1-43163007-43164362	Nabp1 chr1-52049905-52050186
Slc23a3 chr1-75179117-75180842	Gtf3c3 chr1-55130582-55131925	Fhl2 chr1-43241194-43241623	Nabp1 chr1-52055732-52056347
Slc23a3 chr1-75467156-75467986	Coq10b chr1-54443599-54443922	Fhl2 chr1-43760083-43760482	Nabp1 chr1-52118909-52120057
Cnppd1 chr1-75140675-75143323	Pgap1 chr1-54491940-54493995	Fhl2 chr1-44064427-44065119	Nabp1 chr1-52129813-52130067
Glb1l chr1-75140675-75143323	Ankrd44 chr1-54491940-54493995	Bivm chr1-43310780-43311637	Nabp1 chr1-52149937-52150167
Cnppd1 chr1-75223548-75223882	Pgap1 chr1-54747466-54748397	Tpp2 chr1-43321421-43321754	Myo1b chr1-51480466-51480735
Dnajb2 chr1-75179117-75180842	Pgap1 chr1-54870833-54871664	Nck2 chr1-43482773-43483061	Gls chr1-51489590-51489871
Ankzf1 chr1-75445209-75446488	Pgap1 chr1-55215078-55216372	Nck2 chr1-43491738-43492054	Stat4 chr1-51519180-51519419
Atg9a chr1-75210264-75211115	Pgap1 chr1-55362347-55364018	Nck2 chr1-43826482-43828298	Myo1b chr1-51525499-51526136
Atg9a chr1-75251330-75251971	Sf3b1 chr1-54556765-54558636	Uxs1 chr1-43445164-43446493	Gm17767 chr1-51535371-51535686
Atg9a chr1-75422694-75423228	Coq10b chr1-54563903-54564247	Uxs1 chr1-43463921-43464217	Gm553 chr1-51535371-51535686
Atg9a chr1-75505175-75506510	Mob4 chr1-54600124-54600706	Tex30 chr1-43491738-43492054	Myo1b chr1-51536173-51536624
Glb1l chr1-75251330-75251971	Hspe1 chr1-54647208-54647829	Uxs1 chr1-43511297-43511592	Gm553 chr1-51536173-51536624
Glb1l chr1-75467156-75467986	Mars2 chr1-54647208-54647829	Gm8251 chr1-43519737-43520585	Gls chr1-51539190-51540059
Tuba4a chr1-75218026-75219769	Boll chr1-54647208-54647829	Uxs1 chr1-43766348-43766628	Stat4 chr1-51584330-51585640
Tuba4a chr1-75235941-75237354	Coq10b chr1-54660515-54661159	Tpp2 chr1-43767703-43768998	Gm17767 chr1-51996824-51997425
Dnpep chr1-75422694-75423228	Hspe1 chr1-54747466-54748397	Uxs1 chr1-43933033-43934672	Gm17767 chr1-52049905-52050186
Gmppa chr1-75435583-75436838	Mob4 chr1-54747466-54748397	Gm8251 chr1-43896528-43897730	Gm17767 chr1-52397498-52397814
Farsb chr1-78419622-78419899	Sf3b1 chr1-54798369-54798736	Tex30 chr1-43898736-43899308	Nab1 chr1-51875546-51875828
Farsb chr1-78488181-78489737	Ankrd44 chr1-54810146-54810405	Tpp2 chr1-44121998-44122734	Nab1 chr1-51914972-51916225
Utp14b chr1-78536441-78539042	Plcl1 chr1-54814991-54815460	Tpp2 chr1-44147140-44149027	Mfsd6 chr1-51914972-51916225
Utp14b chr1-78682145-78682684	Coq10b chr1-54827515-54828229	Tex30 chr1-44041440-44043169	Hibch chr1-51914972-51916225
Utp14b chr1-79581009-79582100	Ankrd44 chr1-54832626-54833133	Bivm chr1-44061233-44061840	Myo1b chr1-52022010-52022681
Ap1s3 chr1-79581009-79582100	Hspe1 chr1-54832626-54833133	Dnah7c chr1-46863913-46864896	Myo1b chr1-52133054-52133686
Wdfy1 chr1-80107509-80108105	Ankrd44 chr1-54841636-54842145	Tmeff2 chr1-50926743-50928285	Myo1b chr1-52302405-52302904
Cul3 chr1-80765184-80766016	Mob4 chr1-54853677-54853963	Tmeff2 chr1-51449529-51450013	Myo1b chr1-52718841-52719424
Dock10 chr1-80655241-80655631	Mars2 chr1-54860366-54860687	Tmeff2 chr1-51467933-51468360	Gls chr1-51930627-51931089
Dock10 chr1-80730289-80731005	Boll chr1-54862611-54862924	Tmeff2 chr1-51566190-51566555	Stat4 chr1-51934140-51935299
Dock10 chr1-80755171-80756088	Boll chr1-54865967-54866435	Tmeff2 chr1-51875546-51875828	Hibch chr1-51934140-51935299
Rhbdd1 chr1-82819062-82820461	Boll chr1-54870833-54871664	Nabp1 chr1-51466494-51466915	Stat4 chr1-52022010-52022681
Rhbdd1 chr1-82973336-82974688	Coq10b chr1-54872213-54872700	Nabp1 chr1-51467933-51468360	Stat4 chr1-52034644-52035769
Mff chr1-82973336-82974688	Hspe1 chr1-54873875-54874401	Nabp1 chr1-51476430-51476696	Stat4 chr1-52040215-52040988
Agfg1 chr1-82973336-82974688	Mob4 chr1-54873875-54874401	Nabp1 chr1-51584330-51585640	Stat4 chr1-52049905-52050186
Agfg1 chr1-83005879-83007047	Boll chr1-54882936-54883388	Nabp1 chr1-52004042-52004687	Stat4 chr1-52052742-52053265
Pid1 chr1-84284045-84285085	Hspe1 chr1-54888259-54889571	Nabp1 chr1-52098554-52099174	Stat4 chr1-52076120-52076820
Trip12 chr1-84364607-84365177	Coq10b chr1-54896188-54897666	Nabp1 chr1-52294531-52294808	Stat4 chr1-52083212-52083450
Sp110 chr1-84838184-84840376	Boll chr1-54901790-54902010	Nabp1 chr1-52331298-52331747	Stat4 chr1-52267407-52267909
C130026I21Rik chr1-86007467-86008115	Coq10b chr1-54906922-54907964	Nabp1 chr1-52342143-52342396	Stat4 chr1-52366059-52366891
Sp110 chr1-85792968-85794831	Boll chr1-54912360-54913048	Stat4 chr1-51480466-51480735	Stat4 chr1-52374322-52375720
Sp110 chr1-86178538-86179376	Hspe1 chr1-54913378-54913911	Gls chr1-51539190-51540059	Stat4 chr1-52387997-52389358
Sp110 chr1-86213872-86214562	Coq10b chr1-54920158-54920374	Gm553 chr1-51546820-51547109	Stat4 chr1-52638993-52639405
Sp110 chr1-86532180-86532737	Ankrd44 chr1-54934693-54935787	Stat4 chr1-51584330-51585640	Stat4 chr1-52652512-52653747
Sp140 chr1-85837651-85838443	Ankrd44 chr1-55082168-55082430	Stat1 chr1-51584330-51585640	Stat4 chr1-52708575-52709155
Sp140 chr1-85894123-85896079	Ankrd44 chr1-55430334-55430973	Gls chr1-51584330-51585640	Stat4 chr1-52951072-52951391
Sp140 chr1-85997585-85998674	Hspe1 chr1-54979321-54979995	Nab1 chr1-51584330-51585640	Gm553 chr1-51996824-51997425
Sp140 chr1-86007467-86008115	Sf3b1 chr1-55008210-55008583	Nab1 chr1-51875546-51875828	Gm553 chr1-51998392-51998865
Sp140 chr1-86189062-86189483	Sf3b1 chr1-55082168-55082430	Gm553 chr1-51875546-51875828	Hibch chr1-52012716-52013000
Sp140 chr1-86598280-86598845	Coq10b chr1-55051818-55053430	Hibch chr1-51914972-51916225	Stat1 chr1-52019167-52020647
Sp100 chr1-85679822-85680673	Coq10b chr1-55082168-55082430	Stat4 chr1-51934140-51935299	Gls chr1-52034644-52035769
Sp100 chr1-86503360-86504796	Boll chr1-55082168-55082430	Stat4 chr1-52004042-52004687	Gls chr1-52052742-52053265
Sp100 chr1-86532180-86532737	Boll chr1-55086817-55088874	Stat4 chr1-52008131-52009259	Hibch chr1-52057998-52058725
Ncl chr1-85679822-85680673	Hspe1 chr1-55236618-55238069	Stat4 chr1-52012111-52012550	Stat1 chr1-52118909-52120057
Cab39 chr1-85688275-85688516	Hspe1 chr1-55874052-55875037	Stat4 chr1-52019167-52020647	Stat1 chr1-52143679-52144030
Cops7b chr1-85688275-85688516	Hspd1 chr1-55210096-55210811	Stat4 chr1-52034644-52035769	Stat1 chr1-52150690-52150948
Cops7b chr1-85702547-85702910	Hspd1 chr1-55362347-55364018	Stat4 chr1-52039156-52039945	Stat1 chr1-52391823-52392068
A630001G21Rik chr1-85735381-85736747	Hspd1 chr1-55506395-55507370	Stat4 chr1-52294531-52294808	Stat1 chr1-52649697-52650523
A630001G21Rik chr1-85739837-85740167	Mob4 chr1-55226047-55227189	Stat4 chr1-52366059-52366891	Hibch chr1-52146353-52146903
Psmd1 chr1-85750355-85752880	Mob4 chr1-55506395-55507370	Stat4 chr1-52442645-52443171	Gls chr1-52190426-52190626
A630001G21Rik chr1-86501069-86501964	Mob4 chr1-56076818-56077033	Stat4 chr1-52470854-52471380	Gls chr1-52205491-52205805
A630001G21Rik chr1-86527759-86528548	Boll chr1-55362347-55364018	Stat4 chr1-52638993-52639405	1700019A02Rik chr1-52205491-52205805
A630001G21Rik chr1-86598280-86598845	Plcl1 chr1-55728641-55728840	Stat4 chr1-52649697-52650523	Gls chr1-52209165-52209399
Cab39 chr1-86048098-86048828	Satb2 chr1-56972062-56973794	Stat4 chr1-52680663-52680893	Mfsd6 chr1-52216828-52217061
Cab39 chr1-86339226-86339769	1700066M21Rik chr1-57428762-57429283	Stat4 chr1-52708575-52709155	Gls chr1-52225573-52226000
Cab39 chr1-86433801-86435023	1700066M21Rik chr1-57968954-57970408	Stat4 chr1-52753320-52754343	Gls chr1-52301000-52301529
Gpr55 chr1-85792968-85794831	1700066M21Rik chr1-58310802-58311867	Stat4 chr1-52816480-52818204	Gls chr1-52328386-52328842
Gpr55 chr1-85852952-85853906	Ndufb3 chr1-57995299-57996680	Stat4 chr1-52834876-52835176	Gls chr1-52722682-52722898
Itm2c chr1-85977598-85978025	Kctd18 chr1-58156624-58157237	Gls chr1-52004042-52004687	Hibch chr1-52267407-52267909
Itm2c chr1-86525006-86527128	Kctd18 chr1-58270970-58271460	Mfsd6 chr1-52008131-52009259	1700019D03Rik chr1-52274066-52274674
Armc9 chr1-85896540-85897144	Kctd18 chr1-58677244-58678245	Inpp1 chr1-52010779-52011571	Osgepl1 chr1-52328386-52328842
Ncl chr1-85936446-85937699	Kctd18 chr1-58761105-58761956	Stat1 chr1-52039156-52039945	Gm553 chr1-52331298-52331747
Gpr55 chr1-85997585-85998674	Kctd18 chr1-58794954-58795901	Inpp1 chr1-52086213-52086550	Nab1 chr1-52363629-52364037
Gpr55 chr1-86150581-86150811	Kctd18 chr1-58796754-58797806	Stat1 chr1-52149937-52150167	Ormdl1 chr1-52391823-52392068
Gpr55 chr1-86233890-86234103	Clk1 chr1-58300816-58301684	Stat1 chr1-52216828-52217061	1700019A02Rik chr1-52392531-52393213
Gpr55 chr1-86394057-86394699	Orc2 chr1-58300816-58301684	Stat1 chr1-52501724-52502102	Hibch chr1-52431127-52431368
Gpr55 chr1-86440283-86443252	Stradb chr1-58303295-58304675	Hibch chr1-52120224-52120811	1700019D03Rik chr1-52454435-52455127
Ptma chr1-85997585-85998674	Bzw1 chr1-58761105-58761956	Hibch chr1-52146353-52146903	Nab1 chr1-52489618-52490163
Psmd1 chr1-86581666-86583085	Bzw1 chr1-58955589-58956619	1700019A02Rik chr1-52205491-52205805	Nab1 chr1-52649697-52650523
Cops7b chr1-86063809-86065322	Nif3l1 chr1-58407671-58407902	Gls chr1-52231889-52233885	Nab1 chr1-52816480-52818204
Ncl chr1-86153868-86155255	Ppil3 chr1-58407671-58407902	Gls chr1-52301000-52301529	Pms1 chr1-52501724-52502102
Armc9 chr1-86486780-86488522	Clk1 chr1-58651218-58653328	Gls chr1-52577922-52578946	1700019D03Rik chr1-52521321-52521686
Ncl chr1-86189062-86189483	Clk1 chr1-58697300-58697946	Gls chr1-52722682-52722898	Gm553 chr1-52722682-52722898
Gigyf2 chr1-86344005-86344922	Clk1 chr1-58733829-58734781	Gls chr1-52952087-52953384	Mfsd6 chr1-52580307-52580754
Eif4e2 chr1-86358520-86360181	Clk1 chr1-58773741-58774302	Inpp1 chr1-52238744-52239348	1700019A02Rik chr1-52607299-52608112
Eif4e2 chr1-86363559-86364074	Nif3l1 chr1-58955589-58956619	Nab1 chr1-52274066-52274674	Asnsd1 chr1-52630121-52631936
Ptma chr1-86379163-86379629	Ppil3 chr1-58663189-58663623	1700019D03Rik chr1-52274066-52274674	Mfsd6 chr1-52638993-52639405
Dis3l2 chr1-86417066-86417308	Ppil3 chr1-59144411-59144848	1700019A02Rik chr1-52306966-52307278	Ormdl1 chr1-52638993-52639405
Cops7b chr1-86649920-86650625	Casp8 chr1-58454035-58454961	1700019D03Rik chr1-52328386-52328842	Ormdl1 chr1-52652512-52653747
Cops7b chr1-86703091-86704348	Orc2 chr1-58562094-58562837	Gm553 chr1-52331298-52331747	Hibch chr1-52668275-52669192
Cops7b chr1-87040801-87041444	Orc2 chr1-58859250-58860238	1700019A02Rik chr1-52374322-52375720	Mfsd6 chr1-52708575-52709155
Cops7b chr1-87186338-87187315	Orc2 chr1-58953611-58954311	1700019D03Rik chr1-52387621-52387820	Asnsd1 chr1-52709763-52710099
Cops7b chr1-87326302-87328008	Gm15834 chr1-58773741-58774302	1700019A02Rik chr1-52392531-52393213	Osgepl1 chr1-52722682-52722898
Dis3l2 chr1-86703091-86704348	Gm15834 chr1-58806661-58807043	Nab1 chr1-52489618-52490163	Mfsd6 chr1-52909782-52910021
Sag chr1-87206205-87206665	Gm15834 chr1-59144411-59144848	Gm553 chr1-52489618-52490163	1700019A02Rik chr1-52747984-52748612
Inpp5d chr1-87211471-87211721	Fam126b chr1-58585430-58586929	Nab1 chr1-53351710-53353226	1700019D03Rik chr1-52763873-52764452
Atg16l1 chr1-87245877-87246643	Fam126b chr1-58651218-58653328	1700019D03Rik chr1-52524761-52525129	Hibch chr1-52793590-52794002
Usp40 chr1-87280103-87280602	Fam126b chr1-58746751-58747184	Pms1 chr1-52524761-52525129	1700019D03Rik chr1-52798988-52800864
Gigyf2 chr1-87755122-87756665	Fam126b chr1-58794954-58795901	Pms1 chr1-52550091-52550635	Inpp1 chr1-52801660-52801894
Gigyf2 chr1-87854949-87855185	Fam126b chr1-59144411-59144848	Ormdl1 chr1-52580307-52580754	Osgepl1 chr1-52816480-52818204
Inpp5d chr1-87619828-87622083	Fam126b chr1-59481249-59483979	Osgepl1 chr1-52581782-52582023	Osgepl1 chr1-52823671-52824363
Inpp5d chr1-87696351-87696734	Ndufb3 chr1-58677244-58678245	Inpp1 chr1-52598333-52598586	Osgepl1 chr1-52843883-52845814
Inpp5d chr1-88450511-88451047	Ndufb3 chr1-58794954-58795901	Ormdl1 chr1-52638993-52639405	Asnsd1 chr1-52843883-52845814
Inpp5d chr1-88586751-88587853	Als2 chr1-58677244-58678245	Osgepl1 chr1-52638993-52639405	Hibch chr1-53823414-53825273
Dgkd chr1-87625876-87627077	Cflar chr1-58856671-58857141	Asnsd1 chr1-52649697-52650523	Hibch chr1-53842818-53843415
Atg16l1 chr1-88555205-88555843	Cflar chr1-59601872-59603294	Mfsd6 chr1-52652512-52653747	Asnsd1 chr1-52863525-52864035
Atg16l1 chr1-88647539-88648043	Casp8 chr1-58711061-58713483	Pms1 chr1-52652512-52653747	1700019D03Rik chr1-52951072-52951391
Sag chr1-87765560-87766563	Trak2 chr1-58720806-58721569	Mfsd6 chr1-52668275-52669192	1700019A02Rik chr1-52952087-52953384
Sag chr1-87934822-87935436	Tmem237 chr1-58722142-58722680	Mfsd6 chr1-52680663-52680893	Pms1 chr1-52952087-52953384
Sag chr1-88430355-88430976	Stradb chr1-58727044-58727289	Mfsd6 chr1-52702781-52703610	1700019D03Rik chr1-53842818-53843415
Usp40 chr1-87815550-87815758	Sumo1 chr1-58728159-58728751	Mfsd6 chr1-52708575-52709155	1700019A02Rik chr1-53784136-53785470
Arl4c chr1-87846496-87847581	Sumo1 chr1-58733829-58734781	Asnsd1 chr1-52709763-52710099	1700019A02Rik chr1-53791095-53792161
Dgkd chr1-88647539-88648043	Als2 chr1-58746751-58747184	Mfsd6 chr1-52718841-52719424	1700019A02Rik chr1-53875568-53876391
Dgkd chr1-88708099-88709430	Trak2 chr1-58761105-58761956	Mfsd6 chr1-52793590-52794002	Pms1 chr1-53296128-53297681
Usp40 chr1-88647539-88648043	Casp8 chr1-58794954-58795901	Mfsd6 chr1-52843883-52845814	Pms1 chr1-53772997-53773252
Usp40 chr1-88705798-88706047	Casp8 chr1-59638410-59638681	Osgepl1 chr1-52753320-52754343	Ormdl1 chr1-53712410-53712609
Sh3bp4 chr1-88093974-88095310	Trak2 chr1-58796754-58797806	1700019D03Rik chr1-52763873-52764452	Ormdl1 chr1-53886685-53887076
Hjurp chr1-88701572-88702631	Sumo1 chr1-58806661-58807043	Inpp1 chr1-53748587-53748942	Osgepl1 chr1-53715164-53716151
Arl4c chr1-88473954-88475921	Trak2 chr1-58955589-58956619	1700019D03Rik chr1-52823671-52824363	Osgepl1 chr1-53850653-53852587
Arl4c chr1-89140133-89140899	Trak2 chr1-59683960-59685844	Osgepl1 chr1-52823671-52824363	Asnsd1 chr1-53908254-53908614
Sh3bp4 chr1-89015372-89016179	Trak2 chr1-59921482-59921871	Asnsd1 chr1-52837612-52837848	Hecw2 chr1-53558360-53558597
Sh3bp4 chr1-89019630-89020306	Bmpr2 chr1-59119244-59120650	Hibch chr1-53052918-53053396	Gtf3c3 chr1-53706154-53707167
Agap1 chr1-89019630-89020306	Bmpr2 chr1-59186147-59186710	Hibch chr1-53351710-53353226	Stk17b chr1-53748587-53748942
Sh3bp4 chr1-89040804-89041653	Bmpr2 chr1-59204559-59204939	Stk17b chr1-52853687-52854394	Stk17b chr1-53753986-53754465
Agap1 chr1-89040804-89041653	Als2 chr1-60054394-60055020	Pms1 chr1-52952087-52953384	Stk17b chr1-53765449-53765729
Agap1 chr1-89042707-89043294	Als2 chr1-60070618-60071122	Stk17b chr1-52960130-52960446	Stk17b chr1-53773589-53774286
Sh3bp4 chr1-89196090-89196406	Bmpr2 chr1-59316006-59317039	1700019D03Rik chr1-53781309-53781580	Stk17b chr1-53796823-53798145
Sh3bp4 chr1-89234879-89235751	Fam117b chr1-59475624-59475976	1700019D03Rik chr1-53886685-53887076	Stk17b chr1-53875568-53876391
Sh3bp4 chr1-89454319-89455181	Bmpr2 chr1-59565663-59566265	1700019D03Rik chr1-53906036-53906578	Stk17b chr1-54491940-54493995
Sh3bp4 chr1-89466005-89466738	Nbeal1 chr1-59584195-59585308	1700019D03Rik chr1-53924555-53924809	Ccdc150 chr1-53924555-53924809
Sh3bp4 chr1-89555072-89555848	Sumo1 chr1-59883398-59884097	1700019A02Rik chr1-53927291-53927927	Gtf3c3 chr1-54194077-54195292
Agap1 chr1-89078347-89079727	Sumo1 chr1-59895284-59895799	Pms1 chr1-53296128-53297681	Hecw2 chr1-54249936-54251285
Agap1 chr1-89140133-89140899	Sumo1 chr1-60240444-60240970	Osgepl1 chr1-53715164-53716151	Hecw2 chr1-54310573-54310791
Agap1 chr1-89183074-89183920	Wdr12 chr1-59683960-59685844	Asnsd1 chr1-53664292-53664608	Hecw2 chr1-54491940-54493995
Agap1 chr1-89234879-89235751	Nop58 chr1-59897640-59898233	Asnsd1 chr1-53772997-53773252	Hecw2 chr1-54810146-54810405
Agap1 chr1-89466005-89466738	Bmpr2 chr1-59762115-59764907	Asnsd1 chr1-53927291-53927927	Hecw2 chr1-54814991-54815460
Agap1 chr1-89555072-89555848	Bmpr2 chr1-60070618-60071122	Dnah7a chr1-53773589-53774286	Ccdc150 chr1-54513447-54514169
Agap1 chr1-90153061-90153700	Bmpr2 chr1-60759632-60760249	Dnah7a chr1-53808211-53808886	Ccdc150 chr1-54563903-54564247
Cops8 chr1-90203732-90204131	Carf chr1-59883398-59884097	Dnah7a chr1-53823414-53825273	Ccdc150 chr1-54816691-54816910
Cops8 chr1-91037218-91037493	Fam117b chr1-60761537-60762088	Dnah7a chr1-53837873-53838836	Ankrd44 chr1-54421309-54422855
Cops8 chr1-91412208-91414576	Wdr12 chr1-59917385-59917694	Dnah7a chr1-53842818-53843415	Boll chr1-54438225-54439362
Ilkap chr1-90602692-90603875	Raph1 chr1-60015866-60017598	Dnah7a chr1-53844890-53845648	Gtf3c3 chr1-54556765-54558636
Lrrfip1 chr1-90998017-90999850	Ctla4 chr1-60015866-60017598	Dnah7a chr1-53886685-53887076	Gtf3c3 chr1-54798369-54798736
Lrrfip1 chr1-91049284-91049852	Icos chr1-60015866-60017598	Dnah7a chr1-53952299-53952645	Gtf3c3 chr1-55208670-55209807
Lrrfip1 chr1-91079788-91080834	Cd28 chr1-60054394-60055020	Dnah7a chr1-54254659-54254871	Ankrd44 chr1-54491940-54493995
Lrrfip1 chr1-91092434-91092850	Ctla4 chr1-60054394-60055020	Dnah7a chr1-54310573-54310791	Mars2 chr1-54491940-54493995
Lrrfip1 chr1-91093145-91093636	Icos chr1-60054394-60055020	Dnah7a chr1-54660515-54661159	Pgap1 chr1-54531240-54531672
Lrrfip1 chr1-91098665-91099198	Carf chr1-60408599-60410293	Gtf3c3 chr1-53741777-53741978	Pgap1 chr1-54563903-54564247
Traf3ip1 chr1-91034195-91034863	Carf chr1-61001813-61002293	Stk17b chr1-53753986-53754465	Pgap1 chr1-54584593-54586505
Traf3ip1 chr1-91037218-91037493	Carf chr1-61054278-61055483	Stk17b chr1-53764417-53764788	Pgap1 chr1-55042186-55043667
Ramp1 chr1-91052365-91054026	Wdr12 chr1-60240444-60240970	Stk17b chr1-53772997-53773252	Pgap1 chr1-55215078-55216372
Scly chr1-91062293-91062791	Wdr12 chr1-60652096-60653055	Stk17b chr1-53773589-53774286	Pgap1 chr1-55528394-55529170
Scly chr1-91064938-91065509	Nbeal1 chr1-60272252-60272814	Stk17b chr1-53776563-53776964	Plcl1 chr1-54660515-54661159
Ramp1 chr1-91144720-91145464	Nbeal1 chr1-60755499-60756204	Stk17b chr1-53791095-53792161	Plcl1 chr1-54702956-54703169
Per2 chr1-91167841-91168282	Nbeal1 chr1-60757820-60758717	Stk17b chr1-53823414-53825273	Plcl1 chr1-54814991-54815460
Traf3ip1 chr1-91167841-91168282	Nbeal1 chr1-60812773-60813823	Stk17b chr1-53908997-53909528	Ankrd44 chr1-54816691-54816910
Ramp1 chr1-92082932-92083389	Nbeal1 chr1-60913159-60913647	Stk17b chr1-53936566-53936782	Plcl1 chr1-54816691-54816910
Ramp1 chr1-92127478-92128048	Nbeal1 chr1-60960199-60961407	Stk17b chr1-54279295-54280135	Rftn2 chr1-54827515-54828229
Ramp1 chr1-92177933-92178673	Nbeal1 chr1-61050158-61050652	Stk17b chr1-54491940-54493995	Boll chr1-54832626-54833133
Ramp1 chr1-92179006-92179375	Nbeal1 chr1-61154431-61154863	Hecw2 chr1-53814051-53814629	Rftn2 chr1-54840145-54840559
Hes6 chr1-91191972-91192546	Ctla4 chr1-60240444-60240970	Gtf3c3 chr1-53818304-53818526	Coq10b chr1-54846342-54847583
Hes6 chr1-91192745-91193728	Cd28 chr1-60272252-60272814	Gtf3c3 chr1-53845912-53846144	Rftn2 chr1-54853677-54853963
Per2 chr1-91238816-91239475	Abi2 chr1-60446806-60447469	Gtf3c3 chr1-53952299-53952645	Ankrd44 chr1-54865967-54866435
Ube2f chr1-91428359-91429138	Abi2 chr1-60460428-60461572	Hecw2 chr1-54194077-54195292	Rftn2 chr1-54913378-54913911
Scly chr1-91251869-91252260	Abi2 chr1-60745545-60746561	Mob4 chr1-54194077-54195292	Ankrd44 chr1-55037875-55038515
Scly chr1-92079679-92080511	Abi2 chr1-61050158-61050652	Hecw2 chr1-54221656-54222261	Ankrd44 chr1-55042186-55043667
Per2 chr1-92183233-92183600	Abi2 chr1-61146124-61146361	Hecw2 chr1-54310573-54310791	Ankrd44 chr1-55593596-55593979
Traf3ip1 chr1-91539470-91541390	Abi2 chr1-61298047-61298310	Hecw2 chr1-54810146-54810405	Ankrd44 chr1-55628590-55628931
Traf3ip1 chr1-92164587-92165073	2310016D23Rik chr1-60416389-60417440	Hspe1 chr1-54249936-54251285	Rftn2 chr1-54934693-54935787
Hdac4 chr1-92050683-92052597	Icos chr1-60428607-60429264	Gtf3c3 chr1-54275613-54275833	Mob4 chr1-54979321-54979995
Hdac4 chr1-92104547-92105086	Cd28 chr1-60530113-60531007	Pgap1 chr1-54421309-54422855	Sf3b1 chr1-55362347-55364018
Gpc1 chr1-92118832-92119832	Raph1 chr1-60539191-60539635	Ankrd44 chr1-54421309-54422855	Sf3b1 chr1-55418924-55419246
Hdac4 chr1-92164587-92165073	Cd28 chr1-60539191-60539635	Gtf3c3 chr1-54438225-54439362	Sf3b1 chr1-55506395-55507370
Hdac4 chr1-92468546-92469352	Raph1 chr1-60867910-60868791	Gtf3c3 chr1-54906922-54907964	Sf3b1 chr1-55609969-55610580
Hdac4 chr1-92912167-92912582	Raph1 chr1-60874876-60875644	Gtf3c3 chr1-55028843-55029640	Coq10b chr1-55051818-55053430
Rnpepl1 chr1-92179578-92181202	Raph1 chr1-60886653-60887428	Gtf3c3 chr1-55362347-55364018	Hspd1 chr1-55051818-55053430
Ndufa10 chr1-92252950-92253462	Raph1 chr1-60902431-60902918	Gtf3c3 chr1-55405107-55406898	Hspe1 chr1-55076116-55076657
Ndufa10 chr1-93232478-93232715	Raph1 chr1-60913159-60913647	Ankrd44 chr1-54491940-54493995	Hspd1 chr1-55082168-55082430
Sept2 chr1-92647652-92649059	Raph1 chr1-60920026-60920860	Mars2 chr1-54491940-54493995	Hspe1 chr1-55086817-55088874
Gpc1 chr1-92652465-92652791	Raph1 chr1-60954607-60955133	Boll chr1-54491940-54493995	Boll chr1-55086817-55088874
Thap4 chr1-92773539-92775192	Raph1 chr1-61045753-61046694	Pgap1 chr1-54508149-54508589	Hspe1 chr1-55404404-55404831
Dtymk chr1-92805802-92806182	Raph1 chr1-61054278-61055483	Rftn2 chr1-54508149-54508589	Hspd1 chr1-55874052-55875037
Gpc1 chr1-92956452-92957238	Cd28 chr1-60702518-60703271	Pgap1 chr1-54584593-54586505	Rftn2 chr1-55097190-55097696
Gpc1 chr1-93071089-93071857	Cd28 chr1-60755499-60756204	Pgap1 chr1-54853677-54853963	Boll chr1-55174447-55174754
Gpc1 chr1-93232478-93232715	Cd28 chr1-60757820-60758717	Pgap1 chr1-54913378-54913911	Rftn2 chr1-55180095-55180443
Ing5 chr1-92894781-92895438	Cd28 chr1-60759632-60760249	Pgap1 chr1-55215078-55216372	Rftn2 chr1-55192849-55193142
Rnpepl1 chr1-93060128-93060602	Cd28 chr1-60775593-60776147	Pgap1 chr1-55371824-55373137	Rftn2 chr1-55196295-55196799
Rnpepl1 chr1-93069193-93069891	Cd28 chr1-60776769-60777913	Pgap1 chr1-55414060-55414631	Mars2 chr1-55461874-55462090
Rnpepl1 chr1-93174129-93174769	Cd28 chr1-60867910-60868791	Pgap1 chr1-55528394-55529170	Plcl1 chr1-55405107-55406898
Rnpepl1 chr1-93232478-93232715	Cd28 chr1-60874441-60874662	Sf3b1 chr1-54556765-54558636	Plcl1 chr1-55430334-55430973
Rnpepl1 chr1-93235361-93236704	Cd28 chr1-60874876-60875644	Boll chr1-54584593-54586505	Plcl1 chr1-55506395-55507370
Rnpepl1 chr1-93803416-93804603	Cd28 chr1-60908678-60909253	Mob4 chr1-54600124-54600706	Plcl1 chr1-55511580-55511815
Farp2 chr1-92933579-92935181	Cd28 chr1-60910775-60911107	Plcl1 chr1-54660515-54661159	Plcl1 chr1-55593596-55593979
Atg4b chr1-92933579-92935181	Cd28 chr1-60920026-60920860	Rftn2 chr1-54693100-54693345	Plcl1 chr1-55609969-55610580
Stk25 chr1-92956452-92957238	Cd28 chr1-60985626-60986425	Hspd1 chr1-54785915-54786500	Plcl1 chr1-55666080-55666472
Thap4 chr1-92971861-92973204	Cd28 chr1-61027491-61027862	Plcl1 chr1-54810146-54810405	Plcl1 chr1-55766828-55767096
Sned1 chr1-93069193-93069891	Cd28 chr1-61054278-61055483	Plcl1 chr1-54814991-54815460	Plcl1 chr1-55812429-55812906
Sned1 chr1-93071089-93071857	Cd28 chr1-61125024-61125458	Mob4 chr1-54833847-54834056	Plcl1 chr1-56076818-56077033
Gal3st2 chr1-93071089-93071857	2310016D23Rik chr1-60757820-60758717	Hspd1 chr1-54835254-54836020	Kctd18 chr1-57968954-57970408
Sned1 chr1-93235361-93236704	Ctla4 chr1-60759632-60760249	Rftn2 chr1-54840145-54840559	Nif3l1 chr1-58011857-58012128
Sned1 chr1-93726706-93727341	Ctla4 chr1-60775593-60776147	Hspd1 chr1-54854261-54854718	Clk1 chr1-58295998-58296689
Gal3st2 chr1-93235361-93236704	Icos chr1-60775593-60776147	Sf3b1 chr1-54862611-54862924	Bzw1 chr1-58300816-58301684
D2hgdh chr1-93305248-93306273	Ctla4 chr1-60776769-60777913	Coq10b chr1-54870833-54871664	Ndufb3 chr1-58300816-58301684
Ppp1r7 chr1-93803416-93804603	Icos chr1-60776769-60777913	Hspe1 chr1-54906922-54907964	Orc2 chr1-58303295-58304675
Dtymk chr1-93506839-93507313	2310016D23Rik chr1-60781451-60782113	Coq10b chr1-54923755-54924576	Bzw1 chr1-58310802-58311867
Thap4 chr1-93634522-93636517	2310016D23Rik chr1-60822478-60823319	Ankrd44 chr1-55418924-55419246	Nif3l1 chr1-58310802-58311867
Stk25 chr1-94052063-94052788	2310016D23Rik chr1-60860342-60860983	Rftn2 chr1-55012431-55012800	Ppil3 chr1-58310802-58311867
Atg4b chr1-93824335-93826422	2310016D23Rik chr1-60874441-60874662	Sf3b1 chr1-55037875-55038515	Mpp4 chr1-58343068-58343461
Dtymk chr1-94091227-94092417	Ctla4 chr1-60781451-60782113	Sf3b1 chr1-55226047-55227189	Ppil3 chr1-58348728-58349230
Ing5 chr1-94053371-94053918	Icos chr1-60781451-60782113	Sf3b1 chr1-55238284-55238673	Bzw1 chr1-58711061-58713483
Ing5 chr1-94074573-94075218	Icos chr1-60822478-60823319	Sf3b1 chr1-55265305-55265757	Bzw1 chr1-58720806-58721569
Fam174a chr1-95572701-95573658	Ctla4 chr1-60867910-60868791	Sf3b1 chr1-55414060-55414631	Cflar chr1-58391972-58394085
Fam174a chr1-95762066-95762628	Icos chr1-60867910-60868791	Sf3b1 chr1-55506395-55507370	Mpp4 chr1-58407671-58407902
Gin1 chr1-97632930-97633213	Pard3b chr1-60867910-60868791	Coq10b chr1-55028843-55029640	Clk1 chr1-58422596-58424351
D1Ertd622e chr1-97659248-97659901	Ctla4 chr1-60874876-60875644	Hspd1 chr1-55051818-55053430	Stradb chr1-58422596-58424351
Ppip5k2 chr1-97659248-97659901	Icos chr1-60874876-60875644	Mob4 chr1-55051818-55053430	Clk1 chr1-58742193-58743605
D1Ertd622e chr1-98129632-98130735	Pard3b chr1-60874876-60875644	Coq10b chr1-55075450-55075927	Clk1 chr1-59144411-59144848
Ppip5k2 chr1-98172806-98173430	Ctla4 chr1-60886653-60887428	Hspe1 chr1-55076116-55076657	Orc2 chr1-58439726-58440207
1810006J02Rik chr1-98094608-98096398	Ctla4 chr1-60902431-60902918	Hspd1 chr1-55086817-55088874	Casp8 chr1-58439726-58440207
Pam chr1-98172806-98173430	Ctla4 chr1-60908678-60909253	Hspe1 chr1-55371824-55373137	Nif3l1 chr1-58444702-58446330
Tnfrsf11a chr1-105747087-105747459	Ctla4 chr1-60910775-60911107	Hspe1 chr1-55404404-55404831	Nif3l1 chr1-58503899-58505449
Phlpp1 chr1-105748374-105748653	Ctla4 chr1-60920026-60920860	Mob4 chr1-55210096-55210811	Nif3l1 chr1-59236508-59238442
Tnfrsf11a chr1-105805609-105806000	Ctla4 chr1-60936871-60937541	Boll chr1-55174447-55174754	Ppil3 chr1-58454035-58454961
Tnfrsf11a chr1-106231090-106231709	Ctla4 chr1-60973772-60974653	Rftn2 chr1-55180095-55180443	Ppil3 chr1-58852258-58852612
Tnfrsf11a chr1-106345014-106345596	Ctla4 chr1-60989584-60991071	Rftn2 chr1-55766828-55767096	Ppil3 chr1-59252596-59253006
Tnfrsf11a chr1-106352756-106353415	Ctla4 chr1-61027491-61027862	Rftn2 chr1-55808690-55808995	Cflar chr1-58444702-58446330
Phlpp1 chr1-105866721-105867120	Ctla4 chr1-61045753-61046694	Mars2 chr1-55238284-55238673	Stradb chr1-58444702-58446330
Zcchc2 chr1-106606854-106607374	Ctla4 chr1-61050158-61050652	Mars2 chr1-55418924-55419246	Tmem237 chr1-58498780-58499028
Zcchc2 chr1-106616990-106617742	Ctla4 chr1-61054278-61055483	Mars2 chr1-55755639-55756064	Orc2 chr1-58769797-58770558
Bcl2 chr1-106032700-106033123	Ctla4 chr1-61125024-61125458	Plcl1 chr1-55404404-55404831	Orc2 chr1-58806661-58807043
Kdsr chr1-106032700-106033123	Ctla4 chr1-61135375-61136467	Plcl1 chr1-55418924-55419246	Fam126b chr1-58617968-58618598
Kdsr chr1-106035377-106036085	Ctla4 chr1-61139201-61139991	Plcl1 chr1-55430334-55430973	Ndufb3 chr1-58658264-58658539
Phlpp1 chr1-106162435-106162965	Ctla4 chr1-61180806-61181978	Plcl1 chr1-55506395-55507370	Ndufb3 chr1-58663189-58663623
Bcl2 chr1-106162435-106162965	Icos chr1-60886653-60887428	Tyw5 chr1-57405801-57407289	Ndufb3 chr1-59315003-59315262
Phlpp1 chr1-106321290-106322049	Pard3b chr1-60886653-60887428	Kctd18 chr1-57774451-57775535	Ndufb3 chr1-59481249-59483979
Phlpp1 chr1-106352756-106353415	Icos chr1-60898263-60899726	Aox2 chr1-57774451-57775535	Stradb chr1-58651218-58653328
Phlpp1 chr1-106627154-106627487	Icos chr1-60902431-60902918	Gm15834 chr1-57839462-57840482	Mpp4 chr1-58669697-58670102
Bcl2 chr1-106565980-106566320	Pard3b chr1-60902431-60902918	Clk1 chr1-57852277-57852942	Als2 chr1-58697300-58697946
Bcl2 chr1-106606854-106607374	Icos chr1-60908678-60909253	Ndufb3 chr1-57915443-57915701	Cflar chr1-58727044-58727289
Bcl2 chr1-106612311-106613202	Pard3b chr1-60910775-60911107	Kctd18 chr1-57954155-57954702	Cflar chr1-58728159-58728751
Kdsr chr1-106619865-106620840	Pard3b chr1-60913159-60913647	Aox2 chr1-57954155-57954702	Cflar chr1-58746751-58747184
Kdsr chr1-106684588-106684854	Icos chr1-60920026-60920860	Kctd18 chr1-58031072-58031536	Cflar chr1-58856671-58857141
Bcl2 chr1-106711963-106712830	Icos chr1-60936871-60937541	Kctd18 chr1-58244532-58244814	Cflar chr1-58972789-58974267
Kdsr chr1-106737750-106738404	Pard3b chr1-60936871-60937541	Casp8 chr1-58029369-58030153	Cflar chr1-59332980-59333306
Nifk chr1-118476536-118477285	Icos chr1-61027491-61027862	Orc2 chr1-58112763-58113207	Trak2 chr1-58711061-58713483
Clasp1 chr1-118458322-118459987	Icos chr1-61045753-61046694	Gm15834 chr1-58244532-58244814	Sumo1 chr1-58720806-58721569
Tmem185b chr1-120468761-120469400	Icos chr1-61050158-61050652	Als2 chr1-58244532-58244814	Nop58 chr1-58720806-58721569
Dbi chr1-120154081-120154524	Icos chr1-61054278-61055483	Ndufb3 chr1-58270970-58271460	Mpp4 chr1-58725877-58726087
Insig2 chr1-121326669-121328525	Icos chr1-61101477-61103041	Aox2 chr1-58310802-58311867	Casp8 chr1-58727044-58727289
Dpp10 chr1-123919339-123920053	Icos chr1-61125024-61125458	Aox2 chr1-58720806-58721569	Nop58 chr1-58728159-58728751
Slc35f5 chr1-125467608-125468397	Icos chr1-61139201-61139991	Aox2 chr1-58742193-58743605	Casp8 chr1-58794954-58795901
Mgat5 chr1-127212272-127212575	Icos chr1-61771245-61771590	Aox2 chr1-58897235-58898082	Casp8 chr1-59236508-59238442
Mgat5 chr1-127232772-127233915	Pard3b chr1-61027491-61027862	Aox2 chr1-59162818-59163394	Casp8 chr1-59601872-59603294
Mgat5 chr1-127241973-127243072	Pard3b chr1-61045753-61046694	Aox2 chr1-59179987-59180412	Trak2 chr1-58794954-58795901
Mgat5 chr1-127296593-127297483	Pard3b chr1-61050158-61050652	Mpp4 chr1-58295998-58296689	Bmpr2 chr1-58856671-58857141
Mgat5 chr1-127305502-127306663	Pard3b chr1-61054278-61055483	Als2 chr1-58300816-58301684	Stradb chr1-58883263-58883565
Mgat5 chr1-127321586-127321921	Pard3b chr1-61125024-61125458	Cflar chr1-58310802-58311867	Trak2 chr1-58953611-58954311
Mgat5 chr1-127344604-127345403	Pard3b chr1-61135375-61136467	Cflar chr1-58343068-58343461	Trak2 chr1-59897640-59898233
Map3k19 chr1-127212272-127212575	Pard3b chr1-61180806-61181978	Bzw1 chr1-58382606-58382952	Stradb chr1-59601872-59603294
Tmem163 chr1-127213350-127213711	Nrp2 chr1-62051497-62051741	Bzw1 chr1-58444702-58446330	Stradb chr1-59719565-59720265
Rab3gap1 chr1-127241973-127243072	Nrp2 chr1-62283648-62283892	Bzw1 chr1-58711061-58713483	Tmem237 chr1-58993678-58994023
R3hdm1 chr1-127241973-127243072	Nrp2 chr1-62504086-62504682	Clk1 chr1-58407671-58407902	Tmem237 chr1-59236508-59238442
Rab3gap1 chr1-127291169-127292158	Ino80d chr1-62518452-62518679	Mpp4 chr1-58407671-58407902	Tmem237 chr1-59613665-59614179
R3hdm1 chr1-127303887-127304603	Nrp2 chr1-62522402-62523091	Tmem237 chr1-58422596-58424351	Tmem237 chr1-59945890-59946108
Tmem163 chr1-127305502-127306663	Nrp2 chr1-62621412-62622850	Clk1 chr1-58725877-58726087	Tmem237 chr1-60042313-60043551
Tmem163 chr1-127322180-127322822	Adam23 chr1-62678626-62679200	Clk1 chr1-58953611-58954311	Tmem237 chr1-60097065-60098806
Map3k19 chr1-127322180-127322822	Nrp2 chr1-62688934-62689634	Casp8 chr1-58439726-58440207	Fzd7 chr1-59204559-59204939
Ccnt2 chr1-127344604-127345403	Adam23 chr1-62688934-62689634	Nif3l1 chr1-58498780-58499028	Als2 chr1-59399961-59400219
R3hdm1 chr1-127500102-127500559	Eef1b2 chr1-62691206-62691482	Nif3l1 chr1-58669697-58670102	Als2 chr1-60097065-60098806
Tmem163 chr1-127512565-127513542	Nrp2 chr1-62702745-62703834	Nif3l1 chr1-58711061-58713483	Sumo1 chr1-59236508-59238442
Tmem163 chr1-127514286-127514883	Nrp2 chr1-62736162-62736947	Nif3l1 chr1-58852258-58852612	Wdr12 chr1-59399961-59400219
Tmem163 chr1-127662256-127663107	Nrp2 chr1-62770550-62770981	Ppil3 chr1-58444702-58446330	Fzd7 chr1-59584195-59585308
Dars chr1-127673317-127673655	Nrp2 chr1-62875219-62876254	Ppil3 chr1-58454035-58454961	Fzd7 chr1-59923009-59923636
Tmem163 chr1-128675386-128676154	Nrp2 chr1-63413515-63414421	Ppil3 chr1-58749199-58749403	Fzd7 chr1-60272252-60272814
Ccnt2 chr1-127679516-127680106	Nrp2 chr1-63437558-63437893	Ppil3 chr1-58773292-58773585	Cyp20a1 chr1-59481249-59483979
Map3k19 chr1-127773123-127774915	Nrp2 chr1-63567070-63567412	Ppil3 chr1-58972789-58974267	Sumo1 chr1-59601872-59603294
Ccnt2 chr1-128435605-128436398	Adam23 chr1-62702745-62703834	Ppil3 chr1-59236508-59238442	Fam117b chr1-59601872-59603294
Ccnt2 chr1-128446714-128447794	Adam23 chr1-62705883-62706649	Ndufb3 chr1-58503899-58505449	Carf chr1-59607935-59609263
Ccnt2 chr1-128608015-128608461	Ino80d chr1-62714982-62715351	Orc2 chr1-58722142-58722680	Sumo1 chr1-59609483-59609716
Dars chr1-127827178-127827648	Gm20342 chr1-62720199-62720457	Orc2 chr1-58806661-58807043	Sumo1 chr1-59622971-59623704
Map3k19 chr1-127830037-127830888	Gm20342 chr1-62722159-62722858	Gm15834 chr1-58697300-58697946	Wdr12 chr1-59633026-59633344
Map3k19 chr1-128789987-128791554	Adam23 chr1-62813076-62813731	Gm15834 chr1-58742193-58743605	Cyp20a1 chr1-59661032-59661557
Rab3gap1 chr1-128667014-128667759	Adam23 chr1-62829543-62830218	Fam126b chr1-58617968-58618598	Carf chr1-59669667-59671373
Zranb3 chr1-128243479-128245264	Ino80d chr1-62875219-62876254	Fam126b chr1-58796754-58797806	Sumo1 chr1-60236089-60236621
Zranb3 chr1-128372147-128372450	Adam23 chr1-62875219-62876254	Fam126b chr1-58822020-58822304	Nop58 chr1-60530113-60531007
Zranb3 chr1-128540200-128540519	Ino80dos chr1-62984291-62984818	Ndufb3 chr1-59481249-59483979	Bmpr2 chr1-60164067-60164266
R3hdm1 chr1-128569729-128570677	Ino80dos chr1-63430345-63430669	Tmem237 chr1-58697300-58697946	Bmpr2 chr1-60220769-60221184
R3hdm1 chr1-128608015-128608461	Ino80dos chr1-64105329-64105720	Cflar chr1-58727044-58727289	Bmpr2 chr1-60757820-60758717
R3hdm1 chr1-128675386-128676154	Gm20342 chr1-63430345-63430669	Cflar chr1-58728159-58728751	Wdr12 chr1-59892815-59893076
Ubxn4 chr1-128243479-128245264	Gm20342 chr1-64087799-64088884	Cflar chr1-58733829-58734781	Fam117b chr1-59923009-59923636
Mcm6 chr1-128675386-128676154	Eef1b2 chr1-63248282-63248588	Cflar chr1-58936761-58938155	Fam117b chr1-60812773-60813823
Cxcr4 chr1-128368573-128369078	Eef1b2 chr1-64087799-64088884	Cflar chr1-59332980-59333306	Fam117b chr1-60821383-60821791
Dars chr1-128416386-128417944	Ndufs1 chr1-63248282-63248588	Trak2 chr1-58720806-58721569	Raph1 chr1-59966987-59967583
Cxcr4 chr1-128605723-128606103	Adam23 chr1-63413515-63414421	Als2 chr1-58720806-58721569	Gm11579 chr1-59966987-59967583
Cxcr4 chr1-128824053-128824703	Klf7 chr1-63427834-63428060	Sumo1 chr1-58720806-58721569	Carf chr1-60015866-60017598
Gm15675 chr1-130474236-130475346	Klf7 chr1-63430345-63430669	Stradb chr1-58722142-58722680	Ctla4 chr1-60015866-60017598
Gm15675 chr1-130875118-130875415	Klf7 chr1-63435325-63435649	Sumo1 chr1-58725877-58726087	2310016D23Rik chr1-60097065-60098806
Gm15675 chr1-131025678-131026299	Klf7 chr1-63445600-63446600	Tmem237 chr1-58727044-58727289	Carf chr1-60811272-60812280
Gm15675 chr1-131181522-131182087	Klf7 chr1-63567070-63567412	Stradb chr1-58749199-58749403	Carf chr1-60911629-60911904
Gm15675 chr1-131183190-131183485	Klf7 chr1-63763103-63763659	Als2 chr1-58749199-58749403	Carf chr1-60936871-60937541
Yod1 chr1-130461983-130463106	Klf7 chr1-64203563-64203821	Als2 chr1-58773292-58773585	Carf chr1-60985626-60986425
Cd55 chr1-131199163-131200402	Klf7 chr1-64338511-64338933	Casp8 chr1-58822020-58822304	Wdr12 chr1-60166555-60167152
Cd55 chr1-131269754-131271008	Klf7 chr1-64445994-64446324	Casp8 chr1-59171917-59172138	Wdr12 chr1-60361071-60361902
Ikbke chr1-130463582-130464267	Klf7 chr1-64689933-64691614	Trak2 chr1-58794954-58795901	Wdr12 chr1-60720163-60720518
Ikbke chr1-130547806-130548484	Fzd5 chr1-64129686-64129993	Trak2 chr1-58936761-58938155	Wdr12 chr1-60745545-60746561
Yod1 chr1-131278314-131280585	Idh1 chr1-64209081-64209340	Trak2 chr1-58955589-58956619	Wdr12 chr1-60755499-60756204
Yod1 chr1-131637731-131639375	Fzd5 chr1-64222415-64223110	Trak2 chr1-59601872-59603294	Wdr12 chr1-60757820-60758717
Pfkfb2 chr1-131384142-131384895	Fzd5 chr1-64295306-64295914	Stradb chr1-58993678-58994023	Wdr12 chr1-60781451-60782113
Mapkapk2 chr1-130820473-130821354	Idh1 chr1-64338511-64338933	Stradb chr1-59150282-59151025	Wdr12 chr1-60940058-60940278
Rassf5 chr1-131060010-131060964	Ccnyl1 chr1-64526514-64526900	Stradb chr1-59247512-59247953	Abi2 chr1-60166555-60167152
Nucks1 chr1-131074052-131074434	Creb1 chr1-64956142-64957539	Stradb chr1-59417985-59418320	Nbeal1 chr1-60361071-60361902
Mapkapk2 chr1-131135129-131135396	Fzd5 chr1-64601316-64601741	Stradb chr1-59683960-59685844	Nbeal1 chr1-61160383-61160863
Mapkapk2 chr1-131492390-131492852	Pikfyve chr1-64704962-64705748	Stradb chr1-59719565-59720265	Abi2 chr1-60236089-60236621
Mapkapk2 chr1-131659516-131659860	Plekhm3 chr1-64717315-64717876	Nop58 chr1-59142181-59143489	Cd28 chr1-60236089-60236621
Mapkapk2 chr1-131672177-131672958	Fzd5 chr1-64928412-64928839	Als2 chr1-59162818-59163394	Cyp20a1 chr1-60361071-60361902
Slc41a1 chr1-131110083-131111292	Plekhm3 chr1-64796900-64797797	Fam117b chr1-59162818-59163394	Cyp20a1 chr1-60833359-60833966
Ctse chr1-131115653-131116245	Plekhm3 chr1-64918596-64919456	Mpp4 chr1-59613665-59614179	Cyp20a1 chr1-60910775-60911107
Srgap2 chr1-131118873-131119420	Plekhm3 chr1-64927543-64928250	Mpp4 chr1-59897640-59898233	Cyp20a1 chr1-60940058-60940278
Ctse chr1-131118873-131119420	Pikfyve chr1-65237666-65237999	Mpp4 chr1-60070618-60071122	Cyp20a1 chr1-61203112-61203505
Elk4 chr1-131118873-131119420	Rpe chr1-66174741-66175694	Mpp4 chr1-60073284-60074164	Raph1 chr1-60342561-60344128
Dyrk3 chr1-131146110-131146677	Map2 chr1-66278929-66280030	Als2 chr1-60015866-60017598	Abi2 chr1-60579496-60580319
Dyrk3 chr1-131181522-131182087	Map2 chr1-66320647-66320937	Carf chr1-59247512-59247953	Raph1 chr1-60530113-60531007
Dyrk3 chr1-131438153-131438918	Acadl chr1-66649281-66650306	Cyp20a1 chr1-59417985-59418320	Raph1 chr1-60833359-60833966
Dyrk3 chr1-131492390-131492852	Kansl1l chr1-66862310-66863567	Gm973 chr1-59966987-59967583	Raph1 chr1-60893105-60893701
Dyrk3 chr1-131606414-131607076	Kansl1l chr1-67026663-67027491	Nop58 chr1-59584195-59585308	Raph1 chr1-60902431-60902918
Dyrk3 chr1-131679029-131680355	Acadl chr1-66862310-66863567	Abi2 chr1-59661032-59661557	Raph1 chr1-60911629-60911904
Dyrk3 chr1-131688379-131688992	Acadl chr1-66986815-66988175	Sumo1 chr1-59738870-59739357	Raph1 chr1-60920026-60920860
Dyrk3 chr1-131993141-131993478	Acadl chr1-67061208-67061934	Sumo1 chr1-59886959-59887406	Raph1 chr1-60930306-60930804
Dyrk3 chr1-132067315-132068252	Ikzf2 chr1-69537616-69538230	Sumo1 chr1-60422266-60422763	Raph1 chr1-61376388-61377392
Srgap2 chr1-131204090-131204975	Ikzf2 chr1-69543958-69544688	Nop58 chr1-60233922-60234428	Cd28 chr1-60745545-60746561
Rassf5 chr1-131244563-131246197	Ikzf2 chr1-69548511-69549025	Nop58 chr1-60236089-60236621	Cd28 chr1-60755499-60756204
Rassf5 chr1-131269754-131271008	Ikzf2 chr1-69555518-69556058	Nop58 chr1-60317819-60318219	Cd28 chr1-60757820-60758717
Ctse chr1-131349453-131350345	Ikzf2 chr1-69637827-69638761	Wdr12 chr1-59719565-59720265	Cd28 chr1-60765022-60765361
Ctse chr1-131446376-131447231	Ikzf2 chr1-69680292-69680811	Cyp20a1 chr1-59749127-59750295	Cd28 chr1-60779219-60779485
Elk4 chr1-131446376-131447231	Ikzf2 chr1-69683049-69683355	Bmpr2 chr1-60097065-60098806	Cd28 chr1-60781451-60782113
Rbbp5 chr1-131492390-131492852	Ikzf2 chr1-69759220-69760195	Bmpr2 chr1-60757820-60758717	Cd28 chr1-60791674-60792231
Srgap2 chr1-131580092-131580804	Ikzf2 chr1-69768286-69769475	Raph1 chr1-59886959-59887406	Cd28 chr1-60857530-60857887
Nucks1 chr1-131565909-131566441	Ikzf2 chr1-69790249-69790803	Ctla4 chr1-59886959-59887406	Cd28 chr1-60977475-60978015
Ctse chr1-131637731-131639375	Bard1 chr1-71594210-71594576	Wdr12 chr1-59892815-59893076	Cd28 chr1-60989584-60991071
Ctse chr1-132341474-132342785	Xrcc5 chr1-71556418-71558019	Ica1l chr1-59897640-59898233	Cd28 chr1-61135375-61136467
Rab29 chr1-131659516-131659860	Fn1 chr1-71651758-71652012	Fam117b chr1-59956961-59957496	2310016D23Rik chr1-60745545-60746561
Nuak2 chr1-131671007-131671469	Fn1 chr1-71652604-71653833	Fam117b chr1-59973158-59973385	Pard3b chr1-60745545-60746561
Nuak2 chr1-131672177-131672958	Fn1 chr1-71938421-71938898	Fam117b chr1-60097065-60098806	Ctla4 chr1-60761537-60762088
Rab29 chr1-131698776-131699154	Fn1 chr1-72598059-72598332	Fam117b chr1-60233922-60234428	2310016D23Rik chr1-60785713-60786310
Tmcc2 chr1-131700475-131700746	Mreg chr1-71988073-71988389	Fam117b chr1-60565230-60567332	2310016D23Rik chr1-60791674-60792231
Nuak2 chr1-131746710-131748119	Mreg chr1-72123503-72123976	Fam117b chr1-60713300-60714158	2310016D23Rik chr1-60886653-60887428
Rbbp5 chr1-131754644-131755420	Mreg chr1-72201999-72202915	Fam117b chr1-60776769-60777913	2310016D23Rik chr1-60920026-60920860
Nucks1 chr1-131909791-131911647	Mreg chr1-72211600-72212497	Fam117b chr1-60779219-60779485	2310016D23Rik chr1-60948049-60948395
Nucks1 chr1-132416259-132418275	Mreg chr1-72519062-72519341	Fam117b chr1-60860342-60860983	2310016D23Rik chr1-60985626-60986425
Elk4 chr1-132311206-132311698	Mreg chr1-72567131-72567359	Nbeal1 chr1-59921482-59921871	2310016D23Rik chr1-61101477-61103041
Nuak2 chr1-132138775-132140447	Smarcal1 chr1-72243321-72244964	Gm11579 chr1-59923009-59923636	2310016D23Rik chr1-61121416-61121796
Tmem81 chr1-132155571-132156158	Smarcal1 chr1-72598059-72598332	Ctla4 chr1-60015866-60017598	2310016D23Rik chr1-61139201-61139991
Tmcc2 chr1-132194717-132194966	Rpl37a chr1-72716893-72717328	Ctla4 chr1-60042313-60043551	Icos chr1-60781451-60782113
Mdm4 chr1-132194717-132194966	Rnf25 chr1-73820485-73821102	Ica1l chr1-60097065-60098806	Gm11579 chr1-60860342-60860983
Nuak2 chr1-132296531-132296828	Bcs1l chr1-73826155-73826592	Ica1l chr1-60811272-60812280	Ctla4 chr1-60828161-60828527
Rbbp5 chr1-132311206-132311698	Rnf25 chr1-73947352-73948203	Ica1l chr1-60940058-60940278	Ctla4 chr1-60852805-60854361
Nuak2 chr1-132315597-132316951	Cyp27a1 chr1-73947352-73948203	Ica1l chr1-61034891-61035788	Icos chr1-60852805-60854361
Nuak2 chr1-132341474-132342785	Cyp27a1 chr1-73962862-73963335	Ica1l chr1-61039287-61039612	Ctla4 chr1-60886653-60887428
Tmem81 chr1-132367471-132367931	Arpc2 chr1-73996132-73996588	Wdr12 chr1-60070618-60071122	Ctla4 chr1-60893105-60893701
Rbbp5 chr1-133024837-133026079	Cyp27a1 chr1-74036688-74037301	Raph1 chr1-60070618-60071122	Ctla4 chr1-60902431-60902918
Rbbp5 chr1-133033119-133034434	Aamp chr1-74039010-74039296	Wdr12 chr1-60073284-60074164	Ctla4 chr1-60908678-60909253
Rbbp5 chr1-133381921-133382373	Cyp27a1 chr1-74039010-74039296	2310016D23Rik chr1-60097065-60098806	Ctla4 chr1-60910775-60911107
Tmem81 chr1-133306445-133307664	Tns1 chr1-74053056-74053570	Gm11579 chr1-60097065-60098806	Ctla4 chr1-60911629-60911904
Zc3h11a chr1-132758499-132759261	Tns1 chr1-74077128-74077713	Carf chr1-61054278-61055483	Ctla4 chr1-60913159-60913647
Plekha6 chr1-132951824-132952282	Zfp142 chr1-74077128-74077713	Abi2 chr1-60166555-60167152	Ctla4 chr1-60916265-60916849
Lax1 chr1-132951824-132952282	Arpc2 chr1-74082622-74083234	Nbeal1 chr1-60662336-60662960	Ctla4 chr1-60930306-60930804
Mdm4 chr1-133039082-133039936	Tns1 chr1-74143210-74143516	Nbeal1 chr1-60940748-60942048	Ctla4 chr1-60936871-60937541
Mdm4 chr1-133689297-133690580	Tns1 chr1-74200805-74201748	Nbeal1 chr1-61160383-61160863	Ctla4 chr1-60953563-60953975
Zc3h11a chr1-133100892-133101742	Tns1 chr1-74858118-74858364	Icos chr1-60272252-60272814	Ctla4 chr1-60979135-60979612
Ppp1r15b chr1-133180934-133181747	Ctdsp1 chr1-74123831-74125590	Cyp20a1 chr1-60569092-60569599	Ctla4 chr1-60984670-60985452
Ppp1r15b chr1-133777655-133778133	Rnf25 chr1-74123831-74125590	Cyp20a1 chr1-60670205-60670820	Ctla4 chr1-60985626-60986425
Plekha6 chr1-133177310-133177909	Aamp chr1-74143210-74143516	Cyp20a1 chr1-60805305-60805856	Ctla4 chr1-61016324-61017080
Plekha6 chr1-134058770-134059296	Ctdsp1 chr1-74195692-74196281	Ctla4 chr1-60408218-60408431	Ctla4 chr1-61026723-61027024
Lax1 chr1-133182063-133182770	Bcs1l chr1-74195692-74196281	Icos chr1-60408599-60410293	Ctla4 chr1-61045753-61046694
Zc3h11a chr1-133381921-133382373	Arpc2 chr1-74200805-74201748	Abi2 chr1-60579496-60580319	Ctla4 chr1-61050158-61050652
Snrpe chr1-133694342-133695552	Ctdsp1 chr1-74205704-74206973	Abi2 chr1-60775593-60776147	Ctla4 chr1-61054278-61055483
Snrpe chr1-134555850-134557319	Bcs1l chr1-74205704-74206973	Abi2 chr1-60977475-60978015	Ctla4 chr1-61135375-61136467
Ppfia4 chr1-133678091-133678482	Bcs1l chr1-74226768-74227836	Abi2 chr1-61203112-61203505	Ctla4 chr1-61139201-61139991
Lax1 chr1-133689297-133690580	Arpc2 chr1-74248636-74249843	Raph1 chr1-60565230-60567332	Ctla4 chr1-61771245-61771590
Lax1 chr1-133694342-133695552	Arpc2 chr1-74367836-74368608	Raph1 chr1-60833359-60833966	Icos chr1-60893105-60893701
Lax1 chr1-133815357-133816940	Arpc2 chr1-74587040-74588649	Raph1 chr1-60852805-60854361	Pard3b chr1-60902431-60902918
Lax1 chr1-133854824-133855859	Arpc2 chr1-74600686-74601936	Raph1 chr1-60886653-60887428	Icos chr1-60907514-60907713
Rabif chr1-133777655-133778133	Arpc2 chr1-75213063-75213462	Raph1 chr1-60898263-60899726	Icos chr1-60908678-60909253
Atp2b4 chr1-133799639-133800200	Arpc2 chr1-75218026-75219769	Raph1 chr1-60902431-60902918	Icos chr1-60910775-60911107
Atp2b4 chr1-133854824-133855859	Ttll4 chr1-74235943-74237249	Raph1 chr1-60913159-60913647	Icos chr1-60911629-60911904
Atp2b4 chr1-133863261-133864082	Pnkd chr1-74262226-74263050	Raph1 chr1-60960199-60961407	Icos chr1-60913159-60913647
Atp2b4 chr1-133911295-133911763	Tuba4a chr1-74262226-74263050	Raph1 chr1-60979135-60979612	Icos chr1-60930306-60930804
Atp2b4 chr1-134195312-134196000	Pnkd chr1-74283815-74285514	Raph1 chr1-60984670-60985452	Pard3b chr1-60954607-60955133
Atp2b4 chr1-134414596-134416063	Cnppd1 chr1-74283815-74285514	Cd28 chr1-60720163-60720518	Icos chr1-60970919-60971174
Atp2b4 chr1-134454894-134456009	Dnajb2 chr1-74283815-74285514	Cd28 chr1-60735649-60736405	Icos chr1-60979135-60979612
Rabif chr1-133863261-133864082	Aamp chr1-74351042-74351659	Cd28 chr1-60745545-60746561	Icos chr1-60984670-60985452
Ppp1r12b chr1-134059759-134060318	Aamp chr1-74367836-74368608	Cd28 chr1-60755499-60756204	Icos chr1-60985626-60986425
Ube2t chr1-134059759-134060318	Aamp chr1-74389774-74390817	Cd28 chr1-60757820-60758717	Icos chr1-60996584-60996792
Btg2 chr1-134067117-134067522	Aamp chr1-74437872-74438445	Cd28 chr1-60775593-60776147	Icos chr1-61016324-61017080
Tmem183a chr1-134067117-134067522	Aamp chr1-74748439-74749120	Cd28 chr1-60776769-60777913	Icos chr1-61027491-61027862
Tmem183a chr1-134077352-134080041	Aamp chr1-74787853-74788221	Cd28 chr1-60781451-60782113	Icos chr1-61030564-61030860
Ppfia4 chr1-134450925-134451338	Aamp chr1-74880670-74881429	Cd28 chr1-60882627-60883168	Icos chr1-61034891-61035788
Ppfia4 chr1-134679346-134679851	Aamp chr1-75248137-75248690	Cd28 chr1-60908678-60909253	Icos chr1-61039287-61039612
Ppfia4 chr1-135094637-135095562	Pnkd chr1-74342036-74342587	Cd28 chr1-60953563-60953975	Icos chr1-61045753-61046694
Ppfia4 chr1-135109986-135110412	Pnkd chr1-74386353-74387312	Cd28 chr1-60977475-60978015	Icos chr1-61050158-61050652
Kdm5b chr1-134343738-134345032	Pnkd chr1-74771593-74772355	Cd28 chr1-61184286-61184523	Icos chr1-61054278-61055483
Ptpn7 chr1-134343738-134345032	Pnkd chr1-74880670-74881429	2310016D23Rik chr1-60735649-60736405	Icos chr1-61101477-61103041
Tmem183a chr1-135094637-135095562	Tmbim1 chr1-74295081-74296123	2310016D23Rik chr1-60745545-60746561	Icos chr1-61135375-61136467
Tmem183a chr1-135105800-135106276	Cyp27a1 chr1-74295081-74296123	Ctla4 chr1-60761537-60762088	Icos chr1-61139201-61139991
Kdm5b chr1-134414596-134416063	Stk16 chr1-74295081-74296123	2310016D23Rik chr1-60779219-60779485	Icos chr1-61180806-61181978
Adipor1 chr1-134518443-134519040	Tmbim1 chr1-74373395-74373657	2310016D23Rik chr1-60785713-60786310	Icos chr1-61203112-61203505
Adipor1 chr1-135127910-135128568	Tmbim1 chr1-74397022-74398489	2310016D23Rik chr1-60907514-60907713	Icos chr1-61423159-61423578
Adipor1 chr1-135136345-135136782	Tmbim1 chr1-74434450-74434937	2310016D23Rik chr1-60948049-60948395	Pard3b chr1-61054278-61055483
Adipor1 chr1-135153931-135154932	Tmbim1 chr1-74587040-74588649	2310016D23Rik chr1-60962137-60962369	Pard3b chr1-61638350-61639542
Klhl12 chr1-135127910-135128568	Tmbim1 chr1-74880670-74881429	2310016D23Rik chr1-60984670-60985452	Pard3b chr1-62252277-62252748
Rabif chr1-134493592-134495723	Tmbim1 chr1-74894557-74895359	2310016D23Rik chr1-61034891-61035788	Nrp2 chr1-62200731-62201424
Rabif chr1-134961603-134963174	Tmbim1 chr1-75262678-75263523	Icos chr1-60781451-60782113	Nrp2 chr1-62283648-62283892
Rabif chr1-135094637-135095562	Usp37 chr1-74312995-74313876	Gm11579 chr1-60821383-60821791	Nrp2 chr1-62504086-62504682
Rabif chr1-135139942-135140179	Zfand2b chr1-74316203-74316444	Gm11579 chr1-60857530-60857887	Ino80dos chr1-62504086-62504682
Rabif chr1-135374224-135375549	Zfand2b chr1-74322226-74323077	Gm11579 chr1-60860342-60860983	Adam23 chr1-62504086-62504682
Ppp1r12b chr1-134509269-134510462	Dnajb2 chr1-74342036-74342587	Icos chr1-60828161-60828527	Nrp2 chr1-62521324-62521703
Ptpn7 chr1-134509269-134510462	Atg9a chr1-74351042-74351659	Ctla4 chr1-60852805-60854361	Adam23 chr1-62521324-62521703
Timm17a chr1-134513144-134514082	Atg9a chr1-74361732-74362211	Ctla4 chr1-60867910-60868791	Nrp2 chr1-62522402-62523091
Ppp1r12b chr1-134523988-134524783	Dnajb2 chr1-74373395-74373657	Ctla4 chr1-60882627-60883168	Adam23 chr1-62522402-62523091
Kdm5b chr1-135131063-135131327	Ctdsp1 chr1-74379256-74379604	Ctla4 chr1-60886653-60887428	Nrp2 chr1-62545845-62546087
Kdm5b chr1-135516383-135517266	Stk16 chr1-74379256-74379604	Ctla4 chr1-60893105-60893701	Gm20342 chr1-62545845-62546087
Ube2t chr1-134646101-134647353	Zfp142 chr1-74386353-74387312	Ctla4 chr1-60898263-60899726	Adam23 chr1-62545845-62546087
Ptpn7 chr1-134708181-134709524	Zfp142 chr1-74389774-74390817	Ctla4 chr1-60902431-60902918	Adam23 chr1-62552306-62552660
Ipo9 chr1-134747345-134748129	Stk16 chr1-74389774-74390817	Ctla4 chr1-60908678-60909253	Nrp2 chr1-62591873-62592072
Ppp1r12b chr1-135131063-135131327	Ctdsp1 chr1-74460183-74460592	Ctla4 chr1-60910775-60911107	Nrp2 chr1-62594655-62594915
Ube2t chr1-134987194-134988261	Ctdsp1 chr1-74807778-74808391	Ctla4 chr1-60913159-60913647	Ino80d chr1-62594655-62594915
Ube2t chr1-135139942-135140179	Ctdsp1 chr1-75140675-75143323	Ctla4 chr1-60920026-60920860	Adam23 chr1-62594655-62594915
Ube2t chr1-135725412-135726408	Ctdsp1 chr1-75218026-75219769	Ctla4 chr1-60930306-60930804	Nrp2 chr1-62621412-62622850
Csrp1 chr1-135104863-135105443	Slc23a3 chr1-74434450-74434937	Ctla4 chr1-60936871-60937541	Adam23 chr1-62621412-62622850
Tmem9 chr1-135105800-135106276	Cyp27a1 chr1-74435630-74435906	Ctla4 chr1-60953563-60953975	Nrp2 chr1-62688934-62689634
Tnnt2 chr1-135112383-135113089	Usp37 chr1-74771593-74772355	Ctla4 chr1-60960199-60961407	Adam23 chr1-62688934-62689634
Ptpn7 chr1-136127926-136128154	Zfp142 chr1-74600686-74601936	Ctla4 chr1-61016324-61017080	Nrp2 chr1-62701017-62701348
Tmem9 chr1-135132315-135133334	Zfp142 chr1-74660915-74662234	Ctla4 chr1-61026723-61027024	Adam23 chr1-62701017-62701348
Arl8a chr1-135631188-135632028	Zfp142 chr1-75167810-75169379	Ctla4 chr1-61030564-61030860	Nrp2 chr1-62702745-62703834
Arl8a chr1-135865380-135865963	Zfp142 chr1-75445209-75446488	Ctla4 chr1-61101477-61103041	Nrp2 chr1-62705883-62706649
Arl8a chr1-136134990-136135359	Bcs1l chr1-74787853-74788221	Ctla4 chr1-61135375-61136467	Nrp2 chr1-62714982-62715351
Lad1 chr1-135153931-135154932	Rnf25 chr1-74701855-74702661	Ctla4 chr1-61139201-61139991	Nrp2 chr1-62720199-62720457
Kif21b chr1-135258406-135259445	Rnf25 chr1-74775732-74776089	Ctla4 chr1-61771245-61771590	Nrp2 chr1-62721381-62721609
Rnpep chr1-135509283-135511176	Rnf25 chr1-74807778-74808391	Icos chr1-60886653-60887428	Nrp2 chr1-62722159-62722858
Rnpep chr1-135540037-135540799	Rnf25 chr1-75316378-75318391	Icos chr1-60898263-60899726	Nrp2 chr1-62736162-62736947
Timm17a chr1-135312559-135314141	Nhej1 chr1-74643960-74644246	Icos chr1-60902431-60902918	Nrp2 chr1-62750327-62751614
Nav1 chr1-135410943-135411323	Ttll4 chr1-74800273-74801036	Icos chr1-60907514-60907713	Nrp2 chr1-62770550-62770981
Lad1 chr1-135410943-135411323	Ttll4 chr1-75262678-75263523	Icos chr1-60908678-60909253	Nrp2 chr1-63403633-63403857
Ipo9 chr1-136118799-136119177	Ttll4 chr1-75316378-75318391	Icos chr1-60910775-60911107	Nrp2 chr1-63413515-63414421
Ipo9 chr1-136335817-136336201	Ttll4 chr1-75520986-75522160	Icos chr1-60911629-60911904	Nrp2 chr1-63435325-63435649
Nav1 chr1-135460642-135461499	Dnpep chr1-74701855-74702661	Icos chr1-60930306-60930804	Nrp2 chr1-63437558-63437893
Ddx59 chr1-135507545-135507804	Ankzf1 chr1-74711920-74712355	Icos chr1-60984670-60985452	Nrp2 chr1-63567070-63567412
Tnnt2 chr1-135509283-135511176	Dnpep chr1-74711920-74712355	Icos chr1-60989584-60991071	Adam23 chr1-62702745-62703834
Nav1 chr1-135514152-135514394	Dnajb2 chr1-74712585-74713846	Icos chr1-61029208-61029531	Adam23 chr1-62705883-62706649
Nav1 chr1-135516383-135517266	Cyp27a1 chr1-74775732-74776089	Icos chr1-61030564-61030860	Adam23 chr1-62722159-62722858
Lad1 chr1-135516383-135517266	Cyp27a1 chr1-75179117-75180842	Icos chr1-61039287-61039612	Adam23 chr1-62736162-62736947
Tmem9 chr1-135593399-135594793	Gmppa chr1-74722127-74722652	Icos chr1-61045753-61046694	Adam23 chr1-62770550-62770981
Nav1 chr1-135619604-135620205	Ankzf1 chr1-74759711-74760115	Icos chr1-61050158-61050652	Eef1b2 chr1-62834226-62834751
Nav1 chr1-135633517-135634168	Gmppa chr1-74759711-74760115	Icos chr1-61101477-61103041	Ino80dos chr1-63403633-63403857
Nav1 chr1-135686785-135688891	Stk16 chr1-74772982-74773499	Icos chr1-61135375-61136467	Ino80d chr1-63413515-63414421
Nav1 chr1-135690944-135691296	Zfand2b chr1-74787853-74788221	Icos chr1-61184286-61184523	Ino80d chr1-64108526-64109127
Nav1 chr1-135863875-135864420	Dnajb2 chr1-74854296-74856365	Icos chr1-61203112-61203505	Zdbf2 chr1-63130588-63130934
Nav1 chr1-135929577-135930477	Nhej1 chr1-74858118-74858364	Pard3b chr1-60984670-60985452	Klf7 chr1-63138534-63138980
Nav1 chr1-136116775-136117465	Stk16 chr1-74880670-74881429	Pard3b chr1-61084557-61085156	Ndufs1 chr1-63408304-63408755
Zfp281 chr1-135633517-135634168	Ankzf1 chr1-74964170-74964827	Pard3b chr1-61638350-61639542	Ndufs1 chr1-64120876-64122537
Lad1 chr1-135682198-135682575	Stk16 chr1-74964170-74964827	Pard3b chr1-62252277-62252748	Zdbf2 chr1-63204036-63204560
Lad1 chr1-135699088-135699905	Cnppd1 chr1-74978956-74979463	Pard3b chr1-62522402-62523091	Zdbf2 chr1-63247122-63247348
Tmem9 chr1-135700352-135700937	Stk11ip chr1-74978956-74979463	Pard3b chr1-62552306-62552660	Zdbf2 chr1-63272946-63273883
Csrp1 chr1-135958238-135958897	Cnppd1 chr1-75124133-75125670	Pard3b chr1-62621412-62622850	Zdbf2 chr1-63953199-63954330
Csrp1 chr1-136116775-136117465	Glb1l chr1-75124133-75125670	Nrp2 chr1-62483112-62483348	Adam23 chr1-63403633-63403857
Csrp1 chr1-136118799-136119177	Nhej1 chr1-75262678-75263523	Ndufs1 chr1-62483112-62483348	Adam23 chr1-63408304-63408755
Lad1 chr1-136007186-136008423	Nhej1 chr1-75435583-75436838	Adam23 chr1-62483112-62483348	Adam23 chr1-63413515-63414421
Lad1 chr1-136116775-136117465	Nhej1 chr1-75545963-75546954	Nrp2 chr1-62504086-62504682	Fastkd2 chr1-63413515-63414421
Lad1 chr1-136558752-136559222	Nhej1 chr1-75565036-75565991	Adam23 chr1-62504086-62504682	Klf7 chr1-63413515-63414421
Tnnt2 chr1-135944421-135945116	Cnppd1 chr1-75251330-75251971	Nrp2 chr1-62522402-62523091	Adam23 chr1-63430345-63430669
Tnnt2 chr1-135958238-135958897	Cnppd1 chr1-75425669-75426096	Adam23 chr1-62522402-62523091	Adam23 chr1-63437558-63437893
Tnnt2 chr1-136116775-136117465	Cnppd1 chr1-75486387-75488193	Nrp2 chr1-62552306-62552660	Adam23 chr1-63567070-63567412
Tmem9 chr1-135944421-135945116	Zfand2b chr1-75253810-75254612	Adam23 chr1-62552306-62552660	Adam23 chr1-63817119-63817338
Ddx59 chr1-135945548-135946010	Zfand2b chr1-75558974-75559911	Nrp2 chr1-62591873-62592072	Adam23 chr1-63980621-63981027
Tmem9 chr1-136580226-136580665	Atg9a chr1-75477181-75477749	Adam23 chr1-62591873-62592072	Adam23 chr1-64129686-64129993
Tmem9 chr1-136698850-136699432	Glb1l chr1-75467156-75467986	Nrp2 chr1-62621412-62622850	Adam23 chr1-64191599-64191884
Kif21b chr1-136429866-136430485	Glb1l chr1-75597501-75597964	Adam23 chr1-62621412-62622850	Adam23 chr1-64222415-64223110
Kif21b chr1-136579242-136579715	Stk16 chr1-75262678-75263523	Nrp2 chr1-62688934-62689634	Adam23 chr1-64226090-64226445
Camsap2 chr1-136618236-136619088	Stk16 chr1-75467156-75467986	Adam23 chr1-62688934-62689634	Adam23 chr1-64243212-64243460
Camsap2 chr1-136624079-136625918	Stk16 chr1-75565036-75565991	Nrp2 chr1-62691206-62691482	Adam23 chr1-64253559-64253859
Camsap2 chr1-136707280-136708282	Tuba4a chr1-75213063-75213462	Nrp2 chr1-62702745-62703834	Adam23 chr1-64295306-64295914
Nek7 chr1-137814257-137815074	Dnpep chr1-75218026-75219769	Nrp2 chr1-62714982-62715351	Adam23 chr1-64301090-64301690
Nek7 chr1-138144281-138144690	Dnajb2 chr1-75248137-75248690	Nrp2 chr1-62720199-62720457	Fastkd2 chr1-63729870-63731248
Ptprc chr1-138302786-138305171	Dnajb2 chr1-75486387-75488193	Nrp2 chr1-62736162-62736947	Mettl21a chr1-63729870-63731248
Ptprc chr1-138322610-138323468	Dnajb2 chr1-75565036-75565991	Nrp2 chr1-62750327-62751614	Fastkd2 chr1-64078287-64079141
Nek7 chr1-138275641-138276254	Gmppa chr1-75235941-75237354	Nrp2 chr1-62770550-62770981	Fastkd2 chr1-64546097-64546308
Dennd1b chr1-138384101-138385263	Dnpep chr1-75545963-75546954	Nrp2 chr1-63408304-63408755	Mettl21a chr1-63817119-63817338
Nek7 chr1-138559311-138560243	Gmppa chr1-75545963-75546954	Nrp2 chr1-63413515-63414421	2810408I11Rik chr1-64104592-64105058
Nek7 chr1-138560659-138561181	Farsb chr1-78536441-78539042	Nrp2 chr1-63435325-63435649	Klf7 chr1-64253559-64253859
Nek7 chr1-138584516-138585064	1700016L21Rik chr1-79581009-79582100	Nrp2 chr1-63436176-63436691	Klf7 chr1-64616311-64617954
Nek7 chr1-138973508-138974057	Ap1s3 chr1-79669669-79669868	Adam23 chr1-62702745-62703834	Mettl21a chr1-64190822-64191046
Dennd1b chr1-139413025-139414068	Ap1s3 chr1-80454001-80454200	Adam23 chr1-62714982-62715351	Pikfyve chr1-64191599-64191884
Zbtb41 chr1-139421191-139423205	Ap1s3 chr1-80641328-80641609	Adam23 chr1-62721381-62721609	Idh1 chr1-64226090-64226445
Rgs2 chr1-143319320-143319922	1700016L21Rik chr1-79682681-79683476	Ino80d chr1-62722159-62722858	Mettl21a chr1-64243212-64243460
Cdc73 chr1-143853663-143854511	Wdfy1 chr1-80107509-80108105	Adam23 chr1-62736162-62736947	Idh1 chr1-64243212-64243460
Glrx2 chr1-144085691-144086490	Wdfy1 chr1-80512230-80512926	Adam23 chr1-62750327-62751614	Idh1 chr1-64305464-64305794
Glrx2 chr1-144296123-144296607	Dock10 chr1-79848478-79849053	Adam23 chr1-62770550-62770981	Fzd5 chr1-64338511-64338933
Uchl5 chr1-144197373-144198122	Cul3 chr1-80107509-80108105	Eef1b2 chr1-62834226-62834751	Fzd5 chr1-64485938-64486826
Rgs1 chr1-143918230-143918573	Dock10 chr1-80131396-80131630	Fastkd2 chr1-62897387-62898381	Ccnyl1 chr1-64507511-64508993
Rgs2 chr1-143999446-143999863	1700016L21Rik chr1-80244030-80244469	Ino80d chr1-62929098-62930042	Fzd5 chr1-64507511-64508993
Rgs18 chr1-143999446-143999863	Cul3 chr1-80635502-80636150	Eef1b2 chr1-62964128-62964626	Creb1 chr1-64527334-64527980
Rgs2 chr1-144006379-144006890	Cul3 chr1-80766195-80766556	Ino80d chr1-63080157-63080563	Creb1 chr1-64549263-64549680
Rgs1 chr1-144197373-144198122	Dock10 chr1-80371181-80372022	Ino80d chr1-64000448-64001145	Mettl21a chr1-64616311-64617954
Rgs1 chr1-144272746-144273434	Dock10 chr1-80409379-80410553	Gm20342 chr1-63182369-63182940	Mettl21a chr1-64704962-64705748
Rgs1 chr1-144296123-144296607	1700016L21Rik chr1-80440084-80441480	Fastkd2 chr1-63119697-63120616	Mettl21a chr1-64927543-64928250
Rgs1 chr1-144314360-144314730	Dock10 chr1-80440084-80441480	Eef1b2 chr1-63659449-63659911	Ccnyl1 chr1-64704962-64705748
Tpr chr1-151390050-151390302	1700016L21Rik chr1-80522033-80522528	Eef1b2 chr1-63729870-63731248	Ccnyl1 chr1-64709771-64710294
Rnf2 chr1-150540311-150540537	1700016L21Rik chr1-80727984-80728748	Ndufs1 chr1-64003610-64003809	Fzd5 chr1-64735892-64739083
Fam129a chr1-151284932-151285498	Dock10 chr1-80730289-80731005	Zdbf2 chr1-63408304-63408755	Fzd5 chr1-64757305-64757518
Ivns1abp chr1-151287058-151287922	Dock10 chr1-80823225-80823463	Zdbf2 chr1-63413515-63414421	Fzd5 chr1-65177875-65180103
Ivns1abp chr1-151352857-151353270	Rhbdd1 chr1-82282382-82284126	Zdbf2 chr1-63665318-63665630	Plekhm3 chr1-64925566-64926073
Ivns1abp chr1-151572650-151572944	Rhbdd1 chr1-82819062-82820461	Adam23 chr1-63408304-63408755	Idh1 chr1-64925566-64926073
Trmt1l chr1-151390050-151390302	Mff chr1-82831368-82833084	Adam23 chr1-63413515-63414421	Plekhm3 chr1-64927543-64928250
Swt1 chr1-152313194-152313857	Agfg1 chr1-82795021-82796531	Fastkd2 chr1-63413515-63414421	Plekhm3 chr1-64928412-64928839
Trmt1l chr1-151427817-151429547	Agfg1 chr1-82806786-82807741	Adam23 chr1-63435325-63435649	Plekhm3 chr1-64949005-64949805
Edem3 chr1-151456702-151457609	Agfg1 chr1-82819062-82820461	Adam23 chr1-63436176-63436691	Idh1 chr1-65009790-65010515
Rnf2 chr1-152084381-152085051	Agfg1 chr1-82831368-82833084	Adam23 chr1-63437558-63437893	Idh1 chr1-65046113-65046704
Rnf2 chr1-152287251-152288401	Agfg1 chr1-82900349-82900954	Adam23 chr1-63445600-63446600	Idh1 chr1-66174741-66175694
Fam129a chr1-151570873-151572476	Pid1 chr1-84250827-84251506	Adam23 chr1-63980621-63981027	Map2 chr1-66278929-66280030
Fam129a chr1-151689033-151689860	C130026I21Rik chr1-84317736-84319033	Adam23 chr1-64190822-64191046	Map2 chr1-66649281-66650306
Fam129a chr1-152008124-152009433	C130026I21Rik chr1-84350219-84350656	Adam23 chr1-64191599-64191884	Map2 chr1-66940968-66941219
Fam129a chr1-152528702-152529158	Pid1 chr1-84695534-84696751	Adam23 chr1-64203563-64203821	Unc80 chr1-66278202-66278545
Edem3 chr1-151764958-151765193	Pid1 chr1-84933519-84933718	Adam23 chr1-64222415-64223110	Unc80 chr1-66700029-66701584
Edem3 chr1-152593922-152594455	C130026I21Rik chr1-84426606-84426925	Adam23 chr1-64226090-64226445	Unc80 chr1-66781519-66782536
Rgl1 chr1-151997162-151997916	Sp110 chr1-84741285-84742505	Adam23 chr1-64253559-64253859	Rpe chr1-66781519-66782536
Arpc5 chr1-152024933-152025673	A630001G21Rik chr1-84837649-84838021	Adam23 chr1-64295306-64295914	Ikzf2 chr1-69331115-69332140
1700025G04Rik chr1-152036882-152037507	Cab39 chr1-84837649-84838021	Adam23 chr1-64301090-64301690	Spag16 chr1-69331115-69332140
Dhx9 chr1-152581171-152581442	Trip12 chr1-84924105-84924477	Gm28982 chr1-63659449-63659911	Gm29113 chr1-69537616-69538230
Rgl1 chr1-152591571-152593107	C130026I21Rik chr1-84933519-84933718	Fastkd2 chr1-63953199-63954330	Gm29113 chr1-69653285-69653841
Rgl1 chr1-152593922-152594455	Sp110 chr1-84934422-84934969	Fastkd2 chr1-64044585-64044843	Ikzf2 chr1-69513119-69513980
Dhx9 chr1-152593922-152594455	C130026I21Rik chr1-85958147-85958554	Fastkd2 chr1-64135996-64137231	Ikzf2 chr1-69533008-69533337
Rgl1 chr1-152624578-152625502	C130026I21Rik chr1-86233890-86234103	Fastkd2 chr1-64543764-64544223	Ikzf2 chr1-69537616-69538230
Arpc5 chr1-152624578-152625502	Sp110 chr1-85679822-85680673	Fastkd2 chr1-64588852-64589327	Ikzf2 chr1-69543958-69544688
Smg7 chr1-152624578-152625502	Sp110 chr1-85933234-85933510	Ccnyl1 chr1-63953199-63954330	Ikzf2 chr1-69548511-69549025
Rgl1 chr1-153206646-153207440	Sp110 chr1-85960821-85961260	Mettl21a chr1-63994904-63995323	Ikzf2 chr1-69555518-69556058
Rgl1 chr1-153413323-153413819	Sp110 chr1-86144231-86144880	2810408I11Rik chr1-64052189-64052597	Ikzf2 chr1-69583909-69584931
Rgl1 chr1-153489048-153489376	Sp110 chr1-86429706-86430359	Plekhm3 chr1-64078287-64079141	Ikzf2 chr1-69592042-69592318
Arpc5 chr1-153489048-153489376	Sp140 chr1-85837651-85838443	Klf7 chr1-64085511-64086310	Spag16 chr1-69592042-69592318
Ncf2 chr1-153331690-153334230	Sp140 chr1-86156094-86156368	2810408I11Rik chr1-64104592-64105058	Ikzf2 chr1-69599268-69599952
Ncf2 chr1-153446011-153446398	Sp140 chr1-86186688-86187097	2810408I11Rik chr1-64105329-64105720	Ikzf2 chr1-69618891-69619202
Lamc1 chr1-152807373-152808256	Sp140 chr1-86313470-86314045	Klf7 chr1-64531593-64533674	Ikzf2 chr1-69630273-69630487
Smg7 chr1-153101164-153101860	Sp100 chr1-85679822-85680673	Idh1 chr1-64222415-64223110	Ikzf2 chr1-69637827-69638761
Smg7 chr1-153331690-153334230	Sp100 chr1-85686361-85687915	Idh1 chr1-64226090-64226445	Ikzf2 chr1-69644628-69645154
Smg7 chr1-153414007-153415320	Sp100 chr1-85739837-85740167	Idh1 chr1-64295306-64295914	Ikzf2 chr1-69662852-69663060
Smg7 chr1-153729786-153730421	Sp100 chr1-85757946-85758631	Pth2r chr1-64302590-64303295	Ikzf2 chr1-69669940-69670419
Glul chr1-153057920-153058581	Sp100 chr1-86300725-86301946	Creb1 chr1-64305464-64305794	Ikzf2 chr1-69680292-69680811
Rnasel chr1-153084605-153085895	Sp100 chr1-86344005-86344922	Ccnyl1 chr1-64441535-64441810	Ikzf2 chr1-69681016-69681398
E330020D12Rik chr1-153091819-153092587	Sp100 chr1-86470749-86471162	2810408I11Rik chr1-64441535-64441810	Ikzf2 chr1-69683049-69683355
Rnasel chr1-153408459-153408947	Sp100 chr1-86503360-86504796	Plekhm3 chr1-64457933-64458132	Ikzf2 chr1-69686786-69687962
Glul chr1-153426574-153427187	Psmd1 chr1-85679822-85680673	Pth2r chr1-64461494-64461911	Ikzf2 chr1-69691983-69692761
Glul chr1-153446011-153446398	Ncl chr1-85679822-85680673	Pikfyve chr1-64485938-64486826	Ikzf2 chr1-69752614-69753260
Dhx9 chr1-153675618-153675933	Ncl chr1-85686361-85687915	Creb1 chr1-64527334-64527980	Ikzf2 chr1-69759220-69760195
Dhx9 chr1-153729786-153730421	Ptma chr1-85686361-85687915	Ccnyl1 chr1-64527334-64527980	Ikzf2 chr1-69768286-69769475
Dhx9 chr1-153899210-153901521	A630001G21Rik chr1-85697086-85698420	Creb1 chr1-64538945-64539145	Ikzf2 chr1-69774060-69774616
Dhx9 chr1-154174485-154175745	Itm2c chr1-85703092-85704088	Gm28982 chr1-64543764-64544223	Ikzf2 chr1-69775443-69775893
Rnasel chr1-153550548-153551436	Pde6d chr1-85703092-85704088	Fzd5 chr1-64546097-64546308	Ikzf2 chr1-69777686-69778346
Rnasel chr1-153556786-153557410	C130036L24Rik chr1-85732166-85732894	Pth2r chr1-64549263-64549680	Ikzf2 chr1-69790249-69790803
Rnasel chr1-153675618-153675933	A630001G21Rik chr1-85739837-85740167	Mettl21a chr1-64704962-64705748	Spag16 chr1-69777686-69778346
Glul chr1-153729786-153730421	Ncl chr1-85739837-85740167	Mettl21a chr1-64842342-64842636	Bard1 chr1-71036841-71037308
Rnasel chr1-153748635-153748855	A630001G21Rik chr1-85750355-85752880	Gm28982 chr1-64956142-64957539	Bard1 chr1-71115817-71116070
Rnasel chr1-153807252-153808117	Itm2c chr1-85750355-85752880	Ccnyl1 chr1-64709771-64710294	Bard1 chr1-71652604-71653833
Cacna1e chr1-154174485-154175745	Pde6d chr1-85757946-85758631	2810408I11Rik chr1-64757305-64757518	Fn1 chr1-71115817-71116070
Ier5 chr1-154180690-154181293	A630001G21Rik chr1-85837651-85838443	2810408I11Rik chr1-64842342-64842636	Fn1 chr1-71652604-71653833
Acbd6 chr1-154794424-154794915	A630001G21Rik chr1-85999906-86000557	Plekhm3 chr1-64717315-64717876	Fn1 chr1-71974766-71975021
Cacna1e chr1-154823088-154823471	A630001G21Rik chr1-86313470-86314045	Plekhm3 chr1-64925566-64926073	Fn1 chr1-72201999-72202915
Cacna1e chr1-155086951-155087237	A630001G21Rik chr1-86344005-86344922	Plekhm3 chr1-64927543-64928250	Fn1 chr1-72236137-72236778
Cacna1e chr1-155222837-155224645	A630001G21Rik chr1-86501069-86501964	Plekhm3 chr1-64928412-64928839	Fn1 chr1-72598059-72598332
Stx6 chr1-155014676-155015381	Cab39 chr1-85977598-85978025	Idh1 chr1-64928412-64928839	Rpl37a chr1-71729035-71729234
Qsox1 chr1-155028740-155029621	Cab39 chr1-86021506-86022005	Plekhm3 chr1-64949005-64949805	Mreg chr1-71938421-71938898
Acbd6 chr1-155048806-155049517	Cab39 chr1-86194020-86194369	Idh1 chr1-65009790-65010515	Mreg chr1-71988073-71988389
Gm29282 chr1-155811944-155813553	Cab39 chr1-86300725-86301946	Idh1 chr1-65046113-65046704	Mreg chr1-72141558-72142195
Tor1aip2 chr1-155082845-155083881	Cab39 chr1-86499943-86500142	Idh1 chr1-65163862-65164299	Mreg chr1-72144266-72144903
Ier5 chr1-155537084-155537602	C130036L24Rik chr1-85845169-85845873	Idh1 chr1-65177875-65180103	Mreg chr1-72166186-72166435
Stx6 chr1-155475060-155475260	Psmd1 chr1-85861446-85861656	Pth2r chr1-65187436-65187778	Mreg chr1-72201999-72202915
Stx6 chr1-156034912-156036699	Itm2c chr1-85985610-85986268	Map2 chr1-66174741-66175694	Xrcc5 chr1-72201999-72202915
Xpr1 chr1-155172798-155174046	Itm2c chr1-86144231-86144880	Kansl1l chr1-66228248-66228527	Mreg chr1-72211600-72212497
Acbd6 chr1-155322199-155322695	Itm2c chr1-86344005-86344922	Acadl chr1-66228248-66228527	Mreg chr1-72214439-72214952
Xpr1 chr1-156240897-156242227	Itm2c chr1-86470749-86471162	Rpe chr1-66278929-66280030	Mreg chr1-72429075-72429539
Soat1 chr1-155483549-155484061	Itm2c chr1-86479069-86479370	Rpe chr1-66320647-66320937	Mreg chr1-72519062-72519341
Tor1aip1 chr1-155537084-155537602	C130036L24Rik chr1-85896540-85897144	Rpe chr1-66700029-66701584	Mreg chr1-72567131-72567359
Tor1aip1 chr1-155557305-155558908	C130036L24Rik chr1-85957348-85957587	Rpe chr1-66862310-66863567	Mreg chr1-72598059-72598332
Tor1aip1 chr1-155811944-155813553	Ncl chr1-85960821-85961260	Rpe chr1-66881684-66882015	Xrcc5 chr1-72225040-72227213
Qsox1 chr1-155882580-155882955	C130036L24Rik chr1-85997585-85998674	Lancl1 chr1-66805463-66805692	Xrcc5 chr1-72232680-72232922
Qsox1 chr1-156673247-156675122	C130036L24Rik chr1-86005177-86006407	Kansl1l chr1-66881684-66882015	Smarcal1 chr1-72429075-72429539
Cep350 chr1-156008818-156009338	Dis3l2 chr1-86005177-86006407	Acadl chr1-66881684-66882015	Smarcal1 chr1-72873752-72874029
Cep350 chr1-156034912-156036699	Psmd1 chr1-86017927-86019058	Lancl1 chr1-66874510-66875430	Smarcal1 chr1-72877918-72878120
Cep350 chr1-156521435-156522787	C130036L24Rik chr1-86058986-86059799	Gm29113 chr1-69662852-69663060	Rpl37a chr1-72877918-72878120
Fam20b chr1-156008818-156009338	Cops7b chr1-86058986-86059799	Gm29113 chr1-69703370-69704172	Cyp27a1 chr1-73820485-73821102
Tor1aip1 chr1-156310397-156311145	Psmd1 chr1-86156094-86156368	Ikzf2 chr1-69533008-69533337	Tmbim1 chr1-73955472-73955716
Fam20b chr1-156263145-156263610	Psmd1 chr1-86213872-86214562	Ikzf2 chr1-69543958-69544688	Tns1 chr1-73962862-73963335
Tor3a chr1-156310397-156311145	Psmd1 chr1-86417066-86417308	Ikzf2 chr1-69548511-69549025	Tmbim1 chr1-73962862-73963335
Gm2000 chr1-156632885-156633662	Psmd1 chr1-86429706-86430359	Ikzf2 chr1-69555518-69556058	Rnf25 chr1-73966440-73966898
Gm2000 chr1-156673247-156675122	Psmd1 chr1-86479069-86479370	Ikzf2 chr1-69583909-69584931	Tmbim1 chr1-74007424-74008002
Gm2000 chr1-156938499-156940420	Cops7b chr1-86063809-86065322	Ikzf2 chr1-69589857-69590057	Tmbim1 chr1-74039010-74039296
Axdnd1 chr1-156632885-156633662	Ptma chr1-86153868-86155255	Ikzf2 chr1-69626192-69626410	Cyp27a1 chr1-74039010-74039296
Axdnd1 chr1-156938499-156940420	Armc9 chr1-86174559-86174875	Ikzf2 chr1-69637827-69638761	Tns1 chr1-74053056-74053570
Axdnd1 chr1-156985749-156986841	Armc9 chr1-86456695-86457403	Ikzf2 chr1-69644628-69645154	Tmbim1 chr1-74053056-74053570
Soat1 chr1-156437063-156438065	Armc9 chr1-86470749-86471162	Ikzf2 chr1-69653285-69653841	Cyp27a1 chr1-74055579-74055898
Rasal2 chr1-156437063-156438065	Dis3l2 chr1-86186688-86187097	Ikzf2 chr1-69662852-69663060	Tns1 chr1-74067777-74069203
Abl2 chr1-156462599-156462968	Ncl chr1-86202609-86202900	Ikzf2 chr1-69669940-69670419	Tns1 chr1-74094518-74094736
Abl2 chr1-156521435-156522787	C130036L24Rik chr1-86300725-86301946	Ikzf2 chr1-69681016-69681398	Tmbim1 chr1-74094518-74094736
Abl2 chr1-156569499-156570025	Pde6d chr1-86339226-86339769	Ikzf2 chr1-69683049-69683355	Tns1 chr1-74155161-74155834
Abl2 chr1-156741679-156742423	Cops7b chr1-86339226-86339769	Ikzf2 chr1-69688835-69689279	Tns1 chr1-74303378-74304526
Abl2 chr1-156955776-156957228	Ncl chr1-86344005-86344922	Ikzf2 chr1-69691983-69692761	Tns1 chr1-74677898-74678117
Tor3a chr1-157075933-157077429	C130036L24Rik chr1-86358520-86360181	Ikzf2 chr1-69703370-69704172	Tns1 chr1-74712585-74713846
Tor3a chr1-157079343-157079584	Ptma chr1-86358520-86360181	Ikzf2 chr1-69752614-69753260	Tns1 chr1-74800273-74801036
4930523C07Rik chr1-159922697-159923487	Ncl chr1-86492123-86492728	Ikzf2 chr1-69759220-69760195	Ctdsp1 chr1-74186501-74186742
Rabgap1l chr1-159922697-159923487	Ncl chr1-87035610-87036007	Ikzf2 chr1-69768286-69769475	Aamp chr1-74194235-74194814
Rc3h1 chr1-159999189-159999630	Ncl chr1-87180876-87181319	Ikzf2 chr1-69775443-69775893	Zfand2b chr1-74195692-74196281
Serpinc1 chr1-160039773-160040251	C130036L24Rik chr1-86414903-86416577	Ikzf2 chr1-69777686-69778346	Atg9a chr1-74226768-74227836
4930523C07Rik chr1-160061284-160062276	C130036L24Rik chr1-86417066-86417308	Atic chr1-71550971-71551363	Arpc2 chr1-74791269-74792177
Cacybp chr1-160247411-160247885	C130036L24Rik chr1-86642674-86643455	Atic chr1-71556418-71558019	Cnppd1 chr1-74248636-74249843
Cacybp chr1-160396471-160397589	C130036L24Rik chr1-87213364-87215115	Gm4319 chr1-71651758-71652012	Aamp chr1-74701855-74702661
Cenpl chr1-160238999-160239542	Pde6d chr1-86389104-86389752	Gm4319 chr1-71938421-71938898	Pnkd chr1-74295081-74296123
Dars2 chr1-160245899-160246448	Eif4e2 chr1-86440283-86443252	Mreg chr1-71938421-71938898	Pnkd chr1-74326970-74327197
Dars2 chr1-160246703-160247241	Ptma chr1-86501069-86501964	Gm4319 chr1-71949668-71949884	Pnkd chr1-74437872-74438445
Cenpl chr1-160396471-160397589	Ptma chr1-86525006-86527128	Mreg chr1-71974766-71975021	Pnkd chr1-75140675-75143323
Zbtb37 chr1-160399288-160399744	Ptma chr1-86953232-86953503	Mreg chr1-71988073-71988389	Cyp27a1 chr1-74295081-74296123
Dars2 chr1-160399288-160399744	Pde6d chr1-86527759-86528548	Gm4319 chr1-72166186-72166435	Usp37 chr1-74303378-74304526
Serpinc1 chr1-160742910-160743559	Gigyf2 chr1-86581666-86583085	Gm4319 chr1-72211600-72212497	Tmbim1 chr1-74677898-74678117
Rabgap1l chr1-161293963-161294500	Pde6d chr1-86669506-86670890	Gm4319 chr1-72429075-72429539	Tmbim1 chr1-74748439-74749120
Rabgap1l chr1-161375216-161377161	Pde6d chr1-87281587-87282712	Mreg chr1-72144266-72144903	Zfand2b chr1-74331828-74333268
Rabgap1l chr1-161670438-161671729	Pde6d chr1-87447174-87448035	Mreg chr1-72201999-72202915	Cnppd1 chr1-74361732-74362211
Rc3h1 chr1-161027181-161027527	Eif4e2 chr1-86586732-86587527	Mreg chr1-72211600-72212497	Cyp27a1 chr1-74379256-74379604
Rc3h1 chr1-161375216-161377161	Eif4e2 chr1-86703091-86704348	Mreg chr1-72214439-72214952	Nhej1 chr1-74381315-74382036
Rc3h1 chr1-161670438-161671729	Dis3l2 chr1-87098306-87098969	Mreg chr1-72429075-72429539	Ctdsp1 chr1-74643960-74644246
Prdx6 chr1-160905682-160907491	Inpp5d chr1-87035610-87036007	Smarcal1 chr1-72225040-72227213	Zfp142 chr1-74429460-74429955
Serpinc1 chr1-161070035-161071820	Usp40 chr1-87035610-87036007	Smarcal1 chr1-72243321-72244964	Rnf25 chr1-74429460-74429955
Serpinc1 chr1-161750399-161751806	Eif4e2 chr1-87041945-87042361	Smarcal1 chr1-72640813-72641251	Cnppd1 chr1-74429460-74429955
Serpinc1 chr1-161761193-161761914	Gigyf2 chr1-87127304-87127941	Rpl37a chr1-72582612-72583905	Dnajb2 chr1-74434450-74434937
Serpinc1 chr1-161975635-161976940	Usp40 chr1-87127304-87127941	Rpl37a chr1-72599201-72599452	Tuba4a chr1-74437872-74438445
Gas5 chr1-161670438-161671729	Inpp5d chr1-87184471-87185373	Tns1 chr1-73820485-73821102	Stk16 chr1-74505160-74507183
Dars2 chr1-161704334-161705465	Inpp5d chr1-87211471-87211721	Ttll4 chr1-73820485-73821102	Plcd4 chr1-74816326-74817556
Cenpl chr1-161396205-161397014	Usp40 chr1-87211471-87211721	Cyp27a1 chr1-73820485-73821102	Usp37 chr1-74643960-74644246
Cenpl chr1-161761193-161761914	Eif4e2 chr1-87326302-87328008	Tns1 chr1-73824348-73824557	Usp37 chr1-75140675-75143323
Klhl20 chr1-161436373-161437050	Eif4e2 chr1-87765560-87766563	Tns1 chr1-73828368-73828649	Usp37 chr1-75316378-75318391
Klhl20 chr1-161761193-161761914	Gm20528 chr1-87265180-87265843	Zfp142 chr1-73926348-73926568	Zfp142 chr1-75124133-75125670
Klhl20 chr1-161804037-161805227	Atg16l1 chr1-87280103-87280602	Tns1 chr1-73935381-73936207	Bcs1l chr1-75234555-75235057
Klhl20 chr1-161975635-161976940	Gigyf2 chr1-87418523-87419091	Ttll4 chr1-73986252-73987037	Bcs1l chr1-75495008-75495539
Prdx6 chr1-161139354-161140577	Gigyf2 chr1-87447174-87448035	Usp37 chr1-73996132-73996588	Bcs1l chr1-75520986-75522160
Fasl chr1-161214156-161214895	Gigyf2 chr1-87454219-87454708	Ctdsp1 chr1-74007424-74008002	Rnf25 chr1-74600686-74601936
Prdx6 chr1-161809016-161809825	Gigyf2 chr1-87936317-87936816	Bcs1l chr1-74007424-74008002	Ttll4 chr1-74600686-74601936
Fasl chr1-161463730-161464250	Dgkd chr1-87336878-87337106	Tmbim1 chr1-74018307-74018510	Rnf25 chr1-74662395-74662700
Fasl chr1-161624238-161624921	Gm20528 chr1-87336878-87337106	Cyp27a1 chr1-74018307-74018510	Rnf25 chr1-74715594-74715814
Fasl chr1-162295067-162296169	Hjurp chr1-87336878-87337106	Tns1 chr1-74036688-74037301	Rnf25 chr1-74802781-74803639
Fasl chr1-162751800-162752435	Dgkd chr1-87377864-87379449	Arpc2 chr1-74053056-74053570	Rnf25 chr1-75213063-75213462
Suco chr1-161804037-161805227	Gm20528 chr1-87405623-87406546	Tmbim1 chr1-74053056-74053570	Rnf25 chr1-75545963-75546954
Prrc2c chr1-161809016-161809825	Atg16l1 chr1-87418523-87419091	Cyp27a1 chr1-74053056-74053570	Dnajb2 chr1-74643960-74644246
Suco chr1-162295067-162296169	Dgkd chr1-87454219-87454708	Ctdsp1 chr1-74082622-74083234	Stk16 chr1-74660915-74662234
Prrc2c chr1-161875599-161877848	Usp40 chr1-87466961-87467829	Rnf25 chr1-74082622-74083234	Ttll4 chr1-75342732-75343175
Vamp4 chr1-162615270-162615890	Hjurp chr1-87509150-87510645	Tns1 chr1-74094518-74094736	Ttll4 chr1-75456597-75457547
Vamp4 chr1-162739422-162741021	Inpp5d chr1-87606698-87608855	Rnf25 chr1-74094518-74094736	Glb1l chr1-74662395-74662700
Gorab chr1-163150493-163150723	Inpp5d chr1-87636172-87637836	Tns1 chr1-74098026-74098964	Cyp27a1 chr1-74677898-74678117
Kifap3 chr1-163909921-163911035	Inpp5d chr1-87647788-87648097	Tns1 chr1-74116198-74116538	Cyp27a1 chr1-74711920-74712355
Kifap3 chr1-164063457-164064175	Inpp5d chr1-87840711-87841283	Tns1 chr1-74303378-74304526	Stk11ip chr1-74711920-74712355
Kifap3 chr1-164366437-164367078	Inpp5d chr1-87936317-87936816	Tns1 chr1-74978956-74979463	Cyp27a1 chr1-74712585-74713846
Nme7 chr1-164053410-164054125	Inpp5d chr1-88509669-88510195	Cyp27a1 chr1-74133916-74134248	Stk11ip chr1-74712585-74713846
Xcl1 chr1-164053410-164054125	Atg16l1 chr1-87619828-87622083	Vil1 chr1-74178557-74178977	Cyp27a1 chr1-74715594-74715814
Sell chr1-164062722-164063166	Gm20528 chr1-87650521-87651122	Nhej1 chr1-74186501-74186742	Cyp27a1 chr1-74854296-74856365
Sell chr1-164079212-164079573	Hjurp chr1-87659102-87660159	Aamp chr1-74194235-74194814	Cyp27a1 chr1-74948540-74949196
Sell chr1-164429764-164430015	Atg16l1 chr1-87813523-87813938	Usp37 chr1-74200805-74201748	Stk16 chr1-74771593-74772355
Sell chr1-164457498-164459062	Atg16l1 chr1-88644316-88644794	Arpc2 chr1-74273386-74273614	Dnajb2 chr1-74771593-74772355
Sell chr1-164502937-164504234	Atg16l1 chr1-88741992-88742729	Arpc2 chr1-74312995-74313876	Gmppa chr1-74782050-74782282
Sell chr1-164959797-164960945	Sag chr1-87755122-87756665	Arpc2 chr1-74434450-74434937	Slc23a3 chr1-74816326-74817556
Sell chr1-165035498-165036015	Sag chr1-87846496-87847581	Arpc2 chr1-74505160-74507183	Glb1l chr1-74816326-74817556
Nme7 chr1-164063457-164064175	Sag chr1-88496942-88498048	Arpc2 chr1-74791269-74792177	Dnajb2 chr1-74854296-74856365
Atp1b1 chr1-164089678-164090318	Sag chr1-88577575-88578832	Arpc2 chr1-75124133-75125670	Stk11ip chr1-74947996-74948391
Xcl1 chr1-164136590-164137000	Sag chr1-88639912-88640115	Arpc2 chr1-75223548-75223882	Atg9a chr1-74964170-74964827
Nme7 chr1-164138215-164139096	Sag chr1-88701572-88702631	Dnajb2 chr1-74260049-74260287	Dnajb2 chr1-74964170-74964827
Xcl1 chr1-164138215-164139096	Dgkd chr1-87811074-87811766	Pnkd chr1-74262226-74263050	Ankzf1 chr1-75000355-75000803
Blzf1 chr1-164148711-164149912	Dgkd chr1-87840711-87841283	Slc23a3 chr1-74268624-74269056	Nhej1 chr1-75016732-75017551
Ccdc181 chr1-164814336-164816114	Hjurp chr1-87840711-87841283	Nhej1 chr1-74279049-74279347	Nhej1 chr1-75167810-75169379
Ccdc181 chr1-165132091-165132834	Dgkd chr1-87917310-87917603	Aamp chr1-74531873-74532072	Nhej1 chr1-75421685-75422202
Nme7 chr1-164306707-164308224	Dgkd chr1-88575410-88576903	Aamp chr1-74609015-74609716	Cnppd1 chr1-75191272-75192782
Nme7 chr1-164933598-164934184	Dgkd chr1-88577575-88578832	Pnkd chr1-74397022-74398489	Cnppd1 chr1-75445209-75446488
Nme7 chr1-164953598-164953934	Dgkd chr1-88610377-88611526	Pnkd chr1-74891557-74891778	Zfand2b chr1-75316378-75318391
Nme7 chr1-165020792-165021474	Dgkd chr1-88641766-88642347	Cyp27a1 chr1-74295081-74296123	Zfand2b chr1-75520986-75522160
Nme7 chr1-165193415-165194916	Dgkd chr1-88680838-88681157	Tmbim1 chr1-74303378-74304526	Ankzf1 chr1-75425669-75426096
Blzf1 chr1-164955848-164956285	Dgkd chr1-88705002-88705463	Usp37 chr1-74303378-74304526	Glb1l chr1-75388187-75388789
Atp1b1 chr1-164457498-164459062	Dgkd chr1-88708099-88709430	Dnajb2 chr1-74303378-74304526	Glb1l chr1-75398520-75399171
Atp1b1 chr1-164959797-164960945	Gm20528 chr1-87875724-87876401	Dnajb2 chr1-74326970-74327197	Glb1l chr1-75450366-75450743
Mpc2 chr1-164571530-164572502	Arl4c chr1-87886345-87886547	Cnppd1 chr1-74361732-74362211	Glb1l chr1-75505175-75506510
Sft2d2 chr1-164898568-164899418	Arl4c chr1-87922769-87923019	Zfp142 chr1-74367836-74368608	Tuba4a chr1-75248137-75248690
Xcl1 chr1-164933598-164934184	Gm20528 chr1-87936317-87936816	Bcs1l chr1-74379256-74379604	Chpf chr1-75234555-75235057
Xcl1 chr1-164953598-164953934	Usp40 chr1-88462065-88462791	Usp37 chr1-74381315-74382036	Dnajb2 chr1-75345067-75345510
Xcl1 chr1-164975325-164976218	Usp40 chr1-88693901-88694835	Ctdsp1 chr1-74460183-74460592	Dnajb2 chr1-75388187-75388789
Xcl1 chr1-165012407-165012629	Usp40 chr1-88701572-88702631	Ctdsp1 chr1-75140675-75143323	Dnajb2 chr1-75413384-75414369
Xcl1 chr1-165020792-165021474	Gm20528 chr1-89196090-89196406	Ttll4 chr1-74391052-74392528	Dnajb2 chr1-75520986-75522160
Xcl1 chr1-165658513-165658864	Sh3bp4 chr1-88367302-88367508	Stk16 chr1-74391052-74392528	Dnajb2 chr1-75565036-75565991
Xcl1 chr1-165705809-165706318	Sh3bp4 chr1-88433544-88433838	Glb1l chr1-74408585-74409458	Gmppa chr1-75565036-75565991
Xcl1 chr1-165717179-165719090	Arl4c chr1-88496942-88498048	Dnajb2 chr1-74408585-74409458	Acsl3 chr1-78422428-78422991
Tiprl chr1-164935302-164936306	Arl4c chr1-88509669-88510195	Vil1 chr1-74537684-74538067	Farsb chr1-78485323-78485588
Mpc2 chr1-164953598-164953934	Sh3bp4 chr1-88577575-88578832	Vil1 chr1-74587040-74588649	Farsb chr1-78488181-78489737
Mpc2 chr1-164972655-164973192	Agap1 chr1-88577575-88578832	Vil1 chr1-75222961-75223298	Mogat1 chr1-78536441-78539042
Dcaf6 chr1-164975325-164976218	Sh3bp4 chr1-88701572-88702631	Vil1 chr1-75223548-75223882	Utp14b chr1-78536441-78539042
Mpc2 chr1-165091380-165092382	Arl4c chr1-89140133-89140899	Vil1 chr1-75248137-75248690	Utp14b chr1-78660915-78661209
Tiprl chr1-165183531-165184414	Sh3bp4 chr1-88708099-88709430	Bcs1l chr1-74415102-74415609	Ap1s3 chr1-79619462-79619736
Sft2d2 chr1-165192161-165192380	Agap1 chr1-89040804-89041653	Plcd4 chr1-74429460-74429955	Ap1s3 chr1-79629671-79630031
Sft2d2 chr1-165281385-165282632	Sh3bp4 chr1-89093771-89093984	Slc23a3 chr1-74429460-74429955	Mrpl44 chr1-79629671-79630031
Tiprl chr1-165641202-165643166	Sh3bp4 chr1-89196090-89196406	Cnppd1 chr1-74429460-74429955	Serpine2 chr1-79642897-79644548
Tiprl chr1-165700217-165701532	Sh3bp4 chr1-89198037-89198477	Plcd4 chr1-74434450-74434937	1700016L21Rik chr1-79669669-79669868
Tiprl chr1-165816314-165816917	Sh3bp4 chr1-89356023-89356267	Cyp27a1 chr1-74434450-74434937	Wdfy1 chr1-79670884-79672407
Tiprl chr1-166047583-166049355	Sh3bp4 chr1-89454319-89455181	Rnf25 chr1-74452416-74453132	Cul3 chr1-79670884-79672407
Dcaf6 chr1-165708894-165709380	Sh3bp4 chr1-89552460-89552673	Zfand2b chr1-74452416-74453132	Ap1s3 chr1-79848478-79849053
Dcaf6 chr1-165762670-165764766	Sh3bp4 chr1-89579963-89581534	Usp37 chr1-74460183-74460592	Ap1s3 chr1-80383571-80384568
Dcaf6 chr1-165812607-165813039	Agap1 chr1-89078347-89079727	Usp37 chr1-74505160-74507183	Ap1s3 chr1-80670196-80672074
Dcaf6 chr1-165816314-165816917	Agap1 chr1-89234879-89235751	Usp37 chr1-74531873-74532072	Mrpl44 chr1-79898260-79898646
Dcaf6 chr1-165837367-165838230	Agap1 chr1-89454319-89455181	Rnf25 chr1-74531873-74532072	Mrpl44 chr1-80635502-80636150
Dcaf6 chr1-165840800-165841156	Agap1 chr1-89455369-89455784	Atg9a chr1-74531873-74532072	Wdfy1 chr1-80107509-80108105
Dcaf6 chr1-166359730-166360536	Agap1 chr1-89466005-89466738	Gmppa chr1-74531873-74532072	Wdfy1 chr1-80722582-80722957
Mpc2 chr1-165709554-165710183	Agap1 chr1-89555072-89555848	Plcd4 chr1-74722127-74722652	Serpine2 chr1-80383571-80384568
Mpc2 chr1-165788387-165790414	Agap1 chr1-89579963-89581534	Plcd4 chr1-74816326-74817556	Serpine2 chr1-80404312-80404568
Mpc2 chr1-165812607-165813039	Agap1 chr1-89613226-89613617	Usp37 chr1-74609015-74609716	Serpine2 chr1-80703138-80703834
Rcsd1 chr1-165660478-165661334	Agap1 chr1-89631795-89632500	Usp37 chr1-74677898-74678117	Serpine2 chr1-80823225-80823463
Creg1 chr1-165682025-165682910	Cops8 chr1-89646474-89647030	Usp37 chr1-75290347-75290951	Cul3 chr1-80016385-80016682
Rcsd1 chr1-166153055-166154989	Cops8 chr1-89930961-89931420	Usp37 chr1-75435583-75436838	Dock10 chr1-80212944-80214219
Tada1 chr1-165709554-165710183	Cops8 chr1-90592536-90593175	Usp37 chr1-75457888-75458843	1700016L21Rik chr1-80331085-80331441
Cd247 chr1-165711900-165712237	Cops8 chr1-91043326-91043696	Chpf chr1-74587040-74588649	Cul3 chr1-80339315-80341412
Cd247 chr1-165762670-165764766	Cops8 chr1-91092434-91092850	Stk11ip chr1-74587040-74588649	Cul3 chr1-80380840-80381872
Cd247 chr1-165788387-165790414	Lrrfip1 chr1-90927985-90928900	Zfp142 chr1-74600686-74601936	Cul3 chr1-80409379-80410553
Cd247 chr1-165837367-165838230	Ube2f chr1-90927985-90928900	Zfp142 chr1-75222961-75223298	Cul3 chr1-80586767-80587021
Cd247 chr1-165844330-165845684	Lrrfip1 chr1-90949016-90949847	Bcs1l chr1-75133207-75133809	Dock10 chr1-80713981-80714296
Cd247 chr1-165848863-165849438	Ube2f chr1-90949016-90949847	Rnf25 chr1-74784033-74784697	Dock10 chr1-80757170-80758917
Cd247 chr1-166015782-166017993	Per2 chr1-90972935-90973801	Rnf25 chr1-74823520-74823948	Dock10 chr1-80823225-80823463
Pou2f1 chr1-166359730-166360536	Lrrfip1 chr1-91021337-91021644	Rnf25 chr1-74880670-74881429	Agfg1 chr1-82809778-82810438
Pogk chr1-166015782-166017993	Lrrfip1 chr1-91043326-91043696	Rnf25 chr1-75450366-75450743	Agfg1 chr1-82819062-82820461
Uck2 chr1-166359730-166360536	Lrrfip1 chr1-91052365-91054026	Rnf25 chr1-75545963-75546954	Agfg1 chr1-82831368-82833084
Tada1 chr1-167220330-167221211	Lrrfip1 chr1-91069677-91069876	Cnppd1 chr1-74660915-74662234	Agfg1 chr1-82894167-82894750
Pogk chr1-166408823-166410678	Lrrfip1 chr1-91079788-91080834	Ttll4 chr1-74662395-74662700	Agfg1 chr1-82975713-82976756
Uck2 chr1-167244914-167245733	Lrrfip1 chr1-91192745-91193728	Ttll4 chr1-74748439-74749120	Agfg1 chr1-82987297-82988284
Aldh9a1 chr1-167307678-167309052	Per2 chr1-91023927-91024281	Ttll4 chr1-75235941-75237354	Pid1 chr1-84245366-84245659
Pbx1 chr1-168431792-168432787	Ube2f chr1-91034195-91034863	Glb1l chr1-74674547-74674826	Pid1 chr1-84250827-84251506
Uhmk1 chr1-169934101-169934674	Ramp1 chr1-91043326-91043696	Cyp27a1 chr1-74677898-74678117	Pid1 chr1-84284045-84285085
Dusp12 chr1-169968172-169969796	Traf3ip1 chr1-91046259-91046592	Cyp27a1 chr1-74715594-74715814	Dner chr1-84284045-84285085
Atf6 chr1-170173872-170175585	Ramp1 chr1-91126214-91126437	Cyp27a1 chr1-74775732-74776089	Pid1 chr1-84317736-84319033
Uhmk1 chr1-170187170-170187739	Ramp1 chr1-91144720-91145464	Cyp27a1 chr1-74948540-74949196	Pid1 chr1-84350219-84350656
Nos1ap chr1-170200223-170200703	Ramp1 chr1-91181361-91181668	Stk16 chr1-74715594-74715814	Slc16a14 chr1-84350219-84350656
Uhmk1 chr1-170862806-170863354	Ramp1 chr1-91191972-91192546	Stk16 chr1-74771593-74772355	Dner chr1-84837649-84838021
Uhmk1 chr1-170927438-170927682	Ramp1 chr1-91210818-91211537	Stk16 chr1-74784033-74784697	Dner chr1-84935574-84935999
Nos1ap chr1-170227543-170227996	Ramp1 chr1-91235412-91235665	Stk16 chr1-74787853-74788221	Trip12 chr1-84741285-84742505
Fcer1g chr1-170270747-170271108	Ramp1 chr1-91428359-91429138	Dnajb2 chr1-74947996-74948391	Slc16a14 chr1-84741285-84742505
Dusp12 chr1-170276938-170277393	Ramp1 chr1-92147978-92148987	Chpf chr1-74948540-74949196	Trip12 chr1-84747074-84747361
Ndufs2 chr1-170276938-170277393	Ilkap chr1-91191972-91192546	Nhej1 chr1-75191272-75192782	Sp100 chr1-84780331-84780959
Nos1ap chr1-170292384-170292801	Ube2f chr1-91210818-91211537	Nhej1 chr1-75277123-75277537	Fbxo36 chr1-84934422-84934969
Fcgr2b chr1-170292384-170292801	Per2 chr1-91216044-91216760	Slc23a3 chr1-75133207-75133809	Fbxo36 chr1-84935574-84935999
Sdhc chr1-170292384-170292801	Per2 chr1-91219719-91220623	Slc23a3 chr1-75167810-75169379	Fbxo36 chr1-85757946-85758631
Fcer1g chr1-170576294-170576930	Hes6 chr1-91238816-91239475	Slc23a3 chr1-75342732-75343175	Sp100 chr1-84924105-84924477
Nos1ap chr1-170907207-170908649	Ube2f chr1-91297560-91299278	Cnppd1 chr1-75234555-75235057	Itm2c chr1-84924105-84924477
Nos1ap chr1-170975526-170976197	Ube2f chr1-91428359-91429138	Zfand2b chr1-75248137-75248690	Itm2c chr1-84934422-84934969
Nos1ap chr1-171117930-171118597	Ube2f chr1-91493901-91495576	Zfand2b chr1-75345067-75345510	Slc16a14 chr1-85703092-85704088
Nos1ap chr1-171321287-171322679	Hes6 chr1-91249589-91251102	Gmppa chr1-75191272-75192782	Sp140 chr1-84935574-84935999
Nos1ap chr1-171437108-171437983	Hes6 chr1-91259620-91260158	Ankzf1 chr1-75235941-75237354	C130026I21Rik chr1-86265095-86265353
Nos1ap chr1-171501602-171501805	Traf3ip1 chr1-91259620-91260158	Ankzf1 chr1-75244888-75245165	Sp110 chr1-86417066-86417308
Fcer1g chr1-170632189-170632708	Traf3ip1 chr1-91346646-91347276	Glb1l chr1-75223548-75223882	Sp110 chr1-86440283-86443252
Pfdn2 chr1-170632189-170632708	Ilkap chr1-91412208-91414576	Glb1l chr1-75316378-75318391	Sp110 chr1-86499943-86500142
Dedd chr1-170795750-170796218	Hes6 chr1-91456467-91456836	Glb1l chr1-75342732-75343175	Sp140 chr1-85703092-85704088
Dusp12 chr1-170844371-170844727	Hes6 chr1-92003919-92004589	Glb1l chr1-75398520-75399171	Sp140 chr1-85957348-85957587
Atf6 chr1-170853317-170854050	Per2 chr1-91800923-91802017	Glb1l chr1-75456597-75457547	Sp140 chr1-85958147-85958554
Ly9 chr1-170861502-170862195	Per2 chr1-92082932-92083389	Stk16 chr1-75316378-75318391	Sp140 chr1-86017927-86019058
Atf6 chr1-170862806-170863354	Per2 chr1-92179006-92179375	Stk16 chr1-75450952-75451404	Sp140 chr1-86253407-86253771
Dedd chr1-170862806-170863354	Hdac4 chr1-92003919-92004589	Dnajb2 chr1-75235941-75237354	Sp140 chr1-86380777-86381430
Slamf1 chr1-170867127-170868068	Gpc1 chr1-92052821-92053102	Gmppa chr1-75450366-75450743	Sp100 chr1-85720175-85721165
Atf6 chr1-170924243-170924856	Rnpepl1 chr1-92052821-92053102	Gmppa chr1-75516407-75516697	Sp100 chr1-85975100-85975416
Atf6 chr1-171246422-171247775	Gpr35 chr1-92058416-92059082	Stk11ip chr1-75477181-75477749	Sp100 chr1-85977598-85978025
Dusp12 chr1-170900671-170901942	Hdac4 chr1-92063907-92064784	Chpf chr1-75520986-75522160	Sp100 chr1-85985610-85986268
Dusp12 chr1-170950562-170951174	Capn10 chr1-92063907-92064784	Acsl3 chr1-78422428-78422991	Sp100 chr1-86501069-86501964
Dusp12 chr1-171269714-171271022	Hdac4 chr1-92069096-92070008	Utp14b chr1-78453689-78454958	Ncl chr1-85686361-85687915
Dusp12 chr1-171551093-171551753	Capn10 chr1-92069096-92070008	Farsb chr1-78530544-78530810	Itm2c chr1-85703092-85704088
Dusp12 chr1-171561683-171562325	Gpc1 chr1-92082932-92083389	Utp14b chr1-78660915-78661209	Ncl chr1-85703092-85704088
Dusp12 chr1-171627806-171628185	Capn10 chr1-92104547-92105086	Utp14b chr1-79611082-79611574	Ptma chr1-85703092-85704088
Dusp12 chr1-171628755-171630338	Gpr35 chr1-92127478-92128048	Fam124b chr1-79581009-79582100	Pde6d chr1-85703092-85704088
F11r chr1-170896949-170897289	Hdac4 chr1-92177933-92178673	Ap1s3 chr1-80401751-80402244	Itm2c chr1-85720175-85721165
Tstd1 chr1-170900671-170901942	Hdac4 chr1-92632670-92633408	Ap1s3 chr1-80451931-80452407	Gpr55 chr1-85739837-85740167
Sdhc chr1-170907207-170908649	Kif1a chr1-92179578-92181202	Ap1s3 chr1-80576760-80577247	Itm2c chr1-85750355-85752880
F11r chr1-170927438-170927682	Ndufa10 chr1-92235040-92235995	Ap1s3 chr1-80614702-80614969	Gpr55 chr1-85761684-85762122
Usf1 chr1-170939236-170939579	Kif1a chr1-92250671-92251310	Wdfy1 chr1-79683787-79684639	Psmd1 chr1-85778303-85778855
Ly9 chr1-170972322-170972822	Sned1 chr1-92252950-92253462	Mrpl44 chr1-79710813-79712046	A630001G21Rik chr1-85819757-85819970
Fcgr2b chr1-170991770-170992888	Capn10 chr1-92359561-92360802	Wdfy1 chr1-79768090-79768291	A630001G21Rik chr1-85840336-85840862
Fcgr2b chr1-171619833-171620205	Gpr35 chr1-92359561-92360802	Mrpl44 chr1-80596898-80597128	A630001G21Rik chr1-86265095-86265353
Fcgr2b chr1-171646477-171646946	Ndufa10 chr1-92468546-92469352	Wdfy1 chr1-79781839-79782743	A630001G21Rik chr1-86358520-86360181
Fcgr2b chr1-171680687-171682313	Ndufa10 chr1-92640085-92642197	Wdfy1 chr1-79999145-79999372	A630001G21Rik chr1-86486780-86488522
Ndufs2 chr1-170978592-170978955	Ndufa10 chr1-93374167-93374697	Dock10 chr1-79848478-79849053	A630001G21Rik chr1-86503360-86504796
Nit1 chr1-171113682-171114241	Gpc1 chr1-92521326-92521578	Fam124b chr1-80212944-80214219	Cab39 chr1-85813724-85814016
Fcer1g chr1-171117930-171118597	Gpr35 chr1-92647652-92649059	Cul3 chr1-80212944-80214219	Cab39 chr1-85973425-85973877
Ndufs2 chr1-171122622-171123400	Ppp1r7 chr1-92678258-92678483	1700016L21Rik chr1-80212944-80214219	Cab39 chr1-86609525-86609772
Slamf7 chr1-171129896-171130106	Kif1a chr1-92678841-92679138	Fam124b chr1-80218235-80218599	C130036L24Rik chr1-85819757-85819970
Sdhc chr1-171149928-171151458	Sned1 chr1-92678841-92679138	Fam124b chr1-80314355-80314573	Gpr55 chr1-85861446-85861656
Sdhc chr1-171321287-171322679	Farp2 chr1-92696548-92697219	Fam124b chr1-80389243-80390148	Itm2c chr1-85975100-85975416
Sdhc chr1-171358449-171358725	Stk25 chr1-92696548-92697219	Fam124b chr1-80403265-80403512	Itm2c chr1-85977598-85978025
Pex19 chr1-171183723-171184691	Gpc1 chr1-92703814-92704701	Fam124b chr1-80427150-80427678	Itm2c chr1-85985610-85986268
Dcaf8 chr1-171183723-171184691	Gpr35 chr1-92703814-92704701	Fam124b chr1-80440084-80441480	Itm2c chr1-86465948-86466183
F11r chr1-171195354-171196445	Sned1 chr1-92703814-92704701	Fam124b chr1-80628108-80628308	Itm2c chr1-86525006-86527128
Ncstn chr1-171220678-171221223	Hdlbp chr1-92703814-92704701	Fam124b chr1-80641328-80641609	Pde6d chr1-85903751-85903999
Fcer1g chr1-171231661-171232283	Gpc1 chr1-92707950-92708191	Cul3 chr1-80646516-80646899	Gpr55 chr1-85933234-85933510
Ly9 chr1-171231661-171232283	Ppp1r7 chr1-92707950-92708191	Cul3 chr1-80698867-80699254	Gpr55 chr1-85950011-85950458
Fcer1g chr1-171628755-171630338	Farp2 chr1-92755299-92755517	Cul3 chr1-80727984-80728748	Psmd1 chr1-85957348-85957587
Fcer1g chr1-171648673-171649265	Thap4 chr1-92773539-92775192	Cul3 chr1-80765184-80766016	Ptma chr1-85958147-85958554
Fcer1g chr1-172162012-172162330	Gpc1 chr1-92798333-92798680	1700016L21Rik chr1-80412505-80412790	Gpr55 chr1-85988884-85989294
Nit1 chr1-171234048-171234783	Gpr35 chr1-92798333-92798680	1700016L21Rik chr1-80427150-80427678	Gpr55 chr1-85999906-86000557
Ndufs2 chr1-171470928-171471249	Capn10 chr1-92805802-92806182	Dock10 chr1-80614702-80614969	Gpr55 chr1-86150581-86150811
Ndufs2 chr1-171561683-171562325	Capn10 chr1-92806479-92807144	Rhbdd1 chr1-82724204-82726035	Gpr55 chr1-86156094-86156368
Ndufs2 chr1-171613853-171614248	Gpc1 chr1-92920882-92921141	Mff chr1-82724204-82726035	Gpr55 chr1-86380777-86381430
Ndufs2 chr1-171782021-171783086	Gpc1 chr1-93114858-93115588	Mff chr1-83187229-83187433	Gpr55 chr1-86389104-86389752
Ndufs2 chr1-171849450-171849795	Gpc1 chr1-93374167-93374697	Agfg1 chr1-82806786-82807741	Gpr55 chr1-86515884-86516495
Ndufs2 chr1-172143133-172143881	Sept2 chr1-92833866-92834251	Agfg1 chr1-82819062-82820461	Gpr55 chr1-86953232-86953503
Usf1 chr1-171262468-171263620	Gpr35 chr1-92849223-92850423	Agfg1 chr1-82831368-82833084	Pde6d chr1-85973425-85973877
Slamf6 chr1-171262468-171263620	Mterf4 chr1-92849223-92850423	A530032D15Rik chr1-84217859-84218097	Ncl chr1-85977598-85978025
Arhgap30 chr1-171293944-171295308	Stk25 chr1-92894781-92895438	Pid1 chr1-84245366-84245659	Dis3l2 chr1-85988144-85988676
Ufc1 chr1-171321287-171322679	Thap4 chr1-92900250-92900546	Pid1 chr1-84250827-84251506	2810459M11Rik chr1-86263280-86264191
Ufc1 chr1-171844939-171845785	Dtymk chr1-92900250-92900546	Pid1 chr1-84286693-84287127	2810459M11Rik chr1-86510316-86510549
Ufc1 chr1-172025804-172027637	Sned1 chr1-92906690-92907654	Pid1 chr1-84305454-84306096	2810459M11Rik chr1-87040801-87041444
Dedd chr1-171561683-171562325	D2hgdh chr1-92906690-92907654	Trip12 chr1-84306405-84306941	Psmd1 chr1-86202609-86202900
Dedd chr1-171658557-171659048	Rnpepl1 chr1-92933579-92935181	Fbxo36 chr1-84406705-84407265	Psmd1 chr1-86363559-86364074
Dedd chr1-171849450-171849795	Rnpepl1 chr1-93174129-93174769	A530032D15Rik chr1-84741285-84742505	Psmd1 chr1-86393056-86393503
Dedd chr1-172000392-172000982	Rnpepl1 chr1-93235361-93236704	Sp110 chr1-84817564-84817879	Psmd1 chr1-86849917-86850147
Nit1 chr1-171387090-171387500	Rnpepl1 chr1-93832794-93833558	Sp140 chr1-84826543-84826825	Psmd1 chr1-87036151-87036637
Nit1 chr1-171782021-171783086	Ing5 chr1-92910227-92911988	A530032D15Rik chr1-84914987-84915351	Cops7b chr1-86190850-86191077
Nit1 chr1-172325620-172326625	Capn10 chr1-93511217-93512699	C130026I21Rik chr1-84935574-84935999	Pde6d chr1-86233890-86234103
Pfdn2 chr1-171470928-171471249	Hdlbp chr1-92933579-92935181	A530032D15Rik chr1-85845169-85845873	Pde6d chr1-86300725-86301946
Pfdn2 chr1-171761342-171762876	Thap4 chr1-92933579-92935181	A530032D15Rik chr1-85960821-85961260	Ncl chr1-86344005-86344922
Pfdn2 chr1-171849450-171849795	Mterf4 chr1-92949181-92949881	A530032D15Rik chr1-85997585-85998674	Ncl chr1-86479069-86479370
Usf1 chr1-171344868-171346490	Ppp1r7 chr1-92949181-92949881	C130026I21Rik chr1-86105121-86105360	Ncl chr1-86532180-86532737
Pea15a chr1-171344868-171346490	Thap4 chr1-92949181-92949881	C130026I21Rik chr1-86156094-86156368	Ncl chr1-86538492-86538698
Cd84 chr1-171355606-171356286	Ing5 chr1-92949181-92949881	C130026I21Rik chr1-86233890-86234103	Ncl chr1-87211471-87211721
Usf1 chr1-171358449-171358725	Gpr35 chr1-93223519-93224346	Sp110 chr1-86414903-86416577	C130036L24Rik chr1-86510316-86510549
Cd48 chr1-171379678-171380506	Gpr35 chr1-93444451-93446217	Sp110 chr1-86499943-86500142	Ptma chr1-86417066-86417308
Pea15a chr1-171388321-171389570	Gpr35 chr1-93667503-93668137	Sp140 chr1-86300725-86301946	Cops7b chr1-86440283-86443252
Arhgap30 chr1-171687370-171687682	Dtymk chr1-92992137-92992646	Sp100 chr1-85720175-85721165	Cops7b chr1-86470749-86471162
Usf1 chr1-171437108-171437983	Kif1a chr1-93014307-93014798	Sp100 chr1-85750355-85752880	Eif4e2 chr1-86492123-86492728
Usf1 chr1-171450967-171451424	Hdlbp chr1-93060128-93060602	Sp100 chr1-85977598-85978025	Ptma chr1-86501069-86501964
Usf1 chr1-171470928-171471249	Dtymk chr1-93060128-93060602	Sp100 chr1-86404611-86405093	Gigyf2 chr1-86525006-86527128
Usf1 chr1-171619833-171620205	D2hgdh chr1-93060128-93060602	Sp100 chr1-86614042-86614573	Cops7b chr1-86532180-86532737
Usf1 chr1-171849450-171849795	Kif1a chr1-93080841-93081291	Psmd1 chr1-85679822-85680673	Pde6d chr1-86581666-86583085
Usf1 chr1-172025804-172027637	Ing5 chr1-93081866-93082330	Cab39 chr1-85686361-85687915	Pde6d chr1-86952455-86952752
Ncstn chr1-171410365-171412807	D2hgdh chr1-93101145-93101420	Gpr55 chr1-85703092-85704088	Pde6d chr1-87418523-87419091
Tstd1 chr1-171631045-171631842	Kif1a chr1-93235361-93236704	Ptma chr1-85703092-85704088	Pde6d chr1-87447174-87448035
Tstd1 chr1-171643340-171644051	Kif1a chr1-93272406-93272840	Cab39 chr1-85720175-85721165	Cops7b chr1-87155817-87156269
Tstd1 chr1-171658557-171659048	Kif1a chr1-93685380-93686757	A630001G21Rik chr1-85732166-85732894	Dis3l2 chr1-86586732-86587527
Tstd1 chr1-172015010-172016393	Sned1 chr1-93165317-93165727	A630001G21Rik chr1-85840336-85840862	Eif4e2 chr1-87036151-87036637
Tstd1 chr1-172325620-172326625	Sned1 chr1-93726706-93727341	A630001G21Rik chr1-85845169-85845873	Inpp5d chr1-87104027-87104289
Tstd1 chr1-172411898-172412569	Mterf4 chr1-93342324-93344006	A630001G21Rik chr1-85958147-85958554	Dgkd chr1-87128498-87128865
F11r chr1-171441538-171442215	Mterf4 chr1-93634522-93636517	A630001G21Rik chr1-86265095-86265353	Ugt1a7c chr1-87128498-87128865
F11r chr1-171450967-171451424	Ppp1r7 chr1-94040473-94040726	A630001G21Rik chr1-86344005-86344922	Eif4e2 chr1-87149163-87149674
F11r chr1-171782021-171783086	Gal3st2 chr1-93444451-93446217	A630001G21Rik chr1-86440283-86443252	Usp40 chr1-87154047-87154950
F11r chr1-171802949-171803872	Sept2 chr1-93801489-93802403	A630001G21Rik chr1-86499943-86500142	Inpp5d chr1-87155817-87156269
F11r chr1-171851545-171851796	Farp2 chr1-93685380-93686757	Cab39 chr1-86555764-86556064	Sag chr1-87184471-87185373
F11r chr1-171917267-171917965	Farp2 chr1-93824335-93826422	Gpr55 chr1-85792968-85794831	Eif4e2 chr1-87245877-87246643
F11r chr1-172311206-172312915	Stk25 chr1-93824335-93826422	Pde6d chr1-85799767-85800344	Eif4e2 chr1-87281587-87282712
F11r chr1-172325620-172326625	Thap4 chr1-93685380-93686757	Itm2c chr1-85988884-85989294	Eif4e2 chr1-87320922-87321288
Ncstn chr1-171437108-171437983	D2hgdh chr1-93726706-93727341	Itm2c chr1-86669506-86670890	Eif4e2 chr1-87416786-87417430
Slamf7 chr1-171441538-171442215	Atg4b chr1-94040473-94040726	Armc9 chr1-85919439-85919980	Eif4e2 chr1-87696351-87696734
Ncstn chr1-171470928-171471249	Thap4 chr1-93801489-93802403	Cops7b chr1-85919439-85919980	Eif4e2 chr1-87755122-87756665
Pea15a chr1-171561683-171562325	Thap4 chr1-93996961-93997176	Gpr55 chr1-85933234-85933510	Eif4e2 chr1-87917310-87917603
Ly9 chr1-172143133-172143881	Thap4 chr1-94091227-94092417	Gpr55 chr1-85935314-85935797	Atg16l1 chr1-87281587-87282712
Tagln2 chr1-171609975-171610303	Ing5 chr1-94040473-94040726	C130036L24Rik chr1-85958147-85958554	Gm20528 chr1-87281587-87282712
Cd48 chr1-171619833-171620205	Ing5 chr1-94091227-94092417	Ptma chr1-85958147-85958554	Gigyf2 chr1-87336406-87336640
Pex19 chr1-171619833-171620205	D2hgdh chr1-94586446-94586769	Gpr55 chr1-85962098-85962479	Gigyf2 chr1-87416786-87417430
Cd84 chr1-171643340-171644051	Gal3st2 chr1-93996961-93997176	Gpr55 chr1-85988884-85989294	Gigyf2 chr1-87418523-87419091
Cd48 chr1-171648673-171649265	St8sia4 chr1-95267759-95268809	Gpr55 chr1-86265095-86265353	Gigyf2 chr1-87636172-87637836
Pea15a chr1-171648673-171649265	Fam174a chr1-95617590-95618417	Gpr55 chr1-86379163-86379629	Gigyf2 chr1-87696351-87696734
Pigm chr1-171648673-171649265	Fam174a chr1-95762066-95762628	Gpr55 chr1-86642674-86643455	Gm20528 chr1-87345145-87345408
Slamf7 chr1-171851545-171851796	St8sia4 chr1-95367646-95368363	Dis3l2 chr1-85975100-85975416	Kcnj13 chr1-87815550-87815758
Slamf7 chr1-172335601-172336110	St8sia4 chr1-95589945-95590444	Dis3l2 chr1-85977598-85978025	Kcnj13 chr1-87874213-87874559
Igsf9 chr1-171658557-171659048	St8sia4 chr1-95617590-95618417	Psmd1 chr1-85985610-85986268	Kcnj13 chr1-87917310-87917603
Tagln2 chr1-171658557-171659048	D1Ertd622e chr1-96846820-96847094	Dis3l2 chr1-85988144-85988676	Sag chr1-87417800-87418323
Slamf6 chr1-171674345-171675547	D1Ertd622e chr1-97622870-97624041	Armc9 chr1-86045593-86046643	Dgkd chr1-87454219-87454708
Cd48 chr1-171680687-171682313	Pam chr1-97622870-97624041	Psmd1 chr1-86189062-86189483	Hjurp chr1-87454219-87454708
Igsf9 chr1-171680687-171682313	Ppip5k2 chr1-97632930-97633213	Psmd1 chr1-86598280-86598845	Atg16l1 chr1-87541276-87541988
Cd48 chr1-172375788-172377462	D1Ertd622e chr1-98129632-98130735	Ncl chr1-86150581-86150811	Atg16l1 chr1-87555033-87555298
Pea15a chr1-171684764-171685292	D1Ertd622e chr1-98131201-98131661	Armc9 chr1-86152709-86152952	Atg16l1 chr1-87606698-87608855
Igsf8 chr1-171684764-171685292	1810006J02Rik chr1-97688496-97689118	Cops7b chr1-86152709-86152952	Dgkd chr1-87606698-87608855
Slamf1 chr1-171761342-171762876	Gin1 chr1-97781646-97782050	Armc9 chr1-86156094-86156368	Inpp5d chr1-87619828-87622083
Igsf9 chr1-171761342-171762876	Ppip5k2 chr1-97862280-97862614	Armc9 chr1-86174559-86174875	Inpp5d chr1-87639778-87640761
Slamf1 chr1-171827667-171828199	Pam chr1-97809551-97809795	Armc9 chr1-86178538-86179376	Inpp5d chr1-87650521-87651122
Tagln2 chr1-171827667-171828199	Pam chr1-97862280-97862614	Armc9 chr1-86267427-86267629	Inpp5d chr1-87900796-87901924
Cd84 chr1-172015010-172016393	Pam chr1-98172806-98173430	Armc9 chr1-86433801-86435023	Inpp5d chr1-88603754-88604469
Pigm chr1-171844939-171845785	Gm7967 chr1-98589207-98589990	Armc9 chr1-86471423-86472511	Dgkd chr1-87636172-87637836
Igsf9 chr1-171851545-171851796	Zcchc2 chr1-105324541-105324782	Armc9 chr1-86492123-86492728	Ugt1a7c chr1-87657888-87658755
Slamf6 chr1-171961429-171961947	Rnf152 chr1-105453838-105454364	C130036L24Rik chr1-86233890-86234103	Gm20528 chr1-87659102-87660159
Slamf6 chr1-172147218-172149364	Rnf152 chr1-105784205-105784513	Eif4e2 chr1-86263280-86264191	Sag chr1-87664085-87664287
Slamf6 chr1-172368560-172369341	Rnf152 chr1-106231090-106231709	C130036L24Rik chr1-86313470-86314045	Dgkd chr1-87696351-87696734
Dcaf8 chr1-171920871-171922190	Rnf152 chr1-106254082-106254669	Gigyf2 chr1-86344005-86344922	Hjurp chr1-87696351-87696734
Dcaf8 chr1-171963409-171963923	Rnf152 chr1-106345014-106345596	Ncl chr1-86358520-86360181	Atg16l1 chr1-87755122-87756665
Pea15a chr1-171965885-171966860	Phlpp1 chr1-105453838-105454364	Ncl chr1-86406413-86407413	Atg16l1 chr1-87907336-87907564
Igsf9 chr1-172000392-172000982	Pign chr1-105650511-105650974	Ncl chr1-86440283-86443252	Atg16l1 chr1-88480414-88480999
Pigm chr1-172046448-172047442	Tnfrsf11a chr1-105650511-105650974	Ncl chr1-86614042-86614573	Atg16l1 chr1-88570463-88570668
Copa chr1-172335601-172336110	Pign chr1-105805609-105806000	Ncl chr1-86703091-86704348	Atg16l1 chr1-88653919-88656750
Copa chr1-172561980-172563718	Pign chr1-105974059-105974303	C130036L24Rik chr1-86380777-86381430	Gm20528 chr1-87755122-87756665
Ncstn chr1-172489988-172490897	Pign chr1-106320592-106320856	Gigyf2 chr1-86440283-86443252	Sag chr1-88653919-88656750
Pex19 chr1-172390658-172391705	Pign chr1-106345014-106345596	Ptma chr1-86501069-86501964	Sag chr1-88698188-88698394
Dcaf8 chr1-172147218-172149364	Pign chr1-106409493-106409803	Eif4e2 chr1-86510316-86510549	Dgkd chr1-87828100-87828703
Dcaf8 chr1-172162012-172162330	Phlpp1 chr1-105748374-105748653	Cops7b chr1-86525006-86527128	Arl4c chr1-87828861-87830386
Pea15a chr1-172207208-172207593	Zcchc2 chr1-105780088-105781112	Ptma chr1-86614042-86614573	Dgkd chr1-87854949-87855185
Tagln2 chr1-172207208-172207593	Tnfrsf11a chr1-106261348-106261744	Ptma chr1-87258456-87258754	Dgkd chr1-87874213-87874559
Igsf8 chr1-172455193-172456507	Tnfrsf11a chr1-106374150-106375531	Ptma chr1-87281587-87282712	Dgkd chr1-87899471-87900354
Igsf8 chr1-172475012-172475517	Tnfrsf11a chr1-106407896-106408475	Pde6d chr1-86581666-86583085	Dgkd chr1-87960135-87960364
Tagln2 chr1-172325620-172326625	Tnfrsf11a chr1-106646954-106647760	Cops7b chr1-86581666-86583085	Dgkd chr1-88093974-88095310
Tagln2 chr1-172525940-172527073	Tnfrsf11a chr1-106713481-106714840	Pde6d chr1-87154047-87154950	Dgkd chr1-88610377-88611526
Aim2 chr1-172499697-172502671	Gm7160 chr1-106070927-106071799	Pde6d chr1-87213364-87215115	Gm20528 chr1-87907336-87907564
Aim2 chr1-173456185-173456959	Gm7160 chr1-106261348-106261744	Pde6d chr1-87245877-87246643	Arl4c chr1-87914751-87915076
Aim2 chr1-173487784-173488075	Gm7160 chr1-106515318-106516153	Pde6d chr1-87418523-87419091	Ugt1a7c chr1-87936317-87936816
Aim2 chr1-173941622-173942968	Gm7160 chr1-106544773-106545228	Pde6d chr1-87541276-87541988	Hjurp chr1-87960135-87960364
Mndal chr1-173365589-173366378	Gm7160 chr1-106581730-106582134	Pde6d chr1-87551002-87551335	Usp40 chr1-88357300-88357830
Ifi203 chr1-173456185-173456959	Gm7160 chr1-106602630-106602893	Cops7b chr1-86968151-86968541	Usp40 chr1-88447371-88447804
Mndal chr1-174040403-174041325	Gm7160 chr1-106646954-106647760	Cops7b chr1-87509150-87510645	Ugt1a7c chr1-88093974-88095310
Fh1 chr1-175601951-175602792	Zcchc2 chr1-106221893-106222139	Dis3l2 chr1-86586732-86587527	Sh3bp4 chr1-88093974-88095310
Kmo chr1-175631198-175632208	Zcchc2 chr1-106475906-106476271	Dis3l2 chr1-87035610-87036007	Ugt1a7c chr1-88445102-88445753
Kmo chr1-175640450-175641028	Zcchc2 chr1-106606854-106607374	Dis3l2 chr1-87154047-87154950	Ugt1a7c chr1-89042707-89043294
Cep170 chr1-176732400-176733211	Zcchc2 chr1-106713481-106714840	Dis3l2 chr1-87619828-87622083	Hjurp chr1-88125768-88126053
Zbtb18 chr1-176738642-176739138	Zcchc2 chr1-106866162-106867145	Inpp5d chr1-87104027-87104289	Gm20528 chr1-88466657-88466891
Sdccag8 chr1-176797322-176797612	Phlpp1 chr1-106032700-106033123	Eif4e2 chr1-87149163-87149674	Gm20528 chr1-88553218-88554056
Cep170 chr1-177643894-177644599	Bcl2 chr1-106032700-106033123	Usp40 chr1-87154047-87154950	Gm20528 chr1-89198037-89198477
Cep170 chr1-177681078-177681608	Kdsr chr1-106032700-106033123	Gigyf2 chr1-87184471-87185373	Hjurp chr1-88622175-88622859
Sdccag8 chr1-177484400-177484959	Phlpp1 chr1-106060792-106061713	Usp40 chr1-87206205-87206665	Hjurp chr1-88641766-88642347
Adss chr1-176827403-176827797	Vps4b chr1-106162435-106162965	Dgkd chr1-87211471-87211721	Hjurp chr1-89196090-89196406
Akt3 chr1-176945440-176947210	Phlpp1 chr1-106231090-106231709	Eif4e2 chr1-87245877-87246643	Sh3bp4 chr1-88367302-88367508
Akt3 chr1-177470115-177470460	Phlpp1 chr1-106352756-106353415	Eif4e2 chr1-87281587-87282712	Arl4c chr1-88553218-88554056
Akt3 chr1-177489672-177490127	Phlpp1 chr1-106400799-106401423	Eif4e2 chr1-87541276-87541988	Arl4c chr1-88554202-88555041
Efcab2 chr1-177456246-177457346	Phlpp1 chr1-106402097-106402446	Gigyf2 chr1-87377864-87379449	Arl4c chr1-88575410-88576903
Kif26b chr1-177651050-177651651	Phlpp1 chr1-106407896-106408475	Gigyf2 chr1-87447174-87448035	Arl4c chr1-88586751-88587853
Kif26b chr1-177666893-177667825	Phlpp1 chr1-106561975-106562565	Inpp5d chr1-87417800-87418323	Arl4c chr1-88603754-88604469
Kif26b chr1-177681078-177681608	Phlpp1 chr1-106613386-106613711	Usp40 chr1-87417800-87418323	Arl4c chr1-88610377-88611526
Adss chr1-178527189-178528198	Phlpp1 chr1-106627154-106627487	Atg16l1 chr1-87541276-87541988	Arl4c chr1-88622175-88622859
Efcab2 chr1-178181982-178182717	Phlpp1 chr1-106713481-106714840	Mroh2a chr1-87555033-87555298	Arl4c chr1-88639912-88640115
Desi2 chr1-178186813-178188027	Phlpp1 chr1-106866162-106867145	Inpp5d chr1-87568132-87568846	Arl4c chr1-88648722-88649030
Efcab2 chr1-178448944-178449528	Phlpp1 chr1-106932029-106932249	Inpp5d chr1-87650521-87651122	Arl4c chr1-88679345-88679816
Kif26b chr1-178517288-178517498	Vps4b chr1-106221893-106222139	Inpp5d chr1-87664085-87664287	Arl4c chr1-88708099-88709430
Kif26b chr1-178641673-178642201	Vps4b chr1-106320592-106320856	Inpp5d chr1-87740658-87740871	Arl4c chr1-89108258-89109051
Sccpdh chr1-178924582-178924838	Vps4b chr1-106450496-106450843	Inpp5d chr1-87846496-87847581	Arl4c chr1-89524295-89524733
Smyd3 chr1-179169220-179170240	Bcl2 chr1-106561975-106562565	Inpp5d chr1-87900796-87901924	Sh3bp4 chr1-88708099-88709430
Smyd3 chr1-179578316-179579220	Bcl2 chr1-106565980-106566320	Inpp5d chr1-88553218-88554056	Agap1 chr1-88708099-88709430
Smyd3 chr1-180351003-180351391	Vps4b chr1-106569425-106569886	Dgkd chr1-87625876-87627077	Sh3bp4 chr1-89015372-89016179
Smyd3 chr1-180359314-180359667	Bcl2 chr1-106600224-106601592	Dgkd chr1-87636172-87637836	Agap1 chr1-89015372-89016179
Tfb2m chr1-179578316-179579220	Bcl2 chr1-106602630-106602893	Dgkd chr1-87647788-87648097	Sh3bp4 chr1-89019630-89020306
Tfb2m chr1-180392738-180393332	Bcl2 chr1-106606854-106607374	Sag chr1-87664085-87664287	Agap1 chr1-89019630-89020306
Tfb2m chr1-180401549-180402057	Bcl2 chr1-106612311-106613202	Atg16l1 chr1-88480414-88480999	Sh3bp4 chr1-89040804-89041653
Cnst chr1-179549116-179549762	Bcl2 chr1-106613386-106613711	Atg16l1 chr1-88570463-88570668	Agap1 chr1-89040804-89041653
Cnst chr1-180279279-180280141	Bcl2 chr1-106619865-106620840	Atg16l1 chr1-88625299-88625586	Sh3bp4 chr1-89042707-89043294
Cnst chr1-180351003-180351391	Kdsr chr1-106619865-106620840	Sag chr1-87960135-87960364	Sh3bp4 chr1-89078347-89079727
Cnst chr1-180390139-180390618	Vps4b chr1-106619865-106620840	Sag chr1-88430355-88430976	Sh3bp4 chr1-89113730-89113991
Sccpdh chr1-180312763-180313219	Bcl2 chr1-106646954-106647760	Sag chr1-88529831-88530155	Sh3bp4 chr1-89140133-89140899
Sccpdh chr1-180421814-180422392	Bcl2 chr1-106662305-106663425	Sag chr1-88534037-88534397	Sh3bp4 chr1-89141383-89141916
Sccpdh chr1-180568297-180570080	Kdsr chr1-106687505-106688928	Sag chr1-88570463-88570668	Sh3bp4 chr1-89198037-89198477
Ahctf1 chr1-179787316-179787551	Kdsr chr1-106711963-106712830	Sag chr1-88584487-88584869	Sh3bp4 chr1-89207348-89207563
Parp1 chr1-179787316-179787551	Bcl2 chr1-106713481-106714840	Sag chr1-88680341-88680612	Sh3bp4 chr1-89234879-89235751
Ahctf1 chr1-179792966-179793191	Kdsr chr1-106866162-106867145	Sag chr1-88698188-88698394	Sh3bp4 chr1-89392680-89393107
Ahctf1 chr1-180329708-180331170	Clasp1 chr1-118481600-118482044	Sag chr1-88745067-88745737	Sh3bp4 chr1-89454319-89455181
Ahctf1 chr1-180431712-180432210	3110009E18Rik chr1-119463210-119463748	Dgkd chr1-87854949-87855185	Sh3bp4 chr1-89455369-89455784
Ahctf1 chr1-180547572-180548827	Ralb chr1-119818370-119819068	Dgkd chr1-87866493-87866980	Sh3bp4 chr1-89466005-89466738
Ahctf1 chr1-180777250-180778602	Ralb chr1-119894734-119895361	Dgkd chr1-87917310-87917603	Sh3bp4 chr1-89555072-89555848
Cdc42bpa chr1-179834024-179834379	Tmem185b chr1-120155019-120155675	Dgkd chr1-87934822-87935436	Sh3bp4 chr1-89643545-89644477
H3f3a chr1-179842572-179842929	Tmem185b chr1-120501527-120501831	Dgkd chr1-87947685-87947887	Sh3bp4 chr1-89941708-89942354
Psen2 chr1-179958825-179960608	Ptpn4 chr1-119806023-119806284	Dgkd chr1-88424208-88425134	Agap1 chr1-89078347-89079727
Cdc42bpa chr1-180696331-180697578	Ptpn4 chr1-119852251-119852770	Dgkd chr1-88462065-88462791	Agap1 chr1-89113730-89113991
Cdc42bpa chr1-180766383-180766899	Ptpn4 chr1-119892845-119893278	Dgkd chr1-88529831-88530155	Agap1 chr1-89140133-89140899
Cdc42bpa chr1-180900953-180901712	Ptpn4 chr1-119996927-119997579	Dgkd chr1-88610377-88611526	Agap1 chr1-89141383-89141916
Acbd3 chr1-180195104-180196495	Ptpn4 chr1-120136041-120136582	Dgkd chr1-88741992-88742729	Agap1 chr1-89234879-89235751
Parp1 chr1-180199076-180199900	3110009E18Rik chr1-119889244-119889577	Usp40 chr1-87874213-87874559	Agap1 chr1-89356023-89356267
Parp1 chr1-180252733-180253002	Dbi chr1-119912533-119913523	Hjurp chr1-87875724-87876401	Agap1 chr1-89454319-89455181
Psen2 chr1-180255417-180256665	3110009E18Rik chr1-119929435-119930049	Usp40 chr1-87900796-87901924	Agap1 chr1-89455369-89455784
Psen2 chr1-180290300-180290863	Tmem37 chr1-120136041-120136582	Hjurp chr1-87908834-87909088	Agap1 chr1-89466005-89466738
Psen2 chr1-180423276-180423492	3110009E18Rik chr1-120207610-120207921	Arl4c chr1-87917310-87917603	Agap1 chr1-89509917-89510163
Psen2 chr1-180885478-180885905	Ddx18 chr1-120586324-120586963	Usp40 chr1-88447371-88447804	Agap1 chr1-89524295-89524733
H3f3a chr1-180290300-180290863	Dpp10 chr1-123887276-123887807	Usp40 chr1-88705798-88706047	Agap1 chr1-89552460-89552673
Acbd3 chr1-180302564-180302930	Actr3 chr1-125518970-125519591	Mroh2a chr1-89093771-89093984	Agap1 chr1-89555072-89555848
Nvl chr1-180302564-180302930	Slc35f5 chr1-125440996-125442466	Mroh2a chr1-89196090-89196406	Agap1 chr1-90368475-90369033
Parp1 chr1-180303512-180303928	Slc35f5 chr1-125467608-125468397	Hjurp chr1-88564836-88565145	Cops8 chr1-89602400-89603297
Tmem63a chr1-180313603-180314972	Nckap5 chr1-126817078-126818328	Hjurp chr1-88586751-88587853	Ackr3 chr1-90153061-90153700
Itpkb chr1-180343535-180344063	Mgat5 chr1-126817078-126818328	Hjurp chr1-89063830-89064085	Ackr3 chr1-90181254-90181612
Itpkb chr1-180351003-180351391	Nckap5 chr1-127241973-127243072	Hjurp chr1-89093771-89093984	Ackr3 chr1-90202247-90202887
Itpkb chr1-180390139-180390618	Nckap5 chr1-127625233-127626557	Hjurp chr1-89194960-89195325	Ackr3 chr1-90203732-90204131
Itpkb chr1-180390835-180391090	Nckap5 chr1-127662256-127663107	Sh3bp4 chr1-88367302-88367508	Ackr3 chr1-90221829-90222381
Itpkb chr1-180800698-180801049	Nckap5 chr1-127676756-127678585	Arl4c chr1-88450511-88451047	Ackr3 chr1-90998017-90999850
Itpkb chr1-180829465-180830463	Mgat5 chr1-127083759-127084306	Arl4c chr1-88463198-88463569	Ackr3 chr1-91049284-91049852
Itpkb chr1-181229150-181229448	Tmem163 chr1-127083759-127084306	Arl4c chr1-88480414-88480999	Ackr3 chr1-91079788-91080834
Pycr2 chr1-180387167-180387885	Mgat5 chr1-127214720-127215200	Arl4c chr1-88554202-88555041	Ube2f chr1-90369354-90369569
Ephx1 chr1-180390139-180390618	Mgat5 chr1-127232772-127233915	Arl4c chr1-88575410-88576903	Cops8 chr1-91210818-91211537
Ephx1 chr1-180406983-180407581	Mgat5 chr1-127303887-127304603	Arl4c chr1-88586751-88587853	Lrrfip1 chr1-91034195-91034863
Nvl chr1-180406983-180407581	Mgat5 chr1-127318476-127318757	Arl4c chr1-88610377-88611526	Lrrfip1 chr1-91092434-91092850
Sde2 chr1-180427802-180428654	Mgat5 chr1-127319772-127320310	Arl4c chr1-88639912-88640115	Lrrfip1 chr1-91126214-91126437
Wdr26 chr1-180547572-180548827	Mgat5 chr1-127625233-127626557	Arl4c chr1-88643205-88643421	Lrrfip1 chr1-91183367-91183636
Parp1 chr1-180777250-180778602	Map3k19 chr1-127214720-127215200	Arl4c chr1-88647539-88648043	Lrrfip1 chr1-91251869-91252260
Parp1 chr1-180812440-180814509	Map3k19 chr1-127232772-127233915	Arl4c chr1-88648722-88649030	Per2 chr1-90998017-90999850
Pycr2 chr1-180601703-180602097	Map3k19 chr1-127241973-127243072	Arl4c chr1-88684662-88685435	Hes6 chr1-91021337-91021644
Lin9 chr1-180639640-180642458	Rab3gap1 chr1-127291169-127292158	Arl4c chr1-88693901-88694835	Ilkap chr1-91092434-91092850
Lin9 chr1-180720022-180720717	R3hdm1 chr1-127291169-127292158	Arl4c chr1-88701572-88702631	Ilkap chr1-91107587-91108024
Lin9 chr1-180793279-180794438	Tmem163 chr1-127322180-127322822	Sh3bp4 chr1-89015372-89016179	Hes6 chr1-91107587-91108024
Lin9 chr1-180872142-180872647	Zranb3 chr1-127322180-127322822	Agap1 chr1-89015372-89016179	Ramp1 chr1-91153459-91153681
Ephx1 chr1-180696331-180697578	R3hdm1 chr1-127322180-127322822	Sh3bp4 chr1-89019630-89020306	Traf3ip1 chr1-91167841-91168282
Pycr2 chr1-180720022-180720717	Ccnt2 chr1-127441806-127442105	Agap1 chr1-89019630-89020306	Hes6 chr1-91178908-91180483
H3f3a chr1-180945100-180945628	Dars chr1-127441806-127442105	Sh3bp4 chr1-89040804-89041653	Ramp1 chr1-91238816-91239475
H3f3a chr1-180991944-180992501	Zranb3 chr1-127500102-127500559	Agap1 chr1-89040804-89041653	Ramp1 chr1-91600587-91601045
H3f3a chr1-181039216-181039970	R3hdm1 chr1-127500102-127500559	Sh3bp4 chr1-89042707-89043294	Ramp1 chr1-92086884-92087167
Nvl chr1-180826612-180826880	Tmem163 chr1-127514286-127514883	Agap1 chr1-89042707-89043294	Traf3ip1 chr1-91202272-91202668
Nvl chr1-180847737-180849151	Map3k19 chr1-127514286-127514883	Sh3bp4 chr1-89056034-89056323	Ilkap chr1-91216044-91216760
Sde2 chr1-180945100-180945628	Rab3gap1 chr1-127625233-127626557	Agap1 chr1-89056034-89056323	Ube2f chr1-92179578-92181202
Sde2 chr1-181334501-181335888	Zranb3 chr1-127625233-127626557	Sh3bp4 chr1-89069305-89071283	Scly chr1-91345203-91345553
Sde2 chr1-181366585-181367121	R3hdm1 chr1-127662256-127663107	Sh3bp4 chr1-89078347-89079727	Scly chr1-91458265-91460235
Cnih4 chr1-180885478-180885905	Tmem163 chr1-127673317-127673655	Sh3bp4 chr1-89141383-89141916	Scly chr1-91954775-91955315
Tmem63a chr1-180921648-180922727	Map3k19 chr1-127673317-127673655	Sh3bp4 chr1-89183074-89183920	Per2 chr1-91380190-91380988
Cnih4 chr1-180926019-180926644	Map3k19 chr1-127676756-127678585	Sh3bp4 chr1-89196090-89196406	Ilkap chr1-91558370-91558569
Cnih4 chr1-180936546-180937214	Ccnt2 chr1-127827178-127827648	Sh3bp4 chr1-89198037-89198477	Ilkap chr1-91984160-91984964
Tmem63a chr1-180940624-180941102	Ccnt2 chr1-128398713-128399566	Sh3bp4 chr1-89234879-89235751	Hes6 chr1-92147978-92148987
Tmem63a chr1-181150466-181151785	Ccnt2 chr1-128446714-128447794	Sh3bp4 chr1-89265853-89266186	Hes6 chr1-92166165-92166554
Wdr26 chr1-180991944-180992501	Ccnt2 chr1-128569729-128570677	Sh3bp4 chr1-89454319-89455181	Per2 chr1-92179006-92179375
Wdr26 chr1-181039216-181039970	Zranb3 chr1-127827178-127827648	Sh3bp4 chr1-89466005-89466738	Per2 chr1-92252950-92253462
Srp9 chr1-181143186-181144730	Map3k19 chr1-128196994-128197628	Sh3bp4 chr1-89555072-89555848	Traf3ip1 chr1-92166165-92166554
Nvl chr1-181255492-181257934	Dars chr1-127858905-127859553	Sh3bp4 chr1-89753569-89753839	Asb1 chr1-91978523-91978735
Cnih4 chr1-181149421-181149664	Rab3gap1 chr1-128749687-128750132	Agap1 chr1-89078347-89079727	Asb1 chr1-92473040-92474534
Cnih4 chr1-181334501-181335888	Rab3gap1 chr1-128789987-128791554	Agap1 chr1-89140133-89140899	Dusp28 chr1-91913572-91914158
Lbr chr1-181149421-181149664	Cxcr4 chr1-127868240-127869402	Agap1 chr1-89141383-89141916	Hdac4 chr1-91954775-91955315
Wdr26 chr1-181828086-181828873	Zranb3 chr1-128435605-128436398	Agap1 chr1-89198037-89198477	Hdac4 chr1-92071919-92072380
Wdr26 chr1-181852062-181853889	Zranb3 chr1-128695761-128696281	Agap1 chr1-89234879-89235751	Rnpepl1 chr1-92082932-92083389
Wdr26 chr1-182044885-182045535	R3hdm1 chr1-128196994-128197628	Agap1 chr1-89454319-89455181	Hdac4 chr1-92086213-92086605
Srp9 chr1-181352081-181354023	R3hdm1 chr1-128372147-128372450	Agap1 chr1-89466005-89466738	Gpc1 chr1-92097038-92097255
Lbr chr1-181861293-181861717	R3hdm1 chr1-128444456-128444692	Agap1 chr1-89555072-89555848	Hdac4 chr1-92102508-92103030
Lbr chr1-182280513-182281528	R3hdm1 chr1-128570957-128571172	Agap1 chr1-89753569-89753839	Hdac4 chr1-92118832-92119832
Lbr chr1-182504204-182504591	R3hdm1 chr1-128590661-128593493	Agap1 chr1-90368475-90369033	Hdac4 chr1-92127478-92128048
Capn2 chr1-181860145-181861085	R3hdm1 chr1-128612707-128613254	Cops8 chr1-90203732-90204131	Hdac4 chr1-92177933-92178673
Trp53bp2 chr1-181865721-181867159	R3hdm1 chr1-128695761-128696281	Scly chr1-90368475-90369033	Ndufa10 chr1-92179006-92179375
Enah chr1-182558939-182559288	R3hdm1 chr1-128830662-128830993	Per2 chr1-90505533-90505909	Hdac4 chr1-92610697-92611354
Degs1 chr1-182506018-182506972	R3hdm1 chr1-128875024-128875606	Traf3ip1 chr1-90505533-90505909	Hdac4 chr1-92773539-92775192
Fbxo28 chr1-182368592-182369187	Ubxn4 chr1-128368573-128369078	Cops8 chr1-90602692-90603875	Hdac4 chr1-93069193-93069891
Fbxo28 chr1-182562687-182562886	Ubxn4 chr1-128446714-128447794	Cops8 chr1-91043326-91043696	Hdac4 chr1-93071089-93071857
Fbxo28 chr1-182908223-182908733	Mcm6 chr1-128372147-128372450	Cops8 chr1-91286619-91287355	Dusp28 chr1-92183233-92183600
Fbxo28 chr1-182937480-182937996	Cxcr4 chr1-128368573-128369078	Cops8 chr1-91311107-91311770	Gpc1 chr1-92216180-92217618
Capn2 chr1-182489384-182490919	Dars chr1-128398713-128399566	Ilkap chr1-90740626-90741173	Gpr35 chr1-92216180-92217618
Brox chr1-182506018-182506972	Dars chr1-128612707-128613254	Ube2f chr1-90906377-90906711	Sned1 chr1-92250671-92251310
Capn2 chr1-183315668-183316117	Dars chr1-128766342-128767706	Hes6 chr1-90906377-90906711	Kif1a chr1-92252950-92253462
Taf1a chr1-182553690-182554330	Cxcr4 chr1-128463465-128464208	Traf3ip1 chr1-90906377-90906711	Mterf4 chr1-92359561-92360802
Taf1a chr1-182868436-182868655	Cxcr4 chr1-128590661-128593493	Traf3ip1 chr1-90927985-90928900	Gpc1 chr1-92473040-92474534
Disp1 chr1-184064235-184064708	Cxcr4 chr1-128614324-128615751	Per2 chr1-90945211-90945443	Dusp28 chr1-92473040-92474534
Aida chr1-184048673-184049357	Cxcr4 chr1-128617728-128617961	Ilkap chr1-90972935-90973801	Ndufa10 chr1-92632670-92633408
Brox chr1-184064235-184064708	Gm15675 chr1-130474236-130475346	Traf3ip1 chr1-90974950-90975294	Ppp1r7 chr1-92652465-92652791
Brox chr1-184117195-184119138	Gm15675 chr1-130699924-130701103	Lrrfip1 chr1-91052365-91054026	Sept2 chr1-92652465-92652791
Mia3 chr1-183344727-183346116	Gm15675 chr1-130979146-130979833	Lrrfip1 chr1-91085859-91086697	Gpr35 chr1-92659365-92659611
Mia3 chr1-184012685-184014420	Pfkfb2 chr1-130461983-130463106	Lrrfip1 chr1-91096548-91096789	Kif1a chr1-92659365-92659611
Dusp10 chr1-183987286-183988175	Cd55 chr1-130474236-130475346	Lrrfip1 chr1-91098665-91099198	Gpc1 chr1-92675692-92676566
Dusp10 chr1-184042706-184043031	Cd55 chr1-130508322-130508942	Lrrfip1 chr1-91183367-91183636	Gpr35 chr1-92678258-92678483
Marc2 chr1-184064235-184064708	Cd55 chr1-130993211-130994175	Lrrfip1 chr1-91251869-91252260	Sned1 chr1-92678258-92678483
Marc2 chr1-184117195-184119138	Ikbke chr1-130463582-130464267	Lrrfip1 chr1-91913572-91914158	Mterf4 chr1-92678258-92678483
Rab3gap2 chr1-184440925-184441609	Eif2d chr1-130474236-130475346	Per2 chr1-90998017-90999850	Sept2 chr1-92678258-92678483
Eprs chr1-184447762-184448223	Yod1 chr1-130508322-130508942	Ramp1 chr1-91039960-91040187	Gpc1 chr1-92678841-92679138
Marc2 chr1-184542277-184542629	Eif2d chr1-130550606-130551772	Hes6 chr1-91043326-91043696	Gpr35 chr1-92695803-92696047
Bpnt1 chr1-184542277-184542629	Pfkfb2 chr1-130699924-130701103	Rbm44 chr1-91062293-91062791	Gpc1 chr1-92703814-92704701
Eprs chr1-184731570-184733523	Ikbke chr1-130699924-130701103	Rbm44 chr1-91069677-91069876	Gpc1 chr1-92798333-92798680
Eprs chr1-184792856-184794152	Yod1 chr1-130715146-130717900	Ramp1 chr1-91069677-91069876	Pask chr1-92798333-92798680
Smyd2 chr1-189920912-189922742	Yod1 chr1-130789760-130790465	Ramp1 chr1-91098665-91099198	Kif1a chr1-92799710-92799967
Tatdn3 chr1-190910793-190912295	Yod1 chr1-131025678-131026299	Rbm44 chr1-91352292-91352833	Gpr35 chr1-92805802-92806182
Rps6kc1 chr1-191258713-191259938	Yod1 chr1-131103434-131104252	Rbm44 chr1-91977564-91977881	Kif1a chr1-92805802-92806182
Angel2 chr1-191114897-191115347	Yod1 chr1-131110083-131111292	Rbm44 chr1-92058416-92059082	Sept2 chr1-92805802-92806182
Angel2 chr1-191250637-191251011	Yod1 chr1-131188714-131189021	Rbm44 chr1-92086884-92087167	Hdlbp chr1-92806479-92807144
Angel2 chr1-191258713-191259938	Yod1 chr1-131384142-131384895	Ramp1 chr1-91191972-91192546	Stk25 chr1-92806479-92807144
Atf3 chr1-190978084-190979674	Yod1 chr1-131672177-131672958	Ramp1 chr1-91216044-91216760	Gpc1 chr1-92841424-92841725
Batf3 chr1-191020359-191020822	Yod1 chr1-131679029-131680355	Ramp1 chr1-91352292-91352833	Gpc1 chr1-92971861-92973204
Tatdn3 chr1-191305500-191306031	Pfkfb2 chr1-130789760-130790465	Ramp1 chr1-91977564-91977881	Gpc1 chr1-93450143-93450389
Tatdn3 chr1-191402413-191403669	Pfkfb2 chr1-130796853-130798062	Ramp1 chr1-92103393-92103697	Mterf4 chr1-92841424-92841725
Tatdn3 chr1-191479281-191480623	Pfkfb2 chr1-130993211-130994175	Asb1 chr1-91202272-91202668	Mterf4 chr1-92905824-92906138
Tatdn3 chr1-192062496-192063485	Pfkfb2 chr1-131554853-131555827	Ube2f chr1-91259620-91260158	Gal3st2 chr1-92905824-92906138
Batf3 chr1-191075109-191075863	Pfkfb2 chr1-131637731-131639375	Ube2f chr1-92034260-92034542	Dusp28 chr1-93401038-93402154
Atf3 chr1-191075109-191075863	Rassf5 chr1-130993211-130994175	Ube2f chr1-92069096-92070008	Dusp28 chr1-93634522-93636517
Lpgat1 chr1-191084730-191086032	Eif2d chr1-131025678-131026299	Ube2f chr1-92147978-92148987	Dusp28 chr1-93803416-93804603
Batf3 chr1-191097035-191098652	Nucks1 chr1-131079019-131081082	Scly chr1-91897118-91897412	Rnpepl1 chr1-93801489-93802403
Batf3 chr1-191182321-191183714	Elk4 chr1-131095653-131098190	Per2 chr1-91352292-91352833	Rnpepl1 chr1-93803416-93804603
Batf3 chr1-191334315-191334952	Mapkapk2 chr1-131672177-131672958	Ilkap chr1-92079679-92080511	Kif1a chr1-92920882-92921141
Batf3 chr1-191894365-191894786	Mapkapk2 chr1-131746710-131748119	Ilkap chr1-92142478-92142681	Dtymk chr1-92920882-92921141
Dtl chr1-191114897-191115347	Mapkapk2 chr1-131754644-131755420	Traf3ip1 chr1-91412208-91414576	Capn10 chr1-92933579-92935181
Dtl chr1-191125507-191126296	Mapkapk2 chr1-131994782-131995634	Hes6 chr1-92069096-92070008	Gpr35 chr1-92976279-92976605
Dtl chr1-191140751-191141191	Ctse chr1-131110083-131111292	Hes6 chr1-92142478-92142681	Gpr35 chr1-92976764-92976969
Ints7 chr1-191152379-191153491	Slc41a1 chr1-131110083-131111292	Hes6 chr1-92147978-92148987	Gpr35 chr1-92978778-92979077
Atf3 chr1-191182321-191183714	Dyrk3 chr1-131357703-131358086	Hes6 chr1-92252950-92253462	Gpr35 chr1-93020613-93020856
Dtl chr1-191184542-191185255	Dyrk3 chr1-131679029-131680355	Per2 chr1-92127478-92128048	Gpr35 chr1-93069193-93069891
Atf3 chr1-191197922-191198294	Dyrk3 chr1-131688379-131688992	Traf3ip1 chr1-91493901-91495576	Gpr35 chr1-93235361-93236704
Lpgat1 chr1-191201132-191201527	Dyrk3 chr1-132131574-132132520	Traf3ip1 chr1-92250671-92251310	Gpr35 chr1-93272406-93272840
Atf3 chr1-191814242-191814571	Nucks1 chr1-131137679-131139452	Asb1 chr1-91962154-91962620	Ing5 chr1-92956452-92957238
Atf3 chr1-191894365-191894786	Eif2d chr1-131324337-131325385	Asb1 chr1-92042187-92042744	Hdlbp chr1-92971861-92973204
Atf3 chr1-192086021-192087276	Eif2d chr1-131384142-131384895	Asb1 chr1-92069096-92070008	Sned1 chr1-92992137-92992646
Slc30a1 chr1-191275383-191276056	Eif2d chr1-131672177-131672958	Asb1 chr1-92385059-92385285	Thap4 chr1-92992137-92992646
Lpgat1 chr1-191277552-191278098	Eif2d chr1-131702202-131702773	Gpc1 chr1-91874492-91874984	Sned1 chr1-93010697-93010998
Rcor3 chr1-191277552-191278098	Eif2d chr1-131765243-131765980	Hdac4 chr1-91942622-91942942	Atg4b chr1-93020613-93020856
Traf5 chr1-191305500-191306031	Eif2d chr1-131797133-131797749	Gpr35 chr1-91984160-91984964	Sned1 chr1-93060128-93060602
Ints7 chr1-191312102-191313517	Slc41a1 chr1-131184236-131184904	Hdac4 chr1-92071919-92072380	Sned1 chr1-93069193-93069891
Slc30a1 chr1-191317431-191318301	Rassf5 chr1-131188714-131189021	Gpr35 chr1-92086213-92086605	Sned1 chr1-93071089-93071857
Nenf chr1-191894365-191894786	Rassf5 chr1-131199163-131200402	Hdac4 chr1-92086884-92087167	Gal3st2 chr1-93071089-93071857
Slc30a1 chr1-191325273-191326967	Elk4 chr1-131204090-131204975	Gpc1 chr1-92102508-92103030	Dtymk chr1-93080841-93081291
Rcor3 chr1-191334315-191334952	Nucks1 chr1-131207471-131207825	Gpr35 chr1-92111001-92111610	Sned1 chr1-93081866-93082330
Ppp2r5a chr1-191375718-191375929	Rassf5 chr1-132000248-132000836	Hdac4 chr1-92129883-92130943	Kif1a chr1-93083641-93083883
Ints7 chr1-191375718-191375929	Ikbke chr1-131246412-131246886	Rnpepl1 chr1-92142478-92142681	Atg4b chr1-93083641-93083883
Ints7 chr1-191395734-191398022	Ikbke chr1-131269754-131271008	Hdac4 chr1-92147978-92148987	Sept2 chr1-93101609-93102011
Slc30a1 chr1-191425823-191426251	Srgap2 chr1-131269754-131271008	Hdac4 chr1-92177933-92178673	Kif1a chr1-93235361-93236704
Slc30a1 chr1-191574175-191576293	Ikbke chr1-131349453-131350345	Ndufa10 chr1-92179006-92179375	Kif1a chr1-93525572-93525805
Dtl chr1-191724314-191724985	Elk4 chr1-131290410-131291001	Hdac4 chr1-92436889-92437101	Kif1a chr1-93680083-93680467
Dtl chr1-191995215-191995898	Srgap2 chr1-131324337-131325385	Hdac4 chr1-92468546-92469352	Kif1a chr1-93685380-93686757
Dtl chr1-192086021-192087276	Nuak2 chr1-131378089-131378351	Hdac4 chr1-93069193-93069891	Kif1a chr1-93742765-93743217
Ints7 chr1-191834546-191835308	Nucks1 chr1-131378815-131379757	Hdac4 chr1-93071089-93071857	Mterf4 chr1-93165317-93165727
Rcor3 chr1-191598443-191599692	Nuak2 chr1-131438153-131438918	Gpc1 chr1-92216180-92217618	Sned1 chr1-93232478-93232715
Lpgat1 chr1-191717224-191719195	Ctse chr1-131446376-131447231	Capn10 chr1-92250671-92251310	Sned1 chr1-93235361-93236704
Lpgat1 chr1-191756302-191756988	Tmcc2 chr1-131470670-131470895	Gpc1 chr1-92265008-92265723	Sned1 chr1-93272406-93272840
Traf5 chr1-191817658-191818208	Nucks1 chr1-131473626-131474119	Ndufa10 chr1-92632670-92633408	Sned1 chr1-94022629-94022857
Slc30a1 chr1-192070028-192071039	Tmcc2 chr1-131481364-131481742	Ndufa10 chr1-92978778-92979077	Gal3st2 chr1-93235361-93236704
Slc30a1 chr1-192078159-192079129	Srgap2 chr1-131525870-131528312	Rnpepl1 chr1-92536974-92537336	Hdlbp chr1-93342324-93344006
Slc30a1 chr1-192790385-192790756	Nucks1 chr1-131525870-131528312	Mterf4 chr1-92536974-92537336	Pask chr1-93685380-93686757
Hhat chr1-192190407-192191210	Srgap2 chr1-131797133-131797749	Capn10 chr1-92632670-92633408	Ing5 chr1-93374167-93374697
Lamb3 chr1-192744920-192746436	Srgap2 chr1-131854998-131855352	Rnpepl1 chr1-92678258-92678483	Hdlbp chr1-93401038-93402154
Lamb3 chr1-192752735-192753598	Srgap2 chr1-131866739-131868332	Sned1 chr1-92678258-92678483	Farp2 chr1-93401038-93402154
Hhat chr1-193152552-193153558	Srgap2 chr1-131981338-131981984	Sept2 chr1-92678258-92678483	Stk25 chr1-93506839-93507313
Hhat chr1-193188788-193189663	Srgap2 chr1-132336699-132337246	Sned1 chr1-92678841-92679138	Farp2 chr1-93525572-93525805
Hhat chr1-193191720-193192100	Srgap2 chr1-132520382-132521201	Hdlbp chr1-92699244-92699475	Farp2 chr1-93832794-93833558
Hhat chr1-193285496-193286501	Dstyk chr1-131560584-131561083	Gpc1 chr1-92703814-92704701	Stk25 chr1-93634522-93636517
Lamb3 chr1-192790385-192790756	Ctse chr1-132007236-132008917	Sned1 chr1-92703814-92704701	Gal3st2 chr1-93685380-93686757
Traf3ip3 chr1-193129646-193131141	Ctse chr1-132010499-132011384	Gpc1 chr1-92799710-92799967	Pdcd1 chr1-93726706-93727341
Traf3ip3 chr1-193180851-193181632	Ctse chr1-132315597-132316951	Sept2 chr1-92805802-92806182	Atg4b chr1-94582129-94582347
Hsd11b1 chr1-193200150-193201862	Ctse chr1-132341474-132342785	Hdlbp chr1-92806479-92807144	Atg4b chr1-94586446-94586769
Traf3ip3 chr1-193285496-193286501	Ctse chr1-132520382-132521201	Capn10 chr1-92811879-92812078	Dtymk chr1-93753720-93755513
Traf3ip3 chr1-193385949-193386477	Tmcc2 chr1-131671007-131671469	Gpc1 chr1-92848355-92848842	Thap4 chr1-94053371-94053918
Traf3ip3 chr1-193443989-193444531	Elk4 chr1-131672177-131672958	Gpc1 chr1-92971861-92973204	Gal3st2 chr1-93859488-93860012
Lamb3 chr1-193323556-193324575	Elk4 chr1-131679029-131680355	Gpc1 chr1-92978778-92979077	Gal3st2 chr1-94022629-94022857
Lamb3 chr1-193329757-193330756	Nuak2 chr1-131691103-131691737	Gpc1 chr1-93069193-93069891	Pdcd1 chr1-94046404-94046832
Hsd11b1 chr1-193421104-193422418	Tmcc2 chr1-131691103-131691737	Gpc1 chr1-93071089-93071857	St8sia4 chr1-95267759-95268809
Cr1l chr1-195019786-195020343	Slc41a1 chr1-131698776-131699154	Gpr35 chr1-92833866-92834251	Fam174a chr1-95312872-95314597
Cd46 chr1-195091623-195092773	Tmcc2 chr1-131700475-131700746	Ppp1r7 chr1-92849223-92850423	Fam174a chr1-95323002-95323313
Fam171a1 chr2-3117969-3118938	Rbbp5 chr1-131702202-131702773	Gpr35 chr1-92900250-92900546	Fam174a chr1-95367646-95368363
Fam171a1 chr2-3327072-3327654	Rab29 chr1-131703554-131703786	Hdlbp chr1-92900250-92900546	Fam174a chr1-95589945-95590444
Fam171a1 chr2-3332040-3333328	Rbbp5 chr1-131703554-131703786	Capn10 chr1-92905824-92906138	Fam174a chr1-95598060-95598567
Fam171a1 chr2-3657360-3658618	Slc41a1 chr1-131734680-131735136	Gal3st2 chr1-92905824-92906138	Fam174a chr1-95605409-95606160
Dclre1c chr2-3717753-3718373	Dstyk chr1-131734680-131735136	Farp2 chr1-92906690-92907654	St8sia4 chr1-95312872-95314597
Hspa14 chr2-3649056-3649649	Nuak2 chr1-131746710-131748119	Rnpepl1 chr1-92921779-92922271	St8sia4 chr1-95367646-95368363
Hspa14 chr2-3657360-3658618	Rbbp5 chr1-131754644-131755420	Rnpepl1 chr1-93014307-93014798	St8sia4 chr1-95589945-95590444
Hspa14 chr2-3749260-3750396	Elk4 chr1-131759420-131760438	Rnpepl1 chr1-93223519-93224346	St8sia4 chr1-95665839-95666457
Fam107b chr2-3649056-3649649	Nuak2 chr1-131759420-131760438	Rnpepl1 chr1-93634522-93636517	D1Ertd622e chr1-97575932-97576399
Fam107b chr2-3749260-3750396	Dstyk chr1-131759420-131760438	Ppp1r7 chr1-92933579-92935181	B230216N24Rik chr1-97622870-97624041
Fam107b chr2-3753527-3754294	Slc41a1 chr1-132007236-132008917	Gpr35 chr1-92949181-92949881	Pam chr1-97649675-97650765
Fam107b chr2-3789649-3790041	Slc41a1 chr1-132167966-132168447	Gpr35 chr1-93010697-93010998	Pam chr1-97659248-97659901
Prpf18 chr2-3752872-3753141	Slc41a1 chr1-132216078-132216664	Gpr35 chr1-93071089-93071857	Ppip5k2 chr1-97768722-97770825
Frmd4a chr2-4400753-4402878	Slc41a1 chr1-132306115-132306550	Gal3st2 chr1-92971861-92973204	Gin1 chr1-98159024-98159299
Frmd4a chr2-5014657-5014906	6030442K20Rik chr1-131846268-131846627	Ppp1r7 chr1-92976279-92976605	Pam chr1-97802383-97802835
Optn chr2-4400753-4402878	Rab29 chr1-131854998-131855352	Gal3st2 chr1-92976279-92976605	B230216N24Rik chr1-98172806-98173430
Optn chr2-4449778-4450320	Rab29 chr1-132138775-132140447	Gal3st2 chr1-92976764-92976969	Pam chr1-98094608-98096398
Optn chr2-4498948-4499708	Rab29 chr1-132190119-132191102	Sned1 chr1-92978778-92979077	Pam chr1-98172806-98173430
Prpf18 chr2-4872362-4873195	Rab29 chr1-132199382-132199616	Sned1 chr1-92992137-92992646	Rnf152 chr1-105317683-105318080
Prpf18 chr2-5451349-5452025	Rab29 chr1-132298241-132299423	Dtymk chr1-92992137-92992646	Tnfrsf11a chr1-105317683-105318080
Camk1d chr2-4872362-4873195	Rab29 chr1-132312691-132313009	D2hgdh chr1-93060128-93060602	Tnfrsf11a chr1-105324541-105324782
Cdc123 chr2-4872362-4873195	Rab29 chr1-132367471-132367931	Sned1 chr1-93069193-93069891	Rnf152 chr1-105453838-105454364
Phyh chr2-5352926-5353336	Rab29 chr1-132370759-132371186	Sned1 chr1-93071089-93071857	Rnf152 chr1-105553121-105553421
Optn chr2-5025163-5025760	Rab29 chr1-132472505-132472868	Atg4b chr1-93071089-93071857	Rnf152 chr1-105677297-105677533
Cdc123 chr2-5036370-5036903	6030442K20Rik chr1-131882502-131883128	Gal3st2 chr1-93080841-93081291	Rnf152 chr1-105784205-105784513
Optn chr2-5860404-5860790	Nucks1 chr1-131982575-131983425	Sned1 chr1-93235361-93236704	Rnf152 chr1-105790161-105790968
Camk1d chr2-5431245-5431656	Nucks1 chr1-132409259-132409549	Sned1 chr1-93272406-93272840	Rnf152 chr1-106352756-106353415
Sec61a2 chr2-5431245-5431656	Elk4 chr1-131962493-131963934	Sned1 chr1-93374167-93374697	Tnfrsf11a chr1-105507183-105507564
Sec61a2 chr2-5706494-5707012	Tmcc2 chr1-131962493-131963934	Sned1 chr1-93525572-93525805	Tnfrsf11a chr1-105553121-105553421
Upf2 chr2-5804164-5804728	Elk4 chr1-132000248-132000836	Sned1 chr1-93996961-93997176	Tnfrsf11a chr1-105650511-105650974
Sec61a2 chr2-5811169-5811753	6030442K20Rik chr1-132000248-132000836	Gal3st2 chr1-93235361-93236704	Pign chr1-105748374-105748653
Nudt5 chr2-6267391-6267934	Elk4 chr1-132131574-132132520	Ppp1r7 chr1-93668425-93669456	Pign chr1-105795808-105796052
Nudt5 chr2-6646520-6647269	Elk4 chr1-132416259-132418275	Farp2 chr1-93374167-93374697	Pign chr1-106255511-106255746
Cdc123 chr2-6256080-6257102	Nuak2 chr1-132007236-132008917	Gal3st2 chr1-93374167-93374697	Pign chr1-106352756-106353415
Sec61a2 chr2-5894512-5895856	Nuak2 chr1-132010499-132011384	Farp2 chr1-93444451-93446217	Pign chr1-106475906-106476271
Upf2 chr2-5906336-5906977	Dstyk chr1-132010499-132011384	Gal3st2 chr1-93444451-93446217	Pign chr1-106627154-106627487
Upf2 chr2-5950297-5952286	6030442K20Rik chr1-132038506-132039209	Hdlbp chr1-93506839-93507313	Gm7160 chr1-105700871-105701354
Upf2 chr2-6256080-6257102	Nuak2 chr1-132131574-132132520	Hdlbp chr1-93685380-93686757	Tnfrsf11a chr1-105784205-105784513
Upf2 chr2-6378559-6379125	Nuak2 chr1-132138775-132140447	Hdlbp chr1-93735863-93736508	Tnfrsf11a chr1-105787004-105787314
Usp6nl chr2-6483587-6484411	Mdm4 chr1-132138775-132140447	Sept2 chr1-93525572-93525805	Tnfrsf11a chr1-105801237-105801504
Usp6nl chr2-6710732-6711457	Tmcc2 chr1-132190119-132191102	D2hgdh chr1-93511217-93512699	Tnfrsf11a chr1-105866721-105867120
Celf2 chr2-6680949-6681611	Tmcc2 chr1-132199382-132199616	Farp2 chr1-93525572-93525805	Tnfrsf11a chr1-106162435-106162965
Taf3 chr2-9749513-9750525	Dstyk chr1-132199382-132199616	Farp2 chr1-94496923-94497240	Tnfrsf11a chr1-106255511-106255746
Taf3 chr2-9801274-9801997	6030442K20Rik chr1-132203953-132204284	Thap4 chr1-93735863-93736508	Tnfrsf11a chr1-106320592-106320856
Sfmbt2 chr2-9878381-9878861	Ppp1r15b chr1-132211942-132212600	Thap4 chr1-94053371-94053918	Tnfrsf11a chr1-106345014-106345596
Sfmbt2 chr2-9985930-9986537	Nuak2 chr1-132296531-132296828	Thap4 chr1-94496923-94497240	Tnfrsf11a chr1-106351529-106351841
Taf3 chr2-10100699-10101554	Nuak2 chr1-133214722-133214996	Dtymk chr1-93803416-93804603	Tnfrsf11a chr1-106352756-106353415
Sfmbt2 chr2-11099718-11100787	Rbbp5 chr1-132336699-132337246	D2hgdh chr1-93801489-93802403	Tnfrsf11a chr1-106374150-106375531
Sfmbt2 chr2-11228914-11229454	Plekha6 chr1-132336699-132337246	Ing5 chr1-93803416-93804603	Tnfrsf11a chr1-106407896-106408475
Pfkfb3 chr2-11099718-11100787	Ppp1r15b chr1-132341474-132342785	Gal3st2 chr1-93859488-93860012	Tnfrsf11a chr1-106450496-106450843
Prkcq chr2-11157734-11157937	6030442K20Rik chr1-132367471-132367931	St8sia4 chr1-95267759-95268809	Tnfrsf11a chr1-106567544-106567782
Prkcq chr2-11331188-11333607	Tmcc2 chr1-132370759-132371186	Fam174a chr1-95644050-95644497	Tnfrsf11a chr1-106600224-106601592
Prkcq chr2-11429312-11429981	Dstyk chr1-132370759-132371186	Fam174a chr1-95655227-95656097	Tnfrsf11a chr1-106713481-106714840
Prkcq chr2-11636769-11637513	Tmcc2 chr1-133118208-133118469	Fam174a chr1-95665839-95666457	Phlpp1 chr1-105866721-105867120
Prkcq chr2-11657480-11658013	Tmcc2 chr1-133380513-133381034	St8sia4 chr1-95598060-95598567	Gm7160 chr1-105971348-105972677
Il2ra chr2-11228914-11229454	Tmcc2 chr1-133385343-133386175	St8sia4 chr1-95605409-95606160	Gm7160 chr1-106408631-106408986
Rbm17 chr2-11266240-11267169	Dstyk chr1-132609113-132609556	St8sia4 chr1-95656808-95657670	Gm7160 chr1-106606854-106607374
Pfkfb3 chr2-11331188-11333607	Dstyk chr1-133100892-133101742	D1Ertd622e chr1-97613427-97614015	Gm7160 chr1-106634874-106635186
Il15ra chr2-11331188-11333607	Dstyk chr1-133380513-133381034	Gm7967 chr1-97613427-97614015	Zcchc2 chr1-106616990-106617742
Pfkfb3 chr2-11429312-11429981	6030442K20Rik chr1-132476536-132478192	Gm7967 chr1-97632930-97633213	Zcchc2 chr1-106646954-106647760
Il15ra chr2-11429312-11429981	6030442K20Rik chr1-133177310-133177909	D1Ertd622e chr1-97649675-97650765	Kdsr chr1-106008013-106008408
Pfkfb3 chr2-11529986-11530525	6030442K20Rik chr1-133180934-133181747	Gin1 chr1-97659248-97659901	Bcl2 chr1-106032700-106033123
Pfkfb3 chr2-11534732-11535990	Rbbp5 chr1-133033119-133034434	Pam chr1-97659248-97659901	Kdsr chr1-106036292-106037271
Ankrd16 chr2-11540446-11540776	Sox13 chr1-132865023-132865903	Gm7967 chr1-97660391-97662537	Kdsr chr1-106060792-106061713
Ankrd16 chr2-11542701-11542929	Mdm4 chr1-133012049-133012786	Gm7967 chr1-97676228-97677123	Kdsr chr1-106065711-106066303
Pfkfb3 chr2-12053296-12053646	Zc3h11a chr1-133029745-133030049	Ppip5k2 chr1-97746269-97746643	Phlpp1 chr1-106162435-106162965
Rbm17 chr2-11709961-11710378	Mdm4 chr1-133214722-133214996	Gin1 chr1-97764146-97764532	Bcl2 chr1-106162435-106162965
Il2ra chr2-11655018-11655760	Mdm4 chr1-133362880-133364391	Gin1 chr1-97768722-97770825	Kdsr chr1-106162435-106162965
Il15ra chr2-11686574-11686915	Mdm4 chr1-133854824-133855859	Gin1 chr1-98159024-98159299	Phlpp1 chr1-106221893-106222139
Il15ra chr2-12466901-12467276	Mdm4 chr1-134009768-134009987	1810006J02Rik chr1-97976784-97977429	Phlpp1 chr1-106255511-106255746
Ankrd16 chr2-12301203-12302177	Ppp1r15b chr1-133180934-133181747	B230216N24Rik chr1-98129632-98130735	Phlpp1 chr1-106261348-106261744
Rsu1 chr2-13232980-13234453	Ppp1r15b chr1-133688352-133688739	B230216N24Rik chr1-98172806-98173430	Phlpp1 chr1-106316970-106317213
Trdmt1 chr2-13270628-13272004	Ppp1r15b chr1-134077352-134080041	Pam chr1-98129632-98130735	Phlpp1 chr1-106345014-106345596
Rsu1 chr2-13785941-13786302	Plekha6 chr1-133236726-133238391	Pam chr1-98144860-98145112	Phlpp1 chr1-106351529-106351841
Rsu1 chr2-14192032-14192396	Plekha6 chr1-133306445-133307664	Pam chr1-98172806-98173430	Phlpp1 chr1-106369247-106369623
Vim chr2-13556839-13557841	Plekha6 chr1-133544654-133545441	Gm7967 chr1-98131201-98131661	Phlpp1 chr1-106374150-106375531
St8sia6 chr2-13558438-13559129	Plekha6 chr1-133820191-133820553	Gm7967 chr1-98144860-98145112	Phlpp1 chr1-106407896-106408475
Stam chr2-13559628-13560803	Zc3h11a chr1-133214722-133214996	Gm7967 chr1-98589207-98589990	Phlpp1 chr1-106408631-106408986
Vim chr2-13573128-13575766	Btg2 chr1-133347585-133348447	Tnfrsf11a chr1-105170896-105171351	Phlpp1 chr1-106600224-106601592
Vim chr2-13785941-13786302	Zc3h11a chr1-133381921-133382373	Rnf152 chr1-105324541-105324782	Phlpp1 chr1-106606854-106607374
St8sia6 chr2-13718181-13719230	Atp2b4 chr1-133381921-133382373	Pign chr1-105324541-105324782	Phlpp1 chr1-106713481-106714840
St8sia6 chr2-13756961-13757836	Zc3h11a chr1-133385343-133386175	Tnfrsf11a chr1-105324541-105324782	Phlpp1 chr1-106815278-106815599
Cacnb2 chr2-14603495-14604757	Cyb5r1 chr1-133417443-133418603	Rnf152 chr1-105434294-105435410	Phlpp1 chr1-106867827-106868306
Cacnb2 chr2-14631453-14632104	Sox13 chr1-133771574-133772322	Rnf152 chr1-105443601-105443908	Bcl2 chr1-106231090-106231709
Cacnb2 chr2-14770417-14771084	Sox13 chr1-133863261-133864082	Rnf152 chr1-105507183-105507564	Bcl2 chr1-106321290-106322049
Nsun6 chr2-15048433-15049850	Sox13 chr1-134234706-134235180	Rnf152 chr1-105708026-105708290	Bcl2 chr1-106345014-106345596
Mllt10 chr2-17597463-17598194	Tmem183a chr1-133544654-133545441	Rnf152 chr1-105746469-105746704	Bcl2 chr1-106352756-106353415
Bmi1 chr2-17698154-17698605	Snrpe chr1-133694342-133695552	Rnf152 chr1-106351529-106351841	Bcl2 chr1-106374150-106375531
Nebl chr2-17702333-17703572	Snrpe chr1-134414596-134416063	Rnf152 chr1-106352756-106353415	Bcl2 chr1-106407896-106408475
Nebl chr2-17729730-17731657	Btg2 chr1-133660358-133661753	Tnfrsf11a chr1-105434294-105435410	Bcl2 chr1-106409493-106409803
Bmi1 chr2-17931689-17932180	Zc3h11a chr1-133911295-133911763	Phlpp1 chr1-105434294-105435410	Bcl2 chr1-106515318-106516153
Pip4k2a chr2-18050626-18050916	Zc3h11a chr1-134523988-134524783	Zcchc2 chr1-105443601-105443908	Kdsr chr1-106577834-106578414
Mllt10 chr2-18671804-18673065	Btg2 chr1-133688352-133688739	Tnfrsf11a chr1-105507183-105507564	Vps4b chr1-106577834-106578414
Mllt10 chr2-18765578-18767562	Lax1 chr1-133694342-133695552	Pign chr1-105997310-105997585	Bcl2 chr1-106600224-106601592
Mllt10 chr2-18911457-18911772	Lax1 chr1-133815357-133816940	Pign chr1-106091278-106091955	Bcl2 chr1-106602630-106602893
Mllt10 chr2-18951766-18952847	Kdm5b chr1-133694342-133695552	Pign chr1-106352756-106353415	Bcl2 chr1-106606854-106607374
Mllt10 chr2-18976215-18976451	Kdm5b chr1-133710537-133711924	Pign chr1-106393090-106393296	Bcl2 chr1-106612311-106613202
Mllt10 chr2-18987733-18988036	Tmem183a chr1-133779024-133779386	Pign chr1-106661671-106661997	Kdsr chr1-106612311-106613202
Pip4k2a chr2-18055934-18058051	Atp2b4 chr1-133787436-133788306	Gm7160 chr1-105677297-105677533	Bcl2 chr1-106617987-106618289
Bmi1 chr2-18213902-18214265	Tmem183a chr1-133787436-133788306	Tnfrsf11a chr1-105708026-105708290	Vps4b chr1-106628213-106628510
Pip4k2a chr2-18307145-18308295	Adipor1 chr1-133787436-133788306	Phlpp1 chr1-105708026-105708290	Vps4b chr1-106634874-106635186
Dnajc1 chr2-18391840-18393080	Atp2b4 chr1-133797682-133798310	Tnfrsf11a chr1-105746469-105746704	Bcl2 chr1-106646954-106647760
Dnajc1 chr2-18942878-18943388	Atp2b4 chr1-133911295-133911763	Tnfrsf11a chr1-105747087-105747459	Kdsr chr1-106665131-106665447
Msrb2 chr2-18586464-18588153	Atp2b4 chr1-134009768-134009987	Phlpp1 chr1-105747087-105747459	Vps4b chr1-106695709-106696074
Commd3 chr2-18676264-18677916	Atp2b4 chr1-134188932-134189430	Bcl2 chr1-105747087-105747459	Vps4b chr1-106706543-106706796
Commd3 chr2-18755861-18756499	Atp2b4 chr1-134195312-134196000	Tnfrsf11a chr1-106162435-106162965	Bcl2 chr1-106713481-106714840
Commd3 chr2-18799324-18801560	Atp2b4 chr1-134719551-134720003	Tnfrsf11a chr1-106231090-106231709	Bcl2 chr1-106717232-106717473
Commd3 chr2-18996561-18998711	Klhl12 chr1-133815357-133816940	Tnfrsf11a chr1-106321290-106322049	Bcl2 chr1-106866162-106867145
Msrb2 chr2-18755861-18756499	Tmem183a chr1-133826261-133826499	Tnfrsf11a chr1-106345014-106345596	Bcl2 chr1-106867827-106868306
Msrb2 chr2-18872613-18873309	Cyb5r1 chr1-133854824-133855859	Tnfrsf11a chr1-106351529-106351841	Bcl2 chr1-107582744-107583214
Msrb2 chr2-18911457-18911772	Adipor1 chr1-133854824-133855859	Tnfrsf11a chr1-106352756-106353415	Kdsr chr1-106758564-106760407
Msrb2 chr2-18935417-18935920	Adipor1 chr1-133856154-133856904	Tnfrsf11a chr1-106374150-106375531	Dsel chr1-111863966-111865237
Msrb2 chr2-18938662-18939242	Tmem183a chr1-134058770-134059296	Tnfrsf11a chr1-106407896-106408475	Tsn chr1-118335632-118336167
Etl4 chr2-18982520-18982894	Kdm5b chr1-134059759-134060318	Tnfrsf11a chr1-106567544-106567782	Nifk chr1-118321149-118322969
Msrb2 chr2-19055562-19055798	Tmem183a chr1-134067117-134067522	Phlpp1 chr1-105787004-105787314	Nifk chr1-118627444-118628533
Etl4 chr2-19300264-19302116	Btg2 chr1-134077352-134080041	Bcl2 chr1-105787004-105787314	Ralb chr1-118507208-118507482
Enkur chr2-21222464-21223288	Btg2 chr1-134304441-134304953	Bcl2 chr1-105980305-105981555	Dbi chr1-119463210-119463748
Yme1l1 chr2-22721197-22722396	Btg2 chr1-134381505-134382550	Gm7160 chr1-106636470-106637071	Ptpn4 chr1-119482880-119483192
Acbd5 chr2-22746803-22747056	Btg2 chr1-134674332-134674625	Zcchc2 chr1-106032700-106033123	Ralb chr1-119486812-119487554
Apbb1ip chr2-22807009-22807803	Cyb5r1 chr1-134105116-134105325	Zcchc2 chr1-106646954-106647760	Dbi chr1-119486812-119487554
Pdss1 chr2-22773336-22775499	Ube2t chr1-134106303-134107137	Zcchc2 chr1-106883464-106884236	Ralb chr1-119863235-119863729
Yme1l1 chr2-22773336-22775499	Cyb5r1 chr1-134195312-134196000	Bcl2 chr1-106032700-106033123	Ralb chr1-119892845-119893278
Abi1 chr2-23005823-23006876	Ube2t chr1-134234706-134235180	Kdsr chr1-106035377-106036085	Ralb chr1-119929435-119930049
Acbd5 chr2-23032897-23033139	Cyb5r1 chr1-134298784-134299386	Phlpp1 chr1-106145122-106146125	Ralb chr1-120340472-120340742
4931423N10Rik chr2-23041474-23041754	Kdm5b chr1-134343738-134345032	Kdsr chr1-106151626-106152472	Tmem185b chr1-120056343-120057649
4931423N10Rik chr2-23052338-23052949	Tmem183a chr1-134679346-134679851	Bcl2 chr1-106162435-106162965	Ptpn4 chr1-119919128-119919634
Dph7 chr2-24357495-24358147	Tmem183a chr1-134854118-134854756	Phlpp1 chr1-106231090-106231709	3110009E18Rik chr1-119889244-119889577
Psd4 chr2-24366132-24367876	Tmem183a chr1-135085330-135085796	Phlpp1 chr1-106321290-106322049	Tmem37 chr1-120099264-120100031
Psd4 chr2-24408993-24409537	Cyb5r1 chr1-134513144-134514082	Phlpp1 chr1-106345014-106345596	Tmem37 chr1-120843674-120844273
Nsmf chr2-24408993-24409537	Cyb5r1 chr1-135127910-135128568	Phlpp1 chr1-106351529-106351841	3110009E18Rik chr1-120080427-120081005
Tubb4b chr2-24416458-24417106	Cyb5r1 chr1-135132315-135133334	Phlpp1 chr1-106352756-106353415	3110009E18Rik chr1-120136041-120136582
Anapc2 chr2-24456690-24457115	Adipor1 chr1-134989378-134989712	Phlpp1 chr1-106374150-106375531	3110009E18Rik chr1-120162499-120163049
Traf2 chr2-24570898-24571255	Ipo9 chr1-134435058-134435781	Phlpp1 chr1-106407896-106408475	3110009E18Rik chr1-120843674-120844273
Cacna1b chr2-24634951-24635986	Ppp1r12b chr1-134450925-134451338	Phlpp1 chr1-106567544-106567782	3110009E18Rik chr1-120846065-120846508
Arrdc1 chr2-24744961-24745673	Timm17a chr1-134454894-134456009	Phlpp1 chr1-106600224-106601592	Insig2 chr1-121277489-121277774
Tubb4b chr2-24744961-24745673	Klhl12 chr1-134954952-134956246	Phlpp1 chr1-106713481-106714840	Insig2 chr1-121440559-121441436
Traf2 chr2-24761606-24763481	Rabif chr1-134854118-134854756	Vps4b chr1-106278666-106279199	Insig2 chr1-121490304-121490549
Rabl6 chr2-24761606-24763481	Rabif chr1-135094637-135095562	Bcl2 chr1-106321290-106322049	Ccdc93 chr1-121508445-121509396
Cacna1b chr2-24840515-24841065	Kdm5b chr1-134674332-134674625	Bcl2 chr1-106407896-106408475	Ccdc93 chr1-121566957-121568390
Cacna1b chr2-24841608-24841956	Kdm5b chr1-135153931-135154932	Vps4b chr1-106536403-106536873	Dpp10 chr1-123751641-123752248
Arrdc1 chr2-24841608-24841956	Kdm5b chr1-135420001-135420568	Kdsr chr1-106561076-106561320	Dpp10 chr1-123887276-123887807
Abca2 chr2-24850113-24850630	Rnpep chr1-134559867-134561500	Bcl2 chr1-106597227-106597482	Dpp10 chr1-123919339-123920053
Edf1 chr2-24918545-24920067	Ppp1r12b chr1-134638554-134638787	Bcl2 chr1-106599454-106599784	Actr3 chr1-125412073-125412788
Ehmt1 chr2-25194518-25197002	Arl8a chr1-134638554-134638787	Bcl2 chr1-106606854-106607374	Actr3 chr1-125434377-125436140
Ehmt1 chr2-25465522-25466619	Rnpep chr1-134674332-134674625	Bcl2 chr1-106612311-106613202	Nckap5 chr1-126747810-126748273
Ehmt1 chr2-25535566-25535838	Ptpn7 chr1-134708181-134709524	Bcl2 chr1-106613386-106613711	Nckap5 chr1-126993002-126993545
Ehmt1 chr2-25607417-25608976	Arl8a chr1-134719551-134720003	Bcl2 chr1-106628798-106629081	Nckap5 chr1-127239752-127240378
Ehmt1 chr2-25666312-25666869	Nav1 chr1-134719551-134720003	Bcl2 chr1-106636470-106637071	Nckap5 chr1-127251404-127251864
Ehmt1 chr2-25706295-25707484	Ube2t chr1-134745511-134745995	Bcl2 chr1-106646954-106647760	Mgat5 chr1-127214720-127215200
Arrdc1 chr2-25240485-25241717	Csrp1 chr1-134872212-134872989	Vps4b chr1-106662305-106663425	Mgat5 chr1-127241973-127243072
Rabl6 chr2-24948984-24950588	Ptpn7 chr1-134954952-134956246	Kdsr chr1-106684588-106684854	Mgat5 chr1-127280097-127280571
Zmynd19 chr2-25228212-25229003	Ppp1r12b chr1-134989378-134989712	Vps4b chr1-106706543-106706796	Mgat5 chr1-127303887-127304603
Zmynd19 chr2-25400630-25401063	Ppp1r12b chr1-135104863-135105443	Bcl2 chr1-106711963-106712830	Mgat5 chr1-127318476-127318757
Zmynd19 chr2-25500103-25501534	Ppp1r12b chr1-135635373-135635649	Bcl2 chr1-107447164-107447941	Mgat5 chr1-127319772-127320310
Zmynd19 chr2-25506902-25507307	Ube2t chr1-135109986-135110412	Bcl2 chr1-107582744-107583214	Mgat5 chr1-127322180-127322822
Dph7 chr2-24977044-24977281	Ube2t chr1-135153931-135154932	Bcl2 chr1-107583820-107584406	Mgat5 chr1-127344604-127345403
Dph7 chr2-25163095-25163783	Ube2t chr1-135725412-135726408	Tsn chr1-118335632-118336167	Mgat5 chr1-127380538-127381593
Dph7 chr2-25548991-25549939	Ptpn7 chr1-135105800-135106276	Nifk chr1-118458322-118459987	Mgat5 chr1-127626716-127626973
Dph7 chr2-25850156-25850760	Rnpep chr1-135109986-135110412	Clasp1 chr1-118399589-118400186	Mgat5 chr1-127868240-127869402
Tubb4b chr2-24961818-24963292	Ptpn7 chr1-135153931-135154932	Ptpn4 chr1-119053474-119053866	Mgat5 chr1-127981800-127982806
Mrpl41 chr2-25620082-25622227	Ptpn7 chr1-135258406-135259445	Ptpn4 chr1-119482880-119483192	Map3k19 chr1-127303887-127304603
Man1b1 chr2-24974507-24976500	Ptpn7 chr1-135593399-135594793	Dbi chr1-119486812-119487554	Zranb3 chr1-127308346-127308584
Pnpla7 chr2-25115365-25115605	Ptpn7 chr1-135659053-135660427	Tmem185b chr1-119502633-119502851	R3hdm1 chr1-127308346-127308584
Pnpla7 chr2-25482686-25483551	Arl8a chr1-135132315-135133334	Ralb chr1-119925245-119925746	Rab3gap1 chr1-127322180-127322822
Pnpla7 chr2-25663265-25663865	Ipo9 chr1-135132315-135133334	Ralb chr1-120019523-120019815	Map3k19 chr1-127363706-127363999
Tubb4b chr2-24977044-24977281	Timm17a chr1-135139942-135140179	Tmem185b chr1-120056343-120057649	Ccnt2 chr1-127441806-127442105
Nsmf chr2-25169990-25170748	Arl8a chr1-135725412-135726408	Tmem185b chr1-120105548-120105999	Map3k19 chr1-127441806-127442105
Nsmf chr2-25240485-25241717	Arl8a chr1-135780961-135781651	Tmem185b chr1-120327656-120328213	Tmem163 chr1-127496430-127497188
Nsmf chr2-25252407-25252645	Arl8a chr1-135788613-135789060	Ptpn4 chr1-119674851-119675301	Tmem163 chr1-127512565-127513542
Nsmf chr2-25278893-25279619	Arl8a chr1-135929577-135930477	Ptpn4 chr1-119685696-119686263	Tmem163 chr1-127513699-127514039
Nsmf chr2-25291293-25293182	Arl8a chr1-135931732-135931970	Ptpn4 chr1-119712844-119713328	Tmem163 chr1-127514286-127514883
Nsmf chr2-25371693-25373232	Tnnt2 chr1-135146094-135147960	Ptpn4 chr1-119818370-119819068	Ccnt2 chr1-127588254-127588584
Nsmf chr2-25376516-25376991	Csrp1 chr1-135153931-135154932	Ptpn4 chr1-119835790-119837968	Tmem163 chr1-127637870-127638368
Nsmf chr2-25400630-25401063	Phlda3 chr1-135198939-135199831	Ptpn4 chr1-119919128-119919634	Tmem163 chr1-127662256-127663107
Nsmf chr2-25421850-25423385	Nav1 chr1-135265916-135266165	Ptpn4 chr1-120501527-120501831	Ubxn4 chr1-127662256-127663107
Nsmf chr2-25913010-25913777	Lad1 chr1-135265916-135266165	Tmem37 chr1-119996927-119997579	Rab3gap1 chr1-127676756-127678585
Rabl6 chr2-25163095-25163783	Timm17a chr1-135267753-135268612	Tmem37 chr1-120032672-120033548	Tmem163 chr1-127679516-127680106
Nacc2 chr2-25167585-25168627	Csrp1 chr1-135267753-135268612	Tmem37 chr1-120154081-120154524	Tmem163 chr1-127795912-127797091
Tprn chr2-25169990-25170748	Rnpep chr1-135509283-135511176	Dbi chr1-120112406-120112694	Tmem163 chr1-128056995-128057611
Camsap1 chr2-25180050-25181974	Rnpep chr1-135834168-135834581	Dbi chr1-120162499-120163049	Rab3gap1 chr1-127765364-127765776
Bmyc chr2-25194518-25197002	Rnpep chr1-136130787-136131668	3110009E18Rik chr1-120459445-120459786	Mcm6 chr1-127773123-127774915
Nacc2 chr2-25194518-25197002	Tmem9 chr1-135312559-135314141	Ccdc93 chr1-120449340-120450096	Cxcr4 chr1-127773123-127774915
Nelfb chr2-25228212-25229003	Timm17a chr1-135659053-135660427	Dpp10 chr1-123887276-123887807	Ccnt2 chr1-128015987-128016428
Nelfb chr2-25240485-25241717	Timm17a chr1-136047441-136047692	Actr3 chr1-125388958-125389237	Ccnt2 chr1-128614324-128615751
Nelfb chr2-25376516-25376991	Tmem9 chr1-135374224-135375549	Actr3 chr1-125412073-125412788	Dars chr1-127795912-127797091
Nelfb chr2-25546115-25547254	Phlda3 chr1-135399377-135399782	Actr3 chr1-125430696-125431023	Cxcr4 chr1-127812598-127813615
Nelfb chr2-26054863-26055993	Lad1 chr1-135410943-135411323	Actr3 chr1-125508557-125509044	R3hdm1 chr1-127830037-127830888
Nelfb chr2-26182648-26183382	Csrp1 chr1-135420001-135420568	Slc35f5 chr1-125502086-125502472	Map3k19 chr1-127868240-127869402
Nelfb chr2-26188382-26189029	Ipo9 chr1-135429648-135430965	Tmem163 chr1-127083759-127084306	Map3k19 chr1-127975656-127975974
Man1b1 chr2-25223948-25225439	Ipo9 chr1-135507545-135507804	Mgat5 chr1-127230304-127230868	Rab3gap1 chr1-127868240-127869402
Tubb4b chr2-25591715-25592208	Ipo9 chr1-135686785-135688891	Mgat5 chr1-127239752-127240378	Rab3gap1 chr1-127920092-127920421
Bmyc chr2-25228212-25229003	Ipo9 chr1-135882429-135883057	Mgat5 chr1-127270295-127270965	Rab3gap1 chr1-128076827-128077431
Ubac1 chr2-25228212-25229003	Ipo9 chr1-136247269-136247800	Mgat5 chr1-127296593-127297483	Zranb3 chr1-127868240-127869402
Qsox2 chr2-25240485-25241717	Ipo9 chr1-136335817-136336201	Mgat5 chr1-127303887-127304603	Ubxn4 chr1-128056995-128057611
Ubac1 chr2-25241933-25242857	Phlda3 chr1-135451846-135452608	Mgat5 chr1-127308346-127308584	Mcm6 chr1-128056995-128057611
Man1b1 chr2-25252407-25252645	Tnnt2 chr1-135451846-135452608	Mgat5 chr1-127330362-127330576	Zranb3 chr1-128080474-128080832
Ndor1 chr2-25256802-25257037	Phlda3 chr1-135509283-135511176	Mgat5 chr1-127344604-127345403	Ubxn4 chr1-128080474-128080832
Ndor1 chr2-25460096-25461610	Nav1 chr1-135514152-135514394	Mgat5 chr1-127363706-127363999	Zranb3 chr1-128590661-128593493
Ndor1 chr2-25546115-25547254	Phlda3 chr1-135516383-135517266	Mgat5 chr1-128009749-128010038	Zranb3 chr1-128612707-128613254
Ndor1 chr2-25548991-25549939	Lad1 chr1-135516383-135517266	Map3k19 chr1-127238773-127239022	Zranb3 chr1-128875024-128875606
Ndor1 chr2-25579460-25579686	Nav1 chr1-135534663-135535089	Zranb3 chr1-127238773-127239022	Cxcr4 chr1-128102076-128104155
Ndor1 chr2-25666312-25666869	Csrp1 chr1-135534663-135535089	Zranb3 chr1-127239752-127240378	Ubxn4 chr1-128223347-128223615
Man1b1 chr2-25256802-25257037	Lad1 chr1-135534663-135535089	R3hdm1 chr1-127291169-127292158	Ubxn4 chr1-128605723-128606103
Camsap1 chr2-25256802-25257037	Kif14 chr1-135593399-135594793	Zranb3 chr1-127308346-127308584	Ubxn4 chr1-128752886-128753753
Ubac1 chr2-25256802-25257037	Tmem9 chr1-135598433-135598769	Tmem163 chr1-127322180-127322822	Ubxn4 chr1-128793909-128794204
Tprn chr2-25291293-25293182	Camsap2 chr1-135598433-135598769	Tmem163 chr1-127443466-127443832	Mcm6 chr1-128358396-128360240
Tprn chr2-25376516-25376991	Nav1 chr1-135686785-135688891	Tmem163 chr1-127513699-127514039	Dars chr1-128358396-128360240
Tprn chr2-25400630-25401063	Nav1 chr1-135690944-135691296	Tmem163 chr1-127514286-127514883	Mcm6 chr1-128372147-128372450
Tprn chr2-25428170-25429434	Nav1 chr1-135699088-135699905	Tmem163 chr1-127611526-127612013	Mcm6 chr1-128657348-128657622
Tprn chr2-25557133-25558578	Nav1 chr1-135929577-135930477	Mcm6 chr1-127637870-127638368	Mcm6 chr1-128703367-128703828
Tprn chr2-25913010-25913777	Nav1 chr1-136116775-136117465	Tmem163 chr1-127662256-127663107	Cxcr4 chr1-128416386-128417944
Ssna1 chr2-25535566-25535838	Phlda3 chr1-135631188-135632028	Ubxn4 chr1-127662256-127663107	Dars chr1-128446714-128447794
Ssna1 chr2-26054863-26055993	Kif14 chr1-135659053-135660427	Tmem163 chr1-127673317-127673655	Dars chr1-128614324-128615751
Nacc2 chr2-25278893-25279619	Phlda3 chr1-135680739-135681084	Ubxn4 chr1-127673317-127673655	Cxcr4 chr1-128590661-128593493
Traf2 chr2-25304189-25305522	Lad1 chr1-135680739-135681084	Tmem163 chr1-127676756-127678585	Cxcr4 chr1-128605723-128606103
Man1b1 chr2-25371693-25373232	Phlda3 chr1-135682198-135682575	Rab3gap1 chr1-127676756-127678585	Cxcr4 chr1-128611632-128612217
Man1b1 chr2-25663265-25663865	Lad1 chr1-135682198-135682575	Tmem163 chr1-127780921-127781558	Cxcr4 chr1-128612707-128613254
Man1b1 chr2-26227443-26228149	Mroh3 chr1-135682198-135682575	Tmem163 chr1-127795912-127797091	Cxcr4 chr1-128667014-128667759
Man1b1 chr2-26311688-26312042	Lad1 chr1-135686785-135688891	Tmem163 chr1-127830037-127830888	Cxcr4 chr1-128721939-128722459
Camsap1 chr2-25338181-25338729	Tnnt2 chr1-135686785-135688891	Tmem163 chr1-127858905-127859553	Cxcr4 chr1-128766342-128767706
Dpp7 chr2-25500103-25501534	Lad1 chr1-135699088-135699905	Tmem163 chr1-128015987-128016428	Cxcr4 chr1-128789987-128791554
Abca2 chr2-25400630-25401063	Tmem9 chr1-135700352-135700937	Tmem163 chr1-128056995-128057611	Gm15675 chr1-130979146-130979833
Abca2 chr2-25557133-25558578	Csrp1 chr1-135850742-135851065	Tmem163 chr1-128080474-128080832	Gm15675 chr1-131181522-131182087
Abca2 chr2-26312826-26313106	Csrp1 chr1-136116775-136117465	Tmem163 chr1-128444456-128444692	Cd55 chr1-130461983-130463106
Fbxw5 chr2-25450791-25451497	Csrp1 chr1-136169996-136170410	Tmem163 chr1-128608015-128608461	Il10 chr1-130461983-130463106
Sec16a chr2-25482686-25483551	Csrp1 chr1-136212658-136213184	Tmem163 chr1-128611632-128612217	Cd55 chr1-130850243-130850928
Traf2 chr2-25500103-25501534	Csrp1 chr1-136465770-136466771	Tmem163 chr1-128675386-128676154	Cd55 chr1-131095653-131098190
Camsap1 chr2-25535566-25535838	Csrp1 chr1-136538098-136538828	Rab3gap1 chr1-127762796-127763093	Cd55 chr1-131183190-131183485
Notch1 chr2-25546115-25547254	Csrp1 chr1-136581891-136582172	Dars chr1-127762796-127763093	Mapkapk2 chr1-130474236-130475346
Traf2 chr2-25557133-25558578	Csrp1 chr1-136600118-136601208	Mcm6 chr1-127773123-127774915	Fam72a chr1-130629498-130629994
Rabl6 chr2-25548991-25549939	Csrp1 chr1-136682951-136684123	Ccnt2 chr1-127827178-127827648	Yod1 chr1-131152682-131153808
Edf1 chr2-26227443-26228149	Kif14 chr1-135725412-135726408	Ccnt2 chr1-127868240-127869402	Pfkfb2 chr1-130740883-130741503
Gpsm1 chr2-25574114-25575625	Phlda3 chr1-135931732-135931970	Ccnt2 chr1-128080474-128080832	Pfkfb2 chr1-131025678-131026299
Bmyc chr2-25591715-25592208	Phlda3 chr1-136169996-136170410	Ccnt2 chr1-128140883-128141364	Pfkfb2 chr1-131075820-131076019
Nacc2 chr2-25607417-25608976	Phlda3 chr1-136174991-136175509	R3hdm1 chr1-127827178-127827648	Pfkfb2 chr1-131152682-131153808
Rabl6 chr2-26388398-26389813	Phlda3 chr1-136524613-136525297	Map3k19 chr1-128056995-128057611	Pfkfb2 chr1-131525870-131528312
Rabl6 chr2-26513229-26513711	Tmem9 chr1-135787722-135788183	Rab3gap1 chr1-127868240-127869402	AA986860 chr1-131075820-131076019
Inpp5e chr2-25620082-25622227	Zfp281 chr1-135793443-135794845	Rab3gap1 chr1-128605723-128606103	AA986860 chr1-131115653-131116245
Gpsm1 chr2-25663265-25663865	Kif21b chr1-135805474-135805841	Rab3gap1 chr1-128675386-128676154	Mapkapk2 chr1-130783939-130784427
Bmyc chr2-25706295-25707484	Mroh3 chr1-135805474-135805841	Zranb3 chr1-127980919-127981417	Fam72a chr1-130783939-130784427
Bmyc chr2-26090793-26092204	Camsap2 chr1-135807143-135808203	R3hdm1 chr1-128009749-128010038	Dyrk3 chr1-130820473-130821354
Bmyc chr2-26121654-26123188	Tnnt2 chr1-135817610-135819264	Zranb3 chr1-128056995-128057611	Il10 chr1-130865493-130866011
Bmyc chr2-26182648-26183382	Lad1 chr1-135863875-135864420	Mcm6 chr1-128056995-128057611	Srgap2 chr1-130865493-130866011
Bmyc chr2-26472442-26472650	Lad1 chr1-136116775-136117465	Cxcr4 chr1-128056995-128057611	Il10 chr1-130993211-130994175
Nacc2 chr2-25706295-25707484	Lad1 chr1-136161378-136161655	Zranb3 chr1-128243479-128245264	Srgap2 chr1-130996344-130996666
Ubac1 chr2-25828287-25828956	Lad1 chr1-136558752-136559222	Zranb3 chr1-128708964-128709190	Il10 chr1-131003062-131003699
Nacc2 chr2-25835774-25836726	Lad1 chr1-136673340-136673568	R3hdm1 chr1-128122914-128123273	Il10 chr1-131010127-131010952
Qsox2 chr2-25835774-25836726	Camsap2 chr1-135828568-135829268	R3hdm1 chr1-128605723-128606103	Il10 chr1-131021461-131021780
Gpsm1 chr2-25850156-25850760	Camsap2 chr1-135834168-135834581	R3hdm1 chr1-128765246-128765977	Il10 chr1-131022488-131023216
Gpsm1 chr2-25853731-25854505	Tnnt2 chr1-135863875-135864420	Ubxn4 chr1-128601140-128601713	Il10 chr1-131037974-131039050
Surf6 chr2-25982056-25984324	Tnnt2 chr1-135864878-135865127	Ubxn4 chr1-128704768-128705776	Il10 chr1-131121946-131122302
Camsap1 chr2-26139408-26141214	Mroh3 chr1-135864878-135865127	Lct chr1-128444456-128444692	Il10 chr1-131438153-131438918
Camsap1 chr2-26298390-26298686	Tmem9 chr1-135882429-135883057	Lct chr1-128626276-128626529	Il10 chr1-131765243-131765980
Camsap1 chr2-26360696-26361262	Kif21b chr1-135958238-135958897	Lct chr1-128667014-128667759	Il10 chr1-131846268-131846627
Camsap1 chr2-26603193-26604967	Tmem9 chr1-136047441-136047692	Lct chr1-128704768-128705776	Rab29 chr1-131021461-131021780
Camsap1 chr2-26627875-26629243	Tmem9 chr1-136580226-136580665	Lct chr1-128874042-128874594	Mapkapk2 chr1-131037974-131039050
Camsap1 chr2-26668310-26669362	Tmem9 chr1-136748879-136749679	Dars chr1-128358396-128360240	Dyrk3 chr1-131049170-131049602
Ubac1 chr2-26298390-26298686	Tmem9 chr1-136948669-136949240	Mcm6 chr1-128611632-128612217	Ctse chr1-131068199-131068517
Ubac1 chr2-26668310-26669362	Gm19705 chr1-136017282-136019141	Mcm6 chr1-128617728-128617961	Slc41a1 chr1-131068199-131068517
Ubac1 chr2-26753086-26753954	Kif14 chr1-136047441-136047692	Dars chr1-128368573-128369078	Rab29 chr1-131068199-131068517
Snapc4 chr2-26024150-26024590	Mroh3 chr1-136050714-136051850	Dars chr1-128372147-128372450	Eif2d chr1-131075820-131076019
Med22 chr2-26024150-26024590	Zfp281 chr1-136075980-136076409	Dars chr1-128373172-128373400	Fam72a chr1-131075820-131076019
Surf4 chr2-26024150-26024590	Camsap2 chr1-136115993-136116560	Cxcr4 chr1-128416386-128417944	Ikbke chr1-131079019-131081082
Med22 chr2-26054863-26055993	Gm19705 chr1-136115993-136116560	Dars chr1-128569729-128570677	Dyrk3 chr1-131089488-131090155
Qsox2 chr2-26060855-26061286	Camsap2 chr1-136118799-136119177	Cxcr4 chr1-128590661-128593493	Mapkapk2 chr1-131103434-131104252
Surf6 chr2-26060855-26061286	Mroh3 chr1-136127926-136128154	Cxcr4 chr1-128601140-128601713	Mapkapk2 chr1-131110083-131111292
Gpsm1 chr2-26090793-26092204	Kif21b chr1-136414250-136415771	Cxcr4 chr1-128612707-128613254	Mapkapk2 chr1-131145128-131145390
Surf1 chr2-26090793-26092204	Kif21b chr1-136725965-136726467	Cxcr4 chr1-128617728-128617961	Mapkapk2 chr1-131205993-131206203
Qsox2 chr2-26121654-26123188	Mroh3 chr1-136139890-136140669	Cxcr4 chr1-128781709-128783252	Mapkapk2 chr1-131218923-131219242
Nacc2 chr2-26227443-26228149	Gm19705 chr1-136139890-136140669	Gm15675 chr1-130547806-130548484	Mapkapk2 chr1-131347494-131348188
Nacc2 chr2-26772664-26773792	Camsap2 chr1-136247269-136247800	Gm15675 chr1-131135129-131135396	Mapkapk2 chr1-131672177-131672958
Inpp5e chr2-26132710-26133586	Gm19705 chr1-136247269-136247800	Rassf5 chr1-130461983-130463106	Mapkapk2 chr1-131679029-131680355
Qsox2 chr2-26182648-26183382	Kif14 chr1-136254592-136255590	Cd55 chr1-130474236-130475346	Mapkapk2 chr1-131993141-131993478
Rpl7a chr2-26227443-26228149	Gm19705 chr1-136344302-136346926	Cd55 chr1-130850243-130850928	Srgap2 chr1-131110083-131111292
Qsox2 chr2-26236651-26237895	Camsap2 chr1-136414250-136415771	Cd55 chr1-130865493-130866011	Ctse chr1-131110083-131111292
Qsox2 chr2-26973721-26974651	Camsap2 chr1-136580226-136580665	Mapkapk2 chr1-130474236-130475346	Elk4 chr1-131110083-131111292
Pmpca chr2-26298390-26298686	Camsap2 chr1-136616777-136617839	AA986860 chr1-130549192-130549485	Fam72a chr1-131118873-131119420
Pmpca chr2-26300338-26301150	Camsap2 chr1-136684862-136686050	Dyrk3 chr1-130550606-130551772	Srgap2 chr1-131135994-131136309
Notch1 chr2-26311688-26312042	Kif14 chr1-136465214-136465461	Fam72a chr1-130597788-130598117	Dyrk3 chr1-131146110-131146677
Gpsm1 chr2-26312826-26313106	Kif14 chr1-136624079-136625918	Ikbke chr1-130629498-130629994	Dyrk3 chr1-131155390-131155850
Pmpca chr2-26312826-26313106	Zfp281 chr1-136558752-136559222	Ikbke chr1-130630225-130630455	Dyrk3 chr1-131525870-131528312
Gpsm1 chr2-26327510-26328150	Zfp281 chr1-136580226-136580665	Fam72a chr1-130691739-130692219	Dyrk3 chr1-131993141-131993478
Gpsm1 chr2-26458428-26459021	Zfp281 chr1-136600118-136601208	Eif2d chr1-130715146-130717900	Dyrk3 chr1-132000248-132000836
Gpsm1 chr2-26585880-26587387	Gm19705 chr1-136600118-136601208	Ikbke chr1-130715146-130717900	Dyrk3 chr1-132121019-132121532
Gpsm1 chr2-26772664-26773792	Zfp281 chr1-136670991-136671368	Yod1 chr1-131121946-131122302	Eif2d chr1-131145128-131145390
Gpsm1 chr2-26915764-26916905	Zfp281 chr1-136673340-136673568	Yod1 chr1-131161182-131161462	Fam72a chr1-131145128-131145390
Inpp5e chr2-26327510-26328150	Gm19705 chr1-136672050-136673008	Yod1 chr1-131161722-131162128	Eif2d chr1-131146110-131146677
Snapc4 chr2-26360696-26361262	Gm19705 chr1-136694526-136695396	Yod1 chr1-131446376-131447231	Eif2d chr1-131637102-131637338
Surf1 chr2-26360696-26361262	Ptprc chr1-137852270-137852511	Pfkfb2 chr1-130740883-130741503	Eif2d chr1-131935025-131935248
Rexo4 chr2-26379931-26380879	Gm4258 chr1-138124447-138124831	Pfkfb2 chr1-131025678-131026299	Fam72a chr1-131152682-131153808
Snapc4 chr2-26565929-26566595	Gm4258 chr1-138289563-138290479	Pfkfb2 chr1-131079019-131081082	Srgap2 chr1-131184236-131184904
Snapc4 chr2-27197969-27199515	Gm4258 chr1-138821940-138823184	Pfkfb2 chr1-131089488-131090155	Rab29 chr1-131184236-131184904
Notch1 chr2-26388398-26389813	Ptprc chr1-138145071-138145475	Pfkfb2 chr1-131126023-131126736	Ctse chr1-131204090-131204975
Inpp5e chr2-26603193-26604967	Ptprc chr1-138148669-138149237	Pfkfb2 chr1-131214289-131214618	Fam72a chr1-131205993-131206203
Inpp5e chr2-27077842-27079689	2310009B15Rik chr1-138148669-138149237	AA986860 chr1-130820473-130821354	Rassf5 chr1-131244563-131246197
Inpp5e chr2-27125810-27126351	Ptprc chr1-138156925-138157365	AA986860 chr1-131053092-131053585	Rassf5 chr1-131426812-131427809
Sec16a chr2-26627875-26629243	Dennd1b chr1-138156925-138157365	AA986860 chr1-131115653-131116245	Rassf5 chr1-131573676-131573928
Sec16a chr2-27438205-27438637	Ptprc chr1-138185900-138186259	Mapkapk2 chr1-130820473-130821354	Rassf5 chr1-131637731-131639375
Vav2 chr2-26472442-26472650	Ptprc chr1-138188041-138188481	Srgap2 chr1-130865493-130866011	Rassf5 chr1-131734680-131735136
Surf4 chr2-26483155-26483962	Ptprc chr1-138232846-138233504	Rab29 chr1-130993211-130994175	Rassf5 chr1-131994782-131995634
Notch1 chr2-26492993-26493761	Ptprc chr1-138258782-138259090	Dyrk3 chr1-131003062-131003699	Ctse chr1-131269754-131271008
Notch1 chr2-26497553-26498439	Ptprc chr1-138275641-138276254	Dyrk3 chr1-131022488-131023216	Ikbke chr1-131280955-131281158
Brd3 chr2-26507418-26507776	Ptprc chr1-138289563-138290479	Mapkapk2 chr1-131037974-131039050	Ikbke chr1-131349453-131350345
Cacfd1 chr2-26513229-26513711	Ptprc chr1-138291399-138292016	Dyrk3 chr1-131049170-131049602	Ikbke chr1-131473626-131474119
Vav2 chr2-26513229-26513711	Ptprc chr1-138302786-138305171	Rab29 chr1-131068199-131068517	Ikbke chr1-131580092-131580804
Notch1 chr2-26585880-26587387	Ptprc chr1-138322610-138323468	Mapkapk2 chr1-131095653-131098190	Ikbke chr1-131962493-131963934
Notch1 chr2-26593716-26594351	Ptprc chr1-138952019-138952534	Mapkapk2 chr1-131103434-131104252	Srgap2 chr1-131318320-131318731
Notch1 chr2-26910045-26911348	Nek7 chr1-138291399-138292016	Mapkapk2 chr1-131110083-131111292	Srgap2 chr1-131324337-131325385
Notch1 chr2-26936228-26936699	Nek7 chr1-138297864-138298460	Mapkapk2 chr1-131554853-131555827	Elk4 chr1-131378815-131379757
Notch1 chr2-27197969-27199515	Dennd1b chr1-138302786-138305171	Mapkapk2 chr1-131957816-131958020	Slc41a1 chr1-131470670-131470895
Wdr5 chr2-26561474-26562036	Dennd1b chr1-138418491-138419021	Dyrk3 chr1-131104548-131104920	Srgap2 chr1-131473626-131474119
Lcn4 chr2-26565929-26566595	Nek7 chr1-138516882-138517756	Eif2d chr1-131104548-131104920	Ctse chr1-131473626-131474119
Surf4 chr2-26638605-26639515	Zbtb41 chr1-138535864-138536504	Slc41a1 chr1-131110083-131111292	Nuak2 chr1-131473626-131474119
Rexo4 chr2-26639718-26640649	Nek7 chr1-138541496-138542938	Fam72a chr1-131118873-131119420	Nuak2 chr1-131481364-131481742
Med22 chr2-26643805-26644216	2310009B15Rik chr1-138541496-138542938	Dyrk3 chr1-131145128-131145390	Fam72a chr1-131492390-131492852
Lcn4 chr2-26661327-26663861	Dennd1b chr1-138584516-138585064	Dyrk3 chr1-131146110-131146677	Srgap2 chr1-131652327-131653522
Surf6 chr2-26661327-26663861	Nek7 chr1-138590225-138590825	Dyrk3 chr1-131259917-131260711	Fam72a chr1-131734680-131735136
Surf2 chr2-26668310-26669362	Nek7 chr1-138847896-138849058	Dyrk3 chr1-131652327-131653522	Fam72a chr1-131875532-131875813
Lcn4 chr2-26743978-26744796	Nek7 chr1-139438381-139438721	Dyrk3 chr1-131759420-131760438	Nuak2 chr1-131548432-131549224
Lcn4 chr2-26902038-26903661	2310009B15Rik chr1-138752076-138752708	Dyrk3 chr1-131957816-131958020	Slc41a1 chr1-131560584-131561083
Lcn4 chr2-26941415-26941857	Dennd1b chr1-138752076-138752708	Dyrk3 chr1-131993141-131993478	Nuak2 chr1-131560584-131561083
Lcn4 chr2-27496407-27496635	2310009B15Rik chr1-138846289-138846526	Dyrk3 chr1-132095434-132095983	Nucks1 chr1-131573676-131573928
Cacfd1 chr2-26738465-26739412	2310009B15Rik chr1-139262710-139263432	Dyrk3 chr1-132102089-132102453	Tmem81 chr1-131600230-131600637
Cacfd1 chr2-26743978-26744796	2310009B15Rik chr1-139413025-139414068	Dyrk3 chr1-132116424-132116997	F730311O21Rik chr1-131618634-131618858
Cacfd1 chr2-26772664-26773792	2310009B15Rik chr1-139443031-139443392	Eif2d chr1-131145128-131145390	Tmem81 chr1-131618634-131618858
Med22 chr2-26963730-26964806	Aspm chr1-138939418-138940117	Eif2d chr1-131705468-131705714	Nucks1 chr1-131637102-131637338
[truncated: 264,746+ more rows]
