# Supplementary material for: RAG suppresses group 2 innate lymphoid cells
Source: bioRxiv. 2025 Mar 20:2024.04.23.590767. Originally published 2024 Apr 28. Preprint. [Version 2] doi: 10.1101/2024.04.23.590767 (PMC11071423; doi:10.1101/2024.04.23.590767)
Supplement: Supplement 1 [file media-1.zip › Table S13 - GPL peaks for intersection analyses.xlsx]

## Sheet: GPL_peaks_tx_rag_all
FM+		FM-
SS	AD	SS	AD
chr1-4784977-4786259	chr1-4491567-4492799	chr1-4747696-4748562	chr1-4856973-4858610
chr1-6476291-6476834	chr1-4779813-4780396	chr1-5103220-5103463	chr1-4856973-4858610
chr1-7087933-7089928	chr1-4873870-4874208	chr1-5070255-5070507	chr1-5076123-5076752
chr1-9876459-9877244	chr1-5019166-5020114	chr1-5076123-5076752	chr1-4907018-4907449
chr1-10039057-10040311	chr1-5170503-5170719	chr1-6224018-6224340	chr1-5082507-5083640
chr1-10325161-10326067	chr1-4856973-4858610	chr1-6213919-6215517	chr1-6213919-6215517
chr1-10325161-10326067	chr1-6226840-6227106	chr1-6406028-6407006	chr1-6476291-6476834
chr1-10037283-10038570	chr1-7395471-7395799	chr1-6476291-6476834	chr1-6476291-6476834
chr1-10037283-10038570	chr1-7758439-7758943	chr1-7114065-7114300	chr1-7114065-7114300
chr1-12990190-12992865	chr1-7095334-7096516	chr1-7095334-7096516	chr1-7146577-7147380
chr1-12990190-12992865	chr1-9729481-9729871	chr1-9541243-9541593	chr1-7454707-7455379
chr1-13006992-13007556	chr1-9797243-9799269	chr1-9942818-9944617	chr1-9942818-9944617
chr1-13382354-13384030	chr1-9847510-9848738	chr1-9772768-9773633	chr1-9544776-9546259
chr1-13162106-13162932	chr1-9882555-9883716	chr1-9592115-9592324	chr1-9772768-9773633
chr1-13363402-13364065	chr1-9541243-9541593	chr1-9699541-9701195	chr1-9858763-9859654
chr1-13363402-13364065	chr1-9544776-9546259	chr1-9787974-9788226	chr1-9903142-9903348
chr1-13593068-13593811	chr1-9729481-9729871	chr1-10054320-10054528	chr1-10216769-10217234
chr1-16103736-16106366	chr1-9797243-9799269	chr1-9729481-9729871	chr1-9572936-9573612
chr1-16553994-16554208	chr1-9833059-9833758	chr1-10054320-10054528	chr1-9747325-9748783
chr1-16664721-16666085	chr1-9882555-9883716	chr1-9787974-9788226	chr1-9772768-9773633
chr1-16746875-16747685	chr1-10006969-10007564	chr1-10280123-10280525	chr1-9775723-9776072
chr1-16114945-16115555	chr1-9876459-9877244	chr1-9805486-9806229	chr1-9858763-9859654
chr1-16687343-16689106	chr1-10039057-10040311	chr1-10037283-10038570	chr1-9876459-9877244
chr1-20824779-20825764	chr1-10039057-10040311	chr1-10880306-10880585	chr1-9878082-9878336
chr1-20933139-20933844	chr1-12729303-12729545	chr1-10325161-10326067	chr1-9893147-9893610
chr1-21161484-21162075	chr1-12875303-12876429	chr1-10128914-10129219	chr1-9805486-9806229
chr1-21960061-21962384	chr1-12983200-12983949	chr1-12729303-12729545	chr1-9822773-9824045
chr1-21962978-21963792	chr1-12990190-12992865	chr1-12871860-12872123	chr1-9882555-9883716
chr1-23369655-23370048	chr1-12990190-12992865	chr1-12875303-12876429	chr1-9893147-9893610
chr1-23380499-23381027	chr1-13006992-13007556	chr1-12961150-12961396	chr1-10037283-10038570
chr1-23915389-23916386	chr1-13231367-13231769	chr1-12983200-12983949	chr1-10039057-10040311
chr1-24677630-24679626	chr1-13328352-13328840	chr1-12990190-12992865	chr1-10089186-10089879
chr1-24719205-24719890	chr1-13382354-13384030	chr1-13006992-13007556	chr1-10325161-10326067
chr1-24099506-24100718	chr1-13454264-13455116	chr1-13029369-13029645	chr1-12852940-12853219
chr1-24719205-24719890	chr1-13789196-13789599	chr1-13382354-13384030	chr1-12863988-12864611
chr1-30810023-30810477	chr1-13006992-13007556	chr1-13873993-13874212	chr1-12871860-12872123
chr1-33829787-33830077	chr1-13231367-13231769	chr1-13980088-13980661	chr1-12875303-12876429
chr1-33672519-33672803	chr1-13355529-13355952	chr1-13051836-13052619	chr1-12990190-12992865
chr1-34005147-34006630	chr1-13372072-13374790	chr1-13126128-13126813	chr1-13006992-13007556
chr1-33719346-33720542	chr1-13752363-13752952	chr1-13127508-13128623	chr1-13328352-13328840
chr1-34478571-34479453	chr1-13980088-13980661	chr1-13608344-13609061	chr1-13382354-13384030
chr1-34490268-34490528	chr1-13789196-13789599	chr1-13639213-13639955	chr1-13647655-13648287
chr1-33882831-33884035	chr1-14740048-14740330	chr1-13294588-13295313	chr1-13873993-13874212
chr1-33906948-33908443	chr1-16656179-16657645	chr1-13312477-13312823	chr1-13980088-13980661
chr1-34028335-34029370	chr1-16735001-16735259	chr1-13342375-13342995	chr1-13006992-13007556
chr1-34471881-34473654	chr1-16656179-16657645	chr1-13425796-13427597	chr1-13293118-13293801
chr1-34484337-34484784	chr1-16687343-16689106	chr1-13752363-13752952	chr1-13294588-13295313
chr1-34834930-34835581	chr1-16687343-16689106	chr1-13588767-13590408	chr1-13328352-13328840
chr1-34510071-34511406	chr1-20612608-20612977	chr1-13647655-13648287	chr1-13599929-13600934
chr1-34738164-34738861	chr1-20801696-20802003	chr1-14105617-14105821	chr1-13980088-13980661
chr1-35813306-35814125	chr1-21035760-21036199	chr1-13994062-13994445	chr1-13784382-13784715
chr1-35860505-35861117	chr1-20938846-20939375	chr1-14135310-14135569	chr1-14309495-14310386
chr1-35889735-35891066	chr1-21324480-21325066	chr1-14309495-14310386	chr1-14595677-14596554
chr1-36024450-36025865	chr1-21419244-21419646	chr1-14995273-14995641	chr1-14995273-14995641
chr1-36064652-36065231	chr1-20889871-20891577	chr1-15791463-15792274	chr1-15804860-15806576
chr1-36911248-36911927	chr1-20933139-20933844	chr1-16114945-16115555	chr1-15804860-15806576
chr1-36067797-36069190	chr1-21288157-21288530	chr1-15850262-15851055	chr1-15850262-15851055
chr1-36069412-36069735	chr1-21271093-21272402	chr1-16227225-16228544	chr1-16103736-16106366
chr1-36073153-36073490	chr1-21354329-21354759	chr1-16304893-16305167	chr1-16103736-16106366
chr1-36134333-36134872	chr1-21419244-21419646	chr1-16433263-16433724	chr1-16602535-16602830
chr1-36243423-36244750	chr1-21960061-21962384	chr1-16602535-16602830	chr1-16656179-16657645
chr1-36260370-36260795	chr1-21960061-21962384	chr1-16468765-16469016	chr1-16687343-16689106
chr1-36307258-36310143	chr1-21962978-21963792	chr1-16468765-16469016	chr1-16781197-16781552
chr1-36321652-36322029	chr1-23382455-23383895	chr1-16518505-16520133	chr1-16468765-16469016
chr1-36511174-36512905	chr1-24092375-24092787	chr1-16553994-16554208	chr1-16468765-16469016
chr1-36731764-36732415	chr1-24248175-24248640	chr1-16656179-16657645	chr1-16553994-16554208
chr1-36807831-36808187	chr1-23762164-23763267	chr1-17096843-17098183	chr1-16798328-16798623
chr1-36252453-36253189	chr1-23921430-23922608	chr1-17096843-17098183	chr1-16656179-16657645
chr1-36260370-36260795	chr1-30948449-30950640	chr1-16696279-16696918	chr1-16656179-16657645
chr1-36261800-36262510	chr1-33787627-33787868	chr1-20740272-20740955	chr1-16694126-16694398
chr1-36263798-36264645	chr1-33941075-33941561	chr1-20754380-20754766	chr1-20259852-20260235
chr1-36266353-36266622	chr1-34005147-34006630	chr1-20754380-20754766	chr1-20259852-20260235
chr1-36266353-36266622	chr1-34201493-34201801	chr1-21332800-21334316	chr1-20700025-20700300
chr1-36272365-36274055	chr1-34409592-34410220	chr1-20801696-20802003	chr1-20740272-20740955
chr1-36274261-36274736	chr1-34478571-34479453	chr1-21165891-21166733	chr1-20754380-20754766
chr1-36274261-36274736	chr1-34201493-34201801	chr1-21324480-21325066	chr1-21217874-21219450
chr1-36772348-36772721	chr1-33876262-33876690	chr1-21332800-21334316	chr1-20740272-20740955
chr1-36806558-36807475	chr1-34510071-34511406	chr1-21381869-21382290	chr1-20754380-20754766
chr1-36807831-36808187	chr1-33787627-33787868	chr1-21425637-21426015	chr1-21094705-21095215
chr1-36903435-36904877	chr1-33788167-33788388	chr1-20994958-20996000	chr1-21217874-21219450
chr1-36909910-36910703	chr1-33788167-33788388	chr1-21094705-21095215	chr1-21035760-21036199
chr1-36911248-36911927	chr1-33798474-33798747	chr1-21035760-21036199	chr1-21381869-21382290
chr1-36279017-36279471	chr1-34462564-34463191	chr1-21035760-21036199	chr1-21425637-21426015
chr1-36279017-36279471	chr1-34573284-34573531	chr1-21354329-21354759	chr1-20942918-20943294
chr1-36279017-36279471	chr1-33892463-33893270	chr1-21381869-21382290	chr1-20994958-20996000
chr1-36281673-36282519	chr1-34478571-34479453	chr1-21835568-21835815	chr1-21086270-21086661
chr1-36293248-36293867	chr1-33929051-33929518	chr1-21089440-21089846	chr1-21344005-21344677
chr1-36293248-36293867	chr1-34201493-34201801	chr1-21303743-21304996	chr1-21829598-21830587
chr1-36293248-36293867	chr1-34438913-34440385	chr1-21354329-21354759	chr1-20994958-20996000
chr1-36294074-36294875	chr1-34462564-34463191	chr1-21381869-21382290	chr1-21035760-21036199
chr1-36296275-36297196	chr1-34831015-34831762	chr1-21835568-21835815	chr1-21040687-21041255
chr1-36296275-36297196	chr1-34478571-34479453	chr1-21962978-21963792	chr1-21227634-21227942
chr1-36444265-36445739	chr1-34858629-34858976	chr1-21354329-21354759	chr1-21633964-21634374
chr1-36321652-36322029	chr1-34459116-34460347	chr1-21960061-21962384	chr1-21829598-21830587
chr1-36342547-36342858	chr1-34485209-34486207	chr1-21962978-21963792	chr1-21960061-21962384
chr1-36367628-36369543	chr1-34573284-34573531	chr1-21967157-21967395	chr1-21217874-21219450
chr1-36569961-36570327	chr1-34601280-34602699	chr1-23916905-23917190	chr1-21381869-21382290
chr1-36947174-36948170	chr1-34801323-34802872	chr1-23369655-23370048	chr1-21633964-21634374
chr1-36444265-36445739	chr1-35580183-35580933	chr1-23380116-23380337	chr1-21960061-21962384
chr1-36444265-36445739	chr1-35652884-35653841	chr1-23380499-23381027	chr1-21962978-21963792
chr1-36500950-36501641	chr1-35654187-35654388	chr1-24099506-24100718	chr1-23255713-23257270
chr1-36591195-36591789	chr1-35708250-35708745	chr1-24102614-24103061	chr1-23367967-23368445
chr1-37327154-37327754	chr1-35726312-35726943	chr1-24248175-24248640	chr1-23369655-23370048
chr1-36494804-36495642	chr1-35810474-35810902	chr1-23826948-23827624	chr1-23380499-23381027
chr1-36500950-36501641	chr1-35839204-35839948	chr1-23762164-23763267	chr1-23382455-23383895
chr1-36579814-36580924	chr1-35846407-35846859	chr1-23762164-23763267	chr1-23536471-23536746
chr1-36634644-36635317	chr1-35852048-35852286	chr1-23792772-23793381	chr1-23983052-23983429
chr1-36947174-36948170	chr1-35852048-35852286	chr1-23923698-23924584	chr1-24099506-24100718
chr1-36824376-36824947	chr1-35889735-35891066	chr1-23983052-23983429	chr1-24102614-24103061
chr1-37030428-37031172	chr1-35934947-35935408	chr1-24092375-24092787	chr1-24248175-24248640
chr1-36722399-36723724	chr1-35934947-35935408	chr1-24099506-24100718	chr1-23536471-23536746
chr1-37477695-37479401	chr1-35934947-35935408	chr1-24102614-24103061	chr1-23762164-23763267
chr1-36824376-36824947	chr1-35971338-35972355	chr1-30874542-30875076	chr1-23762164-23763267
chr1-37448053-37448731	chr1-35971338-35972355	chr1-33565598-33566303	chr1-24677630-24679626
chr1-37505099-37505570	chr1-35971338-35972355	chr1-33594047-33594363	chr1-24099506-24100718
chr1-36604248-36605075	chr1-36024450-36025865	chr1-34478571-34479453	chr1-24137058-24137421
chr1-36784517-36785662	chr1-36024450-36025865	chr1-34188271-34188619	chr1-24677630-24679626
chr1-36806558-36807475	chr1-36243423-36244750	chr1-34516677-34516914	chr1-30851877-30852351
chr1-36903435-36904877	chr1-36296275-36297196	chr1-33875736-33876016	chr1-30940667-30941044
chr1-36911248-36911927	chr1-36861603-36862040	chr1-33882831-33884035	chr1-33565598-33566303
chr1-37327154-37327754	chr1-36892366-36892883	chr1-34028335-34029370	chr1-33597094-33597326
chr1-36579814-36580924	chr1-36911248-36911927	chr1-33966193-33966677	chr1-33663655-33663993
chr1-36603055-36604029	chr1-36073153-36073490	chr1-34010802-34012213	chr1-34478571-34479453
chr1-36603055-36604029	chr1-36073153-36073490	chr1-34218190-34218711	chr1-33684306-33684832
chr1-37317085-37318831	chr1-36088426-36088720	chr1-34409592-34410220	chr1-33829787-33830077
chr1-36708747-36710376	chr1-36089912-36090276	chr1-34891440-34891906	chr1-33876262-33876690
chr1-36719864-36720500	chr1-36089912-36090276	chr1-33942556-33943124	chr1-34164508-34165151
chr1-36824376-36824947	chr1-36089912-36090276	chr1-34060651-34061479	chr1-34236166-34236889
chr1-36731764-36732415	chr1-36134333-36134872	chr1-34187297-34188067	chr1-34490268-34490528
chr1-36744086-36744956	chr1-36134333-36134872	chr1-34432864-34435236	chr1-34536395-34537434
chr1-36760093-36762162	chr1-36134333-36134872	chr1-34852286-34852809	chr1-33829787-33830077
chr1-36772348-36772721	chr1-36134333-36134872	chr1-34471881-34473654	chr1-34478571-34479453
chr1-36909910-36910703	chr1-36145113-36145352	chr1-34891440-34891906	chr1-33798474-33798747
chr1-37677999-37678785	chr1-36235075-36235531	chr1-34490268-34490528	chr1-33807348-33807895
chr1-36766468-36767595	chr1-36260370-36260795	chr1-34516677-34516914	chr1-33813127-33814899
chr1-36784517-36785662	chr1-36294074-36294875	chr1-34553034-34553984	chr1-33903645-33903961
chr1-36830957-36831594	chr1-36569961-36570327	chr1-34478571-34479453	chr1-33916413-33916891
chr1-36874478-36875447	chr1-36784517-36785662	chr1-34516677-34516914	chr1-33829787-33830077
chr1-36911248-36911927	chr1-36930918-36931286	chr1-35580183-35580933	chr1-33875736-33876016
chr1-36930918-36931286	chr1-36252453-36253189	chr1-35813306-35814125	chr1-33876262-33876690
chr1-36947174-36948170	chr1-36252453-36253189	chr1-35810474-35810902	chr1-33898443-33899171
chr1-36947174-36948170	chr1-36260370-36260795	chr1-35813306-35814125	chr1-33903645-33903961
chr1-36987047-36987624	chr1-36272365-36274055	chr1-35656604-35656883	chr1-33916413-33916891
chr1-36987047-36987624	chr1-36274261-36274736	chr1-35765696-35765980	chr1-34005147-34006630
chr1-37028530-37030076	chr1-36281673-36282519	chr1-35765696-35765980	chr1-34010802-34012213
chr1-37544108-37544704	chr1-36722399-36723724	chr1-35810474-35810902	chr1-34236166-34236889
chr1-37429326-37430752	chr1-36911248-36911927	chr1-35822261-35822762	chr1-33918165-33918644
chr1-37864226-37865661	chr1-36279017-36279471	chr1-35839204-35839948	chr1-34060651-34061479
chr1-38384689-38384962	chr1-36281673-36282519	chr1-35839204-35839948	chr1-34060651-34061479
chr1-37727976-37728350	chr1-36293248-36293867	chr1-35839204-35839948	chr1-34236166-34236889
chr1-37852445-37852877	chr1-36293248-36293867	chr1-35846407-35846859	chr1-34409592-34410220
chr1-38384689-38384962	chr1-36293248-36293867	chr1-35846407-35846859	chr1-34490268-34490528
chr1-37471264-37471728	chr1-36293248-36293867	chr1-35889735-35891066	chr1-34462564-34463191
chr1-37473076-37473592	chr1-36296275-36297196	chr1-35936042-35936716	chr1-34891440-34891906
chr1-37491587-37492272	chr1-36303106-36303891	chr1-36064652-36065231	chr1-34490268-34490528
chr1-37585297-37586500	chr1-36708747-36710376	chr1-36073153-36073490	chr1-34553034-34553984
chr1-37884316-37884774	chr1-36911248-36911927	chr1-36122645-36122982	chr1-34642350-34642790
chr1-38664307-38665973	chr1-36307258-36310143	chr1-36719864-36720500	chr1-34866845-34867782
chr1-38384689-38384962	chr1-36321652-36322029	chr1-36796891-36798334	chr1-34564250-34565001
chr1-38723357-38724165	chr1-36321652-36322029	chr1-36821988-36822231	chr1-34825828-34826230
chr1-39047306-39047959	chr1-36342547-36342858	chr1-36988270-36988778	chr1-35813306-35814125
chr1-38384689-38384962	chr1-36569961-36570327	chr1-37022555-37023346	chr1-35813306-35814125
chr1-38427446-38427835	chr1-36766468-36767595	chr1-36069412-36069735	chr1-35385258-35385681
chr1-38557283-38558272	chr1-37356939-37357503	chr1-36073153-36073490	chr1-35652884-35653841
chr1-38580342-38580888	chr1-37012954-37013542	chr1-36088426-36088720	chr1-35708250-35708745
chr1-38580342-38580888	chr1-37218251-37218726	chr1-36089533-36089735	chr1-35709025-35709562
chr1-38626586-38628449	chr1-36604248-36605075	chr1-36089912-36090276	chr1-35726312-35726943
chr1-38664307-38665973	chr1-36645932-36646867	chr1-36096822-36097925	chr1-35813306-35814125
chr1-38693964-38694683	chr1-36760093-36762162	chr1-36122645-36122982	chr1-35822261-35822762
chr1-38723357-38724165	chr1-36892366-36892883	chr1-36122645-36122982	chr1-35852048-35852286
chr1-38885778-38886447	chr1-36919669-36920871	chr1-36131205-36131518	chr1-35869357-35870104
chr1-38885778-38886447	chr1-36938458-36940450	chr1-36131205-36131518	chr1-35934947-35935408
chr1-39713125-39714395	chr1-37317085-37318831	chr1-36145113-36145352	chr1-35934947-35935408
chr1-38902406-38902929	chr1-37327154-37327754	chr1-36145113-36145352	chr1-35971338-35972355
chr1-39401845-39402215	chr1-37448053-37448731	chr1-36148667-36149726	chr1-35983097-35983665
chr1-38986928-38988459	chr1-36511174-36512905	chr1-36159853-36160731	chr1-36024450-36025865
chr1-39204842-39205852	chr1-36534528-36535069	chr1-36162486-36163071	chr1-36052552-36053423
chr1-39560364-39560838	chr1-36534528-36535069	chr1-36198627-36198914	chr1-36333558-36333848
chr1-39608378-39608753	chr1-36744086-36744956	chr1-36235075-36235531	chr1-36342547-36342858
chr1-39650077-39651457	chr1-36892366-36892883	chr1-36243423-36244750	chr1-37022555-37023346
chr1-39949050-39949546	chr1-36930918-36931286	chr1-36243423-36244750	chr1-36067797-36069190
chr1-39430619-39431233	chr1-36546389-36547726	chr1-36307258-36310143	chr1-36069412-36069735
chr1-39430619-39431233	chr1-36768820-36769231	chr1-36664436-36664695	chr1-36089912-36090276
chr1-39430619-39431233	chr1-36556469-36559024	chr1-36690766-36692305	chr1-36145113-36145352
chr1-39493062-39493889	chr1-36737012-36737752	chr1-36731764-36732415	chr1-36198627-36198914
chr1-39502809-39503839	chr1-36569961-36570327	chr1-37002274-37002907	chr1-36198627-36198914
chr1-39781838-39782245	chr1-36603055-36604029	chr1-36252453-36253189	chr1-36235075-36235531
chr1-39847081-39847504	chr1-36634644-36635317	chr1-36260370-36260795	chr1-36252453-36253189
chr1-39851100-39851479	chr1-36645932-36646867	chr1-36263798-36264645	chr1-36252453-36253189
chr1-40240393-40240960	chr1-37317085-37318831	chr1-36263798-36264645	chr1-36261800-36262510
chr1-40294825-40295228	chr1-37327154-37327754	chr1-36263798-36264645	chr1-36263798-36264645
chr1-39530101-39530684	chr1-36768820-36769231	chr1-36271539-36271885	chr1-36271539-36271885
chr1-39841833-39843806	chr1-37250257-37250953	chr1-36272365-36274055	chr1-36272365-36274055
chr1-40045498-40046234	chr1-37457269-37458007	chr1-36274261-36274736	chr1-36272365-36274055
chr1-40330363-40330752	chr1-36719864-36720500	chr1-36615903-36616221	chr1-36279017-36279471
chr1-39558703-39559352	chr1-37022555-37023346	chr1-36645932-36646867	chr1-36806558-36807475
chr1-39571619-39571941	chr1-37299162-37301033	chr1-36806558-36807475	chr1-36807831-36808187
chr1-40262431-40263447	chr1-36766468-36767595	chr1-36807831-36808187	chr1-36824376-36824947
chr1-40476797-40477101	chr1-36883115-36883406	chr1-36921627-36922277	chr1-37028530-37030076
chr1-39608378-39608753	chr1-36892366-36892883	chr1-36293248-36293867	chr1-36275726-36275964
chr1-39713125-39714395	chr1-36915256-36915462	chr1-36293248-36293867	chr1-36277274-36277487
chr1-39781838-39782245	chr1-36915256-36915462	chr1-36293248-36293867	chr1-36279017-36279471
chr1-39847081-39847504	chr1-37002274-37002907	chr1-36303106-36303891	chr1-36281673-36282519
chr1-39851100-39851479	chr1-37030428-37031172	chr1-36731764-36732415	chr1-36288664-36289021
chr1-39896496-39897499	chr1-37457269-37458007	chr1-36947174-36948170	chr1-36293248-36293867
chr1-39904701-39904978	chr1-37495769-37497033	chr1-37090563-37090904	chr1-36293248-36293867
chr1-39911362-39911791	chr1-37698053-37698529	chr1-36307258-36310143	chr1-36294074-36294875
chr1-39936249-39936896	chr1-36947174-36948170	chr1-36324108-36324416	chr1-36296275-36297196
chr1-40504356-40504888	chr1-36960108-36961161	chr1-36342547-36342858	chr1-36726563-36726783
chr1-40055839-40056363	chr1-36960108-36961161	chr1-36367628-36369543	chr1-36806558-36807475
chr1-40084429-40084805	chr1-36995777-36996038	chr1-36737012-36737752	chr1-37011731-37011964
chr1-40330363-40330752	chr1-37000062-37000729	chr1-36784517-36785662	chr1-36434955-36435485
chr1-40579061-40580160	chr1-37011731-37011964	chr1-37012954-37013542	chr1-36444265-36445739
chr1-40084429-40084805	chr1-37011731-37011964	chr1-37090563-37090904	chr1-36731764-36732415
chr1-40224726-40225120	chr1-37063920-37064173	chr1-36434955-36435485	chr1-36454484-36454773
chr1-40262431-40263447	chr1-37063920-37064173	chr1-36444265-36445739	chr1-36807831-36808187
chr1-40266424-40266821	chr1-37122270-37122541	chr1-36664436-36664695	chr1-36874478-36875447
chr1-40270875-40271527	chr1-37218251-37218726	chr1-36731764-36732415	chr1-36883115-36883406
chr1-40680310-40682115	chr1-37218251-37218726	chr1-36454484-36454773	chr1-37254586-37255259
chr1-40687626-40688881	chr1-37250257-37250953	chr1-36454484-36454773	chr1-36719374-36719685
chr1-40796863-40797696	chr1-37250257-37250953	chr1-36456965-36457217	chr1-36962027-36962962
chr1-40475369-40476194	chr1-37272176-37272858	chr1-36470817-36472431	chr1-37254586-37255259
chr1-40514045-40515824	chr1-37307628-37308915	chr1-36500950-36501641	chr1-37299162-37301033
chr1-40680310-40682115	chr1-37310974-37311249	chr1-36796891-36798334	chr1-37473076-37473592
chr1-40504356-40504888	chr1-37544108-37544704	chr1-37063920-37064173	chr1-36590556-36590755
chr1-40680310-40682115	chr1-37307628-37308915	chr1-37299162-37301033	chr1-36726563-36726783
chr1-42914860-42915387	chr1-37307628-37308915	chr1-37337396-37337601	chr1-36903435-36904877
chr1-43375895-43376112	chr1-37317085-37318831	chr1-36494804-36495642	chr1-37351087-37351535
chr1-43499997-43501508	chr1-37327154-37327754	chr1-36534528-36535069	chr1-37419087-37420182
chr1-43360274-43360873	chr1-37419087-37420182	chr1-36719374-36719685	chr1-37429326-37430752
chr1-43467617-43468254	chr1-37419087-37420182	chr1-37030428-37031172	chr1-36545545-36546127
chr1-43110206-43111063	chr1-37585297-37586500	chr1-37466197-37466813	chr1-36555885-36556254
chr1-43223890-43226070	chr1-38049427-38050085	chr1-37468999-37469314	chr1-36615903-36616221
chr1-43757545-43758076	chr1-38100396-38100697	chr1-36909910-36910703	chr1-36731764-36732415
chr1-43456557-43457597	chr1-37457269-37458007	chr1-37468999-37469314	chr1-37468999-37469314
chr1-43467617-43468254	chr1-37852445-37852877	chr1-36545545-36546127	chr1-37471264-37471728
chr1-43499997-43501508	chr1-38012106-38012446	chr1-36555885-36556254	chr1-36555885-36556254
chr1-43519737-43520585	chr1-37457269-37458007	chr1-36571531-36572035	chr1-36569961-36570327
chr1-43519737-43520585	chr1-37466197-37466813	chr1-36645932-36646867	chr1-36615903-36616221
chr1-43542276-43542987	chr1-37471264-37471728	chr1-36768820-36769231	chr1-37491587-37492272
chr1-44147140-44149027	chr1-37473076-37473592	chr1-36821988-36822231	chr1-36579814-36580924
chr1-43879690-43881120	chr1-37477695-37479401	chr1-37401359-37402041	chr1-36611350-36611870
chr1-43933033-43934672	chr1-37481230-37481730	chr1-37524717-37525176	chr1-36611350-36611870
chr1-44041440-44043169	chr1-37488497-37489012	chr1-36555885-36556254	chr1-37012954-37013542
chr1-45796066-45796384	chr1-37491587-37492272	chr1-36555885-36556254	chr1-37310974-37311249
chr1-46852346-46854544	chr1-37539815-37541478	chr1-36760093-36762162	chr1-37544108-37544704
chr1-46893947-46895253	chr1-37539815-37541478	chr1-37063920-37064173	chr1-37559808-37560276
chr1-51466494-51466915	chr1-38407007-38407605	chr1-37307628-37308915	chr1-37524717-37525176
chr1-51489590-51489871	chr1-37634389-37635015	chr1-37327154-37327754	chr1-36768820-36769231
chr1-51914972-51916225	chr1-37638940-37639544	chr1-37386866-37387284	chr1-36777354-36777641
chr1-52012111-52012550	chr1-37696143-37697318	chr1-37401359-37402041	chr1-37473076-37473592
chr1-52231889-52233885	chr1-37696143-37697318	chr1-37523747-37524068	chr1-37491587-37492272
chr1-51572214-51572990	chr1-37698053-37698529	chr1-36579814-36580924	chr1-37698053-37698529
chr1-51584330-51585640	chr1-37727976-37728350	chr1-36579814-36580924	chr1-36777354-36777641
chr1-51584330-51585640	chr1-38100396-38100697	chr1-36590556-36590755	chr1-36883115-36883406
chr1-52331298-52331747	chr1-38202706-38203089	chr1-36591195-36591789	chr1-36908547-36908841
chr1-52012111-52012550	chr1-38402867-38403067	chr1-36591195-36591789	chr1-36930918-36931286
chr1-52034644-52035769	chr1-38580342-38580888	chr1-36603055-36604029	chr1-36960108-36961161
chr1-52190426-52190626	chr1-38632395-38633067	chr1-36604248-36605075	chr1-37002274-37002907
chr1-52580307-52580754	chr1-37852445-37852877	chr1-36611350-36611870	chr1-37544108-37544704
chr1-51998392-51998865	chr1-38128740-38130575	chr1-36634644-36635317	chr1-36947174-36948170
chr1-52008131-52009259	chr1-38363371-38363854	chr1-36806558-36807475	chr1-36962027-36962962
chr1-52012111-52012550	chr1-38693964-38694683	chr1-36987047-36987624	chr1-37012954-37013542
chr1-52019167-52020647	chr1-38769573-38770403	chr1-37307628-37308915	chr1-37022555-37023346
chr1-52019167-52020647	chr1-38835590-38836642	chr1-37491587-37492272	chr1-37028530-37030076
chr1-52034644-52035769	chr1-37889196-37890784	chr1-36830957-36831594	chr1-37254586-37255259
chr1-52039156-52039945	chr1-37889196-37890784	chr1-36861603-36862040	chr1-37272176-37272858
chr1-52039156-52039945	chr1-38662521-38662910	chr1-36883115-36883406	chr1-38049427-38050085
chr1-52039156-52039945	chr1-38769573-38770403	chr1-36919669-36920871	chr1-38100396-38100697
chr1-52100275-52101058	chr1-38049427-38050085	chr1-36726563-36726783	chr1-37329194-37329395
chr1-52577922-52578946	chr1-38252578-38253222	chr1-36744086-36744956	chr1-37356939-37357503
chr1-52120224-52120811	chr1-38580342-38580888	chr1-36760093-36762162	chr1-37419087-37420182
chr1-52169984-52170434	chr1-38788832-38789213	chr1-37585297-37586500	chr1-37906518-37906762
chr1-52190426-52190626	chr1-38185180-38185841	chr1-36766468-36767595	chr1-37931746-37932167
chr1-52196897-52197767	chr1-38528734-38529430	chr1-36777354-36777641	chr1-38030311-38030568
chr1-52722682-52722898	chr1-38548985-38549575	chr1-36830957-36831594	chr1-37486305-37486687
chr1-52331298-52331747	chr1-38767753-38768182	chr1-36908547-36908841	chr1-37595569-37596106
chr1-52331298-52331747	chr1-38787284-38787942	chr1-36911248-36911927	chr1-37698053-37698529
chr1-52499535-52501069	chr1-38384689-38384962	chr1-36915256-36915462	chr1-38202706-38203089
chr1-52511576-52512201	chr1-38632395-38633067	chr1-36936545-36936786	chr1-38343251-38343493
chr1-52722682-52722898	chr1-38202706-38203089	chr1-37002274-37002907	chr1-37481230-37481730
chr1-53351710-53353226	chr1-38202706-38203089	chr1-37471264-37471728	chr1-37486305-37486687
chr1-52501724-52502102	chr1-38252578-38253222	chr1-37012954-37013542	chr1-37503752-37503993
chr1-52511576-52512201	chr1-38495131-38495626	chr1-37218251-37218726	chr1-37505099-37505570
chr1-52580307-52580754	chr1-38495131-38495626	chr1-37317085-37318831	chr1-37690730-37691666
chr1-52607299-52608112	chr1-38495131-38495626	chr1-37488497-37489012	chr1-37982179-37982668
chr1-52607299-52608112	chr1-38626586-38628449	chr1-37522213-37522437	chr1-38363371-38363854
chr1-52638993-52639405	chr1-38657349-38658190	chr1-37623820-37624598	chr1-38528734-38529430
chr1-52638993-52639405	chr1-38662521-38662910	chr1-37696143-37697318	chr1-37544108-37544704
chr1-52702781-52703610	chr1-38861966-38862579	chr1-37028530-37030076	chr1-37546624-37547012
chr1-52708575-52709155	chr1-39047306-39047959	chr1-37090563-37090904	chr1-37677999-37678785
chr1-52722682-52722898	chr1-39383211-39383584	chr1-37090563-37090904	chr1-37677999-37678785
chr1-52753320-52754343	chr1-39502809-39503839	chr1-37218251-37218726	chr1-37696143-37697318
chr1-52798988-52800864	chr1-39558703-39559352	chr1-37230610-37230834	chr1-37719283-37720524
chr1-53272513-53272944	chr1-38664307-38665973	chr1-37272176-37272858	chr1-37889196-37890784
chr1-52753320-52754343	chr1-38693964-38694683	chr1-37272176-37272858	chr1-38407007-38407605
chr1-52798988-52800864	chr1-38695967-38696591	chr1-37307628-37308915	chr1-38664307-38665973
chr1-52952087-52953384	chr1-38695967-38696591	chr1-37322799-37323104	chr1-37727039-37727462
chr1-53272513-53272944	chr1-38777014-38778143	chr1-37585297-37586500	chr1-37744414-37744906
chr1-53776563-53776964	chr1-38783016-38783271	chr1-37595569-37596106	chr1-38586098-38586807
chr1-53796823-53798145	chr1-38783016-38783271	chr1-37665372-37665884	chr1-38655043-38655303
chr1-53844890-53845648	chr1-38835590-38836642	chr1-37759446-37759694	chr1-37889196-37890784
chr1-52952087-52953384	chr1-38841926-38842170	chr1-37299162-37301033	chr1-38362351-38362638
chr1-53761492-53762348	chr1-38861966-38862579	chr1-37337396-37337601	chr1-38395037-38395709
chr1-53772997-53773252	chr1-38883565-38884236	chr1-37401359-37402041	chr1-38470148-38470637
chr1-53791095-53792161	chr1-38885778-38886447	chr1-37419087-37420182	chr1-38720197-38720612
chr1-54249936-54251285	chr1-38885778-38886447	chr1-37419087-37420182	chr1-37982179-37982668
chr1-53886685-53887076	chr1-39024544-39025969	chr1-37486305-37486687	chr1-38100396-38100697
chr1-53908997-53909528	chr1-39367061-39369143	chr1-37522213-37522437	chr1-38657349-38658190
chr1-53351710-53353226	chr1-39713125-39714395	chr1-37585297-37586500	chr1-38767753-38768182
chr1-53776563-53776964	chr1-39841833-39843806	chr1-37744414-37744906	chr1-38626586-38628449
chr1-53791095-53792161	chr1-38902406-38902929	chr1-37884316-37884774	chr1-38664307-38665973
chr1-53837873-53838836	chr1-38902406-38902929	chr1-37931746-37932167	chr1-38671027-38671508
chr1-53773589-53774286	chr1-38936568-38937127	chr1-38202706-38203089	chr1-38030311-38030568
chr1-53776563-53776964	chr1-39047306-39047959	chr1-37546624-37547012	chr1-38118724-38118937
chr1-54221656-54222261	chr1-39424522-39424884	chr1-37635736-37636437	chr1-38626586-38628449
chr1-54221656-54222261	chr1-39435422-39435711	chr1-37468999-37469314	chr1-38657349-38658190
chr1-54421309-54422855	chr1-39493062-39493889	chr1-37481230-37481730	chr1-39064085-39064324
chr1-54896188-54897666	chr1-39522421-39522879	chr1-37481230-37481730	chr1-38252578-38253222
chr1-55042186-55043667	chr1-39685424-39686238	chr1-37488497-37489012	chr1-38384689-38384962
chr1-54491940-54493995	chr1-39784718-39784995	chr1-37491587-37492272	chr1-38437762-38438042
chr1-54491940-54493995	chr1-39941326-39941937	chr1-37502490-37503258	chr1-38495131-38495626
chr1-54491940-54493995	chr1-38986928-38988459	chr1-37502490-37503258	chr1-38528734-38529430
chr1-54491940-54493995	chr1-39047306-39047959	chr1-37502490-37503258	chr1-38557283-38558272
chr1-54578063-54579049	chr1-39123915-39124223	chr1-37505099-37505570	chr1-38563512-38564118
chr1-54854261-54854718	chr1-39204842-39205852	chr1-37524717-37525176	chr1-38586098-38586807
chr1-54870833-54871664	chr1-39313719-39313972	chr1-37529970-37530483	chr1-38632395-38633067
chr1-54923755-54924576	chr1-39344993-39345606	chr1-37605762-37605980	chr1-38647274-38647718
chr1-55130582-55131925	chr1-40122060-40122379	chr1-38049427-38050085	chr1-38693964-38694683
chr1-54578063-54579049	chr1-39383211-39383584	chr1-37544108-37544704	chr1-38777014-38778143
chr1-54578063-54579049	chr1-39417668-39418372	chr1-37546624-37547012	chr1-38902406-38902929
chr1-54647208-54647829	chr1-39417668-39418372	chr1-37634389-37635015	chr1-39430619-39431233
chr1-54660515-54661159	chr1-39430619-39431233	chr1-37635736-37636437	chr1-39502809-39503839
chr1-54832626-54833133	chr1-39443661-39444079	chr1-37696143-37697318	chr1-39635962-39636520
chr1-54854261-54854718	chr1-39468979-39469272	chr1-37696143-37697318	chr1-38671027-38671508
chr1-54854261-54854718	chr1-39477987-39479122	chr1-37719283-37720524	chr1-38769573-38770403
chr1-54860366-54860687	chr1-39502809-39503839	chr1-37903001-37903536	chr1-38777014-38778143
chr1-54870833-54871664	chr1-39635962-39636520	chr1-38100396-38100697	chr1-38855858-38856533
chr1-54870833-54871664	chr1-39746364-39746987	chr1-38363371-38363854	chr1-38861966-38862579
chr1-54870833-54871664	chr1-39824643-39824939	chr1-37725969-37726181	chr1-38883565-38884236
chr1-54873875-54874401	chr1-39847081-39847504	chr1-37727039-37727462	chr1-39122300-39123512
chr1-54882936-54883388	chr1-39851100-39851479	chr1-37871589-37873000	chr1-39735389-39736580
chr1-54882936-54883388	chr1-39917468-39918899	chr1-37871589-37873000	chr1-38902406-38902929
chr1-54896188-54897666	chr1-39954351-39955293	chr1-37889196-37890784	chr1-39377939-39378170
chr1-54896188-54897666	chr1-40469695-40470237	chr1-38347485-38348016	chr1-39949979-39950483
chr1-54906922-54907964	chr1-39502809-39503839	chr1-38407007-38407605	chr1-39960239-39961566
chr1-54925505-54926764	chr1-39527310-39527816	chr1-38470148-38470637	chr1-39042021-39042622
chr1-55506395-55507370	chr1-39530101-39530684	chr1-38632395-38633067	chr1-39122300-39123512
chr1-54979321-54979995	chr1-39685424-39686238	chr1-38664307-38665973	chr1-39234506-39235428
chr1-55026806-55027784	chr1-39733905-39735227	chr1-38788832-38789213	chr1-39344993-39345606
chr1-55026806-55027784	chr1-39735389-39736580	chr1-38100396-38100697	chr1-39571619-39571941
chr1-55236618-55238069	chr1-40469695-40470237	chr1-38720197-38720612	chr1-40210591-40211472
chr1-55031115-55031367	chr1-39534981-39536405	chr1-38723357-38724165	chr1-39383211-39383584
chr1-55051818-55053430	chr1-39685424-39686238	chr1-38783016-38783271	chr1-39401845-39402215
chr1-55736108-55736704	chr1-39746364-39746987	chr1-38012106-38012446	chr1-39408334-39409010
chr1-55404404-55404831	chr1-39749370-39750211	chr1-38626586-38628449	chr1-39408334-39409010
chr1-55446116-55447210	chr1-39840831-39841140	chr1-38664307-38665973	chr1-39417668-39418372
chr1-55736108-55736704	chr1-39906918-39907333	chr1-38788832-38789213	chr1-39417668-39418372
chr1-55430334-55430973	chr1-39911362-39911791	chr1-38428708-38429013	chr1-39417668-39418372
chr1-58031072-58031536	chr1-39949979-39950483	chr1-38626586-38628449	chr1-39424522-39424884
chr1-57995299-57996680	chr1-40189899-40190461	chr1-38358807-38359148	chr1-39430619-39431233
chr1-58195030-58195956	chr1-40465403-40465972	chr1-38427446-38427835	chr1-39430619-39431233
chr1-58195030-58195956	chr1-40479305-40479883	chr1-38632395-38633067	chr1-39435422-39435711
chr1-58295998-58296689	chr1-40262431-40263447	chr1-38632395-38633067	chr1-39435422-39435711
chr1-58300816-58301684	chr1-39614146-39615327	chr1-38649162-38649499	chr1-39443661-39444079
chr1-58300816-58301684	chr1-39781838-39782245	chr1-38657349-38658190	chr1-39468979-39469272
chr1-58773741-58774302	chr1-39820478-39820838	chr1-38657349-38658190	chr1-39493062-39493889
chr1-58422596-58424351	chr1-39824643-39824939	chr1-38662521-38662910	chr1-39502809-39503839
chr1-58761105-58761956	chr1-39841833-39843806	chr1-39090927-39091794	chr1-39714804-39715019
chr1-59186147-59186710	chr1-39847081-39847504	chr1-39430619-39431233	chr1-39760993-39762329
chr1-58955589-58956619	chr1-39851100-39851479	chr1-39443661-39444079	chr1-39781838-39782245
chr1-58727044-58727289	chr1-39896496-39897499	chr1-39614146-39615327	chr1-39784718-39784995
chr1-59119244-59120650	chr1-39896496-39897499	chr1-38723357-38724165	chr1-39847081-39847504
chr1-58617968-58618598	chr1-39944214-39944836	chr1-38776461-38776664	chr1-39851100-39851479
chr1-58728159-58728751	chr1-39980611-39981343	chr1-38777014-38778143	chr1-40081076-40081311
chr1-58856671-58857141	chr1-40501105-40502355	chr1-38847875-38848357	chr1-40122060-40122379
chr1-58742193-58743605	chr1-40504356-40504888	chr1-38847875-38848357	chr1-40210591-40211472
chr1-58769797-58770558	chr1-40516018-40516728	chr1-38855858-38856533	chr1-40230281-40230734
chr1-58794954-58795901	chr1-40579061-40580160	chr1-38861966-38862579	chr1-40240393-40240960
chr1-58806661-58807043	chr1-40680310-40682115	chr1-38885778-38886447	chr1-40252472-40252776
chr1-58796754-58797806	chr1-39922691-39924075	chr1-38934614-38935027	chr1-40294416-40294615
chr1-58796754-58797806	chr1-40045498-40046234	chr1-39006765-39007156	chr1-40294825-40295228
chr1-58955589-58956619	chr1-40045498-40046234	chr1-39097515-39097918	chr1-40315268-40315886
chr1-59142181-59143489	chr1-40114998-40115815	chr1-38902406-38902929	chr1-40346503-40346738
chr1-59481249-59483979	chr1-40114998-40115815	chr1-38902406-38902929	chr1-40354594-40354955
chr1-58972789-58974267	chr1-40283296-40284882	chr1-38934614-38935027	chr1-40355426-40356333
chr1-59142181-59143489	chr1-40687626-40688881	chr1-38934614-38935027	chr1-40413778-40413993
chr1-59236508-59238442	chr1-40768431-40768952	chr1-39911362-39911791	chr1-39493062-39493889
chr1-59142181-59143489	chr1-40844540-40844964	chr1-39006765-39007156	chr1-39502809-39503839
chr1-59475624-59475976	chr1-40270875-40271527	chr1-39122300-39123512	chr1-39502809-39503839
chr1-59236508-59238442	chr1-40283296-40284882	chr1-39122300-39123512	chr1-39502809-39503839
chr1-59236508-59238442	chr1-40283296-40284882	chr1-39185583-39186999	chr1-39511777-39512104
chr1-59622971-59623704	chr1-40353046-40353307	chr1-39185583-39186999	chr1-39522421-39522879
chr1-59895284-59895799	chr1-40687626-40688881	chr1-39234506-39235428	chr1-39578598-39578864
chr1-59917385-59917694	chr1-40802431-40803124	chr1-39313719-39313972	chr1-39954351-39955293
chr1-59762115-59764907	chr1-40844540-40844964	chr1-39650077-39651457	chr1-40084429-40084805
chr1-59762115-59764907	chr1-40465403-40465972	chr1-40022399-40023024	chr1-40346503-40346738
chr1-59895284-59895799	chr1-40504356-40504888	chr1-40129361-40129995	chr1-40391419-40391718
chr1-60793557-60794138	chr1-40501105-40502355	chr1-40161027-40161577	chr1-39735389-39736580
chr1-60015866-60017598	chr1-40514045-40515824	chr1-39313719-39313972	chr1-39889249-39889501
chr1-60015866-60017598	chr1-40516018-40516728	chr1-39321479-39321739	chr1-40397409-40397656
chr1-60015866-60017598	chr1-40687626-40688881	chr1-39344993-39345606	chr1-39555088-39556408
chr1-60097065-60098806	chr1-40475369-40476194	chr1-39344993-39345606	chr1-39571619-39571941
chr1-60361071-60361902	chr1-40501105-40502355	chr1-39487439-39487717	chr1-40268574-40268881
chr1-60569092-60569599	chr1-40504356-40504888	chr1-39558703-39559352	chr1-39578598-39578864
chr1-60811272-60812280	chr1-40514045-40515824	chr1-39701264-39701511	chr1-39590270-39590471
chr1-60893105-60893701	chr1-40516018-40516728	chr1-39847081-39847504	chr1-39608378-39608753
chr1-60908678-60909253	chr1-42714127-42714821	chr1-39381031-39381346	chr1-39608378-39608753
chr1-60911629-60911904	chr1-42714127-42714821	chr1-39383211-39383584	chr1-39614146-39615327
chr1-60920026-60920860	chr1-42850480-42851812	chr1-39401845-39402215	chr1-39614146-39615327
chr1-60960199-60961407	chr1-43843281-43844269	chr1-39401845-39402215	chr1-39614146-39615327
chr1-60984670-60985452	chr1-43388891-43389762	chr1-39408334-39409010	chr1-39614146-39615327
chr1-60416389-60417440	chr1-43445164-43446493	chr1-39424522-39424884	chr1-39714804-39715019
chr1-60793557-60794138	chr1-43902523-43903271	chr1-39430619-39431233	chr1-39760993-39762329
chr1-60911629-60911904	chr1-43110206-43111063	chr1-39430619-39431233	chr1-39760993-39762329
chr1-60977475-60978015	chr1-43110206-43111063	chr1-39435422-39435711	chr1-39781838-39782245
chr1-61016324-61017080	chr1-43374514-43375493	chr1-39435422-39435711	chr1-39824643-39824939
chr1-60761537-60762088	chr1-43375895-43376112	chr1-39443661-39444079	chr1-39824643-39824939
chr1-60960199-60961407	chr1-43472212-43472459	chr1-39455350-39455987	chr1-39847081-39847504
chr1-60361071-60361902	chr1-43473893-43475059	chr1-39477987-39479122	chr1-39847081-39847504
chr1-60408599-60410293	chr1-43519737-43520585	chr1-39477987-39479122	chr1-39851100-39851479
chr1-61135375-61136467	chr1-43446761-43447149	chr1-39477987-39479122	chr1-39851100-39851479
chr1-60416389-60417440	chr1-43499997-43501508	chr1-39502809-39503839	chr1-39851100-39851479
chr1-60446806-60447469	chr1-43502614-43503021	chr1-39781838-39782245	chr1-39885513-39886000
chr1-60482574-60483397	chr1-43537009-43537330	chr1-39784718-39784995	chr1-39960239-39961566
chr1-60565230-60567332	chr1-43537009-43537330	chr1-39820478-39820838	chr1-39976870-39977162
chr1-60761537-60762088	chr1-43767703-43768998	chr1-39847081-39847504	chr1-40122060-40122379
chr1-60781451-60782113	chr1-43811777-43812096	chr1-39851100-39851479	chr1-40129361-40129995
chr1-60793557-60794138	chr1-43898736-43899308	chr1-39969038-39969327	chr1-40240393-40240960
chr1-60979135-60979612	chr1-44064427-44065119	chr1-40064542-40064891	chr1-40294825-40295228
chr1-60985626-60986425	chr1-43879690-43881120	chr1-40081076-40081311	chr1-40315268-40315886
chr1-60775593-60776147	chr1-43879690-43881120	chr1-40087472-40087792	chr1-40355426-40356333
chr1-60793557-60794138	chr1-43915337-43915590	chr1-40240393-40240960	chr1-40619164-40619363
chr1-60822478-60823319	chr1-44161953-44162733	chr1-40294825-40295228	chr1-39900255-39901731
chr1-60911629-60911904	chr1-44118231-44120249	chr1-40353046-40353307	chr1-39904701-39904978
chr1-61003014-61003389	chr1-44147140-44149027	chr1-40354594-40354955	chr1-39960239-39961566
chr1-60822478-60823319	chr1-45794576-45795922	chr1-40355426-40356333	chr1-39986808-39987215
chr1-60882627-60883168	chr1-51519180-51519419	chr1-39487439-39487717	chr1-40002115-40002606
chr1-60893105-60893701	chr1-51914972-51916225	chr1-39702313-39703286	chr1-40007984-40008390
chr1-60908678-60909253	chr1-51934140-51935299	chr1-40476797-40477101	chr1-40007984-40008390
chr1-60979135-60979612	chr1-52052742-52053265	chr1-39696297-39696662	chr1-40022399-40023024
chr1-60898263-60899726	chr1-52057998-52058725	chr1-39735389-39736580	chr1-40028203-40028669
chr1-60908678-60909253	chr1-51489590-51489871	chr1-39904701-39904978	chr1-40055839-40056363
chr1-60979135-60979612	chr1-51519180-51519419	chr1-40266424-40266821	chr1-40059023-40059542
chr1-60984670-60985452	chr1-51529558-51530209	chr1-40441711-40442134	chr1-40059023-40059542
chr1-60985626-60986425	chr1-51536173-51536624	chr1-39555088-39556408	chr1-40081076-40081311
chr1-61180806-61181978	chr1-51572214-51572990	chr1-39555088-39556408	chr1-40084429-40084805
chr1-62522402-62523091	chr1-51584330-51585640	chr1-39571619-39571941	chr1-40087472-40087792
chr1-62688934-62689634	chr1-51593659-51594403	chr1-39578598-39578864	chr1-40227771-40228282
chr1-62701017-62701348	chr1-51593659-51594403	chr1-39702313-39703286	chr1-40355426-40356333
chr1-62702745-62703834	chr1-51644170-51644764	chr1-40053885-40054225	chr1-40427315-40427568
chr1-62721381-62721609	chr1-51804975-51805516	chr1-40353046-40353307	chr1-40441711-40442134
chr1-62722159-62722858	chr1-52330207-52330530	chr1-39596996-39597334	chr1-40469695-40470237
chr1-62750327-62751614	chr1-52331298-52331747	chr1-39608378-39608753	chr1-40479305-40479883
chr1-63413515-63414421	chr1-51600190-51600748	chr1-39614146-39615327	chr1-40085136-40086203
chr1-63437558-63437893	chr1-51804975-51805516	chr1-39680577-39680859	chr1-40085136-40086203
chr1-63567070-63567412	chr1-51820185-51821382	chr1-39696297-39696662	chr1-40106361-40107306
chr1-62702745-62703834	chr1-51996824-51997425	chr1-39701264-39701511	chr1-40129361-40129995
chr1-62714982-62715351	chr1-51930627-51931089	chr1-39713125-39714395	chr1-40129361-40129995
chr1-62722159-62722858	chr1-52022010-52022681	chr1-39781838-39782245	chr1-40161027-40161577
chr1-62736162-62736947	chr1-52034644-52035769	chr1-39781838-39782245	chr1-40224726-40225120
chr1-62829543-62830218	chr1-52052742-52053265	chr1-39841833-39843806	chr1-40227771-40228282
chr1-62876668-62877187	chr1-52055732-52056347	chr1-39847081-39847504	chr1-40283296-40284882
chr1-63413515-63414421	chr1-52085300-52085823	chr1-39851100-39851479	chr1-40315268-40315886
chr1-64104592-64105058	chr1-52209165-52209399	chr1-39851100-39851479	chr1-40355426-40356333
chr1-63119697-63120616	chr1-52366059-52366891	chr1-39917468-39918899	chr1-40657668-40658316
chr1-64078287-64079141	chr1-52648137-52648419	chr1-39941326-39941937	chr1-40240393-40240960
chr1-64108526-64109127	chr1-52722682-52722898	chr1-39980611-39981343	chr1-40266424-40266821
chr1-63119697-63120616	chr1-52909782-52910021	chr1-40087472-40087792	chr1-40268574-40268881
chr1-63129311-63130438	chr1-51996824-51997425	chr1-40441711-40442134	chr1-40270875-40271527
chr1-63413515-63414421	chr1-52010779-52011571	chr1-40473501-40474057	chr1-40270875-40271527
chr1-63445600-63446600	chr1-52012111-52012550	chr1-39917468-39918899	chr1-40283296-40284882
chr1-63567070-63567412	chr1-52012716-52013000	chr1-39944214-39944836	chr1-40283296-40284882
chr1-64222415-64223110	chr1-52019167-52020647	chr1-39986808-39987215	chr1-40315268-40315886
chr1-64295306-64295914	chr1-52039156-52039945	chr1-40045498-40046234	chr1-40355426-40356333
chr1-64104592-64105058	chr1-52040215-52040988	chr1-40055839-40056363	chr1-40796863-40797696
chr1-64135996-64137231	chr1-52057998-52058725	chr1-40059023-40059542	chr1-40355426-40356333
chr1-64735892-64739083	chr1-52133054-52133686	chr1-40064542-40064891	chr1-40366801-40367118
chr1-64927543-64928250	chr1-52169984-52170434	chr1-40084429-40084805	chr1-40382593-40383463
chr1-64949005-64949805	chr1-52363629-52364037	chr1-40085136-40086203	chr1-40386092-40386669
chr1-65177875-65180103	chr1-52577922-52578946	chr1-40087472-40087792	chr1-40386092-40386669
chr1-66174741-66175694	chr1-52816480-52818204	chr1-40114998-40115815	chr1-40393167-40393783
chr1-66700029-66701584	chr1-52120224-52120811	chr1-40116119-40116805	chr1-40393167-40393783
chr1-66838185-66839010	chr1-52129813-52130067	chr1-40354594-40354955	chr1-40393167-40393783
chr1-67061208-67061934	chr1-52133054-52133686	chr1-40355426-40356333	chr1-40399471-40400069
chr1-67038162-67039526	chr1-52150690-52150948	chr1-40441711-40442134	chr1-40412907-40413442
chr1-69291080-69291804	chr1-52169984-52170434	chr1-40114998-40115815	chr1-40418380-40418797
chr1-69680292-69680811	chr1-52355056-52355297	chr1-40114998-40115815	chr1-40425143-40425664
chr1-69681016-69681398	chr1-52363629-52364037	chr1-40114998-40115815	chr1-40425143-40425664
chr1-69768286-69769475	chr1-52489618-52490163	chr1-40161027-40161577	chr1-40427315-40427568
chr1-69790249-69790803	chr1-52499535-52501069	chr1-40210591-40211472	chr1-40436999-40437554
chr1-71099850-71100405	chr1-52708575-52709155	chr1-40224726-40225120	chr1-40441711-40442134
chr1-71099850-71100405	chr1-52843883-52845814	chr1-40224726-40225120	chr1-40444612-40445046
chr1-72123503-72123976	chr1-52330207-52330530	chr1-40227771-40228282	chr1-40467333-40467594
chr1-72225040-72227213	chr1-52374322-52375720	chr1-40230281-40230734	chr1-40544156-40544979
chr1-72232680-72232922	chr1-52387997-52389358	chr1-40250521-40250770	chr1-40441711-40442134
chr1-72198218-72198474	chr1-52470854-52471380	chr1-40262431-40263447	chr1-40441711-40442134
chr1-72237890-72238196	chr1-52499535-52501069	chr1-40266424-40266821	chr1-40467333-40467594
chr1-72144266-72144903	chr1-53351710-53353226	chr1-40270875-40271527	chr1-40469695-40470237
chr1-72198218-72198474	chr1-52511576-52512201	chr1-40283296-40284882	chr1-40475369-40476194
chr1-72201999-72202915	chr1-52718841-52719424	chr1-40330363-40330752	chr1-40501105-40502355
chr1-72211600-72212497	chr1-53289423-53289857	chr1-40421232-40421513	chr1-40514045-40515824
chr1-73828368-73828649	chr1-53296128-53297681	chr1-40436999-40437554	chr1-40516018-40516728
chr1-74036688-74037301	chr1-52524761-52525129	chr1-40523895-40524582	chr1-40522414-40523137
chr1-74036688-74037301	chr1-52607299-52608112	chr1-40227771-40228282	chr1-40467333-40467594
chr1-74772982-74773499	chr1-52648137-52648419	chr1-40250521-40250770	chr1-40469695-40470237
chr1-74978956-74979463	chr1-52648137-52648419	chr1-40270875-40271527	chr1-40479305-40479883
chr1-74133916-74134248	chr1-52652512-52653747	chr1-40270875-40271527	chr1-40501105-40502355
chr1-74205704-74206973	chr1-52708575-52709155	chr1-40283296-40284882	chr1-40514045-40515824
chr1-74226768-74227836	chr1-52798988-52800864	chr1-40283296-40284882	chr1-40516018-40516728
chr1-74226768-74227836	chr1-52816480-52818204	chr1-40283296-40284882	chr1-40522414-40523137
chr1-74262226-74263050	chr1-52952087-52953384	chr1-40290554-40290873	chr1-40542645-40543193
chr1-74391052-74392528	chr1-53558360-53558597	chr1-40330363-40330752	chr1-40634892-40635336
chr1-74248636-74249843	chr1-52843883-52845814	chr1-40379959-40381442	chr1-40657668-40658316
chr1-74262226-74263050	chr1-52853687-52854394	chr1-40386092-40386669	chr1-40768431-40768952
chr1-74262226-74263050	chr1-52952087-52953384	chr1-40393167-40393783	chr1-40657668-40658316
chr1-74434450-74434937	chr1-53706154-53707167	chr1-40393167-40393783	chr1-42914860-42915387
chr1-74978956-74979463	chr1-52909782-52910021	chr1-40399471-40400069	chr1-43091433-43093033
chr1-75191272-75192782	chr1-53761492-53762348	chr1-40421232-40421513	chr1-43491738-43492054
chr1-75222961-75223298	chr1-53764417-53764788	chr1-40427315-40427568	chr1-43933033-43934672
chr1-74322226-74323077	chr1-53772997-53773252	chr1-40428983-40429245	chr1-43957639-43958311
chr1-74791269-74792177	chr1-53773589-53774286	chr1-40436999-40437554	chr1-43110206-43111063
chr1-75222961-75223298	chr1-53791095-53792161	chr1-40444612-40445046	chr1-43163007-43164362
chr1-75253810-75254612	chr1-53894286-53894917	chr1-40528968-40529869	chr1-43939110-43939607
chr1-74295081-74296123	chr1-53935880-53936364	chr1-40634892-40635336	chr1-44084085-44084404
chr1-74295081-74296123	chr1-54039085-54039383	chr1-40441711-40442134	chr1-43206882-43207572
chr1-74389774-74390817	chr1-53886685-53887076	chr1-40469695-40470237	chr1-43240394-43240621
chr1-74434450-74434937	chr1-53906036-53906578	chr1-40475369-40476194	chr1-43269615-43269977
chr1-74434450-74434937	chr1-53908997-53909528	chr1-40488483-40489138	chr1-43321421-43321754
chr1-74437872-74438445	chr1-53940142-53940958	chr1-40501105-40502355	chr1-43350683-43350999
chr1-74505160-74507183	chr1-53818304-53818526	chr1-40516018-40516728	chr1-43350683-43350999
chr1-74802781-74803639	chr1-53845912-53846144	chr1-40634892-40635336	chr1-43388891-43389762
chr1-75140675-75143323	chr1-53818304-53818526	chr1-40488483-40489138	chr1-43473893-43475059
chr1-75251330-75251971	chr1-53889248-53889754	chr1-40501105-40502355	chr1-43549598-43549832
chr1-75253810-75254612	chr1-54310573-54310791	chr1-40514045-40515824	chr1-43563173-43563408
chr1-75422694-75423228	chr1-53558360-53558597	chr1-40516018-40516728	chr1-43811777-43812096
chr1-74701855-74702661	chr1-53761492-53762348	chr1-40542645-40543193	chr1-44121998-44122734
chr1-74854296-74856365	chr1-53781309-53781580	chr1-42914860-42915387	chr1-43463921-43464217
chr1-75262678-75263523	chr1-53908997-53909528	chr1-43143398-43143607	chr1-43482773-43483061
chr1-74701855-74702661	chr1-54491940-54493995	chr1-43511297-43511592	chr1-43538731-43538984
chr1-74775732-74776089	chr1-54556765-54558636	chr1-43519737-43520585	chr1-43700723-43701324
chr1-74784033-74784697	chr1-53837873-53838836	chr1-43601047-43601469	chr1-43760083-43760482
chr1-74784033-74784697	chr1-53908997-53909528	chr1-43738239-43738502	chr1-43826482-43828298
chr1-74791269-74792177	chr1-54194077-54195292	chr1-43826482-43828298	chr1-43871289-43871637
chr1-74800273-74801036	chr1-54194077-54195292	chr1-43070238-43071204	chr1-43896528-43897730
chr1-74802781-74803639	chr1-54221656-54222261	chr1-43949569-43950060	chr1-44041440-44043169
chr1-74816326-74817556	chr1-54221656-54222261	chr1-43420300-43420559	chr1-44147140-44149027
chr1-74880670-74881429	chr1-54380931-54381885	chr1-43738239-43738502	chr1-44041440-44043169
chr1-74978956-74979463	chr1-54421309-54422855	chr1-43767703-43768998	chr1-44064427-44065119
chr1-75222961-75223298	chr1-54568912-54569380	chr1-43939110-43939607	chr1-44118231-44120249
chr1-75262678-75263523	chr1-54702956-54703169	chr1-43129890-43130508	chr1-44147140-44149027
chr1-75435583-75436838	chr1-54835254-54836020	chr1-43138279-43138766	chr1-51508703-51509445
chr1-75486387-75488193	chr1-54873875-54874401	chr1-43144379-43144920	chr1-51996824-51997425
chr1-75505175-75506510	chr1-54914358-54914692	chr1-43163007-43164362	chr1-52049905-52050186
chr1-75179117-75180842	chr1-55130582-55131925	chr1-43241194-43241623	chr1-52055732-52056347
chr1-75467156-75467986	chr1-54443599-54443922	chr1-43760083-43760482	chr1-52118909-52120057
chr1-75140675-75143323	chr1-54491940-54493995	chr1-44064427-44065119	chr1-52129813-52130067
chr1-75140675-75143323	chr1-54491940-54493995	chr1-43310780-43311637	chr1-52149937-52150167
chr1-75223548-75223882	chr1-54747466-54748397	chr1-43321421-43321754	chr1-51480466-51480735
chr1-75179117-75180842	chr1-54870833-54871664	chr1-43482773-43483061	chr1-51489590-51489871
chr1-75445209-75446488	chr1-55215078-55216372	chr1-43491738-43492054	chr1-51519180-51519419
chr1-75210264-75211115	chr1-55362347-55364018	chr1-43826482-43828298	chr1-51525499-51526136
chr1-75251330-75251971	chr1-54556765-54558636	chr1-43445164-43446493	chr1-51535371-51535686
chr1-75422694-75423228	chr1-54563903-54564247	chr1-43463921-43464217	chr1-51535371-51535686
chr1-75505175-75506510	chr1-54600124-54600706	chr1-43491738-43492054	chr1-51536173-51536624
chr1-75251330-75251971	chr1-54647208-54647829	chr1-43511297-43511592	chr1-51536173-51536624
chr1-75467156-75467986	chr1-54647208-54647829	chr1-43519737-43520585	chr1-51539190-51540059
chr1-75218026-75219769	chr1-54647208-54647829	chr1-43766348-43766628	chr1-51584330-51585640
chr1-75235941-75237354	chr1-54660515-54661159	chr1-43767703-43768998	chr1-51996824-51997425
chr1-75422694-75423228	chr1-54747466-54748397	chr1-43933033-43934672	chr1-52049905-52050186
chr1-75435583-75436838	chr1-54747466-54748397	chr1-43896528-43897730	chr1-52397498-52397814
chr1-78419622-78419899	chr1-54798369-54798736	chr1-43898736-43899308	chr1-51875546-51875828
chr1-78488181-78489737	chr1-54810146-54810405	chr1-44121998-44122734	chr1-51914972-51916225
chr1-78536441-78539042	chr1-54814991-54815460	chr1-44147140-44149027	chr1-51914972-51916225
chr1-78682145-78682684	chr1-54827515-54828229	chr1-44041440-44043169	chr1-51914972-51916225
chr1-79581009-79582100	chr1-54832626-54833133	chr1-44061233-44061840	chr1-52022010-52022681
chr1-79581009-79582100	chr1-54832626-54833133	chr1-46863913-46864896	chr1-52133054-52133686
chr1-80107509-80108105	chr1-54841636-54842145	chr1-50926743-50928285	chr1-52302405-52302904
chr1-80765184-80766016	chr1-54853677-54853963	chr1-51449529-51450013	chr1-52718841-52719424
chr1-80655241-80655631	chr1-54860366-54860687	chr1-51467933-51468360	chr1-51930627-51931089
chr1-80730289-80731005	chr1-54862611-54862924	chr1-51566190-51566555	chr1-51934140-51935299
chr1-80755171-80756088	chr1-54865967-54866435	chr1-51875546-51875828	chr1-51934140-51935299
chr1-82819062-82820461	chr1-54870833-54871664	chr1-51466494-51466915	chr1-52022010-52022681
chr1-82973336-82974688	chr1-54872213-54872700	chr1-51467933-51468360	chr1-52034644-52035769
chr1-82973336-82974688	chr1-54873875-54874401	chr1-51476430-51476696	chr1-52040215-52040988
chr1-82973336-82974688	chr1-54873875-54874401	chr1-51584330-51585640	chr1-52049905-52050186
chr1-83005879-83007047	chr1-54882936-54883388	chr1-52004042-52004687	chr1-52052742-52053265
chr1-84284045-84285085	chr1-54888259-54889571	chr1-52098554-52099174	chr1-52076120-52076820
chr1-84364607-84365177	chr1-54896188-54897666	chr1-52294531-52294808	chr1-52083212-52083450
chr1-84838184-84840376	chr1-54901790-54902010	chr1-52331298-52331747	chr1-52267407-52267909
chr1-86007467-86008115	chr1-54906922-54907964	chr1-52342143-52342396	chr1-52366059-52366891
chr1-85792968-85794831	chr1-54912360-54913048	chr1-51480466-51480735	chr1-52374322-52375720
chr1-86178538-86179376	chr1-54913378-54913911	chr1-51539190-51540059	chr1-52387997-52389358
chr1-86213872-86214562	chr1-54920158-54920374	chr1-51546820-51547109	chr1-52638993-52639405
chr1-86532180-86532737	chr1-54934693-54935787	chr1-51584330-51585640	chr1-52652512-52653747
chr1-85837651-85838443	chr1-55082168-55082430	chr1-51584330-51585640	chr1-52708575-52709155
chr1-85894123-85896079	chr1-55430334-55430973	chr1-51584330-51585640	chr1-52951072-52951391
chr1-85997585-85998674	chr1-54979321-54979995	chr1-51584330-51585640	chr1-51996824-51997425
chr1-86007467-86008115	chr1-55008210-55008583	chr1-51875546-51875828	chr1-51998392-51998865
chr1-86189062-86189483	chr1-55082168-55082430	chr1-51875546-51875828	chr1-52012716-52013000
chr1-86598280-86598845	chr1-55051818-55053430	chr1-51914972-51916225	chr1-52019167-52020647
chr1-85679822-85680673	chr1-55082168-55082430	chr1-51934140-51935299	chr1-52034644-52035769
chr1-86503360-86504796	chr1-55082168-55082430	chr1-52004042-52004687	chr1-52052742-52053265
chr1-86532180-86532737	chr1-55086817-55088874	chr1-52008131-52009259	chr1-52057998-52058725
chr1-85679822-85680673	chr1-55236618-55238069	chr1-52012111-52012550	chr1-52118909-52120057
chr1-85688275-85688516	chr1-55874052-55875037	chr1-52019167-52020647	chr1-52143679-52144030
chr1-85688275-85688516	chr1-55210096-55210811	chr1-52034644-52035769	chr1-52150690-52150948
chr1-85702547-85702910	chr1-55362347-55364018	chr1-52039156-52039945	chr1-52391823-52392068
chr1-85735381-85736747	chr1-55506395-55507370	chr1-52294531-52294808	chr1-52649697-52650523
chr1-85739837-85740167	chr1-55226047-55227189	chr1-52366059-52366891	chr1-52146353-52146903
chr1-85750355-85752880	chr1-55506395-55507370	chr1-52442645-52443171	chr1-52190426-52190626
chr1-86501069-86501964	chr1-56076818-56077033	chr1-52470854-52471380	chr1-52205491-52205805
chr1-86527759-86528548	chr1-55362347-55364018	chr1-52638993-52639405	chr1-52205491-52205805
chr1-86598280-86598845	chr1-55728641-55728840	chr1-52649697-52650523	chr1-52209165-52209399
chr1-86048098-86048828	chr1-56972062-56973794	chr1-52680663-52680893	chr1-52216828-52217061
chr1-86339226-86339769	chr1-57428762-57429283	chr1-52708575-52709155	chr1-52225573-52226000
chr1-86433801-86435023	chr1-57968954-57970408	chr1-52753320-52754343	chr1-52301000-52301529
chr1-85792968-85794831	chr1-58310802-58311867	chr1-52816480-52818204	chr1-52328386-52328842
chr1-85852952-85853906	chr1-57995299-57996680	chr1-52834876-52835176	chr1-52722682-52722898
chr1-85977598-85978025	chr1-58156624-58157237	chr1-52004042-52004687	chr1-52267407-52267909
chr1-86525006-86527128	chr1-58270970-58271460	chr1-52008131-52009259	chr1-52274066-52274674
chr1-85896540-85897144	chr1-58677244-58678245	chr1-52010779-52011571	chr1-52328386-52328842
chr1-85936446-85937699	chr1-58761105-58761956	chr1-52039156-52039945	chr1-52331298-52331747
chr1-85997585-85998674	chr1-58794954-58795901	chr1-52086213-52086550	chr1-52363629-52364037
chr1-86150581-86150811	chr1-58796754-58797806	chr1-52149937-52150167	chr1-52391823-52392068
chr1-86233890-86234103	chr1-58300816-58301684	chr1-52216828-52217061	chr1-52392531-52393213
chr1-86394057-86394699	chr1-58300816-58301684	chr1-52501724-52502102	chr1-52431127-52431368
chr1-86440283-86443252	chr1-58303295-58304675	chr1-52120224-52120811	chr1-52454435-52455127
chr1-85997585-85998674	chr1-58761105-58761956	chr1-52146353-52146903	chr1-52489618-52490163
chr1-86581666-86583085	chr1-58955589-58956619	chr1-52205491-52205805	chr1-52649697-52650523
chr1-86063809-86065322	chr1-58407671-58407902	chr1-52231889-52233885	chr1-52816480-52818204
chr1-86153868-86155255	chr1-58407671-58407902	chr1-52301000-52301529	chr1-52501724-52502102
chr1-86486780-86488522	chr1-58651218-58653328	chr1-52577922-52578946	chr1-52521321-52521686
chr1-86189062-86189483	chr1-58697300-58697946	chr1-52722682-52722898	chr1-52722682-52722898
chr1-86344005-86344922	chr1-58733829-58734781	chr1-52952087-52953384	chr1-52580307-52580754
chr1-86358520-86360181	chr1-58773741-58774302	chr1-52238744-52239348	chr1-52607299-52608112
chr1-86363559-86364074	chr1-58955589-58956619	chr1-52274066-52274674	chr1-52630121-52631936
chr1-86379163-86379629	chr1-58663189-58663623	chr1-52274066-52274674	chr1-52638993-52639405
chr1-86417066-86417308	chr1-59144411-59144848	chr1-52306966-52307278	chr1-52638993-52639405
chr1-86649920-86650625	chr1-58454035-58454961	chr1-52328386-52328842	chr1-52652512-52653747
chr1-86703091-86704348	chr1-58562094-58562837	chr1-52331298-52331747	chr1-52668275-52669192
chr1-87040801-87041444	chr1-58859250-58860238	chr1-52374322-52375720	chr1-52708575-52709155
chr1-87186338-87187315	chr1-58953611-58954311	chr1-52387621-52387820	chr1-52709763-52710099
chr1-87326302-87328008	chr1-58773741-58774302	chr1-52392531-52393213	chr1-52722682-52722898
chr1-86703091-86704348	chr1-58806661-58807043	chr1-52489618-52490163	chr1-52909782-52910021
chr1-87206205-87206665	chr1-59144411-59144848	chr1-52489618-52490163	chr1-52747984-52748612
chr1-87211471-87211721	chr1-58585430-58586929	chr1-53351710-53353226	chr1-52763873-52764452
chr1-87245877-87246643	chr1-58651218-58653328	chr1-52524761-52525129	chr1-52793590-52794002
chr1-87280103-87280602	chr1-58746751-58747184	chr1-52524761-52525129	chr1-52798988-52800864
chr1-87755122-87756665	chr1-58794954-58795901	chr1-52550091-52550635	chr1-52801660-52801894
chr1-87854949-87855185	chr1-59144411-59144848	chr1-52580307-52580754	chr1-52816480-52818204
chr1-87619828-87622083	chr1-59481249-59483979	chr1-52581782-52582023	chr1-52823671-52824363
chr1-87696351-87696734	chr1-58677244-58678245	chr1-52598333-52598586	chr1-52843883-52845814
chr1-88450511-88451047	chr1-58794954-58795901	chr1-52638993-52639405	chr1-52843883-52845814
chr1-88586751-88587853	chr1-58677244-58678245	chr1-52638993-52639405	chr1-53823414-53825273
chr1-87625876-87627077	chr1-58856671-58857141	chr1-52649697-52650523	chr1-53842818-53843415
chr1-88555205-88555843	chr1-59601872-59603294	chr1-52652512-52653747	chr1-52863525-52864035
chr1-88647539-88648043	chr1-58711061-58713483	chr1-52652512-52653747	chr1-52951072-52951391
chr1-87765560-87766563	chr1-58720806-58721569	chr1-52668275-52669192	chr1-52952087-52953384
chr1-87934822-87935436	chr1-58722142-58722680	chr1-52680663-52680893	chr1-52952087-52953384
chr1-88430355-88430976	chr1-58727044-58727289	chr1-52702781-52703610	chr1-53842818-53843415
chr1-87815550-87815758	chr1-58728159-58728751	chr1-52708575-52709155	chr1-53784136-53785470
chr1-87846496-87847581	chr1-58733829-58734781	chr1-52709763-52710099	chr1-53791095-53792161
chr1-88647539-88648043	chr1-58746751-58747184	chr1-52718841-52719424	chr1-53875568-53876391
chr1-88708099-88709430	chr1-58761105-58761956	chr1-52793590-52794002	chr1-53296128-53297681
chr1-88647539-88648043	chr1-58794954-58795901	chr1-52843883-52845814	chr1-53772997-53773252
chr1-88705798-88706047	chr1-59638410-59638681	chr1-52753320-52754343	chr1-53712410-53712609
chr1-88093974-88095310	chr1-58796754-58797806	chr1-52763873-52764452	chr1-53886685-53887076
chr1-88701572-88702631	chr1-58806661-58807043	chr1-53748587-53748942	chr1-53715164-53716151
chr1-88473954-88475921	chr1-58955589-58956619	chr1-52823671-52824363	chr1-53850653-53852587
chr1-89140133-89140899	chr1-59683960-59685844	chr1-52823671-52824363	chr1-53908254-53908614
chr1-89015372-89016179	chr1-59921482-59921871	chr1-52837612-52837848	chr1-53558360-53558597
chr1-89019630-89020306	chr1-59119244-59120650	chr1-53052918-53053396	chr1-53706154-53707167
chr1-89019630-89020306	chr1-59186147-59186710	chr1-53351710-53353226	chr1-53748587-53748942
chr1-89040804-89041653	chr1-59204559-59204939	chr1-52853687-52854394	chr1-53753986-53754465
chr1-89040804-89041653	chr1-60054394-60055020	chr1-52952087-52953384	chr1-53765449-53765729
chr1-89042707-89043294	chr1-60070618-60071122	chr1-52960130-52960446	chr1-53773589-53774286
chr1-89196090-89196406	chr1-59316006-59317039	chr1-53781309-53781580	chr1-53796823-53798145
chr1-89234879-89235751	chr1-59475624-59475976	chr1-53886685-53887076	chr1-53875568-53876391
chr1-89454319-89455181	chr1-59565663-59566265	chr1-53906036-53906578	chr1-54491940-54493995
chr1-89466005-89466738	chr1-59584195-59585308	chr1-53924555-53924809	chr1-53924555-53924809
chr1-89555072-89555848	chr1-59883398-59884097	chr1-53927291-53927927	chr1-54194077-54195292
chr1-89078347-89079727	chr1-59895284-59895799	chr1-53296128-53297681	chr1-54249936-54251285
chr1-89140133-89140899	chr1-60240444-60240970	chr1-53715164-53716151	chr1-54310573-54310791
chr1-89183074-89183920	chr1-59683960-59685844	chr1-53664292-53664608	chr1-54491940-54493995
chr1-89234879-89235751	chr1-59897640-59898233	chr1-53772997-53773252	chr1-54810146-54810405
chr1-89466005-89466738	chr1-59762115-59764907	chr1-53927291-53927927	chr1-54814991-54815460
chr1-89555072-89555848	chr1-60070618-60071122	chr1-53773589-53774286	chr1-54513447-54514169
chr1-90153061-90153700	chr1-60759632-60760249	chr1-53808211-53808886	chr1-54563903-54564247
chr1-90203732-90204131	chr1-59883398-59884097	chr1-53823414-53825273	chr1-54816691-54816910
chr1-91037218-91037493	chr1-60761537-60762088	chr1-53837873-53838836	chr1-54421309-54422855
chr1-91412208-91414576	chr1-59917385-59917694	chr1-53842818-53843415	chr1-54438225-54439362
chr1-90602692-90603875	chr1-60015866-60017598	chr1-53844890-53845648	chr1-54556765-54558636
chr1-90998017-90999850	chr1-60015866-60017598	chr1-53886685-53887076	chr1-54798369-54798736
chr1-91049284-91049852	chr1-60015866-60017598	chr1-53952299-53952645	chr1-55208670-55209807
chr1-91079788-91080834	chr1-60054394-60055020	chr1-54254659-54254871	chr1-54491940-54493995
chr1-91092434-91092850	chr1-60054394-60055020	chr1-54310573-54310791	chr1-54491940-54493995
chr1-91093145-91093636	chr1-60054394-60055020	chr1-54660515-54661159	chr1-54531240-54531672
chr1-91098665-91099198	chr1-60408599-60410293	chr1-53741777-53741978	chr1-54563903-54564247
chr1-91034195-91034863	chr1-61001813-61002293	chr1-53753986-53754465	chr1-54584593-54586505
chr1-91037218-91037493	chr1-61054278-61055483	chr1-53764417-53764788	chr1-55042186-55043667
chr1-91052365-91054026	chr1-60240444-60240970	chr1-53772997-53773252	chr1-55215078-55216372
chr1-91062293-91062791	chr1-60652096-60653055	chr1-53773589-53774286	chr1-55528394-55529170
chr1-91064938-91065509	chr1-60272252-60272814	chr1-53776563-53776964	chr1-54660515-54661159
chr1-91144720-91145464	chr1-60755499-60756204	chr1-53791095-53792161	chr1-54702956-54703169
chr1-91167841-91168282	chr1-60757820-60758717	chr1-53823414-53825273	chr1-54814991-54815460
chr1-91167841-91168282	chr1-60812773-60813823	chr1-53908997-53909528	chr1-54816691-54816910
chr1-92082932-92083389	chr1-60913159-60913647	chr1-53936566-53936782	chr1-54816691-54816910
chr1-92127478-92128048	chr1-60960199-60961407	chr1-54279295-54280135	chr1-54827515-54828229
chr1-92177933-92178673	chr1-61050158-61050652	chr1-54491940-54493995	chr1-54832626-54833133
chr1-92179006-92179375	chr1-61154431-61154863	chr1-53814051-53814629	chr1-54840145-54840559
chr1-91191972-91192546	chr1-60240444-60240970	chr1-53818304-53818526	chr1-54846342-54847583
chr1-91192745-91193728	chr1-60272252-60272814	chr1-53845912-53846144	chr1-54853677-54853963
chr1-91238816-91239475	chr1-60446806-60447469	chr1-53952299-53952645	chr1-54865967-54866435
chr1-91428359-91429138	chr1-60460428-60461572	chr1-54194077-54195292	chr1-54913378-54913911
chr1-91251869-91252260	chr1-60745545-60746561	chr1-54194077-54195292	chr1-55037875-55038515
chr1-92079679-92080511	chr1-61050158-61050652	chr1-54221656-54222261	chr1-55042186-55043667
chr1-92183233-92183600	chr1-61146124-61146361	chr1-54310573-54310791	chr1-55593596-55593979
chr1-91539470-91541390	chr1-61298047-61298310	chr1-54810146-54810405	chr1-55628590-55628931
chr1-92164587-92165073	chr1-60416389-60417440	chr1-54249936-54251285	chr1-54934693-54935787
chr1-92050683-92052597	chr1-60428607-60429264	chr1-54275613-54275833	chr1-54979321-54979995
chr1-92104547-92105086	chr1-60530113-60531007	chr1-54421309-54422855	chr1-55362347-55364018
chr1-92118832-92119832	chr1-60539191-60539635	chr1-54421309-54422855	chr1-55418924-55419246
chr1-92164587-92165073	chr1-60539191-60539635	chr1-54438225-54439362	chr1-55506395-55507370
chr1-92468546-92469352	chr1-60867910-60868791	chr1-54906922-54907964	chr1-55609969-55610580
chr1-92912167-92912582	chr1-60874876-60875644	chr1-55028843-55029640	chr1-55051818-55053430
chr1-92179578-92181202	chr1-60886653-60887428	chr1-55362347-55364018	chr1-55051818-55053430
chr1-92252950-92253462	chr1-60902431-60902918	chr1-55405107-55406898	chr1-55076116-55076657
chr1-93232478-93232715	chr1-60913159-60913647	chr1-54491940-54493995	chr1-55082168-55082430
chr1-92647652-92649059	chr1-60920026-60920860	chr1-54491940-54493995	chr1-55086817-55088874
chr1-92652465-92652791	chr1-60954607-60955133	chr1-54491940-54493995	chr1-55086817-55088874
chr1-92773539-92775192	chr1-61045753-61046694	chr1-54508149-54508589	chr1-55404404-55404831
chr1-92805802-92806182	chr1-61054278-61055483	chr1-54508149-54508589	chr1-55874052-55875037
chr1-92956452-92957238	chr1-60702518-60703271	chr1-54584593-54586505	chr1-55097190-55097696
chr1-93071089-93071857	chr1-60755499-60756204	chr1-54853677-54853963	chr1-55174447-55174754
chr1-93232478-93232715	chr1-60757820-60758717	chr1-54913378-54913911	chr1-55180095-55180443
chr1-92894781-92895438	chr1-60759632-60760249	chr1-55215078-55216372	chr1-55192849-55193142
chr1-93060128-93060602	chr1-60775593-60776147	chr1-55371824-55373137	chr1-55196295-55196799
chr1-93069193-93069891	chr1-60776769-60777913	chr1-55414060-55414631	chr1-55461874-55462090
chr1-93174129-93174769	chr1-60867910-60868791	chr1-55528394-55529170	chr1-55405107-55406898
chr1-93232478-93232715	chr1-60874441-60874662	chr1-54556765-54558636	chr1-55430334-55430973
chr1-93235361-93236704	chr1-60874876-60875644	chr1-54584593-54586505	chr1-55506395-55507370
chr1-93803416-93804603	chr1-60908678-60909253	chr1-54600124-54600706	chr1-55511580-55511815
chr1-92933579-92935181	chr1-60910775-60911107	chr1-54660515-54661159	chr1-55593596-55593979
chr1-92933579-92935181	chr1-60920026-60920860	chr1-54693100-54693345	chr1-55609969-55610580
chr1-92956452-92957238	chr1-60985626-60986425	chr1-54785915-54786500	chr1-55666080-55666472
chr1-92971861-92973204	chr1-61027491-61027862	chr1-54810146-54810405	chr1-55766828-55767096
chr1-93069193-93069891	chr1-61054278-61055483	chr1-54814991-54815460	chr1-55812429-55812906
chr1-93071089-93071857	chr1-61125024-61125458	chr1-54833847-54834056	chr1-56076818-56077033
chr1-93071089-93071857	chr1-60757820-60758717	chr1-54835254-54836020	chr1-57968954-57970408
chr1-93235361-93236704	chr1-60759632-60760249	chr1-54840145-54840559	chr1-58011857-58012128
chr1-93726706-93727341	chr1-60775593-60776147	chr1-54854261-54854718	chr1-58295998-58296689
chr1-93235361-93236704	chr1-60775593-60776147	chr1-54862611-54862924	chr1-58300816-58301684
chr1-93305248-93306273	chr1-60776769-60777913	chr1-54870833-54871664	chr1-58300816-58301684
chr1-93803416-93804603	chr1-60776769-60777913	chr1-54906922-54907964	chr1-58303295-58304675
chr1-93506839-93507313	chr1-60781451-60782113	chr1-54923755-54924576	chr1-58310802-58311867
chr1-93634522-93636517	chr1-60822478-60823319	chr1-55418924-55419246	chr1-58310802-58311867
chr1-94052063-94052788	chr1-60860342-60860983	chr1-55012431-55012800	chr1-58310802-58311867
chr1-93824335-93826422	chr1-60874441-60874662	chr1-55037875-55038515	chr1-58343068-58343461
chr1-94091227-94092417	chr1-60781451-60782113	chr1-55226047-55227189	chr1-58348728-58349230
chr1-94053371-94053918	chr1-60781451-60782113	chr1-55238284-55238673	chr1-58711061-58713483
chr1-94074573-94075218	chr1-60822478-60823319	chr1-55265305-55265757	chr1-58720806-58721569
chr1-95572701-95573658	chr1-60867910-60868791	chr1-55414060-55414631	chr1-58391972-58394085
chr1-95762066-95762628	chr1-60867910-60868791	chr1-55506395-55507370	chr1-58407671-58407902
chr1-97632930-97633213	chr1-60867910-60868791	chr1-55028843-55029640	chr1-58422596-58424351
chr1-97659248-97659901	chr1-60874876-60875644	chr1-55051818-55053430	chr1-58422596-58424351
chr1-97659248-97659901	chr1-60874876-60875644	chr1-55051818-55053430	chr1-58742193-58743605
chr1-98129632-98130735	chr1-60874876-60875644	chr1-55075450-55075927	chr1-59144411-59144848
chr1-98172806-98173430	chr1-60886653-60887428	chr1-55076116-55076657	chr1-58439726-58440207
chr1-98094608-98096398	chr1-60902431-60902918	chr1-55086817-55088874	chr1-58439726-58440207
chr1-98172806-98173430	chr1-60908678-60909253	chr1-55371824-55373137	chr1-58444702-58446330
chr1-105747087-105747459	chr1-60910775-60911107	chr1-55404404-55404831	chr1-58503899-58505449
chr1-105748374-105748653	chr1-60920026-60920860	chr1-55210096-55210811	chr1-59236508-59238442
chr1-105805609-105806000	chr1-60936871-60937541	chr1-55174447-55174754	chr1-58454035-58454961
chr1-106231090-106231709	chr1-60973772-60974653	chr1-55180095-55180443	chr1-58852258-58852612
chr1-106345014-106345596	chr1-60989584-60991071	chr1-55766828-55767096	chr1-59252596-59253006
chr1-106352756-106353415	chr1-61027491-61027862	chr1-55808690-55808995	chr1-58444702-58446330
chr1-105866721-105867120	chr1-61045753-61046694	chr1-55238284-55238673	chr1-58444702-58446330
chr1-106606854-106607374	chr1-61050158-61050652	chr1-55418924-55419246	chr1-58498780-58499028
chr1-106616990-106617742	chr1-61054278-61055483	chr1-55755639-55756064	chr1-58769797-58770558
chr1-106032700-106033123	chr1-61125024-61125458	chr1-55404404-55404831	chr1-58806661-58807043
chr1-106032700-106033123	chr1-61135375-61136467	chr1-55418924-55419246	chr1-58617968-58618598
chr1-106035377-106036085	chr1-61139201-61139991	chr1-55430334-55430973	chr1-58658264-58658539
chr1-106162435-106162965	chr1-61180806-61181978	chr1-55506395-55507370	chr1-58663189-58663623
chr1-106162435-106162965	chr1-60886653-60887428	chr1-57405801-57407289	chr1-59315003-59315262
chr1-106321290-106322049	chr1-60886653-60887428	chr1-57774451-57775535	chr1-59481249-59483979
chr1-106352756-106353415	chr1-60898263-60899726	chr1-57774451-57775535	chr1-58651218-58653328
chr1-106627154-106627487	chr1-60902431-60902918	chr1-57839462-57840482	chr1-58669697-58670102
chr1-106565980-106566320	chr1-60902431-60902918	chr1-57852277-57852942	chr1-58697300-58697946
chr1-106606854-106607374	chr1-60908678-60909253	chr1-57915443-57915701	chr1-58727044-58727289
chr1-106612311-106613202	chr1-60910775-60911107	chr1-57954155-57954702	chr1-58728159-58728751
chr1-106619865-106620840	chr1-60913159-60913647	chr1-57954155-57954702	chr1-58746751-58747184
chr1-106684588-106684854	chr1-60920026-60920860	chr1-58031072-58031536	chr1-58856671-58857141
chr1-106711963-106712830	chr1-60936871-60937541	chr1-58244532-58244814	chr1-58972789-58974267
chr1-106737750-106738404	chr1-60936871-60937541	chr1-58029369-58030153	chr1-59332980-59333306
chr1-118476536-118477285	chr1-61027491-61027862	chr1-58112763-58113207	chr1-58711061-58713483
chr1-118458322-118459987	chr1-61045753-61046694	chr1-58244532-58244814	chr1-58720806-58721569
chr1-120468761-120469400	chr1-61050158-61050652	chr1-58244532-58244814	chr1-58720806-58721569
chr1-120154081-120154524	chr1-61054278-61055483	chr1-58270970-58271460	chr1-58725877-58726087
chr1-121326669-121328525	chr1-61101477-61103041	chr1-58310802-58311867	chr1-58727044-58727289
chr1-123919339-123920053	chr1-61125024-61125458	chr1-58720806-58721569	chr1-58728159-58728751
chr1-125467608-125468397	chr1-61139201-61139991	chr1-58742193-58743605	chr1-58794954-58795901
chr1-127212272-127212575	chr1-61771245-61771590	chr1-58897235-58898082	chr1-59236508-59238442
chr1-127232772-127233915	chr1-61027491-61027862	chr1-59162818-59163394	chr1-59601872-59603294
chr1-127241973-127243072	chr1-61045753-61046694	chr1-59179987-59180412	chr1-58794954-58795901
chr1-127296593-127297483	chr1-61050158-61050652	chr1-58295998-58296689	chr1-58856671-58857141
chr1-127305502-127306663	chr1-61054278-61055483	chr1-58300816-58301684	chr1-58883263-58883565
chr1-127321586-127321921	chr1-61125024-61125458	chr1-58310802-58311867	chr1-58953611-58954311
chr1-127344604-127345403	chr1-61135375-61136467	chr1-58343068-58343461	chr1-59897640-59898233
chr1-127212272-127212575	chr1-61180806-61181978	chr1-58382606-58382952	chr1-59601872-59603294
chr1-127213350-127213711	chr1-62051497-62051741	chr1-58444702-58446330	chr1-59719565-59720265
chr1-127241973-127243072	chr1-62283648-62283892	chr1-58711061-58713483	chr1-58993678-58994023
chr1-127241973-127243072	chr1-62504086-62504682	chr1-58407671-58407902	chr1-59236508-59238442
chr1-127291169-127292158	chr1-62518452-62518679	chr1-58407671-58407902	chr1-59613665-59614179
chr1-127303887-127304603	chr1-62522402-62523091	chr1-58422596-58424351	chr1-59945890-59946108
chr1-127305502-127306663	chr1-62621412-62622850	chr1-58725877-58726087	chr1-60042313-60043551
chr1-127322180-127322822	chr1-62678626-62679200	chr1-58953611-58954311	chr1-60097065-60098806
chr1-127322180-127322822	chr1-62688934-62689634	chr1-58439726-58440207	chr1-59204559-59204939
chr1-127344604-127345403	chr1-62688934-62689634	chr1-58498780-58499028	chr1-59399961-59400219
chr1-127500102-127500559	chr1-62691206-62691482	chr1-58669697-58670102	chr1-60097065-60098806
chr1-127512565-127513542	chr1-62702745-62703834	chr1-58711061-58713483	chr1-59236508-59238442
chr1-127514286-127514883	chr1-62736162-62736947	chr1-58852258-58852612	chr1-59399961-59400219
chr1-127662256-127663107	chr1-62770550-62770981	chr1-58444702-58446330	chr1-59584195-59585308
chr1-127673317-127673655	chr1-62875219-62876254	chr1-58454035-58454961	chr1-59923009-59923636
chr1-128675386-128676154	chr1-63413515-63414421	chr1-58749199-58749403	chr1-60272252-60272814
chr1-127679516-127680106	chr1-63437558-63437893	chr1-58773292-58773585	chr1-59481249-59483979
chr1-127773123-127774915	chr1-63567070-63567412	chr1-58972789-58974267	chr1-59601872-59603294
chr1-128435605-128436398	chr1-62702745-62703834	chr1-59236508-59238442	chr1-59601872-59603294
chr1-128446714-128447794	chr1-62705883-62706649	chr1-58503899-58505449	chr1-59607935-59609263
chr1-128608015-128608461	chr1-62714982-62715351	chr1-58722142-58722680	chr1-59609483-59609716
chr1-127827178-127827648	chr1-62720199-62720457	chr1-58806661-58807043	chr1-59622971-59623704
chr1-127830037-127830888	chr1-62722159-62722858	chr1-58697300-58697946	chr1-59633026-59633344
chr1-128789987-128791554	chr1-62813076-62813731	chr1-58742193-58743605	chr1-59661032-59661557
chr1-128667014-128667759	chr1-62829543-62830218	chr1-58617968-58618598	chr1-59669667-59671373
chr1-128243479-128245264	chr1-62875219-62876254	chr1-58796754-58797806	chr1-60236089-60236621
chr1-128372147-128372450	chr1-62875219-62876254	chr1-58822020-58822304	chr1-60530113-60531007
chr1-128540200-128540519	chr1-62984291-62984818	chr1-59481249-59483979	chr1-60164067-60164266
chr1-128569729-128570677	chr1-63430345-63430669	chr1-58697300-58697946	chr1-60220769-60221184
chr1-128608015-128608461	chr1-64105329-64105720	chr1-58727044-58727289	chr1-60757820-60758717
chr1-128675386-128676154	chr1-63430345-63430669	chr1-58728159-58728751	chr1-59892815-59893076
chr1-128243479-128245264	chr1-64087799-64088884	chr1-58733829-58734781	chr1-59923009-59923636
chr1-128675386-128676154	chr1-63248282-63248588	chr1-58936761-58938155	chr1-60812773-60813823
chr1-128368573-128369078	chr1-64087799-64088884	chr1-59332980-59333306	chr1-60821383-60821791
chr1-128416386-128417944	chr1-63248282-63248588	chr1-58720806-58721569	chr1-59966987-59967583
chr1-128605723-128606103	chr1-63413515-63414421	chr1-58720806-58721569	chr1-59966987-59967583
chr1-128824053-128824703	chr1-63427834-63428060	chr1-58720806-58721569	chr1-60015866-60017598
chr1-130474236-130475346	chr1-63430345-63430669	chr1-58722142-58722680	chr1-60015866-60017598
chr1-130875118-130875415	chr1-63435325-63435649	chr1-58725877-58726087	chr1-60097065-60098806
chr1-131025678-131026299	chr1-63445600-63446600	chr1-58727044-58727289	chr1-60811272-60812280
chr1-131181522-131182087	chr1-63567070-63567412	chr1-58749199-58749403	chr1-60911629-60911904
chr1-131183190-131183485	chr1-63763103-63763659	chr1-58749199-58749403	chr1-60936871-60937541
chr1-130461983-130463106	chr1-64203563-64203821	chr1-58773292-58773585	chr1-60985626-60986425
chr1-131199163-131200402	chr1-64338511-64338933	chr1-58822020-58822304	chr1-60166555-60167152
chr1-131269754-131271008	chr1-64445994-64446324	chr1-59171917-59172138	chr1-60361071-60361902
chr1-130463582-130464267	chr1-64689933-64691614	chr1-58794954-58795901	chr1-60720163-60720518
chr1-130547806-130548484	chr1-64129686-64129993	chr1-58936761-58938155	chr1-60745545-60746561
chr1-131278314-131280585	chr1-64209081-64209340	chr1-58955589-58956619	chr1-60755499-60756204
chr1-131637731-131639375	chr1-64222415-64223110	chr1-59601872-59603294	chr1-60757820-60758717
chr1-131384142-131384895	chr1-64295306-64295914	chr1-58993678-58994023	chr1-60781451-60782113
chr1-130820473-130821354	chr1-64338511-64338933	chr1-59150282-59151025	chr1-60940058-60940278
chr1-131060010-131060964	chr1-64526514-64526900	chr1-59247512-59247953	chr1-60166555-60167152
chr1-131074052-131074434	chr1-64956142-64957539	chr1-59417985-59418320	chr1-60361071-60361902
chr1-131135129-131135396	chr1-64601316-64601741	chr1-59683960-59685844	chr1-61160383-61160863
chr1-131492390-131492852	chr1-64704962-64705748	chr1-59719565-59720265	chr1-60236089-60236621
chr1-131659516-131659860	chr1-64717315-64717876	chr1-59142181-59143489	chr1-60236089-60236621
chr1-131672177-131672958	chr1-64928412-64928839	chr1-59162818-59163394	chr1-60361071-60361902
chr1-131110083-131111292	chr1-64796900-64797797	chr1-59162818-59163394	chr1-60833359-60833966
chr1-131115653-131116245	chr1-64918596-64919456	chr1-59613665-59614179	chr1-60910775-60911107
chr1-131118873-131119420	chr1-64927543-64928250	chr1-59897640-59898233	chr1-60940058-60940278
chr1-131118873-131119420	chr1-65237666-65237999	chr1-60070618-60071122	chr1-61203112-61203505
chr1-131118873-131119420	chr1-66174741-66175694	chr1-60073284-60074164	chr1-60342561-60344128
chr1-131146110-131146677	chr1-66278929-66280030	chr1-60015866-60017598	chr1-60579496-60580319
chr1-131181522-131182087	chr1-66320647-66320937	chr1-59247512-59247953	chr1-60530113-60531007
chr1-131438153-131438918	chr1-66649281-66650306	chr1-59417985-59418320	chr1-60833359-60833966
chr1-131492390-131492852	chr1-66862310-66863567	chr1-59966987-59967583	chr1-60893105-60893701
chr1-131606414-131607076	chr1-67026663-67027491	chr1-59584195-59585308	chr1-60902431-60902918
chr1-131679029-131680355	chr1-66862310-66863567	chr1-59661032-59661557	chr1-60911629-60911904
chr1-131688379-131688992	chr1-66986815-66988175	chr1-59738870-59739357	chr1-60920026-60920860
chr1-131993141-131993478	chr1-67061208-67061934	chr1-59886959-59887406	chr1-60930306-60930804
chr1-132067315-132068252	chr1-69537616-69538230	chr1-60422266-60422763	chr1-61376388-61377392
chr1-131204090-131204975	chr1-69543958-69544688	chr1-60233922-60234428	chr1-60745545-60746561
chr1-131244563-131246197	chr1-69548511-69549025	chr1-60236089-60236621	chr1-60755499-60756204
chr1-131269754-131271008	chr1-69555518-69556058	chr1-60317819-60318219	chr1-60757820-60758717
chr1-131349453-131350345	chr1-69637827-69638761	chr1-59719565-59720265	chr1-60765022-60765361
chr1-131446376-131447231	chr1-69680292-69680811	chr1-59749127-59750295	chr1-60779219-60779485
chr1-131446376-131447231	chr1-69683049-69683355	chr1-60097065-60098806	chr1-60781451-60782113
chr1-131492390-131492852	chr1-69759220-69760195	chr1-60757820-60758717	chr1-60791674-60792231
chr1-131580092-131580804	chr1-69768286-69769475	chr1-59886959-59887406	chr1-60857530-60857887
chr1-131565909-131566441	chr1-69790249-69790803	chr1-59886959-59887406	chr1-60977475-60978015
chr1-131637731-131639375	chr1-71594210-71594576	chr1-59892815-59893076	chr1-60989584-60991071
chr1-132341474-132342785	chr1-71556418-71558019	chr1-59897640-59898233	chr1-61135375-61136467
chr1-131659516-131659860	chr1-71651758-71652012	chr1-59956961-59957496	chr1-60745545-60746561
chr1-131671007-131671469	chr1-71652604-71653833	chr1-59973158-59973385	chr1-60745545-60746561
chr1-131672177-131672958	chr1-71938421-71938898	chr1-60097065-60098806	chr1-60761537-60762088
chr1-131698776-131699154	chr1-72598059-72598332	chr1-60233922-60234428	chr1-60785713-60786310
chr1-131700475-131700746	chr1-71988073-71988389	chr1-60565230-60567332	chr1-60791674-60792231
chr1-131746710-131748119	chr1-72123503-72123976	chr1-60713300-60714158	chr1-60886653-60887428
chr1-131754644-131755420	chr1-72201999-72202915	chr1-60776769-60777913	chr1-60920026-60920860
chr1-131909791-131911647	chr1-72211600-72212497	chr1-60779219-60779485	chr1-60948049-60948395
chr1-132416259-132418275	chr1-72519062-72519341	chr1-60860342-60860983	chr1-60985626-60986425
chr1-132311206-132311698	chr1-72567131-72567359	chr1-59921482-59921871	chr1-61101477-61103041
chr1-132138775-132140447	chr1-72243321-72244964	chr1-59923009-59923636	chr1-61121416-61121796
chr1-132155571-132156158	chr1-72598059-72598332	chr1-60015866-60017598	chr1-61139201-61139991
chr1-132194717-132194966	chr1-72716893-72717328	chr1-60042313-60043551	chr1-60781451-60782113
chr1-132194717-132194966	chr1-73820485-73821102	chr1-60097065-60098806	chr1-60860342-60860983
chr1-132296531-132296828	chr1-73826155-73826592	chr1-60811272-60812280	chr1-60828161-60828527
chr1-132311206-132311698	chr1-73947352-73948203	chr1-60940058-60940278	chr1-60852805-60854361
chr1-132315597-132316951	chr1-73947352-73948203	chr1-61034891-61035788	chr1-60852805-60854361
chr1-132341474-132342785	chr1-73962862-73963335	chr1-61039287-61039612	chr1-60886653-60887428
chr1-132367471-132367931	chr1-73996132-73996588	chr1-60070618-60071122	chr1-60893105-60893701
chr1-133024837-133026079	chr1-74036688-74037301	chr1-60070618-60071122	chr1-60902431-60902918
chr1-133033119-133034434	chr1-74039010-74039296	chr1-60073284-60074164	chr1-60908678-60909253
chr1-133381921-133382373	chr1-74039010-74039296	chr1-60097065-60098806	chr1-60910775-60911107
chr1-133306445-133307664	chr1-74053056-74053570	chr1-60097065-60098806	chr1-60911629-60911904
chr1-132758499-132759261	chr1-74077128-74077713	chr1-61054278-61055483	chr1-60913159-60913647
chr1-132951824-132952282	chr1-74077128-74077713	chr1-60166555-60167152	chr1-60916265-60916849
chr1-132951824-132952282	chr1-74082622-74083234	chr1-60662336-60662960	chr1-60930306-60930804
chr1-133039082-133039936	chr1-74143210-74143516	chr1-60940748-60942048	chr1-60936871-60937541
chr1-133689297-133690580	chr1-74200805-74201748	chr1-61160383-61160863	chr1-60953563-60953975
chr1-133100892-133101742	chr1-74858118-74858364	chr1-60272252-60272814	chr1-60979135-60979612
chr1-133180934-133181747	chr1-74123831-74125590	chr1-60569092-60569599	chr1-60984670-60985452
chr1-133777655-133778133	chr1-74123831-74125590	chr1-60670205-60670820	chr1-60985626-60986425
chr1-133177310-133177909	chr1-74143210-74143516	chr1-60805305-60805856	chr1-61016324-61017080
chr1-134058770-134059296	chr1-74195692-74196281	chr1-60408218-60408431	chr1-61026723-61027024
chr1-133182063-133182770	chr1-74195692-74196281	chr1-60408599-60410293	chr1-61045753-61046694
chr1-133381921-133382373	chr1-74200805-74201748	chr1-60579496-60580319	chr1-61050158-61050652
chr1-133694342-133695552	chr1-74205704-74206973	chr1-60775593-60776147	chr1-61054278-61055483
chr1-134555850-134557319	chr1-74205704-74206973	chr1-60977475-60978015	chr1-61135375-61136467
chr1-133678091-133678482	chr1-74226768-74227836	chr1-61203112-61203505	chr1-61139201-61139991
chr1-133689297-133690580	chr1-74248636-74249843	chr1-60565230-60567332	chr1-61771245-61771590
chr1-133694342-133695552	chr1-74367836-74368608	chr1-60833359-60833966	chr1-60893105-60893701
chr1-133815357-133816940	chr1-74587040-74588649	chr1-60852805-60854361	chr1-60902431-60902918
chr1-133854824-133855859	chr1-74600686-74601936	chr1-60886653-60887428	chr1-60907514-60907713
chr1-133777655-133778133	chr1-75213063-75213462	chr1-60898263-60899726	chr1-60908678-60909253
chr1-133799639-133800200	chr1-75218026-75219769	chr1-60902431-60902918	chr1-60910775-60911107
chr1-133854824-133855859	chr1-74235943-74237249	chr1-60913159-60913647	chr1-60911629-60911904
chr1-133863261-133864082	chr1-74262226-74263050	chr1-60960199-60961407	chr1-60913159-60913647
chr1-133911295-133911763	chr1-74262226-74263050	chr1-60979135-60979612	chr1-60930306-60930804
chr1-134195312-134196000	chr1-74283815-74285514	chr1-60984670-60985452	chr1-60954607-60955133
chr1-134414596-134416063	chr1-74283815-74285514	chr1-60720163-60720518	chr1-60970919-60971174
chr1-134454894-134456009	chr1-74283815-74285514	chr1-60735649-60736405	chr1-60979135-60979612
chr1-133863261-133864082	chr1-74351042-74351659	chr1-60745545-60746561	chr1-60984670-60985452
chr1-134059759-134060318	chr1-74367836-74368608	chr1-60755499-60756204	chr1-60985626-60986425
chr1-134059759-134060318	chr1-74389774-74390817	chr1-60757820-60758717	chr1-60996584-60996792
chr1-134067117-134067522	chr1-74437872-74438445	chr1-60775593-60776147	chr1-61016324-61017080
chr1-134067117-134067522	chr1-74748439-74749120	chr1-60776769-60777913	chr1-61027491-61027862
chr1-134077352-134080041	chr1-74787853-74788221	chr1-60781451-60782113	chr1-61030564-61030860
chr1-134450925-134451338	chr1-74880670-74881429	chr1-60882627-60883168	chr1-61034891-61035788
chr1-134679346-134679851	chr1-75248137-75248690	chr1-60908678-60909253	chr1-61039287-61039612
chr1-135094637-135095562	chr1-74342036-74342587	chr1-60953563-60953975	chr1-61045753-61046694
chr1-135109986-135110412	chr1-74386353-74387312	chr1-60977475-60978015	chr1-61050158-61050652
chr1-134343738-134345032	chr1-74771593-74772355	chr1-61184286-61184523	chr1-61054278-61055483
chr1-134343738-134345032	chr1-74880670-74881429	chr1-60735649-60736405	chr1-61101477-61103041
chr1-135094637-135095562	chr1-74295081-74296123	chr1-60745545-60746561	chr1-61135375-61136467
chr1-135105800-135106276	chr1-74295081-74296123	chr1-60761537-60762088	chr1-61139201-61139991
chr1-134414596-134416063	chr1-74295081-74296123	chr1-60779219-60779485	chr1-61180806-61181978
chr1-134518443-134519040	chr1-74373395-74373657	chr1-60785713-60786310	chr1-61203112-61203505
chr1-135127910-135128568	chr1-74397022-74398489	chr1-60907514-60907713	chr1-61423159-61423578
chr1-135136345-135136782	chr1-74434450-74434937	chr1-60948049-60948395	chr1-61054278-61055483
chr1-135153931-135154932	chr1-74587040-74588649	chr1-60962137-60962369	chr1-61638350-61639542
chr1-135127910-135128568	chr1-74880670-74881429	chr1-60984670-60985452	chr1-62252277-62252748
chr1-134493592-134495723	chr1-74894557-74895359	chr1-61034891-61035788	chr1-62200731-62201424
chr1-134961603-134963174	chr1-75262678-75263523	chr1-60781451-60782113	chr1-62283648-62283892
chr1-135094637-135095562	chr1-74312995-74313876	chr1-60821383-60821791	chr1-62504086-62504682
chr1-135139942-135140179	chr1-74316203-74316444	chr1-60857530-60857887	chr1-62504086-62504682
chr1-135374224-135375549	chr1-74322226-74323077	chr1-60860342-60860983	chr1-62504086-62504682
chr1-134509269-134510462	chr1-74342036-74342587	chr1-60828161-60828527	chr1-62521324-62521703
chr1-134509269-134510462	chr1-74351042-74351659	chr1-60852805-60854361	chr1-62521324-62521703
chr1-134513144-134514082	chr1-74361732-74362211	chr1-60867910-60868791	chr1-62522402-62523091
chr1-134523988-134524783	chr1-74373395-74373657	chr1-60882627-60883168	chr1-62522402-62523091
chr1-135131063-135131327	chr1-74379256-74379604	chr1-60886653-60887428	chr1-62545845-62546087
chr1-135516383-135517266	chr1-74379256-74379604	chr1-60893105-60893701	chr1-62545845-62546087
chr1-134646101-134647353	chr1-74386353-74387312	chr1-60898263-60899726	chr1-62545845-62546087
chr1-134708181-134709524	chr1-74389774-74390817	chr1-60902431-60902918	chr1-62552306-62552660
chr1-134747345-134748129	chr1-74389774-74390817	chr1-60908678-60909253	chr1-62591873-62592072
chr1-135131063-135131327	chr1-74460183-74460592	chr1-60910775-60911107	chr1-62594655-62594915
chr1-134987194-134988261	chr1-74807778-74808391	chr1-60913159-60913647	chr1-62594655-62594915
chr1-135139942-135140179	chr1-75140675-75143323	chr1-60920026-60920860	chr1-62594655-62594915
chr1-135725412-135726408	chr1-75218026-75219769	chr1-60930306-60930804	chr1-62621412-62622850
chr1-135104863-135105443	chr1-74434450-74434937	chr1-60936871-60937541	chr1-62621412-62622850
chr1-135105800-135106276	chr1-74435630-74435906	chr1-60953563-60953975	chr1-62688934-62689634
chr1-135112383-135113089	chr1-74771593-74772355	chr1-60960199-60961407	chr1-62688934-62689634
chr1-136127926-136128154	chr1-74600686-74601936	chr1-61016324-61017080	chr1-62701017-62701348
chr1-135132315-135133334	chr1-74660915-74662234	chr1-61026723-61027024	chr1-62701017-62701348
chr1-135631188-135632028	chr1-75167810-75169379	chr1-61030564-61030860	chr1-62702745-62703834
chr1-135865380-135865963	chr1-75445209-75446488	chr1-61101477-61103041	chr1-62705883-62706649
chr1-136134990-136135359	chr1-74787853-74788221	chr1-61135375-61136467	chr1-62714982-62715351
chr1-135153931-135154932	chr1-74701855-74702661	chr1-61139201-61139991	chr1-62720199-62720457
chr1-135258406-135259445	chr1-74775732-74776089	chr1-61771245-61771590	chr1-62721381-62721609
chr1-135509283-135511176	chr1-74807778-74808391	chr1-60886653-60887428	chr1-62722159-62722858
chr1-135540037-135540799	chr1-75316378-75318391	chr1-60898263-60899726	chr1-62736162-62736947
chr1-135312559-135314141	chr1-74643960-74644246	chr1-60902431-60902918	chr1-62750327-62751614
chr1-135410943-135411323	chr1-74800273-74801036	chr1-60907514-60907713	chr1-62770550-62770981
chr1-135410943-135411323	chr1-75262678-75263523	chr1-60908678-60909253	chr1-63403633-63403857
chr1-136118799-136119177	chr1-75316378-75318391	chr1-60910775-60911107	chr1-63413515-63414421
chr1-136335817-136336201	chr1-75520986-75522160	chr1-60911629-60911904	chr1-63435325-63435649
chr1-135460642-135461499	chr1-74701855-74702661	chr1-60930306-60930804	chr1-63437558-63437893
chr1-135507545-135507804	chr1-74711920-74712355	chr1-60984670-60985452	chr1-63567070-63567412
chr1-135509283-135511176	chr1-74711920-74712355	chr1-60989584-60991071	chr1-62702745-62703834
chr1-135514152-135514394	chr1-74712585-74713846	chr1-61029208-61029531	chr1-62705883-62706649
chr1-135516383-135517266	chr1-74775732-74776089	chr1-61030564-61030860	chr1-62722159-62722858
chr1-135516383-135517266	chr1-75179117-75180842	chr1-61039287-61039612	chr1-62736162-62736947
chr1-135593399-135594793	chr1-74722127-74722652	chr1-61045753-61046694	chr1-62770550-62770981
chr1-135619604-135620205	chr1-74759711-74760115	chr1-61050158-61050652	chr1-62834226-62834751
chr1-135633517-135634168	chr1-74759711-74760115	chr1-61101477-61103041	chr1-63403633-63403857
chr1-135686785-135688891	chr1-74772982-74773499	chr1-61135375-61136467	chr1-63413515-63414421
chr1-135690944-135691296	chr1-74787853-74788221	chr1-61184286-61184523	chr1-64108526-64109127
chr1-135863875-135864420	chr1-74854296-74856365	chr1-61203112-61203505	chr1-63130588-63130934
chr1-135929577-135930477	chr1-74858118-74858364	chr1-60984670-60985452	chr1-63138534-63138980
chr1-136116775-136117465	chr1-74880670-74881429	chr1-61084557-61085156	chr1-63408304-63408755
chr1-135633517-135634168	chr1-74964170-74964827	chr1-61638350-61639542	chr1-64120876-64122537
chr1-135682198-135682575	chr1-74964170-74964827	chr1-62252277-62252748	chr1-63204036-63204560
chr1-135699088-135699905	chr1-74978956-74979463	chr1-62522402-62523091	chr1-63247122-63247348
chr1-135700352-135700937	chr1-74978956-74979463	chr1-62552306-62552660	chr1-63272946-63273883
chr1-135958238-135958897	chr1-75124133-75125670	chr1-62621412-62622850	chr1-63953199-63954330
chr1-136116775-136117465	chr1-75124133-75125670	chr1-62483112-62483348	chr1-63403633-63403857
chr1-136118799-136119177	chr1-75262678-75263523	chr1-62483112-62483348	chr1-63408304-63408755
chr1-136007186-136008423	chr1-75435583-75436838	chr1-62483112-62483348	chr1-63413515-63414421
chr1-136116775-136117465	chr1-75545963-75546954	chr1-62504086-62504682	chr1-63413515-63414421
chr1-136558752-136559222	chr1-75565036-75565991	chr1-62504086-62504682	chr1-63413515-63414421
chr1-135944421-135945116	chr1-75251330-75251971	chr1-62522402-62523091	chr1-63430345-63430669
chr1-135958238-135958897	chr1-75425669-75426096	chr1-62522402-62523091	chr1-63437558-63437893
chr1-136116775-136117465	chr1-75486387-75488193	chr1-62552306-62552660	chr1-63567070-63567412
chr1-135944421-135945116	chr1-75253810-75254612	chr1-62552306-62552660	chr1-63817119-63817338
chr1-135945548-135946010	chr1-75558974-75559911	chr1-62591873-62592072	chr1-63980621-63981027
chr1-136580226-136580665	chr1-75477181-75477749	chr1-62591873-62592072	chr1-64129686-64129993
chr1-136698850-136699432	chr1-75467156-75467986	chr1-62621412-62622850	chr1-64191599-64191884
chr1-136429866-136430485	chr1-75597501-75597964	chr1-62621412-62622850	chr1-64222415-64223110
chr1-136579242-136579715	chr1-75262678-75263523	chr1-62688934-62689634	chr1-64226090-64226445
chr1-136618236-136619088	chr1-75467156-75467986	chr1-62688934-62689634	chr1-64243212-64243460
chr1-136624079-136625918	chr1-75565036-75565991	chr1-62691206-62691482	chr1-64253559-64253859
chr1-136707280-136708282	chr1-75213063-75213462	chr1-62702745-62703834	chr1-64295306-64295914
chr1-137814257-137815074	chr1-75218026-75219769	chr1-62714982-62715351	chr1-64301090-64301690
chr1-138144281-138144690	chr1-75248137-75248690	chr1-62720199-62720457	chr1-63729870-63731248
chr1-138302786-138305171	chr1-75486387-75488193	chr1-62736162-62736947	chr1-63729870-63731248
chr1-138322610-138323468	chr1-75565036-75565991	chr1-62750327-62751614	chr1-64078287-64079141
chr1-138275641-138276254	chr1-75235941-75237354	chr1-62770550-62770981	chr1-64546097-64546308
chr1-138384101-138385263	chr1-75545963-75546954	chr1-63408304-63408755	chr1-63817119-63817338
chr1-138559311-138560243	chr1-75545963-75546954	chr1-63413515-63414421	chr1-64104592-64105058
chr1-138560659-138561181	chr1-78536441-78539042	chr1-63435325-63435649	chr1-64253559-64253859
chr1-138584516-138585064	chr1-79581009-79582100	chr1-63436176-63436691	chr1-64616311-64617954
chr1-138973508-138974057	chr1-79669669-79669868	chr1-62702745-62703834	chr1-64190822-64191046
chr1-139413025-139414068	chr1-80454001-80454200	chr1-62714982-62715351	chr1-64191599-64191884
chr1-139421191-139423205	chr1-80641328-80641609	chr1-62721381-62721609	chr1-64226090-64226445
chr1-143319320-143319922	chr1-79682681-79683476	chr1-62722159-62722858	chr1-64243212-64243460
chr1-143853663-143854511	chr1-80107509-80108105	chr1-62736162-62736947	chr1-64243212-64243460
chr1-144085691-144086490	chr1-80512230-80512926	chr1-62750327-62751614	chr1-64305464-64305794
chr1-144296123-144296607	chr1-79848478-79849053	chr1-62770550-62770981	chr1-64338511-64338933
chr1-144197373-144198122	chr1-80107509-80108105	chr1-62834226-62834751	chr1-64485938-64486826
chr1-143918230-143918573	chr1-80131396-80131630	chr1-62897387-62898381	chr1-64507511-64508993
chr1-143999446-143999863	chr1-80244030-80244469	chr1-62929098-62930042	chr1-64507511-64508993
chr1-143999446-143999863	chr1-80635502-80636150	chr1-62964128-62964626	chr1-64527334-64527980
chr1-144006379-144006890	chr1-80766195-80766556	chr1-63080157-63080563	chr1-64549263-64549680
chr1-144197373-144198122	chr1-80371181-80372022	chr1-64000448-64001145	chr1-64616311-64617954
chr1-144272746-144273434	chr1-80409379-80410553	chr1-63182369-63182940	chr1-64704962-64705748
chr1-144296123-144296607	chr1-80440084-80441480	chr1-63119697-63120616	chr1-64927543-64928250
chr1-144314360-144314730	chr1-80440084-80441480	chr1-63659449-63659911	chr1-64704962-64705748
chr1-151390050-151390302	chr1-80522033-80522528	chr1-63729870-63731248	chr1-64709771-64710294
chr1-150540311-150540537	chr1-80727984-80728748	chr1-64003610-64003809	chr1-64735892-64739083
chr1-151284932-151285498	chr1-80730289-80731005	chr1-63408304-63408755	chr1-64757305-64757518
chr1-151287058-151287922	chr1-80823225-80823463	chr1-63413515-63414421	chr1-65177875-65180103
chr1-151352857-151353270	chr1-82282382-82284126	chr1-63665318-63665630	chr1-64925566-64926073
chr1-151572650-151572944	chr1-82819062-82820461	chr1-63408304-63408755	chr1-64925566-64926073
chr1-151390050-151390302	chr1-82831368-82833084	chr1-63413515-63414421	chr1-64927543-64928250
chr1-152313194-152313857	chr1-82795021-82796531	chr1-63413515-63414421	chr1-64928412-64928839
chr1-151427817-151429547	chr1-82806786-82807741	chr1-63435325-63435649	chr1-64949005-64949805
chr1-151456702-151457609	chr1-82819062-82820461	chr1-63436176-63436691	chr1-65009790-65010515
chr1-152084381-152085051	chr1-82831368-82833084	chr1-63437558-63437893	chr1-65046113-65046704
chr1-152287251-152288401	chr1-82900349-82900954	chr1-63445600-63446600	chr1-66174741-66175694
chr1-151570873-151572476	chr1-84250827-84251506	chr1-63980621-63981027	chr1-66278929-66280030
chr1-151689033-151689860	chr1-84317736-84319033	chr1-64190822-64191046	chr1-66649281-66650306
chr1-152008124-152009433	chr1-84350219-84350656	chr1-64191599-64191884	chr1-66940968-66941219
chr1-152528702-152529158	chr1-84695534-84696751	chr1-64203563-64203821	chr1-66278202-66278545
chr1-151764958-151765193	chr1-84933519-84933718	chr1-64222415-64223110	chr1-66700029-66701584
chr1-152593922-152594455	chr1-84426606-84426925	chr1-64226090-64226445	chr1-66781519-66782536
chr1-151997162-151997916	chr1-84741285-84742505	chr1-64253559-64253859	chr1-66781519-66782536
chr1-152024933-152025673	chr1-84837649-84838021	chr1-64295306-64295914	chr1-69331115-69332140
chr1-152036882-152037507	chr1-84837649-84838021	chr1-64301090-64301690	chr1-69331115-69332140
chr1-152581171-152581442	chr1-84924105-84924477	chr1-63659449-63659911	chr1-69537616-69538230
chr1-152591571-152593107	chr1-84933519-84933718	chr1-63953199-63954330	chr1-69653285-69653841
chr1-152593922-152594455	chr1-84934422-84934969	chr1-64044585-64044843	chr1-69513119-69513980
chr1-152593922-152594455	chr1-85958147-85958554	chr1-64135996-64137231	chr1-69533008-69533337
chr1-152624578-152625502	chr1-86233890-86234103	chr1-64543764-64544223	chr1-69537616-69538230
chr1-152624578-152625502	chr1-85679822-85680673	chr1-64588852-64589327	chr1-69543958-69544688
chr1-152624578-152625502	chr1-85933234-85933510	chr1-63953199-63954330	chr1-69548511-69549025
chr1-153206646-153207440	chr1-85960821-85961260	chr1-63994904-63995323	chr1-69555518-69556058
chr1-153413323-153413819	chr1-86144231-86144880	chr1-64052189-64052597	chr1-69583909-69584931
chr1-153489048-153489376	chr1-86429706-86430359	chr1-64078287-64079141	chr1-69592042-69592318
chr1-153489048-153489376	chr1-85837651-85838443	chr1-64085511-64086310	chr1-69592042-69592318
chr1-153331690-153334230	chr1-86156094-86156368	chr1-64104592-64105058	chr1-69599268-69599952
chr1-153446011-153446398	chr1-86186688-86187097	chr1-64105329-64105720	chr1-69618891-69619202
chr1-152807373-152808256	chr1-86313470-86314045	chr1-64531593-64533674	chr1-69630273-69630487
chr1-153101164-153101860	chr1-85679822-85680673	chr1-64222415-64223110	chr1-69637827-69638761
chr1-153331690-153334230	chr1-85686361-85687915	chr1-64226090-64226445	chr1-69644628-69645154
chr1-153414007-153415320	chr1-85739837-85740167	chr1-64295306-64295914	chr1-69662852-69663060
chr1-153729786-153730421	chr1-85757946-85758631	chr1-64302590-64303295	chr1-69669940-69670419
chr1-153057920-153058581	chr1-86300725-86301946	chr1-64305464-64305794	chr1-69680292-69680811
chr1-153084605-153085895	chr1-86344005-86344922	chr1-64441535-64441810	chr1-69681016-69681398
chr1-153091819-153092587	chr1-86470749-86471162	chr1-64441535-64441810	chr1-69683049-69683355
chr1-153408459-153408947	chr1-86503360-86504796	chr1-64457933-64458132	chr1-69686786-69687962
chr1-153426574-153427187	chr1-85679822-85680673	chr1-64461494-64461911	chr1-69691983-69692761
chr1-153446011-153446398	chr1-85679822-85680673	chr1-64485938-64486826	chr1-69752614-69753260
chr1-153675618-153675933	chr1-85686361-85687915	chr1-64527334-64527980	chr1-69759220-69760195
chr1-153729786-153730421	chr1-85686361-85687915	chr1-64527334-64527980	chr1-69768286-69769475
chr1-153899210-153901521	chr1-85697086-85698420	chr1-64538945-64539145	chr1-69774060-69774616
chr1-154174485-154175745	chr1-85703092-85704088	chr1-64543764-64544223	chr1-69775443-69775893
chr1-153550548-153551436	chr1-85703092-85704088	chr1-64546097-64546308	chr1-69777686-69778346
chr1-153556786-153557410	chr1-85732166-85732894	chr1-64549263-64549680	chr1-69790249-69790803
chr1-153675618-153675933	chr1-85739837-85740167	chr1-64704962-64705748	chr1-69777686-69778346
chr1-153729786-153730421	chr1-85739837-85740167	chr1-64842342-64842636	chr1-71036841-71037308
chr1-153748635-153748855	chr1-85750355-85752880	chr1-64956142-64957539	chr1-71115817-71116070
chr1-153807252-153808117	chr1-85750355-85752880	chr1-64709771-64710294	chr1-71652604-71653833
chr1-154174485-154175745	chr1-85757946-85758631	chr1-64757305-64757518	chr1-71115817-71116070
chr1-154180690-154181293	chr1-85837651-85838443	chr1-64842342-64842636	chr1-71652604-71653833
chr1-154794424-154794915	chr1-85999906-86000557	chr1-64717315-64717876	chr1-71974766-71975021
chr1-154823088-154823471	chr1-86313470-86314045	chr1-64925566-64926073	chr1-72201999-72202915
chr1-155086951-155087237	chr1-86344005-86344922	chr1-64927543-64928250	chr1-72236137-72236778
chr1-155222837-155224645	chr1-86501069-86501964	chr1-64928412-64928839	chr1-72598059-72598332
chr1-155014676-155015381	chr1-85977598-85978025	chr1-64928412-64928839	chr1-71729035-71729234
chr1-155028740-155029621	chr1-86021506-86022005	chr1-64949005-64949805	chr1-71938421-71938898
chr1-155048806-155049517	chr1-86194020-86194369	chr1-65009790-65010515	chr1-71988073-71988389
chr1-155811944-155813553	chr1-86300725-86301946	chr1-65046113-65046704	chr1-72141558-72142195
chr1-155082845-155083881	chr1-86499943-86500142	chr1-65163862-65164299	chr1-72144266-72144903
chr1-155537084-155537602	chr1-85845169-85845873	chr1-65177875-65180103	chr1-72166186-72166435
chr1-155475060-155475260	chr1-85861446-85861656	chr1-65187436-65187778	chr1-72201999-72202915
chr1-156034912-156036699	chr1-85985610-85986268	chr1-66174741-66175694	chr1-72201999-72202915
chr1-155172798-155174046	chr1-86144231-86144880	chr1-66228248-66228527	chr1-72211600-72212497
chr1-155322199-155322695	chr1-86344005-86344922	chr1-66228248-66228527	chr1-72214439-72214952
chr1-156240897-156242227	chr1-86470749-86471162	chr1-66278929-66280030	chr1-72429075-72429539
chr1-155483549-155484061	chr1-86479069-86479370	chr1-66320647-66320937	chr1-72519062-72519341
chr1-155537084-155537602	chr1-85896540-85897144	chr1-66700029-66701584	chr1-72567131-72567359
chr1-155557305-155558908	chr1-85957348-85957587	chr1-66862310-66863567	chr1-72598059-72598332
chr1-155811944-155813553	chr1-85960821-85961260	chr1-66881684-66882015	chr1-72225040-72227213
chr1-155882580-155882955	chr1-85997585-85998674	chr1-66805463-66805692	chr1-72232680-72232922
chr1-156673247-156675122	chr1-86005177-86006407	chr1-66881684-66882015	chr1-72429075-72429539
chr1-156008818-156009338	chr1-86005177-86006407	chr1-66881684-66882015	chr1-72873752-72874029
chr1-156034912-156036699	chr1-86017927-86019058	chr1-66874510-66875430	chr1-72877918-72878120
chr1-156521435-156522787	chr1-86058986-86059799	chr1-69662852-69663060	chr1-72877918-72878120
chr1-156008818-156009338	chr1-86058986-86059799	chr1-69703370-69704172	chr1-73820485-73821102
chr1-156310397-156311145	chr1-86156094-86156368	chr1-69533008-69533337	chr1-73955472-73955716
chr1-156263145-156263610	chr1-86213872-86214562	chr1-69543958-69544688	chr1-73962862-73963335
chr1-156310397-156311145	chr1-86417066-86417308	chr1-69548511-69549025	chr1-73962862-73963335
chr1-156632885-156633662	chr1-86429706-86430359	chr1-69555518-69556058	chr1-73966440-73966898
chr1-156673247-156675122	chr1-86479069-86479370	chr1-69583909-69584931	chr1-74007424-74008002
chr1-156938499-156940420	chr1-86063809-86065322	chr1-69589857-69590057	chr1-74039010-74039296
chr1-156632885-156633662	chr1-86153868-86155255	chr1-69626192-69626410	chr1-74039010-74039296
chr1-156938499-156940420	chr1-86174559-86174875	chr1-69637827-69638761	chr1-74053056-74053570
chr1-156985749-156986841	chr1-86456695-86457403	chr1-69644628-69645154	chr1-74053056-74053570
chr1-156437063-156438065	chr1-86470749-86471162	chr1-69653285-69653841	chr1-74055579-74055898
chr1-156437063-156438065	chr1-86186688-86187097	chr1-69662852-69663060	chr1-74067777-74069203
chr1-156462599-156462968	chr1-86202609-86202900	chr1-69669940-69670419	chr1-74094518-74094736
chr1-156521435-156522787	chr1-86300725-86301946	chr1-69681016-69681398	chr1-74094518-74094736
chr1-156569499-156570025	chr1-86339226-86339769	chr1-69683049-69683355	chr1-74155161-74155834
chr1-156741679-156742423	chr1-86339226-86339769	chr1-69688835-69689279	chr1-74303378-74304526
chr1-156955776-156957228	chr1-86344005-86344922	chr1-69691983-69692761	chr1-74677898-74678117
chr1-157075933-157077429	chr1-86358520-86360181	chr1-69703370-69704172	chr1-74712585-74713846
chr1-157079343-157079584	chr1-86358520-86360181	chr1-69752614-69753260	chr1-74800273-74801036
chr1-159922697-159923487	chr1-86492123-86492728	chr1-69759220-69760195	chr1-74186501-74186742
chr1-159922697-159923487	chr1-87035610-87036007	chr1-69768286-69769475	chr1-74194235-74194814
chr1-159999189-159999630	chr1-87180876-87181319	chr1-69775443-69775893	chr1-74195692-74196281
chr1-160039773-160040251	chr1-86414903-86416577	chr1-69777686-69778346	chr1-74226768-74227836
chr1-160061284-160062276	chr1-86417066-86417308	chr1-71550971-71551363	chr1-74791269-74792177
chr1-160247411-160247885	chr1-86642674-86643455	chr1-71556418-71558019	chr1-74248636-74249843
chr1-160396471-160397589	chr1-87213364-87215115	chr1-71651758-71652012	chr1-74701855-74702661
chr1-160238999-160239542	chr1-86389104-86389752	chr1-71938421-71938898	chr1-74295081-74296123
chr1-160245899-160246448	chr1-86440283-86443252	chr1-71938421-71938898	chr1-74326970-74327197
chr1-160246703-160247241	chr1-86501069-86501964	chr1-71949668-71949884	chr1-74437872-74438445
chr1-160396471-160397589	chr1-86525006-86527128	chr1-71974766-71975021	chr1-75140675-75143323
chr1-160399288-160399744	chr1-86953232-86953503	chr1-71988073-71988389	chr1-74295081-74296123
chr1-160399288-160399744	chr1-86527759-86528548	chr1-72166186-72166435	chr1-74303378-74304526
chr1-160742910-160743559	chr1-86581666-86583085	chr1-72211600-72212497	chr1-74677898-74678117
chr1-161293963-161294500	chr1-86669506-86670890	chr1-72429075-72429539	chr1-74748439-74749120
chr1-161375216-161377161	chr1-87281587-87282712	chr1-72144266-72144903	chr1-74331828-74333268
chr1-161670438-161671729	chr1-87447174-87448035	chr1-72201999-72202915	chr1-74361732-74362211
chr1-161027181-161027527	chr1-86586732-86587527	chr1-72211600-72212497	chr1-74379256-74379604
chr1-161375216-161377161	chr1-86703091-86704348	chr1-72214439-72214952	chr1-74381315-74382036
chr1-161670438-161671729	chr1-87098306-87098969	chr1-72429075-72429539	chr1-74643960-74644246
chr1-160905682-160907491	chr1-87035610-87036007	chr1-72225040-72227213	chr1-74429460-74429955
chr1-161070035-161071820	chr1-87035610-87036007	chr1-72243321-72244964	chr1-74429460-74429955
chr1-161750399-161751806	chr1-87041945-87042361	chr1-72640813-72641251	chr1-74429460-74429955
chr1-161761193-161761914	chr1-87127304-87127941	chr1-72582612-72583905	chr1-74434450-74434937
chr1-161975635-161976940	chr1-87127304-87127941	chr1-72599201-72599452	chr1-74437872-74438445
chr1-161670438-161671729	chr1-87184471-87185373	chr1-73820485-73821102	chr1-74505160-74507183
chr1-161704334-161705465	chr1-87211471-87211721	chr1-73820485-73821102	chr1-74816326-74817556
chr1-161396205-161397014	chr1-87211471-87211721	chr1-73820485-73821102	chr1-74643960-74644246
chr1-161761193-161761914	chr1-87326302-87328008	chr1-73824348-73824557	chr1-75140675-75143323
chr1-161436373-161437050	chr1-87765560-87766563	chr1-73828368-73828649	chr1-75316378-75318391
chr1-161761193-161761914	chr1-87265180-87265843	chr1-73926348-73926568	chr1-75124133-75125670
chr1-161804037-161805227	chr1-87280103-87280602	chr1-73935381-73936207	chr1-75234555-75235057
chr1-161975635-161976940	chr1-87418523-87419091	chr1-73986252-73987037	chr1-75495008-75495539
chr1-161139354-161140577	chr1-87447174-87448035	chr1-73996132-73996588	chr1-75520986-75522160
chr1-161214156-161214895	chr1-87454219-87454708	chr1-74007424-74008002	chr1-74600686-74601936
chr1-161809016-161809825	chr1-87936317-87936816	chr1-74007424-74008002	chr1-74600686-74601936
chr1-161463730-161464250	chr1-87336878-87337106	chr1-74018307-74018510	chr1-74662395-74662700
chr1-161624238-161624921	chr1-87336878-87337106	chr1-74018307-74018510	chr1-74715594-74715814
chr1-162295067-162296169	chr1-87336878-87337106	chr1-74036688-74037301	chr1-74802781-74803639
chr1-162751800-162752435	chr1-87377864-87379449	chr1-74053056-74053570	chr1-75213063-75213462
chr1-161804037-161805227	chr1-87405623-87406546	chr1-74053056-74053570	chr1-75545963-75546954
chr1-161809016-161809825	chr1-87418523-87419091	chr1-74053056-74053570	chr1-74643960-74644246
chr1-162295067-162296169	chr1-87454219-87454708	chr1-74082622-74083234	chr1-74660915-74662234
chr1-161875599-161877848	chr1-87466961-87467829	chr1-74082622-74083234	chr1-75342732-75343175
chr1-162615270-162615890	chr1-87509150-87510645	chr1-74094518-74094736	chr1-75456597-75457547
chr1-162739422-162741021	chr1-87606698-87608855	chr1-74094518-74094736	chr1-74662395-74662700
chr1-163150493-163150723	chr1-87636172-87637836	chr1-74098026-74098964	chr1-74677898-74678117
chr1-163909921-163911035	chr1-87647788-87648097	chr1-74116198-74116538	chr1-74711920-74712355
chr1-164063457-164064175	chr1-87840711-87841283	chr1-74303378-74304526	chr1-74711920-74712355
chr1-164366437-164367078	chr1-87936317-87936816	chr1-74978956-74979463	chr1-74712585-74713846
chr1-164053410-164054125	chr1-88509669-88510195	chr1-74133916-74134248	chr1-74712585-74713846
chr1-164053410-164054125	chr1-87619828-87622083	chr1-74178557-74178977	chr1-74715594-74715814
chr1-164062722-164063166	chr1-87650521-87651122	chr1-74186501-74186742	chr1-74854296-74856365
chr1-164079212-164079573	chr1-87659102-87660159	chr1-74194235-74194814	chr1-74948540-74949196
chr1-164429764-164430015	chr1-87813523-87813938	chr1-74200805-74201748	chr1-74771593-74772355
chr1-164457498-164459062	chr1-88644316-88644794	chr1-74273386-74273614	chr1-74771593-74772355
chr1-164502937-164504234	chr1-88741992-88742729	chr1-74312995-74313876	chr1-74782050-74782282
chr1-164959797-164960945	chr1-87755122-87756665	chr1-74434450-74434937	chr1-74816326-74817556
chr1-165035498-165036015	chr1-87846496-87847581	chr1-74505160-74507183	chr1-74816326-74817556
chr1-164063457-164064175	chr1-88496942-88498048	chr1-74791269-74792177	chr1-74854296-74856365
chr1-164089678-164090318	chr1-88577575-88578832	chr1-75124133-75125670	chr1-74947996-74948391
chr1-164136590-164137000	chr1-88639912-88640115	chr1-75223548-75223882	chr1-74964170-74964827
chr1-164138215-164139096	chr1-88701572-88702631	chr1-74260049-74260287	chr1-74964170-74964827
chr1-164138215-164139096	chr1-87811074-87811766	chr1-74262226-74263050	chr1-75000355-75000803
chr1-164148711-164149912	chr1-87840711-87841283	chr1-74268624-74269056	chr1-75016732-75017551
chr1-164814336-164816114	chr1-87840711-87841283	chr1-74279049-74279347	chr1-75167810-75169379
chr1-165132091-165132834	chr1-87917310-87917603	chr1-74531873-74532072	chr1-75421685-75422202
chr1-164306707-164308224	chr1-88575410-88576903	chr1-74609015-74609716	chr1-75191272-75192782
chr1-164933598-164934184	chr1-88577575-88578832	chr1-74397022-74398489	chr1-75445209-75446488
chr1-164953598-164953934	chr1-88610377-88611526	chr1-74891557-74891778	chr1-75316378-75318391
chr1-165020792-165021474	chr1-88641766-88642347	chr1-74295081-74296123	chr1-75520986-75522160
chr1-165193415-165194916	chr1-88680838-88681157	chr1-74303378-74304526	chr1-75425669-75426096
chr1-164955848-164956285	chr1-88705002-88705463	chr1-74303378-74304526	chr1-75388187-75388789
chr1-164457498-164459062	chr1-88708099-88709430	chr1-74303378-74304526	chr1-75398520-75399171
chr1-164959797-164960945	chr1-87875724-87876401	chr1-74326970-74327197	chr1-75450366-75450743
chr1-164571530-164572502	chr1-87886345-87886547	chr1-74361732-74362211	chr1-75505175-75506510
chr1-164898568-164899418	chr1-87922769-87923019	chr1-74367836-74368608	chr1-75248137-75248690
chr1-164933598-164934184	chr1-87936317-87936816	chr1-74379256-74379604	chr1-75234555-75235057
chr1-164953598-164953934	chr1-88462065-88462791	chr1-74381315-74382036	chr1-75345067-75345510
chr1-164975325-164976218	chr1-88693901-88694835	chr1-74460183-74460592	chr1-75388187-75388789
chr1-165012407-165012629	chr1-88701572-88702631	chr1-75140675-75143323	chr1-75413384-75414369
chr1-165020792-165021474	chr1-89196090-89196406	chr1-74391052-74392528	chr1-75520986-75522160
chr1-165658513-165658864	chr1-88367302-88367508	chr1-74391052-74392528	chr1-75565036-75565991
chr1-165705809-165706318	chr1-88433544-88433838	chr1-74408585-74409458	chr1-75565036-75565991
chr1-165717179-165719090	chr1-88496942-88498048	chr1-74408585-74409458	chr1-78422428-78422991
chr1-164935302-164936306	chr1-88509669-88510195	chr1-74537684-74538067	chr1-78485323-78485588
chr1-164953598-164953934	chr1-88577575-88578832	chr1-74587040-74588649	chr1-78488181-78489737
chr1-164972655-164973192	chr1-88577575-88578832	chr1-75222961-75223298	chr1-78536441-78539042
chr1-164975325-164976218	chr1-88701572-88702631	chr1-75223548-75223882	chr1-78536441-78539042
chr1-165091380-165092382	chr1-89140133-89140899	chr1-75248137-75248690	chr1-78660915-78661209
chr1-165183531-165184414	chr1-88708099-88709430	chr1-74415102-74415609	chr1-79619462-79619736
chr1-165192161-165192380	chr1-89040804-89041653	chr1-74429460-74429955	chr1-79629671-79630031
chr1-165281385-165282632	chr1-89093771-89093984	chr1-74429460-74429955	chr1-79629671-79630031
chr1-165641202-165643166	chr1-89196090-89196406	chr1-74429460-74429955	chr1-79642897-79644548
chr1-165700217-165701532	chr1-89198037-89198477	chr1-74434450-74434937	chr1-79669669-79669868
chr1-165816314-165816917	chr1-89356023-89356267	chr1-74434450-74434937	chr1-79670884-79672407
chr1-166047583-166049355	chr1-89454319-89455181	chr1-74452416-74453132	chr1-79670884-79672407
chr1-165708894-165709380	chr1-89552460-89552673	chr1-74452416-74453132	chr1-79848478-79849053
chr1-165762670-165764766	chr1-89579963-89581534	chr1-74460183-74460592	chr1-80383571-80384568
chr1-165812607-165813039	chr1-89078347-89079727	chr1-74505160-74507183	chr1-80670196-80672074
chr1-165816314-165816917	chr1-89234879-89235751	chr1-74531873-74532072	chr1-79898260-79898646
chr1-165837367-165838230	chr1-89454319-89455181	chr1-74531873-74532072	chr1-80635502-80636150
chr1-165840800-165841156	chr1-89455369-89455784	chr1-74531873-74532072	chr1-80107509-80108105
chr1-166359730-166360536	chr1-89466005-89466738	chr1-74531873-74532072	chr1-80722582-80722957
chr1-165709554-165710183	chr1-89555072-89555848	chr1-74722127-74722652	chr1-80383571-80384568
chr1-165788387-165790414	chr1-89579963-89581534	chr1-74816326-74817556	chr1-80404312-80404568
chr1-165812607-165813039	chr1-89613226-89613617	chr1-74609015-74609716	chr1-80703138-80703834
chr1-165660478-165661334	chr1-89631795-89632500	chr1-74677898-74678117	chr1-80823225-80823463
chr1-165682025-165682910	chr1-89646474-89647030	chr1-75290347-75290951	chr1-80016385-80016682
chr1-166153055-166154989	chr1-89930961-89931420	chr1-75435583-75436838	chr1-80212944-80214219
chr1-165709554-165710183	chr1-90592536-90593175	chr1-75457888-75458843	chr1-80331085-80331441
chr1-165711900-165712237	chr1-91043326-91043696	chr1-74587040-74588649	chr1-80339315-80341412
chr1-165762670-165764766	chr1-91092434-91092850	chr1-74587040-74588649	chr1-80380840-80381872
chr1-165788387-165790414	chr1-90927985-90928900	chr1-74600686-74601936	chr1-80409379-80410553
chr1-165837367-165838230	chr1-90927985-90928900	chr1-75222961-75223298	chr1-80586767-80587021
chr1-165844330-165845684	chr1-90949016-90949847	chr1-75133207-75133809	chr1-80713981-80714296
chr1-165848863-165849438	chr1-90949016-90949847	chr1-74784033-74784697	chr1-80757170-80758917
chr1-166015782-166017993	chr1-90972935-90973801	chr1-74823520-74823948	chr1-80823225-80823463
chr1-166359730-166360536	chr1-91021337-91021644	chr1-74880670-74881429	chr1-82809778-82810438
chr1-166015782-166017993	chr1-91043326-91043696	chr1-75450366-75450743	chr1-82819062-82820461
chr1-166359730-166360536	chr1-91052365-91054026	chr1-75545963-75546954	chr1-82831368-82833084
chr1-167220330-167221211	chr1-91069677-91069876	chr1-74660915-74662234	chr1-82894167-82894750
chr1-166408823-166410678	chr1-91079788-91080834	chr1-74662395-74662700	chr1-82975713-82976756
chr1-167244914-167245733	chr1-91192745-91193728	chr1-74748439-74749120	chr1-82987297-82988284
chr1-167307678-167309052	chr1-91023927-91024281	chr1-75235941-75237354	chr1-84245366-84245659
chr1-168431792-168432787	chr1-91034195-91034863	chr1-74674547-74674826	chr1-84250827-84251506
chr1-169934101-169934674	chr1-91043326-91043696	chr1-74677898-74678117	chr1-84284045-84285085
chr1-169968172-169969796	chr1-91046259-91046592	chr1-74715594-74715814	chr1-84284045-84285085
chr1-170173872-170175585	chr1-91126214-91126437	chr1-74775732-74776089	chr1-84317736-84319033
chr1-170187170-170187739	chr1-91144720-91145464	chr1-74948540-74949196	chr1-84350219-84350656
chr1-170200223-170200703	chr1-91181361-91181668	chr1-74715594-74715814	chr1-84350219-84350656
chr1-170862806-170863354	chr1-91191972-91192546	chr1-74771593-74772355	chr1-84837649-84838021
chr1-170927438-170927682	chr1-91210818-91211537	chr1-74784033-74784697	chr1-84935574-84935999
chr1-170227543-170227996	chr1-91235412-91235665	chr1-74787853-74788221	chr1-84741285-84742505
chr1-170270747-170271108	chr1-91428359-91429138	chr1-74947996-74948391	chr1-84741285-84742505
chr1-170276938-170277393	chr1-92147978-92148987	chr1-74948540-74949196	chr1-84747074-84747361
chr1-170276938-170277393	chr1-91191972-91192546	chr1-75191272-75192782	chr1-84780331-84780959
chr1-170292384-170292801	chr1-91210818-91211537	chr1-75277123-75277537	chr1-84934422-84934969
chr1-170292384-170292801	chr1-91216044-91216760	chr1-75133207-75133809	chr1-84935574-84935999
chr1-170292384-170292801	chr1-91219719-91220623	chr1-75167810-75169379	chr1-85757946-85758631
chr1-170576294-170576930	chr1-91238816-91239475	chr1-75342732-75343175	chr1-84924105-84924477
chr1-170907207-170908649	chr1-91297560-91299278	chr1-75234555-75235057	chr1-84924105-84924477
chr1-170975526-170976197	chr1-91428359-91429138	chr1-75248137-75248690	chr1-84934422-84934969
chr1-171117930-171118597	chr1-91493901-91495576	chr1-75345067-75345510	chr1-85703092-85704088
chr1-171321287-171322679	chr1-91249589-91251102	chr1-75191272-75192782	chr1-84935574-84935999
chr1-171437108-171437983	chr1-91259620-91260158	chr1-75235941-75237354	chr1-86265095-86265353
chr1-171501602-171501805	chr1-91259620-91260158	chr1-75244888-75245165	chr1-86417066-86417308
chr1-170632189-170632708	chr1-91346646-91347276	chr1-75223548-75223882	chr1-86440283-86443252
chr1-170632189-170632708	chr1-91412208-91414576	chr1-75316378-75318391	chr1-86499943-86500142
chr1-170795750-170796218	chr1-91456467-91456836	chr1-75342732-75343175	chr1-85703092-85704088
chr1-170844371-170844727	chr1-92003919-92004589	chr1-75398520-75399171	chr1-85957348-85957587
chr1-170853317-170854050	chr1-91800923-91802017	chr1-75456597-75457547	chr1-85958147-85958554
chr1-170861502-170862195	chr1-92082932-92083389	chr1-75316378-75318391	chr1-86017927-86019058
chr1-170862806-170863354	chr1-92179006-92179375	chr1-75450952-75451404	chr1-86253407-86253771
chr1-170862806-170863354	chr1-92003919-92004589	chr1-75235941-75237354	chr1-86380777-86381430
chr1-170867127-170868068	chr1-92052821-92053102	chr1-75450366-75450743	chr1-85720175-85721165
chr1-170924243-170924856	chr1-92052821-92053102	chr1-75516407-75516697	chr1-85975100-85975416
chr1-171246422-171247775	chr1-92058416-92059082	chr1-75477181-75477749	chr1-85977598-85978025
chr1-170900671-170901942	chr1-92063907-92064784	chr1-75520986-75522160	chr1-85985610-85986268
chr1-170950562-170951174	chr1-92063907-92064784	chr1-78422428-78422991	chr1-86501069-86501964
chr1-171269714-171271022	chr1-92069096-92070008	chr1-78453689-78454958	chr1-85686361-85687915
chr1-171551093-171551753	chr1-92069096-92070008	chr1-78530544-78530810	chr1-85703092-85704088
chr1-171561683-171562325	chr1-92082932-92083389	chr1-78660915-78661209	chr1-85703092-85704088
chr1-171627806-171628185	chr1-92104547-92105086	chr1-79611082-79611574	chr1-85703092-85704088
chr1-171628755-171630338	chr1-92127478-92128048	chr1-79581009-79582100	chr1-85703092-85704088
chr1-170896949-170897289	chr1-92177933-92178673	chr1-80401751-80402244	chr1-85720175-85721165
chr1-170900671-170901942	chr1-92632670-92633408	chr1-80451931-80452407	chr1-85739837-85740167
chr1-170907207-170908649	chr1-92179578-92181202	chr1-80576760-80577247	chr1-85750355-85752880
chr1-170927438-170927682	chr1-92235040-92235995	chr1-80614702-80614969	chr1-85761684-85762122
chr1-170939236-170939579	chr1-92250671-92251310	chr1-79683787-79684639	chr1-85778303-85778855
chr1-170972322-170972822	chr1-92252950-92253462	chr1-79710813-79712046	chr1-85819757-85819970
chr1-170991770-170992888	chr1-92359561-92360802	chr1-79768090-79768291	chr1-85840336-85840862
chr1-171619833-171620205	chr1-92359561-92360802	chr1-80596898-80597128	chr1-86265095-86265353
chr1-171646477-171646946	chr1-92468546-92469352	chr1-79781839-79782743	chr1-86358520-86360181
chr1-171680687-171682313	chr1-92640085-92642197	chr1-79999145-79999372	chr1-86486780-86488522
chr1-170978592-170978955	chr1-93374167-93374697	chr1-79848478-79849053	chr1-86503360-86504796
chr1-171113682-171114241	chr1-92521326-92521578	chr1-80212944-80214219	chr1-85813724-85814016
chr1-171117930-171118597	chr1-92647652-92649059	chr1-80212944-80214219	chr1-85973425-85973877
chr1-171122622-171123400	chr1-92678258-92678483	chr1-80212944-80214219	chr1-86609525-86609772
chr1-171129896-171130106	chr1-92678841-92679138	chr1-80218235-80218599	chr1-85819757-85819970
chr1-171149928-171151458	chr1-92678841-92679138	chr1-80314355-80314573	chr1-85861446-85861656
chr1-171321287-171322679	chr1-92696548-92697219	chr1-80389243-80390148	chr1-85975100-85975416
chr1-171358449-171358725	chr1-92696548-92697219	chr1-80403265-80403512	chr1-85977598-85978025
chr1-171183723-171184691	chr1-92703814-92704701	chr1-80427150-80427678	chr1-85985610-85986268
chr1-171183723-171184691	chr1-92703814-92704701	chr1-80440084-80441480	chr1-86465948-86466183
chr1-171195354-171196445	chr1-92703814-92704701	chr1-80628108-80628308	chr1-86525006-86527128
chr1-171220678-171221223	chr1-92703814-92704701	chr1-80641328-80641609	chr1-85903751-85903999
chr1-171231661-171232283	chr1-92707950-92708191	chr1-80646516-80646899	chr1-85933234-85933510
chr1-171231661-171232283	chr1-92707950-92708191	chr1-80698867-80699254	chr1-85950011-85950458
chr1-171628755-171630338	chr1-92755299-92755517	chr1-80727984-80728748	chr1-85957348-85957587
chr1-171648673-171649265	chr1-92773539-92775192	chr1-80765184-80766016	chr1-85958147-85958554
chr1-172162012-172162330	chr1-92798333-92798680	chr1-80412505-80412790	chr1-85988884-85989294
chr1-171234048-171234783	chr1-92798333-92798680	chr1-80427150-80427678	chr1-85999906-86000557
chr1-171470928-171471249	chr1-92805802-92806182	chr1-80614702-80614969	chr1-86150581-86150811
chr1-171561683-171562325	chr1-92806479-92807144	chr1-82724204-82726035	chr1-86156094-86156368
chr1-171613853-171614248	chr1-92920882-92921141	chr1-82724204-82726035	chr1-86380777-86381430
chr1-171782021-171783086	chr1-93114858-93115588	chr1-83187229-83187433	chr1-86389104-86389752
chr1-171849450-171849795	chr1-93374167-93374697	chr1-82806786-82807741	chr1-86515884-86516495
chr1-172143133-172143881	chr1-92833866-92834251	chr1-82819062-82820461	chr1-86953232-86953503
chr1-171262468-171263620	chr1-92849223-92850423	chr1-82831368-82833084	chr1-85973425-85973877
chr1-171262468-171263620	chr1-92849223-92850423	chr1-84217859-84218097	chr1-85977598-85978025
chr1-171293944-171295308	chr1-92894781-92895438	chr1-84245366-84245659	chr1-85988144-85988676
chr1-171321287-171322679	chr1-92900250-92900546	chr1-84250827-84251506	chr1-86263280-86264191
chr1-171844939-171845785	chr1-92900250-92900546	chr1-84286693-84287127	chr1-86510316-86510549
chr1-172025804-172027637	chr1-92906690-92907654	chr1-84305454-84306096	chr1-87040801-87041444
chr1-171561683-171562325	chr1-92906690-92907654	chr1-84306405-84306941	chr1-86202609-86202900
chr1-171658557-171659048	chr1-92933579-92935181	chr1-84406705-84407265	chr1-86363559-86364074
chr1-171849450-171849795	chr1-93174129-93174769	chr1-84741285-84742505	chr1-86393056-86393503
chr1-172000392-172000982	chr1-93235361-93236704	chr1-84817564-84817879	chr1-86849917-86850147
chr1-171387090-171387500	chr1-93832794-93833558	chr1-84826543-84826825	chr1-87036151-87036637
chr1-171782021-171783086	chr1-92910227-92911988	chr1-84914987-84915351	chr1-86190850-86191077
chr1-172325620-172326625	chr1-93511217-93512699	chr1-84935574-84935999	chr1-86233890-86234103
chr1-171470928-171471249	chr1-92933579-92935181	chr1-85845169-85845873	chr1-86300725-86301946
chr1-171761342-171762876	chr1-92933579-92935181	chr1-85960821-85961260	chr1-86344005-86344922
chr1-171849450-171849795	chr1-92949181-92949881	chr1-85997585-85998674	chr1-86479069-86479370
chr1-171344868-171346490	chr1-92949181-92949881	chr1-86105121-86105360	chr1-86532180-86532737
chr1-171344868-171346490	chr1-92949181-92949881	chr1-86156094-86156368	chr1-86538492-86538698
chr1-171355606-171356286	chr1-92949181-92949881	chr1-86233890-86234103	chr1-87211471-87211721
chr1-171358449-171358725	chr1-93223519-93224346	chr1-86414903-86416577	chr1-86510316-86510549
chr1-171379678-171380506	chr1-93444451-93446217	chr1-86499943-86500142	chr1-86417066-86417308
chr1-171388321-171389570	chr1-93667503-93668137	chr1-86300725-86301946	chr1-86440283-86443252
chr1-171687370-171687682	chr1-92992137-92992646	chr1-85720175-85721165	chr1-86470749-86471162
chr1-171437108-171437983	chr1-93014307-93014798	chr1-85750355-85752880	chr1-86492123-86492728
chr1-171450967-171451424	chr1-93060128-93060602	chr1-85977598-85978025	chr1-86501069-86501964
chr1-171470928-171471249	chr1-93060128-93060602	chr1-86404611-86405093	chr1-86525006-86527128
chr1-171619833-171620205	chr1-93060128-93060602	chr1-86614042-86614573	chr1-86532180-86532737
chr1-171849450-171849795	chr1-93080841-93081291	chr1-85679822-85680673	chr1-86581666-86583085
chr1-172025804-172027637	chr1-93081866-93082330	chr1-85686361-85687915	chr1-86952455-86952752
chr1-171410365-171412807	chr1-93101145-93101420	chr1-85703092-85704088	chr1-87418523-87419091
chr1-171631045-171631842	chr1-93235361-93236704	chr1-85703092-85704088	chr1-87447174-87448035
chr1-171643340-171644051	chr1-93272406-93272840	chr1-85720175-85721165	chr1-87155817-87156269
chr1-171658557-171659048	chr1-93685380-93686757	chr1-85732166-85732894	chr1-86586732-86587527
chr1-172015010-172016393	chr1-93165317-93165727	chr1-85840336-85840862	chr1-87036151-87036637
chr1-172325620-172326625	chr1-93726706-93727341	chr1-85845169-85845873	chr1-87104027-87104289
chr1-172411898-172412569	chr1-93342324-93344006	chr1-85958147-85958554	chr1-87128498-87128865
chr1-171441538-171442215	chr1-93634522-93636517	chr1-86265095-86265353	chr1-87128498-87128865
chr1-171450967-171451424	chr1-94040473-94040726	chr1-86344005-86344922	chr1-87149163-87149674
chr1-171782021-171783086	chr1-93444451-93446217	chr1-86440283-86443252	chr1-87154047-87154950
chr1-171802949-171803872	chr1-93801489-93802403	chr1-86499943-86500142	chr1-87155817-87156269
chr1-171851545-171851796	chr1-93685380-93686757	chr1-86555764-86556064	chr1-87184471-87185373
chr1-171917267-171917965	chr1-93824335-93826422	chr1-85792968-85794831	chr1-87245877-87246643
chr1-172311206-172312915	chr1-93824335-93826422	chr1-85799767-85800344	chr1-87281587-87282712
chr1-172325620-172326625	chr1-93685380-93686757	chr1-85988884-85989294	chr1-87320922-87321288
chr1-171437108-171437983	chr1-93726706-93727341	chr1-86669506-86670890	chr1-87416786-87417430
chr1-171441538-171442215	chr1-94040473-94040726	chr1-85919439-85919980	chr1-87696351-87696734
chr1-171470928-171471249	chr1-93801489-93802403	chr1-85919439-85919980	chr1-87755122-87756665
chr1-171561683-171562325	chr1-93996961-93997176	chr1-85933234-85933510	chr1-87917310-87917603
chr1-172143133-172143881	chr1-94091227-94092417	chr1-85935314-85935797	chr1-87281587-87282712
chr1-171609975-171610303	chr1-94040473-94040726	chr1-85958147-85958554	chr1-87281587-87282712
chr1-171619833-171620205	chr1-94091227-94092417	chr1-85958147-85958554	chr1-87336406-87336640
chr1-171619833-171620205	chr1-94586446-94586769	chr1-85962098-85962479	chr1-87416786-87417430
chr1-171643340-171644051	chr1-93996961-93997176	chr1-85988884-85989294	chr1-87418523-87419091
chr1-171648673-171649265	chr1-95267759-95268809	chr1-86265095-86265353	chr1-87636172-87637836
chr1-171648673-171649265	chr1-95617590-95618417	chr1-86379163-86379629	chr1-87696351-87696734
chr1-171648673-171649265	chr1-95762066-95762628	chr1-86642674-86643455	chr1-87345145-87345408
chr1-171851545-171851796	chr1-95367646-95368363	chr1-85975100-85975416	chr1-87815550-87815758
chr1-172335601-172336110	chr1-95589945-95590444	chr1-85977598-85978025	chr1-87874213-87874559
chr1-171658557-171659048	chr1-95617590-95618417	chr1-85985610-85986268	chr1-87917310-87917603
chr1-171658557-171659048	chr1-96846820-96847094	chr1-85988144-85988676	chr1-87417800-87418323
chr1-171674345-171675547	chr1-97622870-97624041	chr1-86045593-86046643	chr1-87454219-87454708
chr1-171680687-171682313	chr1-97622870-97624041	chr1-86189062-86189483	chr1-87454219-87454708
chr1-171680687-171682313	chr1-97632930-97633213	chr1-86598280-86598845	chr1-87541276-87541988
chr1-172375788-172377462	chr1-98129632-98130735	chr1-86150581-86150811	chr1-87555033-87555298
chr1-171684764-171685292	chr1-98131201-98131661	chr1-86152709-86152952	chr1-87606698-87608855
chr1-171684764-171685292	chr1-97688496-97689118	chr1-86152709-86152952	chr1-87606698-87608855
chr1-171761342-171762876	chr1-97781646-97782050	chr1-86156094-86156368	chr1-87619828-87622083
chr1-171761342-171762876	chr1-97862280-97862614	chr1-86174559-86174875	chr1-87639778-87640761
chr1-171827667-171828199	chr1-97809551-97809795	chr1-86178538-86179376	chr1-87650521-87651122
chr1-171827667-171828199	chr1-97862280-97862614	chr1-86267427-86267629	chr1-87900796-87901924
chr1-172015010-172016393	chr1-98172806-98173430	chr1-86433801-86435023	chr1-88603754-88604469
chr1-171844939-171845785	chr1-98589207-98589990	chr1-86471423-86472511	chr1-87636172-87637836
chr1-171851545-171851796	chr1-105324541-105324782	chr1-86492123-86492728	chr1-87657888-87658755
chr1-171961429-171961947	chr1-105453838-105454364	chr1-86233890-86234103	chr1-87659102-87660159
chr1-172147218-172149364	chr1-105784205-105784513	chr1-86263280-86264191	chr1-87664085-87664287
chr1-172368560-172369341	chr1-106231090-106231709	chr1-86313470-86314045	chr1-87696351-87696734
chr1-171920871-171922190	chr1-106254082-106254669	chr1-86344005-86344922	chr1-87696351-87696734
chr1-171963409-171963923	chr1-106345014-106345596	chr1-86358520-86360181	chr1-87755122-87756665
chr1-171965885-171966860	chr1-105453838-105454364	chr1-86406413-86407413	chr1-87907336-87907564
chr1-172000392-172000982	chr1-105650511-105650974	chr1-86440283-86443252	chr1-88480414-88480999
chr1-172046448-172047442	chr1-105650511-105650974	chr1-86614042-86614573	chr1-88570463-88570668
chr1-172335601-172336110	chr1-105805609-105806000	chr1-86703091-86704348	chr1-88653919-88656750
chr1-172561980-172563718	chr1-105974059-105974303	chr1-86380777-86381430	chr1-87755122-87756665
chr1-172489988-172490897	chr1-106320592-106320856	chr1-86440283-86443252	chr1-88653919-88656750
chr1-172390658-172391705	chr1-106345014-106345596	chr1-86501069-86501964	chr1-88698188-88698394
chr1-172147218-172149364	chr1-106409493-106409803	chr1-86510316-86510549	chr1-87828100-87828703
chr1-172162012-172162330	chr1-105748374-105748653	chr1-86525006-86527128	chr1-87828861-87830386
chr1-172207208-172207593	chr1-105780088-105781112	chr1-86614042-86614573	chr1-87854949-87855185
chr1-172207208-172207593	chr1-106261348-106261744	chr1-87258456-87258754	chr1-87874213-87874559
chr1-172455193-172456507	chr1-106374150-106375531	chr1-87281587-87282712	chr1-87899471-87900354
chr1-172475012-172475517	chr1-106407896-106408475	chr1-86581666-86583085	chr1-87960135-87960364
chr1-172325620-172326625	chr1-106646954-106647760	chr1-86581666-86583085	chr1-88093974-88095310
chr1-172525940-172527073	chr1-106713481-106714840	chr1-87154047-87154950	chr1-88610377-88611526
chr1-172499697-172502671	chr1-106070927-106071799	chr1-87213364-87215115	chr1-87907336-87907564
chr1-173456185-173456959	chr1-106261348-106261744	chr1-87245877-87246643	chr1-87914751-87915076
chr1-173487784-173488075	chr1-106515318-106516153	chr1-87418523-87419091	chr1-87936317-87936816
chr1-173941622-173942968	chr1-106544773-106545228	chr1-87541276-87541988	chr1-87960135-87960364
chr1-173365589-173366378	chr1-106581730-106582134	chr1-87551002-87551335	chr1-88357300-88357830
chr1-173456185-173456959	chr1-106602630-106602893	chr1-86968151-86968541	chr1-88447371-88447804
chr1-174040403-174041325	chr1-106646954-106647760	chr1-87509150-87510645	chr1-88093974-88095310
chr1-175601951-175602792	chr1-106221893-106222139	chr1-86586732-86587527	chr1-88093974-88095310
chr1-175631198-175632208	chr1-106475906-106476271	chr1-87035610-87036007	chr1-88445102-88445753
chr1-175640450-175641028	chr1-106606854-106607374	chr1-87154047-87154950	chr1-89042707-89043294
chr1-176732400-176733211	chr1-106713481-106714840	chr1-87619828-87622083	chr1-88125768-88126053
chr1-176738642-176739138	chr1-106866162-106867145	chr1-87104027-87104289	chr1-88466657-88466891
chr1-176797322-176797612	chr1-106032700-106033123	chr1-87149163-87149674	chr1-88553218-88554056
chr1-177643894-177644599	chr1-106032700-106033123	chr1-87154047-87154950	chr1-89198037-89198477
chr1-177681078-177681608	chr1-106032700-106033123	chr1-87184471-87185373	chr1-88622175-88622859
chr1-177484400-177484959	chr1-106060792-106061713	chr1-87206205-87206665	chr1-88641766-88642347
chr1-176827403-176827797	chr1-106162435-106162965	chr1-87211471-87211721	chr1-89196090-89196406
chr1-176945440-176947210	chr1-106231090-106231709	chr1-87245877-87246643	chr1-88367302-88367508
chr1-177470115-177470460	chr1-106352756-106353415	chr1-87281587-87282712	chr1-88553218-88554056
chr1-177489672-177490127	chr1-106400799-106401423	chr1-87541276-87541988	chr1-88554202-88555041
chr1-177456246-177457346	chr1-106402097-106402446	chr1-87377864-87379449	chr1-88575410-88576903
chr1-177651050-177651651	chr1-106407896-106408475	chr1-87447174-87448035	chr1-88586751-88587853
chr1-177666893-177667825	chr1-106561975-106562565	chr1-87417800-87418323	chr1-88603754-88604469
chr1-177681078-177681608	chr1-106613386-106613711	chr1-87417800-87418323	chr1-88610377-88611526
chr1-178527189-178528198	chr1-106627154-106627487	chr1-87541276-87541988	chr1-88622175-88622859
chr1-178181982-178182717	chr1-106713481-106714840	chr1-87555033-87555298	chr1-88639912-88640115
chr1-178186813-178188027	chr1-106866162-106867145	chr1-87568132-87568846	chr1-88648722-88649030
chr1-178448944-178449528	chr1-106932029-106932249	chr1-87650521-87651122	chr1-88679345-88679816
chr1-178517288-178517498	chr1-106221893-106222139	chr1-87664085-87664287	chr1-88708099-88709430
chr1-178641673-178642201	chr1-106320592-106320856	chr1-87740658-87740871	chr1-89108258-89109051
chr1-178924582-178924838	chr1-106450496-106450843	chr1-87846496-87847581	chr1-89524295-89524733
chr1-179169220-179170240	chr1-106561975-106562565	chr1-87900796-87901924	chr1-88708099-88709430
chr1-179578316-179579220	chr1-106565980-106566320	chr1-88553218-88554056	chr1-88708099-88709430
chr1-180351003-180351391	chr1-106569425-106569886	chr1-87625876-87627077	chr1-89015372-89016179
chr1-180359314-180359667	chr1-106600224-106601592	chr1-87636172-87637836	chr1-89015372-89016179
chr1-179578316-179579220	chr1-106602630-106602893	chr1-87647788-87648097	chr1-89019630-89020306
chr1-180392738-180393332	chr1-106606854-106607374	chr1-87664085-87664287	chr1-89019630-89020306
chr1-180401549-180402057	chr1-106612311-106613202	chr1-88480414-88480999	chr1-89040804-89041653
chr1-179549116-179549762	chr1-106613386-106613711	chr1-88570463-88570668	chr1-89040804-89041653
chr1-180279279-180280141	chr1-106619865-106620840	chr1-88625299-88625586	chr1-89042707-89043294
chr1-180351003-180351391	chr1-106619865-106620840	chr1-87960135-87960364	chr1-89078347-89079727
chr1-180390139-180390618	chr1-106619865-106620840	chr1-88430355-88430976	chr1-89113730-89113991
chr1-180312763-180313219	chr1-106646954-106647760	chr1-88529831-88530155	chr1-89140133-89140899
chr1-180421814-180422392	chr1-106662305-106663425	chr1-88534037-88534397	chr1-89141383-89141916
chr1-180568297-180570080	chr1-106687505-106688928	chr1-88570463-88570668	chr1-89198037-89198477
chr1-179787316-179787551	chr1-106711963-106712830	chr1-88584487-88584869	chr1-89207348-89207563
chr1-179787316-179787551	chr1-106713481-106714840	chr1-88680341-88680612	chr1-89234879-89235751
chr1-179792966-179793191	chr1-106866162-106867145	chr1-88698188-88698394	chr1-89392680-89393107
chr1-180329708-180331170	chr1-118481600-118482044	chr1-88745067-88745737	chr1-89454319-89455181
chr1-180431712-180432210	chr1-119463210-119463748	chr1-87854949-87855185	chr1-89455369-89455784
chr1-180547572-180548827	chr1-119818370-119819068	chr1-87866493-87866980	chr1-89466005-89466738
chr1-180777250-180778602	chr1-119894734-119895361	chr1-87917310-87917603	chr1-89555072-89555848
chr1-179834024-179834379	chr1-120155019-120155675	chr1-87934822-87935436	chr1-89643545-89644477
chr1-179842572-179842929	chr1-120501527-120501831	chr1-87947685-87947887	chr1-89941708-89942354
chr1-179958825-179960608	chr1-119806023-119806284	chr1-88424208-88425134	chr1-89078347-89079727
chr1-180696331-180697578	chr1-119852251-119852770	chr1-88462065-88462791	chr1-89113730-89113991
chr1-180766383-180766899	chr1-119892845-119893278	chr1-88529831-88530155	chr1-89140133-89140899
chr1-180900953-180901712	chr1-119996927-119997579	chr1-88610377-88611526	chr1-89141383-89141916
chr1-180195104-180196495	chr1-120136041-120136582	chr1-88741992-88742729	chr1-89234879-89235751
chr1-180199076-180199900	chr1-119889244-119889577	chr1-87874213-87874559	chr1-89356023-89356267
chr1-180252733-180253002	chr1-119912533-119913523	chr1-87875724-87876401	chr1-89454319-89455181
chr1-180255417-180256665	chr1-119929435-119930049	chr1-87900796-87901924	chr1-89455369-89455784
chr1-180290300-180290863	chr1-120136041-120136582	chr1-87908834-87909088	chr1-89466005-89466738
chr1-180423276-180423492	chr1-120207610-120207921	chr1-87917310-87917603	chr1-89509917-89510163
chr1-180885478-180885905	chr1-120586324-120586963	chr1-88447371-88447804	chr1-89524295-89524733
chr1-180290300-180290863	chr1-123887276-123887807	chr1-88705798-88706047	chr1-89552460-89552673
chr1-180302564-180302930	chr1-125518970-125519591	chr1-89093771-89093984	chr1-89555072-89555848
chr1-180302564-180302930	chr1-125440996-125442466	chr1-89196090-89196406	chr1-90368475-90369033
chr1-180303512-180303928	chr1-125467608-125468397	chr1-88564836-88565145	chr1-89602400-89603297
chr1-180313603-180314972	chr1-126817078-126818328	chr1-88586751-88587853	chr1-90153061-90153700
chr1-180343535-180344063	chr1-126817078-126818328	chr1-89063830-89064085	chr1-90181254-90181612
chr1-180351003-180351391	chr1-127241973-127243072	chr1-89093771-89093984	chr1-90202247-90202887
chr1-180390139-180390618	chr1-127625233-127626557	chr1-89194960-89195325	chr1-90203732-90204131
chr1-180390835-180391090	chr1-127662256-127663107	chr1-88367302-88367508	chr1-90221829-90222381
chr1-180800698-180801049	chr1-127676756-127678585	chr1-88450511-88451047	chr1-90998017-90999850
chr1-180829465-180830463	chr1-127083759-127084306	chr1-88463198-88463569	chr1-91049284-91049852
chr1-181229150-181229448	chr1-127083759-127084306	chr1-88480414-88480999	chr1-91079788-91080834
chr1-180387167-180387885	chr1-127214720-127215200	chr1-88554202-88555041	chr1-90369354-90369569
chr1-180390139-180390618	chr1-127232772-127233915	chr1-88575410-88576903	chr1-91210818-91211537
chr1-180406983-180407581	chr1-127303887-127304603	chr1-88586751-88587853	chr1-91034195-91034863
chr1-180406983-180407581	chr1-127318476-127318757	chr1-88610377-88611526	chr1-91092434-91092850
chr1-180427802-180428654	chr1-127319772-127320310	chr1-88639912-88640115	chr1-91126214-91126437
chr1-180547572-180548827	chr1-127625233-127626557	chr1-88643205-88643421	chr1-91183367-91183636
chr1-180777250-180778602	chr1-127214720-127215200	chr1-88647539-88648043	chr1-91251869-91252260
chr1-180812440-180814509	chr1-127232772-127233915	chr1-88648722-88649030	chr1-90998017-90999850
chr1-180601703-180602097	chr1-127241973-127243072	chr1-88684662-88685435	chr1-91021337-91021644
chr1-180639640-180642458	chr1-127291169-127292158	chr1-88693901-88694835	chr1-91092434-91092850
chr1-180720022-180720717	chr1-127291169-127292158	chr1-88701572-88702631	chr1-91107587-91108024
chr1-180793279-180794438	chr1-127322180-127322822	chr1-89015372-89016179	chr1-91107587-91108024
chr1-180872142-180872647	chr1-127322180-127322822	chr1-89015372-89016179	chr1-91153459-91153681
chr1-180696331-180697578	chr1-127322180-127322822	chr1-89019630-89020306	chr1-91167841-91168282
chr1-180720022-180720717	chr1-127441806-127442105	chr1-89019630-89020306	chr1-91178908-91180483
chr1-180945100-180945628	chr1-127441806-127442105	chr1-89040804-89041653	chr1-91238816-91239475
chr1-180991944-180992501	chr1-127500102-127500559	chr1-89040804-89041653	chr1-91600587-91601045
chr1-181039216-181039970	chr1-127500102-127500559	chr1-89042707-89043294	chr1-92086884-92087167
chr1-180826612-180826880	chr1-127514286-127514883	chr1-89042707-89043294	chr1-91202272-91202668
chr1-180847737-180849151	chr1-127514286-127514883	chr1-89056034-89056323	chr1-91216044-91216760
chr1-180945100-180945628	chr1-127625233-127626557	chr1-89056034-89056323	chr1-92179578-92181202
chr1-181334501-181335888	chr1-127625233-127626557	chr1-89069305-89071283	chr1-91345203-91345553
chr1-181366585-181367121	chr1-127662256-127663107	chr1-89078347-89079727	chr1-91458265-91460235
chr1-180885478-180885905	chr1-127673317-127673655	chr1-89141383-89141916	chr1-91954775-91955315
chr1-180921648-180922727	chr1-127673317-127673655	chr1-89183074-89183920	chr1-91380190-91380988
chr1-180926019-180926644	chr1-127676756-127678585	chr1-89196090-89196406	chr1-91558370-91558569
chr1-180936546-180937214	chr1-127827178-127827648	chr1-89198037-89198477	chr1-91984160-91984964
chr1-180940624-180941102	chr1-128398713-128399566	chr1-89234879-89235751	chr1-92147978-92148987
chr1-181150466-181151785	chr1-128446714-128447794	chr1-89265853-89266186	chr1-92166165-92166554
chr1-180991944-180992501	chr1-128569729-128570677	chr1-89454319-89455181	chr1-92179006-92179375
chr1-181039216-181039970	chr1-127827178-127827648	chr1-89466005-89466738	chr1-92252950-92253462
chr1-181143186-181144730	chr1-128196994-128197628	chr1-89555072-89555848	chr1-92166165-92166554
chr1-181255492-181257934	chr1-127858905-127859553	chr1-89753569-89753839	chr1-91978523-91978735
chr1-181149421-181149664	chr1-128749687-128750132	chr1-89078347-89079727	chr1-92473040-92474534
chr1-181334501-181335888	chr1-128789987-128791554	chr1-89140133-89140899	chr1-91913572-91914158
chr1-181149421-181149664	chr1-127868240-127869402	chr1-89141383-89141916	chr1-91954775-91955315
chr1-181828086-181828873	chr1-128435605-128436398	chr1-89198037-89198477	chr1-92071919-92072380
chr1-181852062-181853889	chr1-128695761-128696281	chr1-89234879-89235751	chr1-92082932-92083389
chr1-182044885-182045535	chr1-128196994-128197628	chr1-89454319-89455181	chr1-92086213-92086605
chr1-181352081-181354023	chr1-128372147-128372450	chr1-89466005-89466738	chr1-92097038-92097255
chr1-181861293-181861717	chr1-128444456-128444692	chr1-89555072-89555848	chr1-92102508-92103030
chr1-182280513-182281528	chr1-128570957-128571172	chr1-89753569-89753839	chr1-92118832-92119832
chr1-182504204-182504591	chr1-128590661-128593493	chr1-90368475-90369033	chr1-92127478-92128048
chr1-181860145-181861085	chr1-128612707-128613254	chr1-90203732-90204131	chr1-92177933-92178673
chr1-181865721-181867159	chr1-128695761-128696281	chr1-90368475-90369033	chr1-92179006-92179375
chr1-182558939-182559288	chr1-128830662-128830993	chr1-90505533-90505909	chr1-92610697-92611354
chr1-182506018-182506972	chr1-128875024-128875606	chr1-90505533-90505909	chr1-92773539-92775192
chr1-182368592-182369187	chr1-128368573-128369078	chr1-90602692-90603875	chr1-93069193-93069891
chr1-182562687-182562886	chr1-128446714-128447794	chr1-91043326-91043696	chr1-93071089-93071857
chr1-182908223-182908733	chr1-128372147-128372450	chr1-91286619-91287355	chr1-92183233-92183600
chr1-182937480-182937996	chr1-128368573-128369078	chr1-91311107-91311770	chr1-92216180-92217618
chr1-182489384-182490919	chr1-128398713-128399566	chr1-90740626-90741173	chr1-92216180-92217618
chr1-182506018-182506972	chr1-128612707-128613254	chr1-90906377-90906711	chr1-92250671-92251310
chr1-183315668-183316117	chr1-128766342-128767706	chr1-90906377-90906711	chr1-92252950-92253462
chr1-182553690-182554330	chr1-128463465-128464208	chr1-90906377-90906711	chr1-92359561-92360802
chr1-182868436-182868655	chr1-128590661-128593493	chr1-90927985-90928900	chr1-92473040-92474534
chr1-184064235-184064708	chr1-128614324-128615751	chr1-90945211-90945443	chr1-92473040-92474534
chr1-184048673-184049357	chr1-128617728-128617961	chr1-90972935-90973801	chr1-92632670-92633408
chr1-184064235-184064708	chr1-130474236-130475346	chr1-90974950-90975294	chr1-92652465-92652791
chr1-184117195-184119138	chr1-130699924-130701103	chr1-91052365-91054026	chr1-92652465-92652791
chr1-183344727-183346116	chr1-130979146-130979833	chr1-91085859-91086697	chr1-92659365-92659611
chr1-184012685-184014420	chr1-130461983-130463106	chr1-91096548-91096789	chr1-92659365-92659611
chr1-183987286-183988175	chr1-130474236-130475346	chr1-91098665-91099198	chr1-92675692-92676566
chr1-184042706-184043031	chr1-130508322-130508942	chr1-91183367-91183636	chr1-92678258-92678483
chr1-184064235-184064708	chr1-130993211-130994175	chr1-91251869-91252260	chr1-92678258-92678483
chr1-184117195-184119138	chr1-130463582-130464267	chr1-91913572-91914158	chr1-92678258-92678483
chr1-184440925-184441609	chr1-130474236-130475346	chr1-90998017-90999850	chr1-92678258-92678483
chr1-184447762-184448223	chr1-130508322-130508942	chr1-91039960-91040187	chr1-92678841-92679138
chr1-184542277-184542629	chr1-130550606-130551772	chr1-91043326-91043696	chr1-92695803-92696047
chr1-184542277-184542629	chr1-130699924-130701103	chr1-91062293-91062791	chr1-92703814-92704701
chr1-184731570-184733523	chr1-130699924-130701103	chr1-91069677-91069876	chr1-92798333-92798680
chr1-184792856-184794152	chr1-130715146-130717900	chr1-91069677-91069876	chr1-92798333-92798680
chr1-189920912-189922742	chr1-130789760-130790465	chr1-91098665-91099198	chr1-92799710-92799967
chr1-190910793-190912295	chr1-131025678-131026299	chr1-91352292-91352833	chr1-92805802-92806182
chr1-191258713-191259938	chr1-131103434-131104252	chr1-91977564-91977881	chr1-92805802-92806182
chr1-191114897-191115347	chr1-131110083-131111292	chr1-92058416-92059082	chr1-92805802-92806182
chr1-191250637-191251011	chr1-131188714-131189021	chr1-92086884-92087167	chr1-92806479-92807144
chr1-191258713-191259938	chr1-131384142-131384895	chr1-91191972-91192546	chr1-92806479-92807144
chr1-190978084-190979674	chr1-131672177-131672958	chr1-91216044-91216760	chr1-92841424-92841725
chr1-191020359-191020822	chr1-131679029-131680355	chr1-91352292-91352833	chr1-92971861-92973204
chr1-191305500-191306031	chr1-130789760-130790465	chr1-91977564-91977881	chr1-93450143-93450389
chr1-191402413-191403669	chr1-130796853-130798062	chr1-92103393-92103697	chr1-92841424-92841725
chr1-191479281-191480623	chr1-130993211-130994175	chr1-91202272-91202668	chr1-92905824-92906138
chr1-192062496-192063485	chr1-131554853-131555827	chr1-91259620-91260158	chr1-92905824-92906138
chr1-191075109-191075863	chr1-131637731-131639375	chr1-92034260-92034542	chr1-93401038-93402154
chr1-191075109-191075863	chr1-130993211-130994175	chr1-92069096-92070008	chr1-93634522-93636517
chr1-191084730-191086032	chr1-131025678-131026299	chr1-92147978-92148987	chr1-93803416-93804603
chr1-191097035-191098652	chr1-131079019-131081082	chr1-91897118-91897412	chr1-93801489-93802403
chr1-191182321-191183714	chr1-131095653-131098190	chr1-91352292-91352833	chr1-93803416-93804603
chr1-191334315-191334952	chr1-131672177-131672958	chr1-92079679-92080511	chr1-92920882-92921141
chr1-191894365-191894786	chr1-131746710-131748119	chr1-92142478-92142681	chr1-92920882-92921141
chr1-191114897-191115347	chr1-131754644-131755420	chr1-91412208-91414576	chr1-92933579-92935181
chr1-191125507-191126296	chr1-131994782-131995634	chr1-92069096-92070008	chr1-92976279-92976605
chr1-191140751-191141191	chr1-131110083-131111292	chr1-92142478-92142681	chr1-92976764-92976969
chr1-191152379-191153491	chr1-131110083-131111292	chr1-92147978-92148987	chr1-92978778-92979077
chr1-191182321-191183714	chr1-131357703-131358086	chr1-92252950-92253462	chr1-93020613-93020856
chr1-191184542-191185255	chr1-131679029-131680355	chr1-92127478-92128048	chr1-93069193-93069891
chr1-191197922-191198294	chr1-131688379-131688992	chr1-91493901-91495576	chr1-93235361-93236704
chr1-191201132-191201527	chr1-132131574-132132520	chr1-92250671-92251310	chr1-93272406-93272840
chr1-191814242-191814571	chr1-131137679-131139452	chr1-91962154-91962620	chr1-92956452-92957238
chr1-191894365-191894786	chr1-131324337-131325385	chr1-92042187-92042744	chr1-92971861-92973204
chr1-192086021-192087276	chr1-131384142-131384895	chr1-92069096-92070008	chr1-92992137-92992646
chr1-191275383-191276056	chr1-131672177-131672958	chr1-92385059-92385285	chr1-92992137-92992646
chr1-191277552-191278098	chr1-131702202-131702773	chr1-91874492-91874984	chr1-93010697-93010998
chr1-191277552-191278098	chr1-131765243-131765980	chr1-91942622-91942942	chr1-93020613-93020856
chr1-191305500-191306031	chr1-131797133-131797749	chr1-91984160-91984964	chr1-93060128-93060602
chr1-191312102-191313517	chr1-131184236-131184904	chr1-92071919-92072380	chr1-93069193-93069891
chr1-191317431-191318301	chr1-131188714-131189021	chr1-92086213-92086605	chr1-93071089-93071857
chr1-191894365-191894786	chr1-131199163-131200402	chr1-92086884-92087167	chr1-93071089-93071857
chr1-191325273-191326967	chr1-131204090-131204975	chr1-92102508-92103030	chr1-93080841-93081291
chr1-191334315-191334952	chr1-131207471-131207825	chr1-92111001-92111610	chr1-93081866-93082330
chr1-191375718-191375929	chr1-132000248-132000836	chr1-92129883-92130943	chr1-93083641-93083883
chr1-191375718-191375929	chr1-131246412-131246886	chr1-92142478-92142681	chr1-93083641-93083883
chr1-191395734-191398022	chr1-131269754-131271008	chr1-92147978-92148987	chr1-93101609-93102011
chr1-191425823-191426251	chr1-131269754-131271008	chr1-92177933-92178673	chr1-93235361-93236704
chr1-191574175-191576293	chr1-131349453-131350345	chr1-92179006-92179375	chr1-93525572-93525805
chr1-191724314-191724985	chr1-131290410-131291001	chr1-92436889-92437101	chr1-93680083-93680467
chr1-191995215-191995898	chr1-131324337-131325385	chr1-92468546-92469352	chr1-93685380-93686757
chr1-192086021-192087276	chr1-131378089-131378351	chr1-93069193-93069891	chr1-93742765-93743217
chr1-191834546-191835308	chr1-131378815-131379757	chr1-93071089-93071857	chr1-93165317-93165727
chr1-191598443-191599692	chr1-131438153-131438918	chr1-92216180-92217618	chr1-93232478-93232715
chr1-191717224-191719195	chr1-131446376-131447231	chr1-92250671-92251310	chr1-93235361-93236704
chr1-191756302-191756988	chr1-131470670-131470895	chr1-92265008-92265723	chr1-93272406-93272840
chr1-191817658-191818208	chr1-131473626-131474119	chr1-92632670-92633408	chr1-94022629-94022857
chr1-192070028-192071039	chr1-131481364-131481742	chr1-92978778-92979077	chr1-93235361-93236704
chr1-192078159-192079129	chr1-131525870-131528312	chr1-92536974-92537336	chr1-93342324-93344006
chr1-192790385-192790756	chr1-131525870-131528312	chr1-92536974-92537336	chr1-93685380-93686757
chr1-192190407-192191210	chr1-131797133-131797749	chr1-92632670-92633408	chr1-93374167-93374697
chr1-192744920-192746436	chr1-131854998-131855352	chr1-92678258-92678483	chr1-93401038-93402154
chr1-192752735-192753598	chr1-131866739-131868332	chr1-92678258-92678483	chr1-93401038-93402154
chr1-193152552-193153558	chr1-131981338-131981984	chr1-92678258-92678483	chr1-93506839-93507313
chr1-193188788-193189663	chr1-132336699-132337246	chr1-92678841-92679138	chr1-93525572-93525805
chr1-193191720-193192100	chr1-132520382-132521201	chr1-92699244-92699475	chr1-93832794-93833558
chr1-193285496-193286501	chr1-131560584-131561083	chr1-92703814-92704701	chr1-93634522-93636517
chr1-192790385-192790756	chr1-132007236-132008917	chr1-92703814-92704701	chr1-93685380-93686757
chr1-193129646-193131141	chr1-132010499-132011384	chr1-92799710-92799967	chr1-93726706-93727341
chr1-193180851-193181632	chr1-132315597-132316951	chr1-92805802-92806182	chr1-94582129-94582347
chr1-193200150-193201862	chr1-132341474-132342785	chr1-92806479-92807144	chr1-94586446-94586769
chr1-193285496-193286501	chr1-132520382-132521201	chr1-92811879-92812078	chr1-93753720-93755513
chr1-193385949-193386477	chr1-131671007-131671469	chr1-92848355-92848842	chr1-94053371-94053918
chr1-193443989-193444531	chr1-131672177-131672958	chr1-92971861-92973204	chr1-93859488-93860012
chr1-193323556-193324575	chr1-131679029-131680355	chr1-92978778-92979077	chr1-94022629-94022857
chr1-193329757-193330756	chr1-131691103-131691737	chr1-93069193-93069891	chr1-94046404-94046832
chr1-193421104-193422418	chr1-131691103-131691737	chr1-93071089-93071857	chr1-95267759-95268809
chr1-195019786-195020343	chr1-131698776-131699154	chr1-92833866-92834251	chr1-95312872-95314597
chr1-195091623-195092773	chr1-131700475-131700746	chr1-92849223-92850423	chr1-95323002-95323313
chr2-3117969-3118938	chr1-131702202-131702773	chr1-92900250-92900546	chr1-95367646-95368363
chr2-3327072-3327654	chr1-131703554-131703786	chr1-92900250-92900546	chr1-95589945-95590444
chr2-3332040-3333328	chr1-131703554-131703786	chr1-92905824-92906138	chr1-95598060-95598567
chr2-3657360-3658618	chr1-131734680-131735136	chr1-92905824-92906138	chr1-95605409-95606160
chr2-3717753-3718373	chr1-131734680-131735136	chr1-92906690-92907654	chr1-95312872-95314597
chr2-3649056-3649649	chr1-131746710-131748119	chr1-92921779-92922271	chr1-95367646-95368363
chr2-3657360-3658618	chr1-131754644-131755420	chr1-93014307-93014798	chr1-95589945-95590444
chr2-3749260-3750396	chr1-131759420-131760438	chr1-93223519-93224346	chr1-95665839-95666457
chr2-3649056-3649649	chr1-131759420-131760438	chr1-93634522-93636517	chr1-97575932-97576399
chr2-3749260-3750396	chr1-131759420-131760438	chr1-92933579-92935181	chr1-97622870-97624041
chr2-3753527-3754294	chr1-132007236-132008917	chr1-92949181-92949881	chr1-97649675-97650765
chr2-3789649-3790041	chr1-132167966-132168447	chr1-93010697-93010998	chr1-97659248-97659901
chr2-3752872-3753141	chr1-132216078-132216664	chr1-93071089-93071857	chr1-97768722-97770825
chr2-4400753-4402878	chr1-132306115-132306550	chr1-92971861-92973204	chr1-98159024-98159299
chr2-5014657-5014906	chr1-131846268-131846627	chr1-92976279-92976605	chr1-97802383-97802835
chr2-4400753-4402878	chr1-131854998-131855352	chr1-92976279-92976605	chr1-98172806-98173430
chr2-4449778-4450320	chr1-132138775-132140447	chr1-92976764-92976969	chr1-98094608-98096398
chr2-4498948-4499708	chr1-132190119-132191102	chr1-92978778-92979077	chr1-98172806-98173430
chr2-4872362-4873195	chr1-132199382-132199616	chr1-92992137-92992646	chr1-105317683-105318080
chr2-5451349-5452025	chr1-132298241-132299423	chr1-92992137-92992646	chr1-105317683-105318080
chr2-4872362-4873195	chr1-132312691-132313009	chr1-93060128-93060602	chr1-105324541-105324782
chr2-4872362-4873195	chr1-132367471-132367931	chr1-93069193-93069891	chr1-105453838-105454364
chr2-5352926-5353336	chr1-132370759-132371186	chr1-93071089-93071857	chr1-105553121-105553421
chr2-5025163-5025760	chr1-132472505-132472868	chr1-93071089-93071857	chr1-105677297-105677533
chr2-5036370-5036903	chr1-131882502-131883128	chr1-93080841-93081291	chr1-105784205-105784513
chr2-5860404-5860790	chr1-131982575-131983425	chr1-93235361-93236704	chr1-105790161-105790968
chr2-5431245-5431656	chr1-132409259-132409549	chr1-93272406-93272840	chr1-106352756-106353415
chr2-5431245-5431656	chr1-131962493-131963934	chr1-93374167-93374697	chr1-105507183-105507564
chr2-5706494-5707012	chr1-131962493-131963934	chr1-93525572-93525805	chr1-105553121-105553421
chr2-5804164-5804728	chr1-132000248-132000836	chr1-93996961-93997176	chr1-105650511-105650974
chr2-5811169-5811753	chr1-132000248-132000836	chr1-93235361-93236704	chr1-105748374-105748653
chr2-6267391-6267934	chr1-132131574-132132520	chr1-93668425-93669456	chr1-105795808-105796052
chr2-6646520-6647269	chr1-132416259-132418275	chr1-93374167-93374697	chr1-106255511-106255746
chr2-6256080-6257102	chr1-132007236-132008917	chr1-93374167-93374697	chr1-106352756-106353415
chr2-5894512-5895856	chr1-132010499-132011384	chr1-93444451-93446217	chr1-106475906-106476271
chr2-5906336-5906977	chr1-132010499-132011384	chr1-93444451-93446217	chr1-106627154-106627487
chr2-5950297-5952286	chr1-132038506-132039209	chr1-93506839-93507313	chr1-105700871-105701354
chr2-6256080-6257102	chr1-132131574-132132520	chr1-93685380-93686757	chr1-105784205-105784513
chr2-6378559-6379125	chr1-132138775-132140447	chr1-93735863-93736508	chr1-105787004-105787314
chr2-6483587-6484411	chr1-132138775-132140447	chr1-93525572-93525805	chr1-105801237-105801504
chr2-6710732-6711457	chr1-132190119-132191102	chr1-93511217-93512699	chr1-105866721-105867120
chr2-6680949-6681611	chr1-132199382-132199616	chr1-93525572-93525805	chr1-106162435-106162965
chr2-9749513-9750525	chr1-132199382-132199616	chr1-94496923-94497240	chr1-106255511-106255746
chr2-9801274-9801997	chr1-132203953-132204284	chr1-93735863-93736508	chr1-106320592-106320856
chr2-9878381-9878861	chr1-132211942-132212600	chr1-94053371-94053918	chr1-106345014-106345596
chr2-9985930-9986537	chr1-132296531-132296828	chr1-94496923-94497240	chr1-106351529-106351841
chr2-10100699-10101554	chr1-133214722-133214996	chr1-93803416-93804603	chr1-106352756-106353415
chr2-11099718-11100787	chr1-132336699-132337246	chr1-93801489-93802403	chr1-106374150-106375531
chr2-11228914-11229454	chr1-132336699-132337246	chr1-93803416-93804603	chr1-106407896-106408475
chr2-11099718-11100787	chr1-132341474-132342785	chr1-93859488-93860012	chr1-106450496-106450843
chr2-11157734-11157937	chr1-132367471-132367931	chr1-95267759-95268809	chr1-106567544-106567782
chr2-11331188-11333607	chr1-132370759-132371186	chr1-95644050-95644497	chr1-106600224-106601592
chr2-11429312-11429981	chr1-132370759-132371186	chr1-95655227-95656097	chr1-106713481-106714840
chr2-11636769-11637513	chr1-133118208-133118469	chr1-95665839-95666457	chr1-105866721-105867120
chr2-11657480-11658013	chr1-133380513-133381034	chr1-95598060-95598567	chr1-105971348-105972677
chr2-11228914-11229454	chr1-133385343-133386175	chr1-95605409-95606160	chr1-106408631-106408986
chr2-11266240-11267169	chr1-132609113-132609556	chr1-95656808-95657670	chr1-106606854-106607374
chr2-11331188-11333607	chr1-133100892-133101742	chr1-97613427-97614015	chr1-106634874-106635186
chr2-11331188-11333607	chr1-133380513-133381034	chr1-97613427-97614015	chr1-106616990-106617742
chr2-11429312-11429981	chr1-132476536-132478192	chr1-97632930-97633213	chr1-106646954-106647760
chr2-11429312-11429981	chr1-133177310-133177909	chr1-97649675-97650765	chr1-106008013-106008408
chr2-11529986-11530525	chr1-133180934-133181747	chr1-97659248-97659901	chr1-106032700-106033123
chr2-11534732-11535990	chr1-133033119-133034434	chr1-97659248-97659901	chr1-106036292-106037271
chr2-11540446-11540776	chr1-132865023-132865903	chr1-97660391-97662537	chr1-106060792-106061713
chr2-11542701-11542929	chr1-133012049-133012786	chr1-97676228-97677123	chr1-106065711-106066303
chr2-12053296-12053646	chr1-133029745-133030049	chr1-97746269-97746643	chr1-106162435-106162965
chr2-11709961-11710378	chr1-133214722-133214996	chr1-97764146-97764532	chr1-106162435-106162965
chr2-11655018-11655760	chr1-133362880-133364391	chr1-97768722-97770825	chr1-106162435-106162965
chr2-11686574-11686915	chr1-133854824-133855859	chr1-98159024-98159299	chr1-106221893-106222139
chr2-12466901-12467276	chr1-134009768-134009987	chr1-97976784-97977429	chr1-106255511-106255746
chr2-12301203-12302177	chr1-133180934-133181747	chr1-98129632-98130735	chr1-106261348-106261744
chr2-13232980-13234453	chr1-133688352-133688739	chr1-98172806-98173430	chr1-106316970-106317213
chr2-13270628-13272004	chr1-134077352-134080041	chr1-98129632-98130735	chr1-106345014-106345596
chr2-13785941-13786302	chr1-133236726-133238391	chr1-98144860-98145112	chr1-106351529-106351841
chr2-14192032-14192396	chr1-133306445-133307664	chr1-98172806-98173430	chr1-106369247-106369623
chr2-13556839-13557841	chr1-133544654-133545441	chr1-98131201-98131661	chr1-106374150-106375531
chr2-13558438-13559129	chr1-133820191-133820553	chr1-98144860-98145112	chr1-106407896-106408475
chr2-13559628-13560803	chr1-133214722-133214996	chr1-98589207-98589990	chr1-106408631-106408986
chr2-13573128-13575766	chr1-133347585-133348447	chr1-105170896-105171351	chr1-106600224-106601592
chr2-13785941-13786302	chr1-133381921-133382373	chr1-105324541-105324782	chr1-106606854-106607374
chr2-13718181-13719230	chr1-133381921-133382373	chr1-105324541-105324782	chr1-106713481-106714840
chr2-13756961-13757836	chr1-133385343-133386175	chr1-105324541-105324782	chr1-106815278-106815599
chr2-14603495-14604757	chr1-133417443-133418603	chr1-105434294-105435410	chr1-106867827-106868306
chr2-14631453-14632104	chr1-133771574-133772322	chr1-105443601-105443908	chr1-106231090-106231709
chr2-14770417-14771084	chr1-133863261-133864082	chr1-105507183-105507564	chr1-106321290-106322049
chr2-15048433-15049850	chr1-134234706-134235180	chr1-105708026-105708290	chr1-106345014-106345596
chr2-17597463-17598194	chr1-133544654-133545441	chr1-105746469-105746704	chr1-106352756-106353415
chr2-17698154-17698605	chr1-133694342-133695552	chr1-106351529-106351841	chr1-106374150-106375531
chr2-17702333-17703572	chr1-134414596-134416063	chr1-106352756-106353415	chr1-106407896-106408475
chr2-17729730-17731657	chr1-133660358-133661753	chr1-105434294-105435410	chr1-106409493-106409803
chr2-17931689-17932180	chr1-133911295-133911763	chr1-105434294-105435410	chr1-106515318-106516153
chr2-18050626-18050916	chr1-134523988-134524783	chr1-105443601-105443908	chr1-106577834-106578414
chr2-18671804-18673065	chr1-133688352-133688739	chr1-105507183-105507564	chr1-106577834-106578414
chr2-18765578-18767562	chr1-133694342-133695552	chr1-105997310-105997585	chr1-106600224-106601592
chr2-18911457-18911772	chr1-133815357-133816940	chr1-106091278-106091955	chr1-106602630-106602893
chr2-18951766-18952847	chr1-133694342-133695552	chr1-106352756-106353415	chr1-106606854-106607374
chr2-18976215-18976451	chr1-133710537-133711924	chr1-106393090-106393296	chr1-106612311-106613202
chr2-18987733-18988036	chr1-133779024-133779386	chr1-106661671-106661997	chr1-106612311-106613202
chr2-18055934-18058051	chr1-133787436-133788306	chr1-105677297-105677533	chr1-106617987-106618289
chr2-18213902-18214265	chr1-133787436-133788306	chr1-105708026-105708290	chr1-106628213-106628510
chr2-18307145-18308295	chr1-133787436-133788306	chr1-105708026-105708290	chr1-106634874-106635186
chr2-18391840-18393080	chr1-133797682-133798310	chr1-105746469-105746704	chr1-106646954-106647760
chr2-18942878-18943388	chr1-133911295-133911763	chr1-105747087-105747459	chr1-106665131-106665447
chr2-18586464-18588153	chr1-134009768-134009987	chr1-105747087-105747459	chr1-106695709-106696074
chr2-18676264-18677916	chr1-134188932-134189430	chr1-105747087-105747459	chr1-106706543-106706796
chr2-18755861-18756499	chr1-134195312-134196000	chr1-106162435-106162965	chr1-106713481-106714840
chr2-18799324-18801560	chr1-134719551-134720003	chr1-106231090-106231709	chr1-106717232-106717473
chr2-18996561-18998711	chr1-133815357-133816940	chr1-106321290-106322049	chr1-106866162-106867145
chr2-18755861-18756499	chr1-133826261-133826499	chr1-106345014-106345596	chr1-106867827-106868306
chr2-18872613-18873309	chr1-133854824-133855859	chr1-106351529-106351841	chr1-107582744-107583214
chr2-18911457-18911772	chr1-133854824-133855859	chr1-106352756-106353415	chr1-106758564-106760407
chr2-18935417-18935920	chr1-133856154-133856904	chr1-106374150-106375531	chr1-111863966-111865237
chr2-18938662-18939242	chr1-134058770-134059296	chr1-106407896-106408475	chr1-118335632-118336167
chr2-18982520-18982894	chr1-134059759-134060318	chr1-106567544-106567782	chr1-118321149-118322969
chr2-19055562-19055798	chr1-134067117-134067522	chr1-105787004-105787314	chr1-118627444-118628533
chr2-19300264-19302116	chr1-134077352-134080041	chr1-105787004-105787314	chr1-118507208-118507482
chr2-21222464-21223288	chr1-134304441-134304953	chr1-105980305-105981555	chr1-119463210-119463748
chr2-22721197-22722396	chr1-134381505-134382550	chr1-106636470-106637071	chr1-119482880-119483192
chr2-22746803-22747056	chr1-134674332-134674625	chr1-106032700-106033123	chr1-119486812-119487554
chr2-22807009-22807803	chr1-134105116-134105325	chr1-106646954-106647760	chr1-119486812-119487554
chr2-22773336-22775499	chr1-134106303-134107137	chr1-106883464-106884236	chr1-119863235-119863729
chr2-22773336-22775499	chr1-134195312-134196000	chr1-106032700-106033123	chr1-119892845-119893278
chr2-23005823-23006876	chr1-134234706-134235180	chr1-106035377-106036085	chr1-119929435-119930049
chr2-23032897-23033139	chr1-134298784-134299386	chr1-106145122-106146125	chr1-120340472-120340742
chr2-23041474-23041754	chr1-134343738-134345032	chr1-106151626-106152472	chr1-120056343-120057649
chr2-23052338-23052949	chr1-134679346-134679851	chr1-106162435-106162965	chr1-119919128-119919634
chr2-24357495-24358147	chr1-134854118-134854756	chr1-106231090-106231709	chr1-119889244-119889577
chr2-24366132-24367876	chr1-135085330-135085796	chr1-106321290-106322049	chr1-120099264-120100031
chr2-24408993-24409537	chr1-134513144-134514082	chr1-106345014-106345596	chr1-120843674-120844273
chr2-24408993-24409537	chr1-135127910-135128568	chr1-106351529-106351841	chr1-120080427-120081005
chr2-24416458-24417106	chr1-135132315-135133334	chr1-106352756-106353415	chr1-120136041-120136582
chr2-24456690-24457115	chr1-134989378-134989712	chr1-106374150-106375531	chr1-120162499-120163049
chr2-24570898-24571255	chr1-134435058-134435781	chr1-106407896-106408475	chr1-120843674-120844273
chr2-24634951-24635986	chr1-134450925-134451338	chr1-106567544-106567782	chr1-120846065-120846508
chr2-24744961-24745673	chr1-134454894-134456009	chr1-106600224-106601592	chr1-121277489-121277774
chr2-24744961-24745673	chr1-134954952-134956246	chr1-106713481-106714840	chr1-121440559-121441436
chr2-24761606-24763481	chr1-134854118-134854756	chr1-106278666-106279199	chr1-121490304-121490549
chr2-24761606-24763481	chr1-135094637-135095562	chr1-106321290-106322049	chr1-121508445-121509396
chr2-24840515-24841065	chr1-134674332-134674625	chr1-106407896-106408475	chr1-121566957-121568390
chr2-24841608-24841956	chr1-135153931-135154932	chr1-106536403-106536873	chr1-123751641-123752248
chr2-24841608-24841956	chr1-135420001-135420568	chr1-106561076-106561320	chr1-123887276-123887807
chr2-24850113-24850630	chr1-134559867-134561500	chr1-106597227-106597482	chr1-123919339-123920053
chr2-24918545-24920067	chr1-134638554-134638787	chr1-106599454-106599784	chr1-125412073-125412788
chr2-25194518-25197002	chr1-134638554-134638787	chr1-106606854-106607374	chr1-125434377-125436140
chr2-25465522-25466619	chr1-134674332-134674625	chr1-106612311-106613202	chr1-126747810-126748273
chr2-25535566-25535838	chr1-134708181-134709524	chr1-106613386-106613711	chr1-126993002-126993545
chr2-25607417-25608976	chr1-134719551-134720003	chr1-106628798-106629081	chr1-127239752-127240378
chr2-25666312-25666869	chr1-134719551-134720003	chr1-106636470-106637071	chr1-127251404-127251864
chr2-25706295-25707484	chr1-134745511-134745995	chr1-106646954-106647760	chr1-127214720-127215200
chr2-25240485-25241717	chr1-134872212-134872989	chr1-106662305-106663425	chr1-127241973-127243072
chr2-24948984-24950588	chr1-134954952-134956246	chr1-106684588-106684854	chr1-127280097-127280571
chr2-25228212-25229003	chr1-134989378-134989712	chr1-106706543-106706796	chr1-127303887-127304603
chr2-25400630-25401063	chr1-135104863-135105443	chr1-106711963-106712830	chr1-127318476-127318757
chr2-25500103-25501534	chr1-135635373-135635649	chr1-107447164-107447941	chr1-127319772-127320310
chr2-25506902-25507307	chr1-135109986-135110412	chr1-107582744-107583214	chr1-127322180-127322822
chr2-24977044-24977281	chr1-135153931-135154932	chr1-107583820-107584406	chr1-127344604-127345403
chr2-25163095-25163783	chr1-135725412-135726408	chr1-118335632-118336167	chr1-127380538-127381593
chr2-25548991-25549939	chr1-135105800-135106276	chr1-118458322-118459987	chr1-127626716-127626973
chr2-25850156-25850760	chr1-135109986-135110412	chr1-118399589-118400186	chr1-127868240-127869402
chr2-24961818-24963292	chr1-135153931-135154932	chr1-119053474-119053866	chr1-127981800-127982806
chr2-25620082-25622227	chr1-135258406-135259445	chr1-119482880-119483192	chr1-127303887-127304603
chr2-24974507-24976500	chr1-135593399-135594793	chr1-119486812-119487554	chr1-127308346-127308584
chr2-25115365-25115605	chr1-135659053-135660427	chr1-119502633-119502851	chr1-127308346-127308584
chr2-25482686-25483551	chr1-135132315-135133334	chr1-119925245-119925746	chr1-127322180-127322822
chr2-25663265-25663865	chr1-135132315-135133334	chr1-120019523-120019815	chr1-127363706-127363999
chr2-24977044-24977281	chr1-135139942-135140179	chr1-120056343-120057649	chr1-127441806-127442105
chr2-25169990-25170748	chr1-135725412-135726408	chr1-120105548-120105999	chr1-127441806-127442105
chr2-25240485-25241717	chr1-135780961-135781651	chr1-120327656-120328213	chr1-127496430-127497188
chr2-25252407-25252645	chr1-135788613-135789060	chr1-119674851-119675301	chr1-127512565-127513542
chr2-25278893-25279619	chr1-135929577-135930477	chr1-119685696-119686263	chr1-127513699-127514039
chr2-25291293-25293182	chr1-135931732-135931970	chr1-119712844-119713328	chr1-127514286-127514883
chr2-25371693-25373232	chr1-135146094-135147960	chr1-119818370-119819068	chr1-127588254-127588584
chr2-25376516-25376991	chr1-135153931-135154932	chr1-119835790-119837968	chr1-127637870-127638368
chr2-25400630-25401063	chr1-135198939-135199831	chr1-119919128-119919634	chr1-127662256-127663107
chr2-25421850-25423385	chr1-135265916-135266165	chr1-120501527-120501831	chr1-127662256-127663107
chr2-25913010-25913777	chr1-135265916-135266165	chr1-119996927-119997579	chr1-127676756-127678585
chr2-25163095-25163783	chr1-135267753-135268612	chr1-120032672-120033548	chr1-127679516-127680106
chr2-25167585-25168627	chr1-135267753-135268612	chr1-120154081-120154524	chr1-127795912-127797091
chr2-25169990-25170748	chr1-135509283-135511176	chr1-120112406-120112694	chr1-128056995-128057611
chr2-25180050-25181974	chr1-135834168-135834581	chr1-120162499-120163049	chr1-127765364-127765776
chr2-25194518-25197002	chr1-136130787-136131668	chr1-120459445-120459786	chr1-127773123-127774915
chr2-25194518-25197002	chr1-135312559-135314141	chr1-120449340-120450096	chr1-127773123-127774915
chr2-25228212-25229003	chr1-135659053-135660427	chr1-123887276-123887807	chr1-128015987-128016428
chr2-25240485-25241717	chr1-136047441-136047692	chr1-125388958-125389237	chr1-128614324-128615751
chr2-25376516-25376991	chr1-135374224-135375549	chr1-125412073-125412788	chr1-127795912-127797091
chr2-25546115-25547254	chr1-135399377-135399782	chr1-125430696-125431023	chr1-127812598-127813615
chr2-26054863-26055993	chr1-135410943-135411323	chr1-125508557-125509044	chr1-127830037-127830888
chr2-26182648-26183382	chr1-135420001-135420568	chr1-125502086-125502472	chr1-127868240-127869402
chr2-26188382-26189029	chr1-135429648-135430965	chr1-127083759-127084306	chr1-127975656-127975974
chr2-25223948-25225439	chr1-135507545-135507804	chr1-127230304-127230868	chr1-127868240-127869402
chr2-25591715-25592208	chr1-135686785-135688891	chr1-127239752-127240378	chr1-127920092-127920421
chr2-25228212-25229003	chr1-135882429-135883057	chr1-127270295-127270965	chr1-128076827-128077431
chr2-25228212-25229003	chr1-136247269-136247800	chr1-127296593-127297483	chr1-127868240-127869402
chr2-25240485-25241717	chr1-136335817-136336201	chr1-127303887-127304603	chr1-128056995-128057611
chr2-25241933-25242857	chr1-135451846-135452608	chr1-127308346-127308584	chr1-128056995-128057611
chr2-25252407-25252645	chr1-135451846-135452608	chr1-127330362-127330576	chr1-128080474-128080832
chr2-25256802-25257037	chr1-135509283-135511176	chr1-127344604-127345403	chr1-128080474-128080832
chr2-25460096-25461610	chr1-135514152-135514394	chr1-127363706-127363999	chr1-128590661-128593493
chr2-25546115-25547254	chr1-135516383-135517266	chr1-128009749-128010038	chr1-128612707-128613254
chr2-25548991-25549939	chr1-135516383-135517266	chr1-127238773-127239022	chr1-128875024-128875606
chr2-25579460-25579686	chr1-135534663-135535089	chr1-127238773-127239022	chr1-128102076-128104155
chr2-25666312-25666869	chr1-135534663-135535089	chr1-127239752-127240378	chr1-128223347-128223615
chr2-25256802-25257037	chr1-135534663-135535089	chr1-127291169-127292158	chr1-128605723-128606103
chr2-25256802-25257037	chr1-135593399-135594793	chr1-127308346-127308584	chr1-128752886-128753753
chr2-25256802-25257037	chr1-135598433-135598769	chr1-127322180-127322822	chr1-128793909-128794204
chr2-25291293-25293182	chr1-135598433-135598769	chr1-127443466-127443832	chr1-128358396-128360240
chr2-25376516-25376991	chr1-135686785-135688891	chr1-127513699-127514039	chr1-128358396-128360240
chr2-25400630-25401063	chr1-135690944-135691296	chr1-127514286-127514883	chr1-128372147-128372450
chr2-25428170-25429434	chr1-135699088-135699905	chr1-127611526-127612013	chr1-128657348-128657622
chr2-25557133-25558578	chr1-135929577-135930477	chr1-127637870-127638368	chr1-128703367-128703828
chr2-25913010-25913777	chr1-136116775-136117465	chr1-127662256-127663107	chr1-128416386-128417944
chr2-25535566-25535838	chr1-135631188-135632028	chr1-127662256-127663107	chr1-128446714-128447794
chr2-26054863-26055993	chr1-135659053-135660427	chr1-127673317-127673655	chr1-128614324-128615751
chr2-25278893-25279619	chr1-135680739-135681084	chr1-127673317-127673655	chr1-128590661-128593493
chr2-25304189-25305522	chr1-135680739-135681084	chr1-127676756-127678585	chr1-128605723-128606103
chr2-25371693-25373232	chr1-135682198-135682575	chr1-127676756-127678585	chr1-128611632-128612217
chr2-25663265-25663865	chr1-135682198-135682575	chr1-127780921-127781558	chr1-128612707-128613254
chr2-26227443-26228149	chr1-135682198-135682575	chr1-127795912-127797091	chr1-128667014-128667759
chr2-26311688-26312042	chr1-135686785-135688891	chr1-127830037-127830888	chr1-128721939-128722459
chr2-25338181-25338729	chr1-135686785-135688891	chr1-127858905-127859553	chr1-128766342-128767706
chr2-25500103-25501534	chr1-135699088-135699905	chr1-128015987-128016428	chr1-128789987-128791554
chr2-25400630-25401063	chr1-135700352-135700937	chr1-128056995-128057611	chr1-130979146-130979833
chr2-25557133-25558578	chr1-135850742-135851065	chr1-128080474-128080832	chr1-131181522-131182087
chr2-26312826-26313106	chr1-136116775-136117465	chr1-128444456-128444692	chr1-130461983-130463106
chr2-25450791-25451497	chr1-136169996-136170410	chr1-128608015-128608461	chr1-130461983-130463106
chr2-25482686-25483551	chr1-136212658-136213184	chr1-128611632-128612217	chr1-130850243-130850928
chr2-25500103-25501534	chr1-136465770-136466771	chr1-128675386-128676154	chr1-131095653-131098190
chr2-25535566-25535838	chr1-136538098-136538828	chr1-127762796-127763093	chr1-131183190-131183485
chr2-25546115-25547254	chr1-136581891-136582172	chr1-127762796-127763093	chr1-130474236-130475346
chr2-25557133-25558578	chr1-136600118-136601208	chr1-127773123-127774915	chr1-130629498-130629994
chr2-25548991-25549939	chr1-136682951-136684123	chr1-127827178-127827648	chr1-131152682-131153808
chr2-26227443-26228149	chr1-135725412-135726408	chr1-127868240-127869402	chr1-130740883-130741503
chr2-25574114-25575625	chr1-135931732-135931970	chr1-128080474-128080832	chr1-131025678-131026299
chr2-25591715-25592208	chr1-136169996-136170410	chr1-128140883-128141364	chr1-131075820-131076019
chr2-25607417-25608976	chr1-136174991-136175509	chr1-127827178-127827648	chr1-131152682-131153808
chr2-26388398-26389813	chr1-136524613-136525297	chr1-128056995-128057611	chr1-131525870-131528312
chr2-26513229-26513711	chr1-135787722-135788183	chr1-127868240-127869402	chr1-131075820-131076019
chr2-25620082-25622227	chr1-135793443-135794845	chr1-128605723-128606103	chr1-131115653-131116245
chr2-25663265-25663865	chr1-135805474-135805841	chr1-128675386-128676154	chr1-130783939-130784427
chr2-25706295-25707484	chr1-135805474-135805841	chr1-127980919-127981417	chr1-130783939-130784427
chr2-26090793-26092204	chr1-135807143-135808203	chr1-128009749-128010038	chr1-130820473-130821354
chr2-26121654-26123188	chr1-135817610-135819264	chr1-128056995-128057611	chr1-130865493-130866011
chr2-26182648-26183382	chr1-135863875-135864420	chr1-128056995-128057611	chr1-130865493-130866011
chr2-26472442-26472650	chr1-136116775-136117465	chr1-128056995-128057611	chr1-130993211-130994175
chr2-25706295-25707484	chr1-136161378-136161655	chr1-128243479-128245264	chr1-130996344-130996666
chr2-25828287-25828956	chr1-136558752-136559222	chr1-128708964-128709190	chr1-131003062-131003699
chr2-25835774-25836726	chr1-136673340-136673568	chr1-128122914-128123273	chr1-131010127-131010952
chr2-25835774-25836726	chr1-135828568-135829268	chr1-128605723-128606103	chr1-131021461-131021780
chr2-25850156-25850760	chr1-135834168-135834581	chr1-128765246-128765977	chr1-131022488-131023216
chr2-25853731-25854505	chr1-135863875-135864420	chr1-128601140-128601713	chr1-131037974-131039050
chr2-25982056-25984324	chr1-135864878-135865127	chr1-128704768-128705776	chr1-131121946-131122302
chr2-26139408-26141214	chr1-135864878-135865127	chr1-128444456-128444692	chr1-131438153-131438918
chr2-26298390-26298686	chr1-135882429-135883057	chr1-128626276-128626529	chr1-131765243-131765980
chr2-26360696-26361262	chr1-135958238-135958897	chr1-128667014-128667759	chr1-131846268-131846627
chr2-26603193-26604967	chr1-136047441-136047692	chr1-128704768-128705776	chr1-131021461-131021780
chr2-26627875-26629243	chr1-136580226-136580665	chr1-128874042-128874594	chr1-131037974-131039050
chr2-26668310-26669362	chr1-136748879-136749679	chr1-128358396-128360240	chr1-131049170-131049602
chr2-26298390-26298686	chr1-136948669-136949240	chr1-128611632-128612217	chr1-131068199-131068517
chr2-26668310-26669362	chr1-136017282-136019141	chr1-128617728-128617961	chr1-131068199-131068517
chr2-26753086-26753954	chr1-136047441-136047692	chr1-128368573-128369078	chr1-131068199-131068517
chr2-26024150-26024590	chr1-136050714-136051850	chr1-128372147-128372450	chr1-131075820-131076019
chr2-26024150-26024590	chr1-136075980-136076409	chr1-128373172-128373400	chr1-131075820-131076019
chr2-26024150-26024590	chr1-136115993-136116560	chr1-128416386-128417944	chr1-131079019-131081082
chr2-26054863-26055993	chr1-136115993-136116560	chr1-128569729-128570677	chr1-131089488-131090155
chr2-26060855-26061286	chr1-136118799-136119177	chr1-128590661-128593493	chr1-131103434-131104252
chr2-26060855-26061286	chr1-136127926-136128154	chr1-128601140-128601713	chr1-131110083-131111292
chr2-26090793-26092204	chr1-136414250-136415771	chr1-128612707-128613254	chr1-131145128-131145390
chr2-26090793-26092204	chr1-136725965-136726467	chr1-128617728-128617961	chr1-131205993-131206203
chr2-26121654-26123188	chr1-136139890-136140669	chr1-128781709-128783252	chr1-131218923-131219242
chr2-26227443-26228149	chr1-136139890-136140669	chr1-130547806-130548484	chr1-131347494-131348188
chr2-26772664-26773792	chr1-136247269-136247800	chr1-131135129-131135396	chr1-131672177-131672958
chr2-26132710-26133586	chr1-136247269-136247800	chr1-130461983-130463106	chr1-131679029-131680355
chr2-26182648-26183382	chr1-136254592-136255590	chr1-130474236-130475346	chr1-131993141-131993478
chr2-26227443-26228149	chr1-136344302-136346926	chr1-130850243-130850928	chr1-131110083-131111292
chr2-26236651-26237895	chr1-136414250-136415771	chr1-130865493-130866011	chr1-131110083-131111292
chr2-26973721-26974651	chr1-136580226-136580665	chr1-130474236-130475346	chr1-131110083-131111292
chr2-26298390-26298686	chr1-136616777-136617839	chr1-130549192-130549485	chr1-131118873-131119420
chr2-26300338-26301150	chr1-136684862-136686050	chr1-130550606-130551772	chr1-131135994-131136309
chr2-26311688-26312042	chr1-136465214-136465461	chr1-130597788-130598117	chr1-131146110-131146677
chr2-26312826-26313106	chr1-136624079-136625918	chr1-130629498-130629994	chr1-131155390-131155850
chr2-26312826-26313106	chr1-136558752-136559222	chr1-130630225-130630455	chr1-131525870-131528312
chr2-26327510-26328150	chr1-136580226-136580665	chr1-130691739-130692219	chr1-131993141-131993478
chr2-26458428-26459021	chr1-136600118-136601208	chr1-130715146-130717900	chr1-132000248-132000836
chr2-26585880-26587387	chr1-136600118-136601208	chr1-130715146-130717900	chr1-132121019-132121532
chr2-26772664-26773792	chr1-136670991-136671368	chr1-131121946-131122302	chr1-131145128-131145390
chr2-26915764-26916905	chr1-136673340-136673568	chr1-131161182-131161462	chr1-131145128-131145390
chr2-26327510-26328150	chr1-136672050-136673008	chr1-131161722-131162128	chr1-131146110-131146677
chr2-26360696-26361262	chr1-136694526-136695396	chr1-131446376-131447231	chr1-131637102-131637338
chr2-26360696-26361262	chr1-137852270-137852511	chr1-130740883-130741503	chr1-131935025-131935248
chr2-26379931-26380879	chr1-138124447-138124831	chr1-131025678-131026299	chr1-131152682-131153808
chr2-26565929-26566595	chr1-138289563-138290479	chr1-131079019-131081082	chr1-131184236-131184904
chr2-27197969-27199515	chr1-138821940-138823184	chr1-131089488-131090155	chr1-131184236-131184904
chr2-26388398-26389813	chr1-138145071-138145475	chr1-131126023-131126736	chr1-131204090-131204975
chr2-26603193-26604967	chr1-138148669-138149237	chr1-131214289-131214618	chr1-131205993-131206203
chr2-27077842-27079689	chr1-138148669-138149237	chr1-130820473-130821354	chr1-131244563-131246197
chr2-27125810-27126351	chr1-138156925-138157365	chr1-131053092-131053585	chr1-131426812-131427809
chr2-26627875-26629243	chr1-138156925-138157365	chr1-131115653-131116245	chr1-131573676-131573928
chr2-27438205-27438637	chr1-138185900-138186259	chr1-130820473-130821354	chr1-131637731-131639375
chr2-26472442-26472650	chr1-138188041-138188481	chr1-130865493-130866011	chr1-131734680-131735136
chr2-26483155-26483962	chr1-138232846-138233504	chr1-130993211-130994175	chr1-131994782-131995634
chr2-26492993-26493761	chr1-138258782-138259090	chr1-131003062-131003699	chr1-131269754-131271008
chr2-26497553-26498439	chr1-138275641-138276254	chr1-131022488-131023216	chr1-131280955-131281158
chr2-26507418-26507776	chr1-138289563-138290479	chr1-131037974-131039050	chr1-131349453-131350345
chr2-26513229-26513711	chr1-138291399-138292016	chr1-131049170-131049602	chr1-131473626-131474119
chr2-26513229-26513711	chr1-138302786-138305171	chr1-131068199-131068517	chr1-131580092-131580804
chr2-26585880-26587387	chr1-138322610-138323468	chr1-131095653-131098190	chr1-131962493-131963934
chr2-26593716-26594351	chr1-138952019-138952534	chr1-131103434-131104252	chr1-131318320-131318731
chr2-26910045-26911348	chr1-138291399-138292016	chr1-131110083-131111292	chr1-131324337-131325385
chr2-26936228-26936699	chr1-138297864-138298460	chr1-131554853-131555827	chr1-131378815-131379757
chr2-27197969-27199515	chr1-138302786-138305171	chr1-131957816-131958020	chr1-131470670-131470895
chr2-26561474-26562036	chr1-138418491-138419021	chr1-131104548-131104920	chr1-131473626-131474119
chr2-26565929-26566595	chr1-138516882-138517756	chr1-131104548-131104920	chr1-131473626-131474119
chr2-26638605-26639515	chr1-138535864-138536504	chr1-131110083-131111292	chr1-131473626-131474119
chr2-26639718-26640649	chr1-138541496-138542938	chr1-131118873-131119420	chr1-131481364-131481742
chr2-26643805-26644216	chr1-138541496-138542938	chr1-131145128-131145390	chr1-131492390-131492852
chr2-26661327-26663861	chr1-138584516-138585064	chr1-131146110-131146677	chr1-131652327-131653522
chr2-26661327-26663861	chr1-138590225-138590825	chr1-131259917-131260711	chr1-131734680-131735136
chr2-26668310-26669362	chr1-138847896-138849058	chr1-131652327-131653522	chr1-131875532-131875813
chr2-26743978-26744796	chr1-139438381-139438721	chr1-131759420-131760438	chr1-131548432-131549224
chr2-26902038-26903661	chr1-138752076-138752708	chr1-131957816-131958020	chr1-131560584-131561083
chr2-26941415-26941857	chr1-138752076-138752708	chr1-131993141-131993478	chr1-131560584-131561083
chr2-27496407-27496635	chr1-138846289-138846526	chr1-132095434-132095983	chr1-131573676-131573928
chr2-26738465-26739412	chr1-139262710-139263432	chr1-132102089-132102453	chr1-131600230-131600637
chr2-26743978-26744796	chr1-139413025-139414068	chr1-132116424-132116997	chr1-131618634-131618858
chr2-26772664-26773792	chr1-139443031-139443392	chr1-131145128-131145390	chr1-131618634-131618858
chr2-26963730-26964806	chr1-138939418-138940117	chr1-131705468-131705714	chr1-131637102-131637338
[truncated: 264,746+ more rows]

## Sheet: GPL_peaks_tx_rag_ilc2
FM+		FM-
SS	AD	SS	AD
chr1-12990190-12992865	chr1-12990190-12992865	chr1-13312477-13312823	chr1-13006992-13007556
chr1-13162106-13162932	chr1-13006992-13007556	chr1-13425796-13427597	chr1-13328352-13328840
chr1-13363402-13364065	chr1-13355529-13355952	chr1-13752363-13752952	chr1-21035760-21036199
chr1-21960061-21962384	chr1-13752363-13752952	chr1-21354329-21354759	chr1-21381869-21382290
chr1-21962978-21963792	chr1-21271093-21272402	chr1-21960061-21962384	chr1-21633964-21634374
chr1-33882831-33884035	chr1-21960061-21962384	chr1-21962978-21963792	chr1-21960061-21962384
chr1-34028335-34029370	chr1-21962978-21963792	chr1-21967157-21967395	chr1-21962978-21963792
chr1-36024450-36025865	chr1-34478571-34479453	chr1-33966193-33966677	chr1-33916413-33916891
chr1-36293248-36293867	chr1-35971338-35972355	chr1-34010802-34012213	chr1-34005147-34006630
chr1-36296275-36297196	chr1-36293248-36293867	chr1-34218190-34218711	chr1-34010802-34012213
chr1-36444265-36445739	chr1-36321652-36322029	chr1-34409592-34410220	chr1-34236166-34236889
chr1-36744086-36744956	chr1-36534528-36535069	chr1-34891440-34891906	chr1-36145113-36145352
chr1-36760093-36762162	chr1-36645932-36646867	chr1-36145113-36145352	chr1-36281673-36282519
chr1-36772348-36772721	chr1-37022555-37023346	chr1-36263798-36264645	chr1-36545545-36546127
chr1-36909910-36910703	chr1-37299162-37301033	chr1-36760093-36762162	chr1-36611350-36611870
chr1-37677999-37678785	chr1-39502809-39503839	chr1-37585297-37586500	chr1-36768820-36769231
chr1-40475369-40476194	chr1-39527310-39527816	chr1-39555088-39556408	chr1-36777354-36777641
chr1-40514045-40515824	chr1-39841833-39843806	chr1-39917468-39918899	chr1-37473076-37473592
chr1-40680310-40682115	chr1-39896496-39897499	chr1-40055839-40056363	chr1-37491587-37492272
chr1-55430334-55430973	chr1-39922691-39924075	chr1-40059023-40059542	chr1-37698053-37698529
chr1-60015866-60017598	chr1-40270875-40271527	chr1-40114998-40115815	chr1-39608378-39608753
chr1-60822478-60823319	chr1-40283296-40284882	chr1-40114998-40115815	chr1-39851100-39851479
chr1-60882627-60883168	chr1-40465403-40465972	chr1-40224726-40225120	chr1-40002115-40002606
chr1-60893105-60893701	chr1-40504356-40504888	chr1-40227771-40228282	chr1-40007984-40008390
chr1-60908678-60909253	chr1-40501105-40502355	chr1-40270875-40271527	chr1-40022399-40023024
chr1-60979135-60979612	chr1-40514045-40515824	chr1-40270875-40271527	chr1-40055839-40056363
chr1-60898263-60899726	chr1-40516018-40516728	chr1-40283296-40284882	chr1-40059023-40059542
chr1-60908678-60909253	chr1-40687626-40688881	chr1-40283296-40284882	chr1-40085136-40086203
chr1-60979135-60979612	chr1-54814991-54815460	chr1-40330363-40330752	chr1-40161027-40161577
chr1-60984670-60985452	chr1-55728641-55728840	chr1-40393167-40393783	chr1-40270875-40271527
chr1-60985626-60986425	chr1-60015866-60017598	chr1-40399471-40400069	chr1-40283296-40284882
chr1-61180806-61181978	chr1-60015866-60017598	chr1-40421232-40421513	chr1-40386092-40386669
chr1-69291080-69291804	chr1-60054394-60055020	chr1-40427315-40427568	chr1-40393167-40393783
chr1-69680292-69680811	chr1-60054394-60055020	chr1-40428983-40429245	chr1-40393167-40393783
chr1-69681016-69681398	chr1-60240444-60240970	chr1-40436999-40437554	chr1-40399471-40400069
chr1-69768286-69769475	chr1-60428607-60429264	chr1-40444612-40445046	chr1-40412907-40413442
chr1-69790249-69790803	chr1-60759632-60760249	chr1-40528968-40529869	chr1-40418380-40418797
chr1-127212272-127212575	chr1-60775593-60776147	chr1-40634892-40635336	chr1-40425143-40425664
chr1-127232772-127233915	chr1-60775593-60776147	chr1-40441711-40442134	chr1-40427315-40427568
chr1-127241973-127243072	chr1-60776769-60777913	chr1-40469695-40470237	chr1-40436999-40437554
chr1-127296593-127297483	chr1-60776769-60777913	chr1-40475369-40476194	chr1-40441711-40442134
chr1-127305502-127306663	chr1-60781451-60782113	chr1-40488483-40489138	chr1-40444612-40445046
chr1-127321586-127321921	chr1-60781451-60782113	chr1-40501105-40502355	chr1-40467333-40467594
chr1-127344604-127345403	chr1-60822478-60823319	chr1-40516018-40516728	chr1-40544156-40544979
chr1-127673317-127673655	chr1-60867910-60868791	chr1-40634892-40635336	chr1-40441711-40442134
chr1-127827178-127827648	chr1-60867910-60868791	chr1-54660515-54661159	chr1-40467333-40467594
chr1-128416386-128417944	chr1-60874876-60875644	chr1-54810146-54810405	chr1-40469695-40470237
chr1-134343738-134345032	chr1-60874876-60875644	chr1-54814991-54815460	chr1-40475369-40476194
chr1-134509269-134510462	chr1-60886653-60887428	chr1-55404404-55404831	chr1-40501105-40502355
chr1-134708181-134709524	chr1-60902431-60902918	chr1-55418924-55419246	chr1-40514045-40515824
chr1-136127926-136128154	chr1-60908678-60909253	chr1-55430334-55430973	chr1-40516018-40516728
chr1-143319320-143319922	chr1-60910775-60911107	chr1-55506395-55507370	chr1-40522414-40523137
chr1-143918230-143918573	chr1-60920026-60920860	chr1-59886959-59887406	chr1-54660515-54661159
chr1-143999446-143999863	chr1-60936871-60937541	chr1-60015866-60017598	chr1-54702956-54703169
chr1-144006379-144006890	chr1-60973772-60974653	chr1-60042313-60043551	chr1-54814991-54815460
chr1-144197373-144198122	chr1-60989584-60991071	chr1-60272252-60272814	chr1-54816691-54816910
chr1-144272746-144273434	chr1-61027491-61027862	chr1-60408218-60408431	chr1-55405107-55406898
chr1-144296123-144296607	chr1-61045753-61046694	chr1-60408599-60410293	chr1-55430334-55430973
chr1-144314360-144314730	chr1-61050158-61050652	chr1-60761537-60762088	chr1-55506395-55507370
chr1-151284932-151285498	chr1-61054278-61055483	chr1-60781451-60782113	chr1-55511580-55511815
chr1-151570873-151572476	chr1-61125024-61125458	chr1-60828161-60828527	chr1-55593596-55593979
chr1-151689033-151689860	chr1-61135375-61136467	chr1-60852805-60854361	chr1-55609969-55610580
chr1-152008124-152009433	chr1-61139201-61139991	chr1-60867910-60868791	chr1-55666080-55666472
chr1-152528702-152529158	chr1-61180806-61181978	chr1-60882627-60883168	chr1-55766828-55767096
chr1-152807373-152808256	chr1-60886653-60887428	chr1-60886653-60887428	chr1-55812429-55812906
chr2-11228914-11229454	chr1-60898263-60899726	chr1-60893105-60893701	chr1-56076818-56077033
chr2-11655018-11655760	chr1-60902431-60902918	chr1-60898263-60899726	chr1-60015866-60017598
chr2-17702333-17703572	chr1-60908678-60909253	chr1-60902431-60902918	chr1-60761537-60762088
chr2-17729730-17731657	chr1-60920026-60920860	chr1-60908678-60909253	chr1-60781451-60782113
chr2-18676264-18677916	chr1-60936871-60937541	chr1-60910775-60911107	chr1-60828161-60828527
chr2-18755861-18756499	chr1-61027491-61027862	chr1-60913159-60913647	chr1-60852805-60854361
chr2-18799324-18801560	chr1-61045753-61046694	chr1-60920026-60920860	chr1-60852805-60854361
chr2-18996561-18998711	chr1-61050158-61050652	chr1-60930306-60930804	chr1-60886653-60887428
chr2-68381680-68383273	chr1-61054278-61055483	chr1-60936871-60937541	chr1-60893105-60893701
chr2-68470665-68472782	chr1-61101477-61103041	chr1-60953563-60953975	chr1-60902431-60902918
chr2-83723817-83725248	chr1-61125024-61125458	chr1-60960199-60961407	chr1-60908678-60909253
chr2-102116997-102117759	chr1-61139201-61139991	chr1-61016324-61017080	chr1-60910775-60911107
chr2-102803918-102804431	chr1-61771245-61771590	chr1-61026723-61027024	chr1-60911629-60911904
chr2-102812640-102813271	chr1-69537616-69538230	chr1-61030564-61030860	chr1-60913159-60913647
chr2-103072819-103074517	chr1-69543958-69544688	chr1-61101477-61103041	chr1-60916265-60916849
chr2-103684945-103685432	chr1-69548511-69549025	chr1-61135375-61136467	chr1-60930306-60930804
chr2-103503169-103503677	chr1-69555518-69556058	chr1-61139201-61139991	chr1-60936871-60937541
chr2-119112031-119113654	chr1-69637827-69638761	chr1-61771245-61771590	chr1-60953563-60953975
chr2-119743962-119744466	chr1-69680292-69680811	chr1-60886653-60887428	chr1-60979135-60979612
chr2-120011221-120011973	chr1-69683049-69683355	chr1-60898263-60899726	chr1-60984670-60985452
chr2-120879249-120879892	chr1-69759220-69760195	chr1-60902431-60902918	chr1-60985626-60986425
chr2-137042918-137043170	chr1-69768286-69769475	chr1-60907514-60907713	chr1-61016324-61017080
chr2-137115363-137115629	chr1-69790249-69790803	chr1-60908678-60909253	chr1-61026723-61027024
chr2-140041791-140043333	chr1-126817078-126818328	chr1-60910775-60911107	chr1-61045753-61046694
chr2-153224490-153225780	chr1-127083759-127084306	chr1-60911629-60911904	chr1-61050158-61050652
chr2-154294440-154295128	chr1-127214720-127215200	chr1-60930306-60930804	chr1-61054278-61055483
chr2-157411152-157411410	chr1-127232772-127233915	chr1-60984670-60985452	chr1-61135375-61136467
chr2-157428450-157428683	chr1-127303887-127304603	chr1-60989584-60991071	chr1-61139201-61139991
chr2-157446857-157448180	chr1-127318476-127318757	chr1-61029208-61029531	chr1-61771245-61771590
chr2-157456572-157458852	chr1-127319772-127320310	chr1-61030564-61030860	chr1-60893105-60893701
chr2-173678868-173679531	chr1-127625233-127626557	chr1-61039287-61039612	chr1-60907514-60907713
chr2-173854340-173855682	chr1-127441806-127442105	chr1-61045753-61046694	chr1-60908678-60909253
chr2-174437389-174439727	chr1-127858905-127859553	chr1-61050158-61050652	chr1-60910775-60911107
chr3-30507940-30508922	chr1-128398713-128399566	chr1-61101477-61103041	chr1-60911629-60911904
chr3-31082847-31083156	chr1-128612707-128613254	chr1-61135375-61136467	chr1-60913159-60913647
chr3-87537940-87538404	chr1-128766342-128767706	chr1-61184286-61184523	chr1-60930306-60930804
chr3-87794615-87795881	chr1-134708181-134709524	chr1-61203112-61203505	chr1-60970919-60971174
chr3-88513504-88514099	chr1-134954952-134956246	chr1-69533008-69533337	chr1-60979135-60979612
chr3-88191849-88192560	chr1-135105800-135106276	chr1-69543958-69544688	chr1-60984670-60985452
chr3-88452720-88452932	chr1-135153931-135154932	chr1-69548511-69549025	chr1-60985626-60986425
chr3-88476437-88476712	chr1-135258406-135259445	chr1-69555518-69556058	chr1-60996584-60996792
chr3-88536421-88536861	chr1-135593399-135594793	chr1-69583909-69584931	chr1-61016324-61017080
chr3-88591615-88593600	chr1-135659053-135660427	chr1-69589857-69590057	chr1-61027491-61027862
chr3-88949441-88951349	chr1-143918230-143918573	chr1-69626192-69626410	chr1-61030564-61030860
chr3-89100895-89102510	chr1-143999446-143999863	chr1-69637827-69638761	chr1-61034891-61035788
chr3-89158797-89160512	chr1-144003381-144004635	chr1-69644628-69645154	chr1-61039287-61039612
chr3-89231429-89231828	chr1-144202883-144203439	chr1-69653285-69653841	chr1-61045753-61046694
chr3-90589334-90589790	chr1-144314360-144314730	chr1-69662852-69663060	chr1-61050158-61050652
chr3-93504596-93505064	chr1-144319146-144319739	chr1-69669940-69670419	chr1-61054278-61055483
chr3-93505711-93507265	chr1-144239037-144239481	chr1-69681016-69681398	chr1-61101477-61103041
chr3-93562173-93562740	chr1-144243318-144243864	chr1-69683049-69683355	chr1-61135375-61136467
chr3-107037428-107038977	chr1-144247491-144247705	chr1-69688835-69689279	chr1-61139201-61139991
chr3-107222838-107223513	chr1-144248271-144249472	chr1-69691983-69692761	chr1-61180806-61181978
chr3-135307172-135308291	chr1-144296123-144296607	chr1-69703370-69704172	chr1-61203112-61203505
chr3-135422575-135424140	chr1-144319146-144319739	chr1-69752614-69753260	chr1-61423159-61423578
chr3-135512951-135513689	chr1-151284932-151285498	chr1-69759220-69760195	chr1-69331115-69332140
chr3-135513934-135514527	chr1-151570873-151572476	chr1-69768286-69769475	chr1-69513119-69513980
chr3-135593638-135594934	chr1-151625309-151626018	chr1-69775443-69775893	chr1-69533008-69533337
chr3-152980518-152982316	chr1-151702878-151703143	chr1-69777686-69778346	chr1-69537616-69538230
chr4-6681519-6682443	chr1-151973036-151973653	chr1-127230304-127230868	chr1-69543958-69544688
chr4-6940617-6941417	chr1-152008124-152009433	chr1-127239752-127240378	chr1-69548511-69549025
chr4-6989316-6991651	chr1-152089080-152091118	chr1-127270295-127270965	chr1-69555518-69556058
chr4-7755418-7756178	chr1-152428011-152428619	chr1-127296593-127297483	chr1-69583909-69584931
chr4-32374808-32375521	chr1-152437275-152438025	chr1-127303887-127304603	chr1-69592042-69592318
chr4-32936832-32937600	chr1-152520783-152521125	chr1-127308346-127308584	chr1-69599268-69599952
chr4-33242539-33242777	chr1-153303894-153304423	chr1-127330362-127330576	chr1-69618891-69619202
chr4-33273423-33273770	chr1-153414007-153415320	chr1-127344604-127345403	chr1-69630273-69630487
chr4-45703850-45704551	chr1-154033864-154034602	chr1-127363706-127363999	chr1-69637827-69638761
chr4-45719445-45720023	chr2-9577515-9578456	chr1-128009749-128010038	chr1-69644628-69645154
chr4-45726489-45727576	chr2-9681452-9682185	chr1-127762796-127763093	chr1-69662852-69663060
chr4-46388577-46390986	chr2-9683442-9684757	chr1-128358396-128360240	chr1-69669940-69670419
chr4-46555694-46556120	chr2-9691484-9692274	chr1-128368573-128369078	chr1-69680292-69680811
chr4-46568287-46568610	chr2-9872629-9872938	chr1-128372147-128372450	chr1-69681016-69681398
chr4-47502255-47503092	chr2-9878381-9878861	chr1-128373172-128373400	chr1-69683049-69683355
chr4-47273839-47274251	chr2-9879228-9879868	chr1-128569729-128570677	chr1-69686786-69687962
chr4-47287337-47287822	chr2-9888963-9889760	chr1-134360730-134362740	chr1-69691983-69692761
chr4-47309867-47311192	chr2-11099718-11100787	chr1-134414596-134416063	chr1-69752614-69753260
chr4-48011740-48012862	chr2-11211619-11212393	chr1-134493592-134495723	chr1-69759220-69760195
chr4-48044568-48045587	chr2-11216410-11217123	chr1-134641580-134641779	chr1-69768286-69769475
chr4-48124164-48125614	chr2-11218028-11218560	chr1-134961603-134963174	chr1-69774060-69774616
chr4-48243755-48244642	chr2-11300258-11300624	chr1-135030092-135030625	chr1-69775443-69775893
chr4-83416881-83418309	chr2-11338556-11339969	chr1-135602990-135603282	chr1-69777686-69778346
chr4-88692245-88692867	chr2-11655018-11655760	chr1-135945548-135946010	chr1-69790249-69790803
chr4-106809683-106810351	chr2-11662807-11663450	chr1-136075980-136076409	chr1-127214720-127215200
chr4-116017176-116018705	chr2-17597463-17598194	chr1-143315609-143315903	chr1-127241973-127243072
chr4-116245720-116246272	chr2-17702333-17703572	chr1-143319320-143319922	chr1-127280097-127280571
chr4-116991288-116991681	chr2-17729730-17731657	chr1-143813556-143814447	chr1-127303887-127304603
chr4-155177840-155179586	chr2-18285205-18285467	chr1-143916000-143918000	chr1-127318476-127318757
chr4-155774106-155775178	chr2-18226471-18226767	chr1-144006379-144006890	chr1-127319772-127320310
chr4-155942932-155944693	chr2-18607737-18610058	chr1-144032778-144034347	chr1-127322180-127322822
chr4-156234629-156235165	chr2-18923155-18923356	chr1-144075765-144077044	chr1-127344604-127345403
chr5-4112630-4113087	chr2-19145209-19145969	chr1-144256465-144257318	chr1-127380538-127381593
chr5-20945001-20945673	chr2-48332478-48333294	chr1-144275532-144276149	chr1-127626716-127626973
chr5-21054501-21056554	chr2-48930348-48930619	chr1-144282875-144284170	chr1-127868240-127869402
chr5-21256526-21256827	chr2-49472567-49472980	chr1-144308284-144308642	chr1-127981800-127982806
chr5-64918482-64919179	chr2-49732550-49734751	chr1-144337425-144337930	chr1-127795912-127797091
chr5-65499947-65500849	chr2-68364163-68364865	chr1-144355558-144356226	chr1-128358396-128360240
chr5-65850607-65851232	chr2-68405161-68405635	chr1-144018738-144019072	chr1-128446714-128447794
chr5-65863142-65863813	chr2-68470665-68472782	chr1-144085691-144086490	chr1-128614324-128615751
chr5-65883416-65883714	chr2-75984988-75985514	chr1-144200390-144200831	chr1-130461983-130463106
chr5-66241810-66242399	chr2-77265448-77265985	chr1-144215147-144215609	chr1-130865493-130866011
chr5-72621030-72621566	chr2-77309203-77309654	chr1-144239037-144239481	chr1-130993211-130994175
chr5-72635625-72637130	chr2-84524052-84524262	chr1-144243318-144243864	chr1-131003062-131003699
chr5-72725477-72725735	chr2-101978536-101979381	chr1-144248271-144249472	chr1-131010127-131010952
chr5-72844276-72844713	chr2-101992657-101993573	chr1-144272746-144273434	chr1-131021461-131021780
chr5-72983997-72984422	chr2-102077351-102077987	chr1-144296123-144296607	chr1-131022488-131023216
chr5-74166633-74166993	chr2-102077351-102077987	chr1-144306243-144307712	chr1-131037974-131039050
chr5-76849872-76850856	chr2-102363005-102363214	chr1-144314360-144314730	chr1-131121946-131122302
chr5-77015367-77016357	chr2-102383996-102384939	chr1-144317655-144317956	chr1-131438153-131438918
chr5-77130092-77130860	chr2-102638127-102638435	chr1-151284932-151285498	chr1-131765243-131765980
chr5-103424449-103425982	chr2-102682057-102682486	chr1-151307048-151307329	chr1-131846268-131846627
chr5-103972013-103973133	chr2-102785533-102785985	chr1-151570873-151572476	chr1-134865402-134865977
chr5-103993642-103993917	chr2-102796443-102796844	chr1-151581710-151582264	chr1-134987194-134988261
chr5-122769168-122769585	chr2-102873491-102874511	chr1-151597812-151598300	chr1-135136345-135136782
chr5-122820222-122821801	chr2-102886305-102887729	chr1-151601470-151601669	chr1-135631188-135632028
chr5-123128396-123129232	chr2-102943796-102944393	chr1-151615676-151615924	chr1-135929577-135930477
chr5-123579938-123580957	chr2-102986451-102986745	chr1-151620509-151621066	chr1-135945548-135946010
chr5-124000628-124001212	chr2-103565152-103567439	chr1-151625309-151626018	chr1-143319320-143319922
chr5-124410860-124411089	chr2-103651803-103652474	chr1-151682672-151683395	chr1-143640319-143641043
chr5-124480202-124480404	chr2-103667689-103668489	chr1-151689033-151689860	chr1-143644075-143644568
chr5-148377377-148377960	chr2-103684945-103685432	chr1-151702878-151703143	chr1-144003381-144004635
chr5-148387619-148388693	chr2-102990106-102991005	chr1-151718648-151718872	chr1-144006379-144006890
chr5-148488949-148490156	chr2-103008181-103008508	chr1-151917662-151918087	chr1-144075765-144077044
chr5-148542270-148542965	chr2-103072819-103074517	chr1-152015582-152015943	chr1-144329516-144329761
chr5-148780831-148781702	chr2-103153249-103153643	chr1-152024933-152025673	chr1-144355558-144356226
chr5-149014619-149015087	chr2-119512293-119512599	chr1-152428011-152428619	chr1-144018738-144019072
chr5-149380582-149380954	chr2-120001219-120001514	chr1-152497633-152498037	chr1-144200390-144200831
chr5-150258945-150260130	chr2-120670211-120670443	chr1-152528702-152529158	chr1-144215147-144215609
chr6-15779422-15780447	chr2-135651616-135652439	chr1-152536390-152536888	chr1-144239037-144239481
chr6-15841374-15842190	chr2-137042918-137043170	chr1-152623825-152624189	chr1-144243318-144243864
chr6-50109187-50110992	chr2-137116185-137117714	chr1-152817304-152817739	chr1-144248271-144249472
chr6-50387620-50388076	chr2-140041791-140043333	chr1-152901557-152904029	chr1-144267929-144268243
chr6-50391992-50392259	chr2-140389573-140389774	chr1-153101164-153101860	chr1-144296123-144296607
chr6-50393644-50394772	chr2-152359615-152360935	chr1-153141775-153142064	chr1-144317655-144317956
chr6-50416272-50417628	chr2-152371888-152372445	chr1-153303894-153304423	chr1-144319146-144319739
chr6-50454958-50456503	chr2-152553891-152554366	chr1-153304707-153305061	chr1-144373772-144374402
chr6-50595925-50597382	chr2-152692668-152693568	chr1-153331690-153334230	chr1-144764443-144764925
chr6-50937071-50937445	chr2-153090337-153091304	chr1-153346675-153347369	chr1-151270245-151271114
chr6-50998468-50998733	chr2-153211241-153211855	chr1-153379508-153380372	chr1-151284932-151285498
chr6-51381200-51381736	chr2-153278009-153278835	chr1-153386350-153387066	chr1-151290255-151290503
chr6-94622877-94623315	chr2-153335924-153336646	chr1-153408459-153408947	chr1-151570873-151572476
chr6-94634306-94635690	chr2-153344973-153347153	chr1-153686322-153686616	chr1-151597812-151598300
chr6-94646341-94646837	chr2-153543792-153544316	chr1-153616886-153617853	chr1-151620509-151621066
chr6-94660885-94662149	chr2-156743783-156744005	chr1-153722994-153723982	chr1-151625309-151626018
chr6-94665111-94665926	chr2-156787395-156788057	chr1-153729786-153730421	chr1-151917662-151918087
chr6-94698944-94701296	chr2-157036306-157036771	chr1-153846608-153847865	chr1-152015582-152015943
chr6-108164772-108165255	chr2-157423701-157424683	chr2-8941506-8941924	chr1-152024933-152025673
chr6-108501275-108501764	chr2-158194553-158195342	chr2-8949804-8950223	chr1-152064767-152064979
chr6-108531109-108531886	chr2-158232352-158232656	chr2-8964646-8965601	chr1-152528702-152529158
chr6-108549018-108549972	chr2-173854340-173855682	chr2-9691484-9692274	chr1-152901557-152904029
chr6-108552787-108554128	chr2-174333602-174333833	chr2-9717828-9718239	chr1-152954718-152955625
chr6-140546050-140546821	chr2-174360811-174361528	chr2-9946532-9947143	chr1-152954718-152955625
chr6-140560486-140562150	chr3-30610696-30611601	chr2-9961781-9962047	chr1-153037356-153038519
chr6-146112922-146113402	chr3-30647583-30648014	chr2-11623125-11623448	chr1-153101164-153101860
chr6-146270923-146272594	chr3-30792419-30794217	chr2-11623801-11624020	chr1-153129675-153130379
chr6-146281297-146281745	chr3-31093224-31095931	chr2-11645357-11645605	chr1-153185496-153186625
chr6-146515585-146516508	chr3-67373600-67374935	chr2-11655018-11655760	chr1-153185496-153186625
chr6-146674420-146675549	chr3-86109902-86110414	chr2-11662807-11663450	chr1-153299494-153299819
chr7-18959432-18959653	chr3-86195699-86196907	chr2-17363081-17364062	chr1-153303894-153304423
chr7-19085891-19086405	chr3-86788395-86789029	chr2-17364780-17366032	chr1-153307902-153308342
chr7-19088829-19089071	chr3-87214279-87215577	chr2-17422795-17423211	chr1-153317616-153317853
chr7-19212346-19212975	chr3-87523672-87524157	chr2-17671178-17672626	chr1-153331690-153334230
chr7-19256609-19256894	chr3-87796556-87797143	chr2-17689734-17690618	chr1-153408459-153408947
chr7-19257382-19257634	chr3-87857670-87858037	chr2-17698154-17698605	chr1-153413323-153413819
chr7-19664419-19665856	chr3-87946595-87946799	chr2-17702333-17703572	chr1-153426574-153427187
chr7-19851913-19852409	chr3-88081271-88083078	chr2-17711139-17711905	chr1-153583027-153583550
chr7-19859383-19860378	chr3-88200202-88201342	chr2-17729730-17731657	chr1-153616886-153617853
chr7-48958510-48959190	chr3-88242325-88242843	chr2-17740870-17742784	chr1-153675618-153675933
chr7-49364189-49365060	chr3-88440277-88441312	chr2-18179169-18179372	chr1-153722994-153723982
chr7-49399000-49399657	chr3-88406907-88407421	chr2-18179699-18179946	chr1-153408459-153408947
chr7-68062449-68063434	chr3-88440277-88441312	chr2-18524085-18524823	chr1-153616886-153617853
chr7-68093707-68094032	chr3-88492490-88493390	chr2-18663168-18664370	chr2-8942358-8942916
chr7-68131513-68131712	chr3-88502498-88503750	chr2-18676264-18677916	chr2-8964646-8965601
chr7-68133675-68134004	chr3-88536421-88536861	chr2-18982520-18982894	chr2-9116586-9117118
chr7-73599832-73600301	chr3-89158797-89160512	chr2-19521722-19521980	chr2-9141490-9141877
chr7-75384372-75385207	chr3-89502580-89502925	chr2-48315014-48315807	chr2-9155021-9155980
chr7-75494081-75494282	chr3-89772289-89774782	chr2-48374245-48374797	chr2-9577515-9578456
chr7-75571813-75572762	chr3-89960260-89961084	chr2-48382912-48383129	chr2-9644370-9644925
chr7-75782632-75782846	chr3-90191317-90191745	chr2-48472878-48473697	chr2-9717828-9718239
chr7-75879285-75879928	chr3-90245154-90245605	chr2-48942509-48942745	chr2-9860152-9860432
chr7-116333577-116334751	chr3-90322855-90323573	chr2-68289069-68289599	chr2-9860798-9861294
chr7-117424706-117425240	chr3-90408701-90409032	chr2-68296598-68297190	chr2-9866717-9867010
chr8-3620502-3622227	chr3-90589334-90589790	chr2-68301791-68302313	chr2-9871193-9872028
chr8-4312740-4314031	chr3-106684343-106685541	chr2-68319337-68320077	chr2-9875881-9876237
chr8-4474205-4475084	chr3-106787627-106789062	chr2-68350384-68351033	chr2-9878381-9878861
chr8-4656619-4656833	chr3-107089496-107091088	chr2-68365561-68366343	chr2-9895958-9896454
chr8-60919900-60920696	chr3-107094059-107094302	chr2-68420721-68421770	chr2-9946532-9947143
chr8-61539710-61540365	chr3-107630511-107632271	chr2-68465188-68466778	chr2-9992394-9992819
chr8-77461277-77461721	chr3-108017200-108018756	chr2-76084766-76085492	chr2-11385408-11385667
chr8-81558219-81559121	chr3-135639972-135640612	chr2-76814153-76814772	chr2-11429312-11429981
chr8-81735461-81736510	chr3-136686399-136686819	chr2-76820260-76821002	chr2-11623125-11623448
chr8-81761333-81762159	chr3-152886369-152887114	chr2-77169832-77171043	chr2-11625962-11626173
chr8-83996536-83998861	chr3-153719262-153720280	chr2-77270688-77271167	chr2-11628268-11628476
chr8-84126395-84128745	chr3-153723670-153723995	chr2-83695260-83695825	chr2-11645357-11645605
chr8-84276598-84277219	chr4-6367337-6367660	chr2-83700445-83701388	chr2-11658695-11658912
chr8-84659867-84660117	chr4-6950153-6950780	chr2-83722869-83723269	chr2-11776701-11778935
chr8-84708858-84709576	chr4-6957920-6958740	chr2-83745087-83745624	chr2-17363081-17364062
chr8-84956634-84957050	chr4-6969978-6970970	chr2-83754090-83754821	chr2-17364780-17366032
chr8-84969154-84970016	chr4-6975398-6976247	chr2-83771147-83771764	chr2-17415068-17415674
chr8-84975896-84976789	chr4-6989316-6991651	chr2-101992657-101993573	chr2-17671178-17672626
chr8-115189454-115190268	chr4-7454618-7455602	chr2-102057024-102057778	chr2-17679658-17680038
chr8-115399887-115400676	chr4-7751243-7751528	chr2-102110397-102110659	chr2-17685115-17685427
chr8-115495825-115496380	chr4-7755418-7756178	chr2-102116997-102117759	chr2-17689734-17690618
chr8-116634849-116636425	chr4-14881383-14882686	chr2-102453378-102453669	chr2-17698154-17698605
chr8-116645246-116645798	chr4-14929839-14930989	chr2-102638127-102638435	chr2-17702333-17703572
chr8-126420736-126421146	chr4-15291306-15291752	chr2-102700718-102701781	chr2-17703832-17704036
chr8-126476072-126476420	chr4-15299551-15300714	chr2-102707397-102707909	chr2-17711139-17711905
chr8-126615691-126616979	chr4-16013142-16014434	chr2-102738654-102739190	chr2-17729730-17731657
chr8-126721398-126722318	chr4-16112371-16112814	chr2-102745188-102746048	chr2-18179169-18179372
chr8-126813661-126813875	chr4-32249606-32251372	chr2-102791542-102791920	chr2-18299146-18299671
chr8-126881515-126882176	chr4-32872214-32872549	chr2-102812640-102813271	chr2-18524085-18524823
chr8-126884117-126884772	chr4-32889068-32889787	chr2-102848849-102849335	chr2-18663168-18664370
chr8-127540188-127540531	chr4-32905409-32905632	chr2-102886305-102887729	chr2-17945477-17946332
chr8-128357061-128357586	chr4-32931729-32932585	chr2-102896242-102896451	chr2-18277652-18278439
chr8-128480724-128481570	chr4-33242539-33242777	chr2-102900332-102901810	chr2-18368449-18368926
chr8-128519203-128519697	chr4-45654236-45654827	chr2-102943796-102944393	chr2-19145209-19145969
chr8-128650300-128650576	chr4-45819213-45820395	chr2-102947746-102949252	chr2-19641669-19641913
chr8-129263011-129263962	chr4-46342705-46343047	chr2-102956434-102957431	chr2-48315014-48315807
chr9-5308197-5309014	chr4-46554645-46555094	chr2-102967473-102968931	chr2-48424670-48425023
chr9-5311374-5312041	chr4-46600967-46602504	chr2-102990106-102991005	chr2-48472878-48473697
chr9-13563300-13564023	chr4-47020284-47021074	chr2-102998313-102999722	chr2-48476703-48477085
chr9-13889466-13889973	chr4-47260824-47261422	chr2-103008181-103008508	chr2-48689098-48689392
chr9-14280731-14281098	chr4-47313873-47314595	chr2-103306830-103307032	chr2-48694195-48694898
chr9-14295509-14296572	chr4-48011740-48012862	chr2-103495654-103496503	chr2-48885894-48886355
chr9-14347923-14348755	chr4-48042537-48043672	chr2-103565152-103567439	chr2-48942509-48942745
chr9-15586722-15587830	chr4-48074593-48075249	chr2-103282387-103282586	chr2-49503545-49503928
chr9-21125448-21126045	chr4-48584894-48586083	chr2-103290677-103291188	chr2-68296598-68297190
chr9-21839576-21840606	chr4-83327413-83328636	chr2-103306830-103307032	chr2-68381680-68383273
chr9-32494880-32496091	chr4-83383833-83384475	chr2-103341581-103341851	chr2-68430167-68430989
chr9-32507043-32507845	chr4-88937750-88938890	chr2-103659619-103659952	chr2-68435533-68436733
chr9-32509642-32510178	chr4-106375174-106376220	chr2-119344567-119345239	chr2-76374612-76375086
chr9-32591464-32592751	chr4-106613660-106615342	chr2-119662256-119663424	chr2-76814153-76814772
chr9-32745866-32746294	chr4-106793918-106795633	chr2-119993244-119993857	chr2-76820260-76821002
chr9-33007489-33008058	chr4-106842368-106843124	chr2-120313928-120314786	chr2-77249624-77250154
chr9-33080005-33081014	chr4-106868880-106870067	chr2-134681333-134681624	chr2-83695260-83695825
chr9-62934674-62934904	chr4-107285315-107286052	chr2-135356367-135356570	chr2-83700445-83701388
chr9-63716090-63716479	chr4-115984118-115984445	chr2-135651616-135652439	chr2-83722869-83723269
chr9-63719748-63720222	chr4-116009864-116010694	chr2-135658263-135660099	chr2-83723817-83725248
chr9-64734195-64734487	chr4-116017176-116018705	chr2-135737319-135737872	chr2-84476019-84476888
chr9-69090050-69090379	chr4-116463225-116464992	chr2-135750664-135751069	chr2-102009377-102009859
chr9-69289176-69291265	chr4-116531175-116531841	chr2-135773709-135773959	chr2-102043979-102044646
chr9-69335966-69336442	chr4-116991288-116991681	chr2-135797932-135798471	chr2-102073853-102074056
chr9-69505116-69506263	chr4-155054537-155055020	chr2-135823612-135824119	chr2-102372722-102373208
chr9-69319385-69320619	chr4-155774106-155775178	chr2-135835072-135835838	chr2-102453378-102453669
chr9-88546022-88546494	chr4-156008106-156008868	chr2-135862546-135863446	chr2-102658343-102659270
chr9-89208642-89209477	chr4-156166457-156166978	chr2-135881297-135881612	chr2-102700718-102701781
chr9-106317763-106318563	chr4-156187387-156187644	chr2-135885571-135886390	chr2-102713353-102713690
chr9-106453035-106454616	chr5-3477690-3478529	chr2-135890890-135891777	chr2-102736476-102736926
chr9-106891362-106892720	chr5-3501136-3502025	chr2-135985595-135985802	chr2-102738654-102739190
chr9-107288412-107290092	chr5-3927604-3929058	chr2-136986457-136987395	chr2-102745188-102746048
chr9-107295378-107297248	chr5-4112630-4113087	chr2-137116185-137117714	chr2-102749949-102750241
chr9-107298121-107298407	chr5-20778227-20778691	chr2-139891533-139891789	chr2-102764703-102765290
chr9-107338018-107338730	chr5-20881165-20882783	chr2-139989985-139990443	chr2-102767900-102768233
chr9-107550771-107551863	chr5-21054501-21056554	chr2-140041791-140043333	chr2-102796443-102796844
chr9-107562695-107563644	chr5-21131098-21131606	chr2-152742404-152742755	chr2-102851335-102851581
chr9-107580139-107581337	chr5-21358694-21358909	chr2-153084247-153084764	chr2-102851962-102852415
chr9-107709047-107710671	chr5-21378450-21379365	chr2-153240102-153242048	chr2-102853130-102853511
chr9-107737861-107738385	chr5-21414466-21414711	chr2-153278009-153278835	chr2-102943796-102944393
chr9-107738713-107739171	chr5-64904557-64906615	chr2-153443485-153445879	chr2-102947746-102949252
chr9-108104380-108105632	chr5-65106889-65108416	chr2-153525786-153526196	chr2-102980891-102982101
chr9-107305661-107306615	chr5-65217049-65218147	chr2-153953703-153954209	chr2-102998313-102999722
chr9-107333447-107334899	chr5-65499947-65500849	chr2-156523007-156523288	chr2-103154035-103154390
chr9-107587102-107588198	chr5-65850607-65851232	chr2-156652615-156653185	chr2-103238986-103239376
chr9-108010268-108010868	chr5-65863142-65863813	chr2-156775122-156775618	chr2-103503169-103503677
chr9-108078253-108079716	chr5-65867239-65867672	chr2-156780823-156781022	chr2-103607700-103608350
chr9-108524594-108524857	chr5-65882528-65883096	chr2-156857192-156857736	chr2-103655819-103656281
chr9-114435332-114436109	chr5-65888073-65888353	chr2-157036306-157036771	chr2-103066828-103067038
chr9-114442946-114443967	chr5-65897752-65898120	chr2-157048571-157049291	chr2-103282387-103282586
chr9-114581310-114581786	chr5-65949805-65951383	chr2-157077448-157077855	chr2-103341581-103341851
chr9-119401287-119403264	chr5-65951536-65951769	chr2-157411152-157411410	chr2-103626985-103627469
chr9-119945241-119945854	chr5-65955152-65956387	chr2-157887399-157888012	chr2-118999537-118999818
chr9-120090354-120092214	chr5-66193016-66193891	chr2-172239547-172239932	chr2-119157962-119158311
chr9-120118248-120118451	chr5-72832565-72833400	chr2-172399369-172400396	chr2-120037635-120038157
chr9-120190822-120191930	chr5-72844276-72844713	chr2-172439582-172441391	chr2-120309131-120309589
chr9-120546039-120546858	chr5-72913549-72915563	chr2-172933555-172933928	chr2-120852542-120853421
chr9-120868115-120868946	chr5-73008163-73008587	chr2-173648455-173648760	chr2-135330214-135330525
chr10-12614312-12615101	chr5-74402520-74403425	chr2-174389373-174389857	chr2-135651616-135652439
chr10-12690516-12690927	chr5-76868463-76869894	chr2-174436141-174436536	chr2-135658263-135660099
chr10-12841198-12842992	chr5-76950465-76952071	chr2-174437389-174439727	chr2-135809039-135809467
chr10-13047522-13048230	chr5-77089198-77089633	chr2-174851554-174852310	chr2-135823612-135824119
chr10-13059828-13060536	chr5-90364534-90364808	chr3-30951480-30952978	chr2-135835072-135835838
chr10-13429751-13430387	chr5-91139028-91139919	chr3-31047163-31047678	chr2-135862546-135863446
chr10-13473406-13475580	chr5-91341982-91342698	chr3-67373600-67374935	chr2-135885571-135886390
chr10-13832267-13833068	chr5-92002752-92003331	chr3-87857670-87858037	chr2-135890890-135891777
chr10-13861044-13862024	chr5-103355771-103356175	chr3-88173486-88173690	chr2-136936413-136937187
chr10-13997299-13997653	chr5-103424449-103425982	chr3-88552291-88554564	chr2-137050248-137050506
chr10-14042805-14043008	chr5-103654101-103654536	chr3-88566507-88566920	chr2-137057321-137057868
chr10-19291012-19291776	chr5-103779638-103780055	chr3-88578743-88580143	chr2-137115363-137115629
chr10-19582991-19583371	chr5-103815100-103815595	chr3-88676772-88677810	chr2-137116185-137117714
chr10-19913776-19914194	chr5-103817625-103818110	chr3-88214211-88216091	chr2-140037494-140037771
chr10-19933398-19935417	chr5-122788790-122789013	chr3-88476437-88476712	chr2-140051335-140052213
chr10-20256947-20258418	chr5-122901577-122901997	chr3-88483337-88483981	chr2-140843850-140844404
chr10-20405255-20405735	chr5-122994977-122995281	chr3-88488286-88488657	chr2-152657250-152657763
chr10-68153500-68154713	chr5-123106966-123107260	chr3-88491249-88491452	chr2-152742404-152742755
chr10-68673175-68674179	chr5-123141064-123141410	chr3-88492490-88493390	chr2-152787568-152787973
chr10-75434238-75434918	chr5-123343540-123345678	chr3-88500158-88500390	chr2-153278009-153278835
chr10-75504664-75505086	chr5-123377149-123377902	chr3-88502498-88503750	chr2-153290871-153292987
chr10-76203664-76204273	chr5-123582048-123583126	chr3-89196046-89197084	chr2-153338217-153338925
chr10-80548490-80548985	chr5-123683183-123685075	chr3-89231429-89231828	chr2-153740608-153742207
chr10-80692788-80693013	chr5-123748477-123750169	chr3-89393420-89394408	chr2-156515475-156516351
chr10-80740952-80741300	chr5-123929865-123931392	chr3-89429804-89431061	chr2-156737986-156738206
chr10-80791628-80792946	chr5-124551375-124551683	chr3-89863466-89864491	chr2-156857192-156857736
chr10-81036852-81037799	chr5-147899009-147899286	chr3-89987835-89988209	chr2-156959965-156960222
chr10-81252620-81253440	chr5-148983082-148983520	chr3-93443456-93445288	chr2-157062953-157063830
chr10-81309581-81309859	chr5-149014619-149015087	chr3-93505711-93507265	chr2-157244931-157245565
chr10-81401258-81402264	chr6-15726480-15726775	chr3-93555954-93556224	chr2-157407505-157407827
chr10-81416554-81417229	chr6-50312491-50313016	chr3-94363528-94364163	chr2-157500362-157500730
chr10-81426345-81427203	chr6-50381114-50382404	chr3-94442757-94444378	chr2-157887399-157888012
chr10-81519493-81519915	chr6-50390222-50390676	chr3-101600237-101600515	chr2-172215736-172216134
chr10-81538547-81539004	chr6-50393644-50394772	chr3-101835979-101836900	chr2-172439582-172441391
chr10-82082686-82083884	chr6-50416272-50417628	chr3-102121843-102122293	chr2-172864605-172864852
chr10-84575944-84577967	chr6-50507456-50507794	chr3-107046543-107046848	chr2-172926272-172926634
chr10-85651279-85652120	chr6-51059360-51060645	chr3-107061499-107061890	chr2-172927162-172928160
chr10-98505356-98506069	chr6-51280169-51280555	chr3-107594630-107596857	chr2-172938730-172940776
chr10-98814917-98815201	chr6-94199225-94199461	chr3-107637794-107638102	chr2-172991391-172991839
chr10-98877522-98878359	chr6-94660885-94662149	chr3-135593638-135594934	chr2-173159291-173159627
chr10-99164763-99165346	chr6-94665111-94665926	chr3-135628578-135629232	chr2-173379762-173380032
chr10-99261071-99262306	chr6-94680824-94682047	chr3-135664994-135666367	chr2-173672240-173672620
chr10-99451202-99451565	chr6-94684893-94685131	chr3-136100989-136101744	chr2-173768394-173770175
chr10-116913460-116914354	chr6-108055983-108056202	chr3-152926043-152926549	chr2-174437389-174439727
chr10-117078143-117078614	chr6-108503459-108504284	chr3-153275767-153276926	chr2-174601755-174602736
chr10-117117929-117119079	chr6-108531109-108531886	chr3-153674909-153675390	chr2-174617841-174618092
chr10-117119269-117119840	chr6-108535263-108535695	chr3-153719262-153720280	chr3-30600371-30603081
chr10-117625557-117626181	chr6-108552787-108554128	chr3-153723670-153723995	chr3-30929438-30930223
chr10-117628786-117629985	chr6-108569454-108569794	chr3-153929246-153929874	chr3-30951480-30952978
chr10-117651717-117652546	chr6-108630439-108631499	chr3-159890623-159891604	chr3-31047163-31047678
chr10-117659507-117660249	chr6-108658023-108661033	chr4-6404238-6404437	chr3-66973277-66974008
chr10-117897825-117898769	chr6-108665472-108665917	chr4-6434238-6434865	chr3-67373600-67374935
chr10-117925227-117926431	chr6-108709321-108710331	chr4-6443774-6444548	chr3-67429364-67430977
chr10-118006693-118007911	chr6-108710743-108710946	chr4-6681519-6682443	chr3-87523672-87524157
chr10-128066260-128066681	chr6-108719794-108720254	chr4-6688365-6689005	chr3-87618918-87619147
chr10-128096647-128097512	chr6-140231613-140232434	chr4-6694770-6695246	chr3-87794615-87795881
chr10-128302349-128304457	chr6-140255116-140255630	chr4-6869367-6869686	chr3-87840872-87841169
chr10-128367875-128369408	chr6-140472170-140472713	chr4-6957920-6958740	chr3-87844983-87845296
chr10-128602623-128602952	chr6-140514128-140515144	chr4-6963468-6963856	chr3-87857670-87858037
chr10-128902294-128902833	chr6-146521104-146522419	chr4-6975398-6976247	chr3-87876518-87877051
chr11-3331763-3332569	chr6-146641726-146643579	chr4-7199107-7199568	chr3-87997278-87997503
chr11-21163785-21164040	chr6-146674420-146675549	chr4-7567795-7568061	chr3-88006023-88006437
chr11-21369721-21371702	chr7-18872385-18874220	chr4-7687145-7687557	chr3-88138207-88138946
chr11-32237967-32238831	chr7-19088829-19089071	chr4-7961488-7962006	chr3-88552291-88554564
chr11-32504931-32505690	chr7-19157172-19157924	chr4-15273160-15273658	chr3-88578743-88580143
chr11-32564877-32565526	chr7-19342492-19342947	chr4-15283434-15283669	chr3-88631956-88632490
chr11-33919146-33920390	chr7-19560572-19560989	chr4-15306300-15307435	chr3-88214211-88216091
chr11-33937558-33937976	chr7-19627810-19630138	chr4-15308249-15308533	chr3-88476437-88476712
chr11-33938447-33940185	chr7-46181576-46181939	chr4-15311856-15312113	chr3-88483337-88483981
chr11-33938447-33940185	chr7-46587519-46588318	chr4-15986108-15986853	chr3-88500158-88500390
chr11-33943954-33944367	chr7-46838076-46839504	chr4-32290846-32292004	chr3-88502498-88503750
chr11-34042735-34043470	chr7-46857443-46857807	chr4-32343285-32344686	chr3-88536421-88536861
chr11-34046754-34047705	chr7-47072510-47072926	chr4-32363299-32364749	chr3-89190335-89190798
chr11-34773253-34773514	chr7-47139683-47140295	chr4-32862006-32862780	chr3-89231429-89231828
chr11-35505045-35506200	chr7-49199984-49200713	chr4-32872214-32872549	chr3-89393420-89394408
chr11-53793824-53796242	chr7-49455874-49456485	chr4-32928451-32929464	chr3-89502580-89502925
chr11-53841509-53842563	chr7-49476676-49477005	chr4-32931729-32932585	chr3-89784932-89785795
chr11-54002004-54003039	chr7-49632461-49633963	chr4-32936832-32937600	chr3-89862170-89862426
chr11-54293959-54294720	chr7-68748021-68749731	chr4-32949821-32951953	chr3-89887512-89888015
chr11-54594847-54595319	chr7-73583299-73585001	chr4-45719445-45720023	chr3-90535180-90535638
chr11-54293959-54294720	chr7-73588447-73589837	chr4-45738940-45739156	chr3-90574606-90575081
chr11-55386113-55386826	chr7-73611953-73612152	chr4-46544147-46544639	chr3-92998757-92998956
chr11-68939201-68940468	chr7-74544185-74544738	chr4-46591981-46592842	chr3-93496025-93496330
chr11-68967136-68968440	chr7-74551220-74551927	chr4-46791208-46791903	chr3-93549711-93550352
chr11-69072744-69074319	chr7-75463538-75463956	chr4-46885575-46886344	chr3-94424319-94424686
chr11-69800476-69801628	chr7-75489056-75489278	chr4-46904993-46905381	chr3-101211937-101213207
chr11-72224334-72225208	chr7-75496751-75497084	chr4-47056724-47057892	chr3-101297192-101297643
chr11-73006224-73006883	chr7-75139259-75139501	chr4-47187442-47187694	chr3-101829660-101830704
chr11-73095256-73095840	chr7-75522308-75522656	chr4-47302188-47303920	chr3-101923062-101924839
chr11-73104851-73105484	chr7-75655262-75657137	chr4-47351360-47353980	chr3-102744623-102744939
chr11-73107902-73108762	chr7-75666804-75667411	chr4-47905355-47905895	chr3-107061499-107061890
chr11-76890837-76892274	chr7-75774083-75774922	chr4-48011740-48012862	chr3-107296812-107297182
chr11-77622162-77622552	chr7-75913756-75914319	chr4-48039527-48040012	chr3-107637794-107638102
chr11-77624446-77625658	chr7-98480720-98481663	chr4-48042537-48043672	chr3-135422575-135424140
chr11-86606272-86606977	chr7-98522548-98523406	chr4-48044568-48045587	chr3-135437574-135439652
chr11-87504378-87505188	chr7-98814782-98817448	chr4-48074593-48075249	chr3-135628578-135629232
chr11-97821617-97822065	chr7-98834531-98835367	chr4-48087358-48088516	chr3-135629996-135630323
chr11-98001284-98001688	chr7-98869101-98869395	chr4-48481018-48481605	chr3-135635924-135636260
chr11-98347721-98349106	chr7-98967994-98968358	chr4-48592177-48593168	chr3-135664994-135666367
chr11-98367148-98367812	chr7-99267100-99268714	chr4-63205456-63205839	chr3-135690338-135691910
chr11-98367148-98367812	chr7-99374237-99374767	chr4-63213740-63216674	chr3-135718223-135720220
chr11-98457109-98458692	chr7-99450536-99451068	chr4-63389779-63389986	chr3-136100989-136101744
chr11-98476891-98477836	chr7-99482767-99484129	chr4-63744911-63745708	chr3-153261827-153262253
chr11-98479516-98480376	chr7-99795110-99795825	chr4-63942900-63943154	chr3-153275767-153276926
chr11-98509282-98510496	chr7-99822456-99823660	chr4-83303074-83303954	chr3-153674909-153675390
chr11-98568019-98568630	chr7-99856208-99856925	chr4-83375381-83376002	chr3-153719262-153720280
chr11-98943103-98943520	chr7-100123541-100123797	chr4-83493168-83493407	chr3-153723670-153723995
chr11-99124926-99125850	chr7-100233948-100234809	chr4-84007535-84008424	chr3-153929246-153929874
chr11-98709300-98709855	chr7-116333577-116334751	chr4-87984140-87985048	chr4-6209173-6209948
chr11-98785727-98786084	chr7-117375743-117376388	chr4-88045900-88046976	chr4-6383437-6383867
chr11-98858816-98859407	chr7-117414015-117415323	chr4-106793918-106795633	chr4-6771993-6772915
chr11-98963164-98963923	chr7-117424706-117425240	chr4-116008483-116008950	chr4-6792112-6792802
chr11-99168006-99168535	chr8-4312740-4314031	chr4-116042005-116042765	chr4-6859533-6860043
chr11-99237848-99238940	chr8-40423103-40424446	chr4-116598404-116598869	chr4-6860273-6860503
chr11-105901349-105902201	chr8-40584381-40585112	chr4-116615194-116615419	chr4-6868870-6869071
chr11-106056322-106057930	chr8-40589116-40589352	chr4-116703490-116704100	chr4-6869367-6869686
chr11-106065419-106066863	chr8-40634184-40635533	chr4-116719405-116719714	chr4-6870458-6870801
chr11-106491132-106491793	chr8-81490829-81492181	chr4-155687284-155688095	chr4-6886960-6887578
chr11-106542166-106542937	chr8-81496859-81498260	chr4-156008106-156008868	chr4-6895913-6896262
chr11-106624453-106624708	chr8-81502307-81503519	chr5-3151919-3152714	chr4-6897396-6897625
chr11-107450997-107451410	chr8-81558219-81559121	chr5-3272848-3273564	chr4-6901257-6902846
chr11-107449227-107449577	chr8-81611228-81611983	chr5-3382263-3382688	chr4-6930679-6930971
chr11-107464098-107464446	chr8-81703413-81704400	chr5-3460194-3461688	chr4-6940617-6941417
chr11-107511788-107512649	chr8-81766011-81766519	chr5-3494093-3495082	chr4-6963468-6963856
chr11-108171269-108172258	chr8-81773377-81773865	chr5-3502576-3502985	chr4-6978400-6978775
chr11-109246617-109247298	chr8-81782684-81783306	chr5-3509092-3509836	chr4-6988841-6989141
chr12-3609583-3610081	chr8-81854207-81855661	chr5-19891706-19892014	chr4-6989316-6991651
chr12-4132419-4134052	chr8-84126395-84128745	chr5-36668420-36670294	chr4-7687145-7687557
chr12-59011171-59013754	chr8-84276598-84277219	chr5-64904557-64906615	chr4-7961488-7962006
chr12-69363794-69364474	chr8-84662046-84663182	chr5-64958860-64960186	chr4-7979825-7980340
chr12-69513128-69513682	chr8-84934817-84935098	chr5-65684051-65684287	chr4-15273160-15273658
chr12-69680180-69682432	chr8-84997420-84998465	chr5-65706127-65706506	chr4-15291306-15291752
chr12-69696547-69697078	chr8-85431380-85431770	chr5-65826524-65826737	chr4-15299551-15300714
chr12-69838327-69838953	chr8-114801424-114802140	chr5-65850607-65851232	chr4-15305465-15306093
chr12-70128828-70129594	chr8-114802990-114803597	chr5-65857962-65858232	chr4-15306300-15307435
chr12-70345889-70348012	chr8-114880374-114881243	chr5-65871347-65871933	chr4-15307684-15308013
chr12-107085768-107086648	chr8-114974298-114975007	chr5-65883416-65883714	chr4-15308249-15308533
chr12-107123600-107124928	chr8-115226656-115227791	chr5-65885192-65885471	chr4-15311856-15312113
chr12-107127618-107127884	chr8-115233738-115234607	chr5-65911642-65912596	chr4-15986108-15986853
chr12-107129175-107129602	chr8-115475572-115476064	chr5-66385265-66385970	chr4-32290846-32292004
chr12-107138688-107139605	chr8-115522491-115522836	chr5-72681133-72681673	chr4-32343285-32344686
chr12-107140830-107141536	chr8-115705540-115708419	chr5-72742521-72742802	chr4-32363299-32364749
chr12-107146544-107147652	chr8-115726167-115727491	chr5-72817496-72818284	chr4-32862006-32862780
chr12-107148416-107148805	chr8-116480736-116481226	chr5-73490022-73492788	chr4-32863050-32863684
chr12-107159745-107160928	chr8-126476072-126476420	chr5-74040146-74040372	chr4-32868645-32869187
chr12-107720306-107721598	chr8-126582543-126583011	chr5-76146435-76146704	chr4-32869428-32869947
chr12-107728517-107729835	chr8-126596078-126596518	chr5-77114416-77115270	chr4-32872214-32872549
chr12-107748677-107749170	chr8-126672494-126673496	chr5-77124118-77125864	chr4-32874256-32875048
chr12-107908495-107909283	chr8-126755603-126755991	chr5-77130092-77130860	chr4-32928451-32929464
chr12-107920667-107921921	chr8-126805668-126806453	chr5-77144367-77145299	chr4-32931729-32932585
chr12-107927889-107928366	chr8-126831928-126834095	chr5-77165482-77165925	chr4-32936832-32937600
chr12-107936488-107936732	chr8-126855693-126856414	chr5-90394401-90394687	chr4-33309701-33311032
chr12-107940783-107941149	chr8-126857360-126857983	chr5-90718748-90719297	chr4-45703850-45704551
chr12-107964632-107965021	chr8-126884117-126884772	chr5-91139028-91139919	chr4-45719445-45720023
chr12-107978073-107978288	chr8-126920344-126921270	chr5-102825550-102825844	chr4-46095324-46095852
chr12-107992665-107993433	chr8-127051976-127052611	chr5-103334138-103334630	chr4-46553804-46554246
chr12-107996174-107996508	chr8-127063448-127065057	chr5-103403952-103404960	chr4-46554645-46555094
chr12-108002843-108003204	chr8-127814494-127815655	chr5-103424449-103425982	chr4-46563822-46564204
chr12-108003520-108004407	chr8-127962636-127963195	chr5-103438975-103439574	chr4-46565193-46565893
chr12-108553984-108555708	chr8-128222943-128223940	chr5-103441937-103442529	chr4-46567015-46567444
chr12-108626920-108627218	chr8-128504059-128504678	chr5-103442883-103443328	chr4-46568287-46568610
chr13-23450322-23450741	chr8-128516885-128518034	chr5-103500923-103501589	chr4-46571682-46572089
chr13-23712529-23712803	chr9-14174958-14175421	chr5-103518785-103519729	chr4-46580698-46581209
chr13-24413078-24413565	chr9-14244169-14244983	chr5-103587141-103587502	chr4-46591981-46592842
chr13-24414982-24416937	chr9-14866603-14867574	chr5-104068590-104069065	chr4-46608093-46608356
chr13-24546632-24547593	chr9-15241528-15241819	chr5-123080127-123080356	chr4-47056724-47057892
chr13-24604600-24605338	chr9-15515992-15516936	chr5-123427540-123427840	chr4-47279982-47280452
chr13-24621344-24621972	chr9-15529435-15530607	chr5-123681933-123682728	chr4-47109183-47110079
chr13-24633443-24633740	chr9-15538573-15539475	chr5-123746277-123746591	chr4-47260824-47261422
chr13-24721498-24721833	chr9-15550178-15551282	chr5-123947014-123947887	chr4-47818770-47819277
chr13-24775904-24776717	chr9-21168253-21169120	chr5-124248094-124248511	chr4-48039527-48040012
chr13-30625231-30625783	chr9-21189847-21190240	chr5-124411423-124412094	chr4-48044568-48045587
chr13-30628301-30628897	chr9-21839576-21840606	chr5-124439015-124440600	chr4-48074593-48075249
chr13-30747328-30749543	chr9-21961115-21962873	chr5-124536815-124537112	chr4-48124164-48125614
chr13-30814287-30814700	chr9-32404957-32405619	chr5-124551949-124553300	chr4-48680744-48681285
chr13-30875530-30876150	chr9-32494880-32496091	chr5-147399835-147401016	chr4-63935160-63936284
chr13-30971758-30972474	chr9-32517859-32518707	chr5-147893892-147896067	chr4-83284449-83285203
chr13-30985299-30986481	chr9-32520639-32521132	chr5-148266436-148267115	chr4-83314431-83316255
chr13-31312565-31313956	chr9-32594252-32594816	chr5-148346560-148346786	chr4-83327413-83328636
chr13-45678097-45678627	chr9-32617225-32617668	chr5-148377377-148377960	chr4-83354547-83355319
chr13-45687539-45687972	chr9-32710290-32710749	chr5-148523571-148523907	chr4-83493168-83493407
chr13-45718662-45719145	chr9-32722935-32723376	chr5-148541289-148541826	chr4-88031187-88033675
chr13-45837439-45838137	chr9-32740637-32741348	chr5-148596072-148596990	chr4-88044818-88045689
chr13-45882933-45884274	chr9-32745866-32746294	chr5-148680367-148680655	chr4-88867071-88868752
chr13-45932360-45932767	chr9-32747416-32747918	chr5-148714593-148715227	chr4-106287010-106287267
chr13-75706705-75708672	chr9-32868770-32870004	chr5-150157348-150158053	chr4-106464801-106465664
chr13-75709539-75709790	chr9-32900683-32901830	chr5-150179965-150180609	chr4-106775497-106776047
chr13-75740046-75740323	chr9-32906105-32906941	chr5-150262368-150262997	chr4-106793918-106795633
chr13-98874245-98874609	chr9-32910234-32911342	chr5-150513327-150513544	chr4-106874475-106874759
chr13-98912508-98912957	chr9-32923667-32924148	chr5-150595394-150595687	chr4-107758181-107758448
chr13-99211022-99211455	chr9-32925745-32926691	chr5-150660339-150660622	chr4-115038098-115038562
chr13-99287034-99288233	chr9-32928273-32929168	chr5-150859540-150860038	chr4-116003878-116004575
chr13-113012653-113013877	chr9-32941015-32941949	chr6-15714783-15715442	chr4-116506775-116508178
chr13-113574077-113574830	chr9-33080005-33081014	chr6-15726480-15726775	chr4-116615194-116615419
chr14-14042134-14042931	chr9-63398331-63400234	chr6-15728689-15729565	chr4-155085319-155087092
chr14-19705434-19706883	chr9-63707859-63708540	chr6-15747409-15748575	chr4-155162056-155163122
chr14-19968103-19969399	chr9-63720594-63722173	chr6-15758270-15759106	chr4-155704338-155705929
chr14-19970247-19970750	chr9-63776721-63777200	chr6-15783125-15783442	chr4-155775322-155775591
chr14-20113838-20115281	chr9-63782590-63782964	chr6-15792650-15793943	chr4-156008106-156008868
chr14-20502827-20503598	chr9-64682617-64682903	chr6-15816321-15816854	chr4-156013459-156014066
chr14-20775524-20776032	chr9-69022970-69023980	chr6-49656396-49657188	chr5-3151919-3152714
chr14-20803364-20803919	chr9-69033734-69034996	chr6-50220729-50221189	chr5-3460194-3461688
chr14-30022437-30022742	chr9-69036278-69036656	chr6-50381114-50382404	chr5-3477690-3478529
chr14-30027430-30027706	chr9-69297666-69298326	chr6-50390222-50390676	chr5-3502576-3502985
chr14-30096977-30097607	chr9-69304319-69304943	chr6-50391992-50392259	chr5-3508455-3508768
chr14-30184016-30185056	chr9-69305697-69305966	chr6-50393644-50394772	chr5-3512571-3512934
chr14-30362151-30362758	chr9-69313800-69314988	chr6-50416272-50417628	chr5-19891706-19892014
chr14-63416691-63417322	chr9-69319385-69320619	chr6-50436544-50436966	chr5-20864522-20865583
chr14-63624278-63624573	chr9-69339811-69340226	chr6-50454958-50456503	chr5-21185683-21187218
chr14-73123425-73124661	chr9-69340452-69340831	chr6-50519817-50520689	chr5-21220543-21221168
chr14-73237539-73239519	chr9-69367748-69368432	chr6-50521398-50521879	chr5-36462639-36463174
chr14-120278005-120278617	chr9-69453184-69454629	chr6-50525577-50527042	chr5-36562780-36564028
chr14-120287373-120287947	chr9-69492703-69493085	chr6-51059360-51060645	chr5-65198816-65200272
chr14-121034761-121036895	chr9-69304319-69304943	chr6-51178077-51178874	chr5-65354894-65355283
chr14-121422193-121423243	chr9-69319385-69320619	chr6-94634306-94635690	chr5-65706127-65706506
chr14-121963723-121964205	chr9-69339811-69340226	chr6-94636838-94637576	chr5-65763100-65765325
chr14-121965469-121965923	chr9-69367748-69368432	chr6-94660885-94662149	chr5-65826524-65826737
chr14-122011564-122012540	chr9-69439774-69440319	chr6-94665111-94665926	chr5-65888073-65888353
chr14-122018037-122018248	chr9-69442485-69443087	chr6-94672266-94672805	chr5-65949805-65951383
chr15-53234957-53235738	chr9-70023744-70024010	chr6-94680824-94682047	chr5-65955152-65956387
chr15-53310679-53311385	chr9-70237225-70237807	chr6-95552279-95552821	chr5-66088173-66088991
chr15-54919187-54920457	chr9-70243273-70244685	chr6-108196952-108197529	chr5-66199645-66200477
chr15-55838614-55838987	chr9-70284516-70284929	chr6-108211876-108214791	chr5-66385265-66385970
chr15-55846959-55847738	chr9-88273147-88273689	chr6-108232026-108232559	chr5-72742521-72742802
chr15-58824419-58824637	chr9-88328946-88329763	chr6-108251497-108251738	chr5-72817496-72818284
chr15-59006465-59007434	chr9-88362069-88362719	chr6-108442346-108442736	chr5-73292121-73293834
chr15-59416117-59416818	chr9-88366284-88366609	chr6-108531109-108531886	chr5-73637424-73638053
chr15-59587849-59588727	chr9-88546022-88546494	chr6-108532050-108532253	chr5-77006472-77006791
chr15-59727858-59729183	chr9-106372818-106373329	chr6-108552787-108554128	chr5-77092517-77092814
chr15-66297056-66297857	chr9-106769703-106770117	chr6-108561062-108561291	chr5-77112615-77112991
chr15-66535719-66536777	chr9-106821019-106823197	chr6-108566615-108566824	chr5-77113925-77114124
chr15-66557936-66559340	chr9-106891362-106892720	chr6-108569454-108569794	chr5-77114416-77115270
chr15-66742499-66742865	chr9-107245865-107246565	chr6-108658023-108661033	chr5-77123637-77123865
chr15-66864805-66865911	chr9-107278534-107278948	chr6-108665472-108665917	chr5-77130092-77130860
chr15-67024242-67025068	chr9-107279747-107281499	chr6-108672115-108672407	chr5-77144367-77145299
chr15-67042167-67042420	chr9-107298121-107298407	chr6-108688108-108689044	chr5-77170538-77170933
chr15-67144520-67144767	chr9-107323306-107324224	chr6-108702650-108702973	chr5-77275957-77276272
chr15-67174013-67175108	chr9-107333447-107334899	chr6-108709321-108710331	chr5-77285765-77286028
chr15-67344978-67346363	chr9-107541226-107542563	chr6-108721663-108721890	chr5-90588733-90589463
chr15-75116211-75116912	chr9-107550771-107551863	chr6-140206525-140207109	chr5-90594772-90595445
chr15-75141537-75142270	chr9-107633067-107633617	chr6-140231613-140232434	chr5-90612027-90612973
chr15-75875579-75876203	chr9-107709047-107710671	chr6-140308009-140308285	chr5-91139028-91139919
chr15-101258245-101258992	chr9-107735337-107736457	chr6-140313516-140314307	chr5-91974009-91974368
chr15-101327083-101327594	chr9-107738713-107739171	chr6-140440248-140441195	chr5-92000509-92001172
chr15-101387839-101388578	chr9-108026325-108026911	chr6-140466044-140466627	chr5-92067534-92067938
chr15-101488048-101488374	chr9-108048541-108049831	chr6-140490894-140491235	chr5-103403952-103404960
chr15-102027897-102028429	chr9-108078253-108079716	chr6-140514128-140515144	chr5-103424449-103425982
chr15-102108993-102109446	chr9-107294359-107294561	chr6-140541965-140542755	chr5-103438975-103439574
chr15-102146821-102148272	chr9-107295378-107297248	chr6-140768064-140768426	chr5-103441937-103442529
chr15-102230584-102231432	chr9-107298121-107298407	chr6-146160757-146161204	chr5-103472662-103472963
chr15-102231695-102232222	chr9-107305661-107306615	chr6-146674420-146675549	chr5-103500923-103501589
chr15-102233939-102234205	chr9-108196125-108196456	chr6-146685721-146687077	chr5-103512639-103512929
chr15-102459813-102460101	chr9-108078253-108079716	chr6-146759050-146759338	chr5-103518785-103519729
chr15-102976875-102977741	chr9-108122215-108122673	chr6-146993958-146994550	chr5-103658983-103659191
chr15-103190647-103191400	chr9-108289681-108290812	chr7-18839734-18841244	chr5-123025047-123025547
chr16-38406665-38407099	chr9-113718913-113719386	chr7-19066900-19067386	chr5-123443913-123444372
chr16-38432470-38433478	chr9-113792094-113793631	chr7-19216862-19217105	chr5-123626310-123627120
chr16-38442204-38443084	chr9-114435332-114436109	chr7-19319383-19320373	chr5-123719467-123721653
chr16-38467224-38467786	chr9-119321235-119323477	chr7-19442811-19444103	chr5-124013734-124014040
chr16-38559893-38560237	chr9-119334109-119334808	chr7-19639425-19639763	chr5-124536815-124537112
chr16-38659971-38660463	chr9-119706713-119706995	chr7-28294346-28294928	chr5-147508392-147508910
chr16-38676345-38676877	chr9-119843574-119843794	chr7-28337923-28339884	chr5-148446005-148446347
chr16-38701894-38702135	chr9-119993104-119993700	chr7-28371486-28371776	chr5-148570986-148571243
chr16-38758500-38758797	chr9-120009238-120009747	chr7-28401469-28401829	chr5-148619945-148620283
chr16-43663720-43665160	chr9-120090354-120092214	chr7-28417247-28417640	chr5-148714593-148715227
chr16-75766074-75767985	chr9-120157915-120158531	chr7-28490297-28491112	chr5-149334014-149334691
chr16-75917448-75918006	chr10-13059064-13059263	chr7-28795735-28796076	chr5-149526019-149527152
chr16-75920580-75921430	chr10-13861044-13862024	chr7-29042767-29043110	chr5-150157348-150158053
chr16-75929441-75930551	chr10-19009330-19009576	chr7-29124908-29125371	chr5-150220311-150220628
chr16-75961077-75961357	chr10-19192285-19192645	chr7-29133957-29135869	chr5-150223072-150224065
chr16-76310306-76311130	chr10-19193443-19193679	chr7-29522052-29522492	chr5-150289480-150289945
chr16-89848278-89849599	chr10-19231933-19232568	chr7-45929586-45930020	chr5-150291243-150291540
chr16-89896298-89896753	chr10-19582991-19583371	chr7-46871761-46872381	chr5-150409075-150409280
chr16-91917224-91918335	chr10-19594508-19594797	chr7-47345853-47346452	chr5-150660339-150660622
chr16-92799048-92799625	chr10-19811630-19812316	chr7-48880464-48882593	chr6-14900447-14901882
chr16-92862530-92862750	chr10-20000370-20000646	chr7-49125320-49125804	chr6-15726480-15726775
chr16-93190964-93191597	chr10-20072940-20073606	chr7-49176938-49178398	chr6-15758270-15759106
chr16-93574059-93575258	chr10-20204165-20205727	chr7-49192220-49192698	chr6-15779422-15780447
chr16-93576579-93576966	chr10-67484055-67484685	chr7-49199984-49200713	chr6-15831984-15832314
chr16-93798525-93799105	chr10-67496840-67498319	chr7-49245398-49246953	chr6-49586251-49587118
chr16-93906050-93906816	chr10-68035614-68036965	chr7-49364189-49365060	chr6-50187926-50188428
chr16-94038042-94038661	chr10-68136232-68137800	chr7-49811325-49811698	chr6-50340668-50340917
chr16-94593456-94593959	chr10-68146545-68147279	chr7-49842667-49843215	chr6-50348668-50348901
chr16-95303551-95304957	chr10-68153500-68154713	chr7-67419470-67420465	chr6-50366785-50367044
chr17-7443708-7444080	chr10-68191250-68193307	chr7-67425114-67425924	chr6-50372407-50373429
chr17-7888808-7889377	chr10-68221809-68222933	chr7-67802713-67804317	chr6-50377720-50378426
chr17-8246412-8246669	chr10-68276258-68278119	chr7-67843778-67844177	chr6-50381114-50382404
chr17-8340366-8341881	chr10-68279970-68280254	chr7-67844456-67844691	chr6-50390222-50390676
chr17-25608316-25608704	chr10-69185121-69186575	chr7-67854158-67854965	chr6-50391992-50392259
chr17-25860617-25862062	chr10-75221922-75223122	chr7-67911758-67912260	chr6-50393644-50394772
chr17-25984585-25986351	chr10-75330212-75330471	chr7-67950556-67952693	chr6-50416272-50417628
chr17-27151179-27151736	chr10-75433295-75433600	chr7-67952922-67953429	chr6-50454958-50456503
chr17-26535277-26535715	chr10-75559182-75560552	chr7-68054658-68055221	chr6-50507456-50507794
chr17-26916407-26917660	chr10-75920615-75922184	chr7-68228342-68228622	chr6-50519817-50520689
chr17-34210452-34211025	chr10-76326442-76327000	chr7-68271822-68272163	chr6-50521398-50521879
chr17-34293306-34293893	chr10-80806826-80807700	chr7-68480513-68481100	chr6-50525577-50527042
chr17-34347366-34348322	chr10-80814330-80815069	chr7-68716543-68717262	chr6-50587952-50588636
chr17-34571302-34572600	chr10-80848207-80849101	chr7-68748021-68749731	chr6-51059360-51060645
chr17-34589716-34589974	chr10-81036852-81037799	chr7-73583299-73585001	chr6-51073298-51073799
chr17-35258971-35259420	chr10-81229772-81231311	chr7-73588447-73589837	chr6-51270208-51271512
chr17-35673182-35674092	chr10-81292294-81293526	chr7-73704036-73704672	chr6-94622877-94623315
chr17-35731489-35732287	chr10-81309581-81309859	chr7-74426873-74427414	chr6-94660885-94662149
chr17-35736223-35736564	chr10-81342878-81343597	chr7-74527472-74528038	chr6-94665111-94665926
chr17-35907527-35907892	chr10-81389656-81390130	chr7-74544185-74544738	chr6-94738711-94739127
chr17-35915680-35918142	chr10-81426345-81427203	chr7-74551220-74551927	chr6-95017633-95018165
chr17-35972199-35972426	chr10-81440630-81441382	chr7-74647124-74647962	chr6-108164772-108165255
chr17-46282200-46284231	chr10-81452356-81452752	chr7-74683682-74684338	chr6-108196952-108197529
chr17-46388193-46388593	chr10-82127248-82128715	chr7-74689843-74691267	chr6-108325932-108326279
chr17-46712471-46712843	chr10-81477371-81477815	chr7-74697574-74698411	chr6-108442346-108442736
chr17-47115577-47116277	chr10-81505091-81505568	chr7-75478143-75478396	chr6-108482365-108482896
chr17-47225162-47226284	chr10-81507635-81508742	chr7-75454876-75456607	chr6-108532050-108532253
chr17-47501363-47502514	chr10-81510235-81510689	chr7-75595444-75596549	chr6-108540433-108540785
chr17-73804240-73805525	chr10-82127248-82128715	chr7-75600046-75601352	chr6-108549018-108549972
chr17-79714969-79716162	chr10-84390035-84390861	chr7-75666804-75667411	chr6-108552787-108554128
chr17-80127030-80128269	chr10-84646146-84647177	chr7-75671113-75671369	chr6-108554377-108554626
chr17-83252708-83253541	chr10-98505356-98506069	chr7-75758978-75759255	chr6-108566615-108566824
chr17-83774089-83774681	chr10-98611705-98612332	chr7-75789697-75789974	chr6-108569454-108569794
chr17-83908695-83909213	chr10-98619209-98619416	chr7-75821297-75822795	chr6-108599209-108599645
chr17-84187501-84188932	chr10-98718708-98718954	chr7-75913756-75914319	chr6-108658023-108661033
chr18-3336515-3338619	chr10-98798679-98799456	chr7-76175768-76177091	chr6-108661300-108661762
chr18-4278884-4279480	chr10-98814917-98815201	chr7-98491735-98492042	chr6-108667766-108668731
chr18-12223984-12225431	chr10-99084740-99085258	chr7-98570884-98571086	chr6-108680086-108680607
chr18-12634307-12635166	chr10-99164763-99165346	chr7-98579868-98580885	chr6-108688108-108689044
chr18-12642928-12644462	chr10-99198050-99198282	chr7-98589047-98589340	chr6-108702650-108702973
chr18-32945260-32945805	chr10-116949517-116951380	chr7-99248772-99249918	chr6-108709321-108710331
chr18-32989778-32990814	chr10-117112469-117112877	chr7-99267100-99268714	chr6-108721663-108721890
chr18-37983950-37985009	chr10-117117929-117119079	chr7-99269017-99269228	chr6-140231613-140232434
chr18-37985167-37985825	chr10-117625557-117626181	chr7-99605179-99605799	chr6-140313516-140314307
chr18-38584435-38585221	chr10-117628786-117629985	chr7-99783453-99783695	chr6-140440248-140441195
chr18-38600190-38601917	chr10-117803660-117804890	chr7-99794110-99794454	chr6-140485715-140485933
chr18-39008906-39009314	chr10-117894035-117895076	chr7-116306322-116308913	chr6-140514128-140515144
chr18-56716362-56716852	chr10-117947437-117948565	chr7-116503358-116505163	chr6-140541965-140542755
chr18-56718148-56718745	chr10-117982398-117983969	chr7-117428424-117429731	chr6-140614615-140615187
chr18-56737122-56737804	chr10-118006693-118007911	chr7-117433146-117434495	chr6-140709418-140709985
chr18-57084910-57086525	chr10-118102574-118103701	chr8-3675781-3677598	chr6-146112922-146113402
chr18-57354305-57355422	chr10-118172050-118173111	chr8-4507391-4507924	chr6-146256866-146257383
chr18-67464058-67465317	chr10-118429245-118429820	chr8-4515688-4516514	chr6-146270923-146272594
chr18-68009279-68010114	chr10-118480668-118481780	chr8-40417908-40418392	chr6-146283923-146284264
chr18-68226469-68228315	chr10-118592526-118593258	chr8-40422043-40422587	chr6-146313366-146313784
chr18-70454522-70455263	chr10-118598962-118600415	chr8-40423103-40424446	chr6-146665427-146665686
chr18-70532993-70533258	chr10-128066260-128066681	chr8-40893933-40894191	chr6-146674420-146675549
chr18-70640150-70640629	chr10-128193897-128195758	chr8-60883293-60884009	chr6-146795290-146796490
chr19-8711564-8714226	chr10-128256350-128256639	chr8-60919900-60920696	chr7-18872385-18874220
chr19-8770678-8771371	chr10-128258904-128259290	chr8-61239366-61240047	chr7-19227251-19229228
chr19-8897279-8898912	chr10-128367875-128369408	chr8-61276642-61276842	chr7-19309595-19310566
chr19-9065582-9066723	chr10-128524153-128526640	chr8-77454136-77454435	chr7-19321428-19321781
chr19-15814866-15815731	chr10-128546337-128548159	chr8-77462185-77462427	chr7-19442811-19444103
chr19-16252366-16253043	chr10-128645008-128646708	chr8-77489939-77490560	chr7-19618898-19619729
chr19-16372880-16373588	chr10-128902294-128902833	chr8-77508898-77509317	chr7-19668715-19669743
chr19-24983778-24984367	chr10-128909154-128910855	chr8-77609860-77611127	chr7-19738857-19739077
chr19-29176329-29176810	chr11-3265558-3266998	chr8-77713474-77714086	chr7-19823582-19824576
chr19-29296987-29297454	chr11-3331763-3332569	chr8-80688124-80688453	chr7-19844234-19845305
chr19-29463738-29463950	chr11-3451042-3453017	chr8-80879407-80880781	chr7-46546149-46547262
chr1-13266353-13267835	chr11-3761906-3762398	chr8-81490829-81492181	chr7-46601131-46601362
chr1-13311559-13312233	chr11-3912827-3914851	chr8-81517433-81517690	chr7-48880464-48882593
chr1-13372072-13374790	chr11-20661488-20662003	chr8-81527628-81528095	chr7-48958510-48959190
chr1-33906948-33908443	chr11-21191615-21192646	chr8-81558219-81559121	chr7-49176938-49178398
chr1-34005147-34006630	chr11-21222714-21223324	chr8-81594016-81594723	chr7-49199984-49200713
chr1-34010802-34012213	chr11-21369721-21371702	chr8-81618892-81619454	chr7-49202981-49203264
chr1-34564250-34565001	chr11-32221051-32222664	chr8-81643799-81644462	chr7-49245398-49246953
chr1-34842262-34843898	chr11-32247049-32247946	chr8-81693226-81693463	chr7-49251228-49251562
chr1-36266353-36266622	chr11-32333220-32333513	chr8-81734956-81735315	chr7-49364189-49365060
chr1-36766468-36767595	chr11-33919146-33920390	chr8-81745420-81745787	chr7-67557524-67557775
chr1-36807831-36808187	chr11-33938447-33940185	chr8-81766011-81766519	chr7-67802713-67804317
chr1-36911248-36911927	chr11-34042735-34043470	chr8-81767389-81768518	chr7-67854158-67854965
chr1-36987047-36987624	chr11-34052996-34053374	chr8-81780770-81781015	chr7-67906318-67906640
chr1-37272176-37272858	chr11-34063639-34064478	chr8-81782684-81783306	chr7-67950556-67952693
chr1-37524717-37525176	chr11-34467061-34467379	chr8-81784609-81785073	chr7-67952922-67953429
chr1-39527310-39527816	chr11-52939351-52939602	chr8-81812097-81812687	chr7-68034213-68034412
chr1-39608378-39608753	chr11-53330250-53330789	chr8-81854207-81855661	chr7-68102418-68103986
chr1-39885513-39886000	chr11-53441825-53442339	chr8-83996536-83998861	chr7-68249285-68251176
chr1-39922691-39924075	chr11-53519299-53520390	chr8-84126395-84128745	chr7-68668031-68668593
chr1-39986808-39987215	chr11-53590252-53591521	chr8-84191870-84192988	chr7-68716543-68717262
chr1-40114998-40115815	chr11-53604955-53606087	chr8-84197195-84198885	chr7-68748021-68749731
chr1-40330363-40330752	chr11-53626752-53628220	chr8-84200670-84200950	chr7-73588447-73589837
chr1-40441711-40442134	chr11-53630912-53631263	chr8-84663894-84664435	chr7-74527472-74528038
chr1-40465403-40465972	chr11-53636049-53636662	chr8-84845844-84848058	chr7-74553838-74555707
chr1-40469695-40470237	chr11-53656467-53657200	chr8-84977298-84978955	chr7-74587258-74587822
chr1-40473501-40474057	chr11-53786200-53786946	chr8-84985207-84986545	chr7-74689843-74691267
chr1-40476797-40477101	chr11-54462463-54463126	chr8-84989828-84991171	chr7-75139259-75139501
chr1-40479305-40479883	chr11-54521876-54523550	chr8-85684995-85685320	chr7-75454876-75456607
chr1-40501105-40502355	chr11-53930985-53931982	chr8-114977649-114978093	chr7-75496751-75497084
chr1-40504356-40504888	chr11-54072700-54072933	chr8-115044919-115046302	chr7-75374430-75374838
chr1-40544156-40544979	chr11-54112570-54113628	chr8-115063384-115063971	chr7-75384372-75385207
chr1-54660515-54661159	chr11-54122925-54123160	chr8-115064492-115065144	chr7-75500865-75501233
chr1-54882936-54883388	chr11-54185944-54186238	chr8-115109946-115110871	chr7-75595444-75596549
chr1-55404404-55404831	chr11-54256698-54257588	chr8-115145307-115145694	chr7-75600046-75601352
chr1-55405107-55406898	chr11-54185559-54185758	chr8-115185257-115185775	chr7-98488336-98490595
chr1-60220769-60221184	chr11-54239858-54240405	chr8-115385543-115386074	chr7-98535216-98535480
chr1-60342561-60344128	chr11-54307270-54307751	chr8-115475572-115476064	chr7-98837905-98838312
chr1-60416389-60417440	chr11-54491754-54492887	chr8-115506446-115507511	chr7-98961958-98963224
chr1-60781451-60782113	chr11-54554890-54555140	chr8-115514086-115514819	chr7-99041745-99042253
chr1-60812773-60813823	chr11-54878973-54879761	chr8-115617926-115618706	chr7-99189759-99190635
chr1-60898263-60899726	chr11-55072303-55072856	chr8-115705540-115708419	chr7-99191356-99191707
chr1-60911629-60911904	chr11-55120319-55122092	chr8-115726167-115727491	chr7-99248772-99249918
chr1-60913159-60913647	chr11-55165708-55166042	chr8-115729197-115729444	chr7-99375448-99375842
chr1-60916265-60916849	chr11-55197195-55198145	chr8-115742466-115743113	chr7-99833186-99834608
chr1-60920026-60920860	chr11-55386113-55386826	chr8-116543290-116543585	chr7-100029184-100029701
chr1-60977475-60978015	chr11-55389805-55390084	chr8-116634849-116636425	chr7-117428424-117429731
chr1-60989584-60991071	chr11-68939201-68940468	chr8-125995193-125995614	chr8-4322325-4322759
chr1-69683049-69683355	chr11-69123483-69124741	chr8-125997653-125997894	chr8-4494576-4494805
chr1-69686786-69687962	chr11-69802491-69803070	chr8-126480383-126480691	chr8-4507391-4507924
chr1-69688835-69689279	chr11-72320746-72321192	chr8-126651857-126652570	chr8-4730667-4731244
chr1-126817078-126818328	chr11-72507492-72507959	chr8-126829560-126830109	chr8-40423103-40424446
chr1-127204446-127206666	chr11-72570352-72571176	chr8-126847228-126848988	chr8-40497435-40498164
chr1-127213350-127213711	chr11-72925037-72925373	chr8-126884117-126884772	chr8-40584381-40585112
chr1-127230304-127230868	chr11-73006224-73006883	chr8-127050087-127050345	chr8-40926004-40926835
chr1-127303887-127304603	chr11-73007245-73008040	chr8-127063448-127065057	chr8-41016074-41016820
chr1-127318476-127318757	chr11-73107902-73108762	chr8-127966788-127967218	chr8-41133095-41134374
chr1-127319772-127320310	chr11-76026308-76028350	chr8-127448239-127448730	chr8-41191412-41191785
chr1-127322180-127322822	chr11-76406271-76407563	chr8-127495030-127495500	chr8-61276642-61276842
chr1-127348657-127349212	chr11-76482630-76483352	chr8-128148314-128148965	chr8-61305353-61306178
chr1-127484285-127485130	chr11-76890837-76892274	chr8-128357732-128359846	chr8-61321033-61322068
chr1-127487226-127487484	chr11-77822697-77823150	chr8-128387195-128387975	chr8-61448489-61449210
chr1-128368573-128369078	chr11-81954220-81954779	chr8-128420996-128421195	chr8-77454136-77454435
chr1-128372147-128372450	chr11-81995968-81996667	chr8-128489045-128489750	chr8-77489939-77490560
chr1-128614324-128615751	chr11-82006771-82007355	chr8-128504059-128504678	chr8-77491327-77491550
chr1-128766342-128767706	chr11-82177598-82178425	chr8-128505681-128506281	chr8-77516830-77518488
chr1-131022488-131023216	chr11-82203616-82204054	chr8-128524418-128524787	chr8-80738153-80740184
chr1-135131063-135131327	chr11-86497771-86498308	chr8-128525944-128526248	chr8-81374676-81375588
chr1-135132315-135133334	chr11-86581963-86582392	chr8-128534086-128534731	chr8-81502307-81503519
chr1-135136345-135136782	chr11-87629543-87630395	chr8-128549369-128550494	chr8-81527628-81528095
chr1-135811131-135811586	chr11-90389558-90391151	chr8-128562663-128563008	chr8-81558219-81559121
chr1-143916000-143918000	chr11-90417545-90418391	chr8-128708971-128709618	chr8-81634211-81634459
chr1-144003381-144004635	chr11-90463499-90464733	chr8-128743450-128744360	chr8-81735461-81736510
chr1-144247491-144247705	chr11-90512532-90513221	chr9-5297956-5299299	chr8-81745420-81745787
chr1-144248271-144249472	chr11-90548143-90549019	chr9-13630013-13630346	chr8-81767389-81768518
chr1-151597812-151598300	chr11-97659042-97660696	chr9-14074042-14074597	chr8-81773377-81773865
chr1-151620509-151621066	chr11-97710961-97711564	chr9-14657662-14658297	chr8-81780770-81781015
chr1-151625309-151626018	chr11-97821617-97822065	chr9-15021240-15021610	chr8-81782684-81783306
chr1-151662763-151663380	chr11-97824906-97826285	chr9-15541754-15542342	chr8-81784609-81785073
chr1-151705786-151706443	chr11-98001284-98001688	chr9-20545276-20545502	chr8-81812097-81812687
chr1-152385867-152387110	chr11-98075047-98075909	chr9-21100160-21101148	chr8-81847091-81847329
chr1-152593922-152594455	chr11-98463237-98464882	chr9-21125448-21126045	chr8-81861387-81861674
chr1-152841057-152841345	chr11-98476891-98477836	chr9-21305247-21305712	chr8-81881550-81882140
chr1-153319669-153320805	chr11-98479516-98480376	chr9-21715085-21715608	chr8-81917937-81918469
chr1-153331690-153334230	chr11-98481295-98481524	chr9-21728215-21728440	chr8-82025953-82026172
chr1-153446011-153446398	chr11-98509282-98510496	chr9-32146106-32146646	chr8-82027414-82027656
chr1-154117334-154118937	chr11-98545365-98546246	chr9-32594252-32594816	chr8-82139691-82140134
chr1-153722994-153723982	chr11-98549516-98551724	chr9-32692660-32693218	chr8-84126395-84128745
chr1-153729786-153730421	chr11-98939563-98939777	chr9-32706001-32706517	chr8-84620963-84621448
chr1-153739502-153740521	chr11-98966657-98966864	chr9-32710290-32710749	chr8-84812816-84813387
chr2-9867162-9867797	chr11-99098886-99099319	chr9-32747416-32747918	chr8-84979681-84980255
chr2-9871193-9872028	chr11-99104526-99105506	chr9-32766266-32766550	chr8-84985207-84986545
chr2-9875881-9876237	chr11-99105673-99105893	chr9-32906105-32906941	chr8-114789476-114790096
chr2-9878381-9878861	chr11-99110646-99111538	chr9-32910234-32911342	chr8-114974298-114975007
chr2-9879228-9879868	chr11-99124926-99125850	chr9-32925745-32926691	chr8-114977649-114978093
chr2-9888963-9889760	chr11-99199652-99200429	chr9-32928273-32929168	chr8-114985644-114986375
chr2-9890316-9890724	chr11-99379459-99379914	chr9-62915306-62915546	chr8-115044919-115046302
chr2-11642042-11642979	chr11-98699715-98700423	chr9-63089020-63089640	chr8-115063384-115063971
chr2-11651393-11651932	chr11-98709300-98709855	chr9-63281879-63282396	chr8-115064492-115065144
chr2-11652833-11653900	chr11-98773423-98774349	chr9-63603646-63604226	chr8-115185257-115185775
chr2-11657480-11658013	chr11-98774851-98776058	chr9-63698005-63699100	chr8-115189454-115190268
chr2-11663664-11664679	chr11-98943103-98943520	chr9-63707859-63708540	chr8-115226656-115227791
chr2-11686574-11686915	chr11-99105673-99105893	chr9-63719748-63720222	chr8-115390925-115391356
chr2-11690273-11690585	chr11-99124926-99125850	chr9-63782590-63782964	chr8-115450735-115451237
chr2-17364780-17366032	chr11-99168006-99168535	chr9-63814637-63815169	chr8-115506446-115507511
chr2-17597463-17598194	chr11-99170552-99171786	chr9-64030070-64030573	chr8-115617926-115618706
chr2-17671178-17672626	chr11-99188876-99189721	chr9-64059889-64060615	chr8-115705540-115708419
chr2-17698154-17698605	chr11-99364141-99364737	chr9-64172197-64173750	chr8-115726167-115727491
chr2-18671804-18673065	chr11-105901349-105902201	chr9-64351056-64351485	chr8-115739724-115740119
chr2-19145209-19145969	chr11-106365927-106366884	chr9-67759698-67760618	chr8-115742466-115743113
chr2-19656824-19659150	chr11-106386666-106388438	chr9-67799130-67799895	chr8-116144214-116144505
chr2-48813276-48815385	chr11-106430143-106430944	chr9-68932334-68933438	chr8-116523504-116523981
chr2-49787299-49788689	chr11-106919061-106921283	chr9-68966331-68966820	chr8-125995193-125995614
chr2-68349361-68350037	chr11-107011818-107013274	chr9-68969481-68969680	chr8-125997653-125997894
chr2-68430167-68430989	chr11-107102285-107103115	chr9-68970125-68970361	chr8-126420736-126421146
chr2-68434569-68435002	chr11-107584732-107586230	chr9-69065840-69066264	chr8-126476072-126476420
chr2-68435533-68436733	chr11-107443294-107444269	chr9-69073013-69073931	chr8-126480383-126480691
chr2-68465188-68466778	chr11-107451814-107452492	chr9-69090050-69090379	chr8-126496963-126498181
chr2-76070168-76071227	chr11-107464098-107464446	chr9-69155754-69157074	chr8-126589950-126590393
chr2-76820260-76821002	chr11-108215439-108216557	chr9-69173660-69174455	chr8-127666309-127666536
chr2-76980032-76980514	chr11-108268323-108269052	chr9-69297666-69298326	chr8-127047884-127048327
chr2-83699401-83699617	chr11-108271107-108271751	chr9-69300254-69300596	chr8-127051976-127052611
chr2-83744288-83744897	chr11-108272533-108274069	chr9-69304319-69304943	chr8-127063448-127065057
chr2-84454665-84455624	chr11-108341738-108342281	chr9-69305697-69305966	chr8-127139019-127139503
chr2-102116997-102117759	chr11-108909092-108911336	chr9-69306945-69307404	chr8-127191014-127191681
chr2-102812640-102813271	chr11-109217988-109219575	chr9-69313800-69314988	chr8-127973120-127973585
chr2-102815120-102815791	chr12-3546894-3549100	chr9-69319385-69320619	chr8-127979143-127979652
chr2-102848849-102849335	chr12-3671016-3671701	chr9-69335966-69336442	chr8-128035686-128036091
chr2-102849662-102850065	chr12-3989608-3990678	chr9-69339811-69340226	chr8-128357732-128359846
chr2-102851962-102852415	chr12-4143141-4143497	chr9-69340452-69340831	chr8-128384997-128385238
chr2-102867068-102867953	chr12-16580390-16580641	chr9-69357555-69358245	chr8-128387195-128387975
chr2-102873491-102874511	chr12-16800253-16801319	chr9-69362050-69362346	chr8-128420996-128421195
chr2-102876197-102876397	chr12-17024702-17024948	chr9-69505116-69506263	chr8-128489045-128489750
chr2-102886305-102887729	chr12-17510779-17511644	chr9-69297666-69298326	chr8-128504059-128504678
chr2-102899120-102899560	chr12-17544105-17545538	chr9-69300254-69300596	chr8-128516885-128518034
chr2-102900332-102901810	chr12-35649287-35649958	chr9-69304319-69304943	chr8-128519203-128519697
chr2-102998313-102999722	chr12-54187288-54188504	chr9-69313800-69314988	chr8-128534086-128534731
chr2-103546692-103547655	chr12-54191636-54192355	chr9-69319385-69320619	chr8-128535430-128536018
chr2-103008181-103008508	chr12-54695169-54697663	chr9-69339811-69340226	chr8-128549369-128550494
chr2-103072819-103074517	chr12-54998095-54999638	chr9-69340452-69340831	chr8-128612335-128612915
chr2-103484109-103485860	chr12-59010575-59010821	chr9-70094215-70095500	chr8-128642966-128643361
chr2-103667689-103668489	chr12-59206168-59207447	chr9-70140309-70141764	chr8-128941104-128941501
chr2-103760448-103761853	chr12-107046555-107048018	chr9-70207002-70208470	chr9-4310678-4311055
chr2-103991321-103991590	chr12-107123600-107124928	chr9-70232074-70232341	chr9-5297956-5299299
chr2-119970404-119970891	chr12-107138688-107139605	chr9-70237225-70237807	chr9-5300118-5300318
chr2-119971776-119973009	chr12-107140830-107141536	chr9-70242447-70242693	chr9-5308197-5309014
chr2-120003578-120004345	chr12-107146544-107147652	chr9-70243273-70244685	chr9-13297797-13298591
chr2-120026568-120028408	chr12-107159745-107160928	chr9-70304835-70305230	chr9-13443145-13444136
chr2-120261360-120261702	chr12-107182980-107185219	chr9-70309666-70310630	chr9-14074042-14074597
chr2-120481891-120483311	chr12-107361484-107362691	chr9-70321398-70321837	chr9-15096192-15096439
chr2-135658263-135660099	chr12-107560031-107560487	chr9-70371479-70372051	chr9-15317553-15318820
chr2-135692472-135693079	chr12-107645169-107646218	chr9-70379735-70380510	chr9-15531191-15531668
chr2-135750664-135751069	chr12-107720306-107721598	chr9-71174189-71174836	chr9-15533676-15533910
chr2-137114152-137115052	chr12-107728517-107729835	chr9-71188188-71189482	chr9-15609253-15609967
chr2-137116185-137117714	chr12-107752382-107752959	chr9-88516418-88516894	chr9-15619077-15619423
chr2-139989985-139990443	chr12-107779031-107780004	chr9-94562983-94563434	chr9-15681649-15682162
chr2-140051335-140052213	chr12-107918764-107919080	chr9-95169870-95170403	chr9-20545276-20545502
chr2-140065715-140067257	chr12-107920667-107921921	chr9-95533505-95534117	chr9-21125448-21126045
chr2-152692668-152693568	chr12-107930552-107930868	chr9-107264853-107265052	chr9-21181370-21182302
chr2-152914107-152915254	chr12-107953200-107953662	chr9-107278534-107278948	chr9-21195669-21197010
chr2-153290871-153292987	chr12-107961004-107961341	chr9-107278534-107278948	chr9-21545442-21547959
chr2-153335924-153336646	chr12-107961911-107962198	chr9-107288412-107290092	chr9-21609122-21610567
chr2-153344973-153347153	chr12-107964632-107965021	chr9-107295378-107297248	chr9-22095722-22096410
chr2-153350447-153351166	chr12-107971217-107971740	chr9-107305661-107306615	chr9-31869081-31869569
chr2-156743783-156744005	chr12-107982330-107982569	chr9-107386587-107387025	chr9-32591464-32592751
chr2-156882313-156882900	chr12-107992665-107993433	chr9-107568280-107569646	chr9-32722935-32723376
chr2-157129096-157129512	chr12-107996174-107996508	chr9-107644195-107645022	chr9-32731632-32732211
chr2-157423701-157424683	chr12-108002843-108003204	chr9-107950001-107951397	chr9-32740637-32741348
chr2-157429525-157430529	chr12-108003520-108004407	chr9-107974893-107976402	chr9-32747416-32747918
chr2-157445564-157445999	chr12-108005097-108005335	chr9-108010268-108010868	chr9-32906105-32906941
chr2-172927162-172928160	chr12-108274029-108276630	chr9-108034739-108035959	chr9-32910234-32911342
chr2-172937348-172937815	chr12-108422506-108423615	chr9-108120162-108121025	chr9-32925745-32926691
chr2-172938730-172940776	chr12-108553984-108555708	chr9-108202199-108203428	chr9-32928273-32929168
chr2-173023520-173023902	chr12-108600476-108601713	chr9-107974893-107976402	chr9-32938774-32939210
chr2-173037975-173038540	chr13-24374310-24376196	chr9-108010268-108010868	chr9-32941015-32941949
chr2-173082756-173084289	chr13-24414982-24416937	chr9-108991238-108992453	chr9-63281879-63282396
chr2-174565569-174566461	chr13-24513607-24514071	chr9-114421187-114421400	chr9-63690394-63690822
chr2-174673641-174674332	chr13-24546632-24547593	chr9-114421650-114422176	chr9-63706000-63706853
chr2-174675357-174676009	chr13-24604600-24605338	chr9-114480098-114480485	chr9-63711928-63712165
chr3-30929438-30930223	chr13-24617513-24618144	chr9-114507245-114507994	chr9-63719748-63720222
chr3-30965540-30966142	chr13-24645116-24645362	chr9-114522032-114522349	chr9-63776721-63777200
chr3-30968208-30969948	chr13-24799922-24801928	chr9-119563507-119563988	chr9-63782590-63782964
chr3-31124245-31124846	chr13-24920045-24921947	chr9-119686083-119686478	chr9-67758495-67759551
chr3-57650697-57652039	chr13-24988297-24988745	chr9-119981476-119981769	chr9-67759698-67760618
chr3-58636266-58637317	chr13-29978934-29979558	chr9-119982330-119984073	chr9-68956136-68957488
chr3-59213681-59213943	chr13-30603821-30604328	chr9-120001586-120002632	chr9-68966331-68966820
chr3-67373600-67374935	chr13-30603821-30604328	chr9-120012826-120013065	chr9-68970125-68970361
chr3-85886832-85888887	chr13-30619706-30619997	chr9-120826417-120826794	chr9-68972261-68972754
chr3-87523672-87524157	chr13-30625231-30625783	chr9-120074222-120074888	chr9-69033734-69034996
chr3-87859482-87860132	chr13-30629637-30630421	chr9-120090354-120092214	chr9-69073013-69073931
chr3-87884524-87886497	chr13-30724735-30725246	chr9-120945583-120945828	chr9-69090050-69090379
chr3-88510985-88511236	chr13-30724735-30725246	chr9-121011469-121011846	chr9-69155754-69157074
chr3-88631956-88632490	chr13-30819917-30820191	chr10-12860203-12861081	chr9-69173660-69174455
chr3-88237518-88238180	chr13-30901434-30901938	chr10-12974271-12975009	chr9-69289176-69291265
chr3-88488286-88488657	chr13-30949282-30949481	chr10-12977487-12978174	chr9-69297666-69298326
chr3-88491249-88491452	chr13-30994347-30994836	chr10-13047522-13048230	chr9-69300254-69300596
chr3-88492490-88493390	chr13-31347180-31347433	chr10-13056795-13057363	chr9-69304319-69304943
chr3-88502498-88503750	chr13-30814287-30814700	chr10-13059828-13060536	chr9-69305697-69305966
chr3-88509264-88510432	chr13-30833199-30834188	chr10-13062379-13062727	chr9-69306945-69307404
chr3-89763797-89764818	chr13-45454493-45456116	chr10-13090359-13091196	chr9-69313800-69314988
chr3-90612041-90612355	chr13-45679101-45679352	chr10-13428177-13428648	chr9-69319385-69320619
chr3-90612526-90613188	chr13-45839816-45840214	chr10-13552153-13553838	chr9-69335966-69336442
chr3-90617538-90617851	chr13-45888837-45889739	chr10-14056945-14058966	chr9-69339811-69340226
chr3-93554456-93555518	chr13-45917184-45917687	chr10-18959740-18960485	chr9-69340452-69340831
chr3-93555954-93556224	chr13-46339151-46340472	chr10-19514161-19514435	chr9-69345623-69345862
chr3-101835979-101836900	chr13-46450818-46451120	chr10-19584001-19584424	chr9-69300254-69300596
chr3-101923062-101924839	chr13-75221620-75222135	chr10-19629048-19629552	chr9-69304319-69304943
chr3-135444789-135445179	chr13-75823184-75823484	chr10-19668826-19669476	chr9-69335966-69336442
chr3-135590557-135590770	chr13-75942837-75944040	chr10-19939104-19939650	chr9-69339811-69340226
chr3-135602190-135603149	chr13-76565899-76566277	chr10-19991267-19992262	chr9-69340452-69340831
chr3-135628578-135629232	chr13-76591145-76591512	chr10-20189192-20189406	chr9-69345623-69345862
chr3-135629996-135630323	chr13-98831171-98831402	chr10-20289038-20289438	chr9-69367748-69368432
chr3-135639972-135640612	chr13-99211022-99211455	chr10-20776834-20777175	chr9-69442485-69443087
chr3-135664994-135666367	chr13-99287034-99288233	chr10-67037811-67038108	chr9-69715396-69715770
chr3-135688999-135689588	chr13-99323135-99324001	chr10-67564548-67564835	chr9-70079775-70081235
chr3-135690338-135691910	chr13-99938916-99939659	chr10-67590337-67590588	chr9-70094215-70095500
chr3-159839416-159841879	chr13-99971841-99972118	chr10-67636395-67637668	chr9-70207002-70208470
chr4-6209173-6209948	chr13-113269664-113270121	chr10-67727487-67728092	chr9-70209745-70209993
chr4-6817033-6818066	chr14-14599556-14600286	chr10-68012893-68013516	chr9-70237225-70237807
chr4-6988841-6989141	chr14-14804527-14805103	chr10-68035614-68036965	chr9-70242447-70242693
chr4-15265050-15266786	chr14-14870335-14870753	chr10-68039379-68040246	chr9-70243273-70244685
chr4-15268709-15268986	chr14-20173487-20174351	chr10-68104230-68105760	chr9-70257485-70258186
chr4-15273160-15273658	chr14-20694224-20696010	chr10-68191250-68193307	chr9-70304835-70305230
chr4-15299551-15300714	chr14-20775524-20776032	chr10-68221809-68222933	chr9-70351333-70352180
chr4-32262818-32263432	chr14-30478953-30480250	chr10-68659967-68660185	chr9-70395670-70395923
chr4-32423335-32424000	chr14-30624271-30624559	chr10-68671299-68671515	chr9-70842331-70842647
chr4-32614757-32616064	chr14-63605838-63608998	chr10-68039379-68040246	chr9-88240719-88242006
chr4-32928451-32929464	chr14-64125516-64126316	chr10-68065944-68066659	chr9-88326864-88327954
chr4-32931729-32932585	chr14-72819823-72820350	chr10-68089454-68090005	chr9-88328946-88329763
chr4-32949821-32951953	chr14-72886657-72887333	chr10-68135436-68135982	chr9-88332358-88332895
chr4-33226381-33227531	chr14-73098407-73099068	chr10-68136232-68137800	chr9-88356494-88357597
chr4-45606607-45606848	chr14-73118703-73119366	chr10-68153500-68154713	chr9-88379633-88380851
chr4-46450476-46452844	chr14-73398184-73398905	chr10-68156016-68156358	chr9-95169870-95170403
chr4-46534070-46536691	chr14-120278005-120278617	chr10-68165382-68166116	chr9-95992152-95992580
chr4-46553804-46554246	chr14-120404916-120405827	chr10-68191250-68193307	chr9-107264853-107265052
chr4-46554645-46555094	chr14-121344962-121345256	chr10-68234494-68234722	chr9-107279747-107281499
chr4-46557027-46557264	chr14-121898440-121898936	chr10-68247090-68248977	chr9-107279747-107281499
chr4-46565193-46565893	chr14-121930631-121931267	chr10-68300985-68301456	chr9-107288412-107290092
chr4-46572600-46572949	chr14-121994292-121994616	chr10-69211756-69213729	chr9-107295378-107297248
chr4-46573842-46575102	chr14-122011564-122012540	chr10-75330212-75330471	chr9-107298121-107298407
chr4-46575800-46576127	chr15-53399642-53400821	chr10-75604919-75605439	chr9-107305661-107306615
chr4-46584333-46585398	chr15-53491923-53492463	chr10-75846368-75846881	chr9-107312016-107314038
chr4-46591981-46592842	chr15-55828481-55829435	chr10-76237199-76238436	chr9-107340114-107340903
chr4-46599155-46599574	chr15-55842973-55843496	chr10-80677977-80678512	chr9-107374687-107374936
chr4-46600967-46602504	chr15-55846959-55847738	chr10-80773929-80774157	chr9-107399434-107400383
chr4-46630343-46630674	chr15-55854463-55854991	chr10-80843754-80844466	chr9-107770136-107771633
chr4-47234498-47235195	chr15-55863976-55864871	chr10-81001237-81001493	chr9-107974893-107976402
chr4-47260824-47261422	chr15-55905626-55907279	chr10-81105072-81107117	chr9-108010268-108010868
chr4-47502255-47503092	chr15-58415006-58416227	chr10-81265798-81266046	chr9-108120162-108121025
chr4-47881036-47881929	chr15-58691630-58692152	chr10-81349795-81351049	chr9-107295378-107297248
chr4-48042537-48043672	chr15-58732834-58733495	chr10-81377690-81379101	chr9-107298121-107298407
chr4-48074593-48075249	chr15-59006465-59007434	chr10-81440630-81441382	chr9-107303151-107303453
chr4-63088619-63089150	chr15-59202270-59202657	chr10-82240413-82241549	chr9-107305661-107306615
chr4-63213740-63216674	chr15-59373375-59375005	chr10-81433630-81434340	chr9-107307469-107307686
chr4-63752608-63752895	chr15-59412630-59412976	chr10-81519493-81519915	chr9-107312016-107314038
chr4-63947691-63948595	chr15-59761693-59762828	chr10-84945364-84945983	chr9-107377974-107378489
chr4-83265963-83266685	chr15-59935952-59937739	chr10-98500192-98500923	chr9-107386587-107387025
chr4-83272942-83274430	chr15-60114608-60114845	chr10-98505356-98506069	chr9-108034739-108035959
chr4-83303074-83303954	chr15-59680566-59681159	chr10-98521577-98521816	chr9-108048541-108049831
chr4-83314431-83316255	chr15-59739191-59739643	chr10-98611705-98612332	chr9-108065289-108065718
chr4-83323269-83324660	chr15-59744399-59744789	chr10-98619209-98619416	chr9-108078253-108079716
chr4-87944275-87944719	chr15-59935952-59937739	chr10-98798679-98799456	chr9-108474539-108474843
chr4-87984140-87985048	chr15-66500289-66501045	chr10-98841295-98842192	chr9-108489436-108491592
chr4-88003098-88003657	chr15-74768697-74769916	chr10-98877522-98878359	chr9-108525463-108525697
chr4-88031187-88033675	chr15-74962632-74962892	chr10-98884405-98885216	chr9-108582333-108582543
chr4-88034064-88034718	chr15-75117195-75117836	chr10-98885934-98886276	chr9-108637876-108638094
chr4-88640629-88643405	chr15-75141537-75142270	chr10-98897100-98898332	chr9-109914012-109914836
chr4-88726838-88727690	chr15-75886551-75887105	chr10-98951381-98951850	chr9-113740591-113742770
chr4-88742586-88743264	chr15-101253592-101254512	chr10-98958024-98958567	chr9-114415625-114416079
chr4-106529113-106530339	chr15-101485103-101486576	chr10-98976053-98976781	chr9-114466894-114467443
chr4-106787331-106788295	chr15-102108993-102109446	chr10-99081504-99082050	chr9-114476485-114476889
chr4-106793918-106795633	chr15-102262674-102263505	chr10-99089758-99090185	chr9-114507245-114507994
chr4-106799833-106800221	chr15-102459813-102460101	chr10-116913460-116914354	chr9-114522032-114522349
chr4-106803586-106805300	chr15-102665346-102665864	chr10-116922141-116922510	chr9-114582073-114582444
chr4-106842368-106843124	chr15-103177829-103178490	chr10-116923658-116923867	chr9-119093284-119094184
chr4-106908163-106908516	chr16-17557974-17558280	chr10-117223621-117224970	chr9-119351287-119351519
chr4-107285315-107286052	chr16-17744227-17744858	chr10-117392894-117393965	chr9-120074222-120074888
chr4-115980218-115981022	chr16-18267959-18268489	chr10-117397112-117397320	chr9-120126918-120128307
chr4-115984118-115984445	chr16-18345243-18345544	chr10-117530416-117531099	chr9-120576373-120577769
chr4-116003878-116004575	chr16-18617188-18618007	chr10-117599068-117599357	chr9-120775794-120777249
chr4-116009864-116010694	chr16-38395973-38396532	chr10-117625557-117626181	chr9-120974181-120975204
chr4-116015249-116015827	chr16-38467224-38467786	chr10-117628786-117629985	chr9-120068052-120068525
chr4-116448329-116449146	chr16-38676345-38676877	chr10-117682496-117682831	chr9-120074222-120074888
chr4-116824354-116825125	chr16-43376213-43377668	chr10-117688122-117688794	chr9-120090354-120092214
chr4-117017761-117018048	chr16-43663720-43665160	chr10-117951851-117953644	chr9-120095857-120096247
chr4-135085124-135085779	chr16-43689477-43690749	chr10-118079267-118079584	chr9-120126918-120128307
chr4-135181756-135182169	chr16-44336847-44338022	chr10-118082679-118084058	chr9-120578167-120578366
chr4-135569872-135571524	chr16-44546389-44547404	chr10-118412565-118413164	chr9-120827242-120827550
chr4-135664233-135665382	chr16-48594063-48595447	chr10-118470228-118470996	chr9-120945583-120945828
chr4-135857627-135857850	chr16-48623267-48623837	chr10-128902294-128902833	chr10-13047522-13048230
chr4-135911165-135912059	chr16-48675480-48675956	chr11-3538832-3539749	chr10-13059828-13060536
chr4-136020643-136022096	chr16-55852205-55853382	chr11-3878490-3878996	chr10-13941016-13941286
chr4-136268650-136269483	chr16-55947685-55949344	chr11-3648286-3649875	chr10-19092001-19092398
chr4-155360853-155362095	chr16-75913380-75913598	chr11-4548615-4549000	chr10-19184454-19185601
chr4-155582248-155582725	chr16-75929441-75930551	chr11-4826275-4826478	chr10-19193443-19193679
chr4-155600385-155602497	chr16-76249174-76250157	chr11-5358661-5358928	chr10-19514161-19514435
chr4-156013459-156014066	chr16-76310306-76311130	chr11-20561149-20561596	chr10-19584001-19584424
chr5-3151919-3152714	chr16-76354271-76355600	chr11-20631211-20632957	chr10-19939104-19939650
chr5-3340829-3344784	chr16-76694531-76695291	chr11-20913576-20915459	chr10-19961575-19963102
chr5-3355294-3356504	chr16-77094832-77095637	chr11-21096660-21096868	chr10-19998942-20000064
chr5-3368235-3368463	chr16-89773480-89774676	chr11-21140845-21141550	chr10-20036426-20037239
chr5-3419929-3421208	chr16-89848278-89849599	chr11-21248727-21249107	chr10-20347207-20348358
chr5-3460194-3461688	chr16-90076889-90077217	chr11-21332718-21333324	chr10-20662391-20662695
chr5-3494093-3495082	chr16-90829718-90831493	chr11-31664161-31664557	chr10-20769532-20769782
chr5-3501136-3502025	chr16-91868822-91870529	chr11-31999285-32000702	chr10-67484055-67484685
chr5-3502576-3502985	chr16-92628631-92629033	chr11-32199111-32199475	chr10-67662962-67663691
chr5-3509092-3509836	chr16-92743396-92744211	chr11-32199994-32200727	chr10-67689909-67690382
chr5-3516447-3517085	chr16-92818278-92818923	chr11-33931334-33933131	chr10-67697539-67698182
chr5-3893904-3894756	chr16-92824005-92824424	chr11-33937558-33937976	chr10-67871626-67872205
chr5-20470259-20470822	chr16-92935748-92937175	chr11-33938447-33940185	chr10-68053488-68055149
chr5-20791546-20793062	chr16-93019779-93020458	chr11-34031127-34031792	chr10-68089454-68090005
chr5-20864522-20865583	chr16-93574059-93575258	chr11-34042735-34043470	chr10-68153500-68154713
chr5-20881165-20882783	chr16-93917825-93918880	chr11-34063639-34064478	chr10-68221809-68222933
chr5-21248715-21249357	chr16-94065998-94068330	chr11-34738850-34739383	chr10-68238586-68241476
chr5-21326201-21326866	chr16-94254127-94254960	chr11-34395777-34396107	chr10-68658696-68659049
chr5-21370181-21370851	chr16-94593456-94593959	chr11-53634527-53634796	chr10-69185121-69186575
chr5-36756699-36757516	chr16-94723706-94725368	chr11-53656467-53657200	chr10-69211756-69213729
chr5-36839062-36840796	chr16-95167983-95169052	chr11-53778419-53778646	chr10-75055771-75055975
chr5-37044462-37045168	chr16-95283820-95284533	chr11-53926246-53926621	chr10-75165158-75165468
chr5-37245466-37246937	chr17-7939029-7940073	chr11-53930985-53931982	chr10-75288620-75288892
chr5-65856879-65857347	chr17-8209742-8210565	chr11-54027702-54029226	chr10-80509088-80510566
chr5-65857962-65858232	chr17-8226753-8227049	chr11-54091527-54092485	chr10-80751197-80752395
chr5-65867239-65867672	chr17-8264347-8264998	chr11-54105059-54105472	chr10-80843754-80844466
chr5-65871347-65871933	chr17-8316186-8316538	chr11-54149773-54150133	chr10-81069139-81070640
chr5-65872705-65873508	chr17-8328321-8328872	chr11-54155780-54156293	chr10-81297717-81299093
chr5-65882528-65883096	chr17-8613842-8614480	chr11-54307270-54307751	chr10-81404787-81405089
chr5-65888726-65889429	chr17-8807251-8807714	chr11-54427100-54428485	chr10-81461626-81462328
chr5-72913549-72915563	chr17-25700402-25701440	chr11-54256698-54257588	chr10-81505091-81505568
chr5-73153747-73154214	chr17-25828231-25829265	chr11-54646327-54646668	chr10-81433630-81434340
chr5-73225630-73226536	chr17-26686166-26686948	chr11-54763590-54764410	chr10-81452356-81452752
chr5-73490022-73492788	chr17-26691155-26691629	chr11-54927625-54928080	chr10-81470477-81470889
chr5-77089198-77089633	chr17-26844591-26844905	chr11-55086517-55087369	chr10-81524944-81525351
chr5-77091621-77092200	chr17-26938046-26938361	chr11-55120319-55122092	chr10-81544150-81545748
chr5-77091621-77092200	chr17-27051309-27052083	chr11-55194159-55195515	chr10-84562312-84563173
chr5-77092517-77092814	chr17-27322552-27323802	chr11-68770089-68770416	chr10-84815455-84816510
chr5-77094463-77096281	chr17-26938703-26940197	chr11-68973003-68974258	chr10-84945364-84945983
chr5-77114416-77115270	chr17-34293306-34293893	chr11-69053857-69054194	chr10-85174348-85175232
chr5-77114416-77115270	chr17-34347366-34348322	chr11-69094468-69095332	chr10-85956898-85957965
chr5-77124118-77125864	chr17-34589716-34589974	chr11-69291014-69291754	chr10-98505356-98506069
chr5-77386723-77387075	chr17-34603059-34604550	chr11-69368150-69369295	chr10-98521577-98521816
chr5-77464865-77465176	chr17-35115037-35116087	chr11-69815051-69815510	chr10-98611705-98612332
chr5-77468215-77468848	chr17-35125955-35127078	chr11-69833797-69834728	chr10-98879998-98880434
chr5-91139028-91139919	chr17-35222220-35222667	chr11-70020666-70022026	chr10-98885934-98886276
chr5-91517228-91518187	chr17-35231007-35231420	chr11-70027479-70027828	chr10-98935909-98936248
chr5-103817625-103818110	chr17-35508978-35509642	chr11-72180361-72180809	chr10-98941342-98941577
chr5-123038904-123039408	chr17-35731489-35732287	chr11-72343592-72344173	chr10-98954067-98954963
chr5-123057147-123059305	chr17-35734257-35734775	chr11-73071543-73072187	chr10-99081504-99082050
chr5-123602973-123604048	chr17-35755008-35755594	chr11-73100423-73100694	chr10-99089758-99090185
chr5-123626310-123627120	chr17-35820928-35822382	chr11-76789093-76789946	chr10-99284290-99285205
chr5-123683183-123685075	chr17-46552668-46553066	chr11-76817644-76817880	chr10-99561273-99561785
chr5-134281910-134283221	chr17-46712471-46712843	chr11-76890837-76892274	chr10-116893424-116894116
chr5-134616911-134617454	chr17-47038540-47039379	chr11-76932947-76933530	chr10-117275757-117275977
chr5-135007657-135008176	chr17-47054529-47054979	chr11-76996045-76996246	chr10-117397112-117397320
chr5-135106490-135108100	chr17-47104211-47104649	chr11-77070629-77071015	chr10-117493393-117494835
chr5-135118283-135119081	chr17-47156055-47156575	chr11-77321295-77321543	chr10-117525060-117525581
chr5-135133246-135134876	chr17-47220946-47221744	chr11-77408715-77409027	chr10-117526438-117526992
chr5-135639726-135640537	chr17-47225162-47226284	chr11-77826908-77827575	chr10-117530416-117531099
chr5-135987291-135987694	chr17-47484298-47484986	chr11-85791849-85792140	chr10-117604224-117604530
chr5-148324799-148325827	chr17-47501363-47502514	chr11-86075253-86075674	chr10-117625557-117626181
chr5-148332293-148333089	chr17-47527456-47527878	chr11-86408740-86409751	chr10-117627399-117627885
chr5-148341912-148343266	chr17-47973792-47974829	chr11-86596086-86596485	chr10-117628786-117629985
chr5-148379377-148380266	chr17-48080201-48080841	chr11-86606272-86606977	chr10-117647086-117647472
chr5-148398422-148400429	chr17-73086649-73087846	chr11-86655460-86656003	chr10-117659507-117660249
chr5-148639364-148639635	chr17-73162386-73164655	chr11-86994864-86995137	chr10-117784374-117785110
chr5-148819300-148820901	chr17-73303126-73303453	chr11-87426303-87428140	chr10-117798458-117798726
chr5-148867314-148868580	chr17-73709511-73710762	chr11-87448650-87449596	chr10-117807982-117808419
chr5-149015255-149016227	chr17-73804240-73805525	chr11-90002225-90003204	chr10-117909165-117909544
chr5-149030848-149031794	chr17-83397299-83398083	chr11-90169724-90170278	chr10-117909719-117910783
chr5-149050852-149053884	chr17-83653674-83653960	chr11-90349439-90350666	chr10-117951851-117953644
chr5-150262368-150262997	chr17-83823100-83824208	chr11-90389558-90391151	chr10-118038915-118039335
chr5-150281822-150282427	chr17-83850316-83851146	chr11-90417545-90418391	chr10-118102574-118103701
chr5-150441326-150442042	chr17-83961872-83962491	chr11-90512532-90513221	chr10-118109475-118110490
chr5-150595394-150595687	chr17-84116145-84117046	chr11-90586242-90586595	chr10-118412565-118413164
chr6-15720186-15721682	chr17-84180501-84182024	chr11-97727764-97729466	chr10-118561613-118561853
chr6-15728689-15729565	chr17-84187501-84188932	chr11-97949601-97950044	chr10-127674464-127675127
chr6-15747409-15748575	chr17-84305890-84307141	chr11-98007988-98008474	chr10-128193897-128195758
chr6-15758270-15759106	chr18-3270223-3271175	chr11-98458898-98459521	chr10-128256350-128256639
chr6-15792650-15793943	chr18-3336515-3338619	chr11-98463237-98464882	chr10-128297880-128298556
chr6-50293820-50294571	chr18-4032341-4032542	chr11-98469739-98471062	chr10-128902294-128902833
chr6-50304785-50305460	chr18-12223984-12225431	chr11-98476891-98477836	chr10-128909154-128910855
chr6-50312491-50313016	chr18-12229862-12230418	chr11-98479516-98480376	chr10-128990276-128991615
chr6-50372407-50373429	chr18-12333210-12334958	chr11-98509282-98510496	chr11-3265558-3266998
chr6-50377720-50378426	chr18-12640418-12640882	chr11-98526451-98527729	chr11-3902503-3902779
chr6-50381114-50382404	chr18-32239315-32241107	chr11-98539639-98539944	chr11-4223430-4223703
chr6-50390222-50390676	chr18-32597524-32598967	chr11-98549516-98551724	chr11-4953980-4954258
chr6-50436544-50436966	chr18-32938496-32939912	chr11-98941860-98942572	chr11-20631211-20632957
chr6-94672266-94672805	chr18-32940784-32941115	chr11-98943103-98943520	chr11-20793902-20795460
chr6-94680824-94682047	chr18-32969506-32970949	chr11-98981407-98983036	chr11-21140845-21141550
chr6-94683668-94684092	chr18-32978556-32979816	chr11-99186810-99187185	chr11-21220689-21220969
chr6-94689983-94690582	chr18-33161666-33162067	chr11-99283140-99283777	chr11-21332718-21333324
chr6-95098112-95098918	chr18-33463028-33464664	chr11-99292539-99293131	chr11-22007708-22008611
chr6-108566615-108566824	chr18-37751197-37751958	chr11-99130569-99132734	chr11-31907371-31907612
chr6-108658023-108661033	chr18-37925465-37926467	chr11-99186810-99187185	chr11-32170870-32171133
chr6-108661300-108661762	chr18-38184939-38186193	chr11-99229430-99231243	chr11-32196070-32196396
chr6-108665472-108665917	chr18-38348585-38348813	chr11-99310637-99311222	chr11-32330901-32331411
chr6-108709321-108710331	chr18-38421685-38422105	chr11-105901349-105902201	chr11-32488824-32489749
chr6-112490583-112491195	chr18-38464207-38464711	chr11-105958942-105959818	chr11-32723204-32724059
chr6-140423190-140425339	chr18-38494650-38495191	chr11-106048431-106048831	chr11-33733113-33733576
chr6-140466044-140466627	chr18-38495437-38496233	chr11-106159125-106161327	chr11-33882788-33883060
chr6-140490894-140491235	chr18-38631196-38632961	chr11-106563836-106564712	chr11-33938447-33940185
chr6-140514128-140515144	chr18-38977855-38978208	chr11-106600900-106601726	chr11-33938447-33940185
chr6-140815515-140816024	chr18-39048587-39049550	chr11-106624453-106624708	chr11-34031127-34031792
chr6-145615939-145617112	chr18-39091209-39091776	chr11-107140496-107141276	chr11-34048539-34049226
chr6-145865962-145866838	chr18-39319113-39320036	chr11-107594931-107595137	chr11-34056734-34057030
chr6-146405138-146405706	chr18-56468897-56469599	chr11-107929914-107930522	chr11-34063639-34064478
chr6-146409629-146410587	chr18-56687692-56688070	chr11-108030983-108031286	chr11-34073429-34074167
chr6-146429790-146430297	chr18-67088025-67088915	chr11-108068448-108068851	chr11-34738850-34739383
chr6-146451996-146452903	chr18-67212117-67213095	chr11-108178250-108179490	chr11-34746904-34747311
chr6-146497475-146498239	chr18-67248418-67249370	chr11-108215439-108216557	chr11-52939351-52939602
chr6-146501174-146502855	chr18-67258056-67258746	chr11-108248051-108250023	chr11-52939351-52939602
chr7-3570589-3571078	chr18-67280190-67281096	chr11-108261427-108262249	chr11-53469568-53470833
chr7-3940790-3941301	chr18-67288164-67290791	chr12-3098042-3098561	chr11-53590252-53591521
chr7-4119149-4119826	chr18-67299264-67300027	chr12-3671016-3671701	chr11-53604955-53606087
chr7-4123860-4124962	chr18-67460874-67461098	chr12-3780163-3781869	chr11-53604955-53606087
chr7-4130861-4131706	chr18-67592661-67593195	chr12-3805929-3808601	chr11-54356570-54357018
chr7-4148864-4150527	chr18-68191899-68192098	chr12-16591261-16592253	chr11-53656467-53657200
chr7-4478152-4480091	chr18-68226469-68228315	chr12-16963471-16963682	chr11-53662694-53663631
chr7-4723400-4724645	chr18-68230251-68230504	chr12-17355659-17355860	chr11-54072700-54072933
chr7-4738868-4740627	chr18-69588452-69588713	chr12-17366831-17367366	chr11-54169661-54170044
chr7-4963271-4964690	chr18-70471481-70473264	chr12-17430659-17430933	chr11-54181885-54182250
chr7-19281606-19283377	chr18-70521989-70522794	chr12-17455205-17455540	chr11-54307270-54307751
chr7-19308134-19308881	chr18-70602838-70603564	chr12-17505647-17506246	chr11-54149773-54150133
chr7-19309595-19310566	chr19-8770678-8771371	chr12-17506994-17507682	chr11-54185559-54185758
chr7-19506878-19509304	chr19-8870609-8872320	chr12-34811508-34812216	chr11-54256698-54257588
chr7-19627810-19630138	chr19-9106185-9106596	chr12-34906503-34907773	chr11-54263272-54263745
chr7-19714787-19716596	chr19-16086054-16087040	chr12-34949121-34949635	chr11-54515295-54515507
chr7-19769520-19770851	chr19-16204773-16205623	chr12-34989807-34990945	chr11-54521876-54523550
chr7-19910464-19911174	chr19-16252366-16253043	chr12-35020943-35021753	chr11-54700006-54700233
chr7-28490297-28491112	chr19-17124191-17124705	chr12-35182412-35183029	chr11-54801685-54802568
chr7-28545955-28547463	chr19-24284124-24284518	chr12-35655429-35656294	chr11-54807312-54808583
chr7-28692881-28695346	chr19-24476299-24478021	chr12-35884961-35885539	chr11-54884299-54884800
chr7-28792295-28792979	chr19-25550393-25550619	chr12-35895940-35897216	chr11-54927625-54928080
chr7-28991555-28991960	chr19-29176329-29176810	chr12-54067806-54068614	chr11-55056056-55056583
chr7-29000393-29001635	chr19-29278181-29278574	chr12-54162371-54163154	chr11-55130821-55132331
chr7-29229367-29229587	chr19-29375006-29375251	chr12-54202115-54204153	chr11-55130821-55132331
chr7-29237541-29239218	chr19-29463738-29463950	chr12-54342645-54343093	chr11-55145604-55145890
chr7-46391617-46392029	chrX-7072043-7072727	chr12-54472177-54473289	chr11-56107940-56108174
chr7-46919038-46920463	chrX-7308094-7308891	chr12-54489509-54490256	chr11-69575247-69575514
chr7-46957681-46959121	chrX-7322125-7322671	chr12-54546851-54547232	chr11-72180361-72180809
chr7-47022017-47023865	chrX-7566956-7568023	chr12-54598090-54598956	chr11-72343592-72344173
chr7-67243614-67244209	chrX-7883742-7884836	chr12-55026748-55027492	chr11-72440632-72441850
chr7-67477733-67478403	chrX-8016712-8017530	chr12-55049500-55050718	chr11-72873642-72873894
chr7-67911758-67912260	chrX-7610578-7611080	chr12-59132989-59133982	chr11-73100423-73100694
chr7-67950556-67952693	chrX-7692730-7693207	chr12-59188351-59188619	chr11-73103139-73103354
chr7-67952922-67953429	chr1-13155349-13155788	chr12-69378509-69379011	chr11-73104851-73105484
chr7-67957988-67958363	chr1-13266353-13267835	chr12-102619822-102620141	chr11-73130826-73131405
chr7-68054658-68055221	chr1-13288768-13289411	chr12-102698046-102698426	chr11-76056520-76056776
chr7-68070052-68071370	chr1-13293118-13293801	chr12-103332887-103333240	chr11-76225786-76226047
chr7-68128560-68129768	chr1-13301130-13302364	chr12-103531377-103533514	chr11-76290393-76290693
chr7-68144173-68144703	chr1-13311559-13312233	chr12-103549846-103550488	chr11-76622026-76623862
chr7-68271822-68272163	chr1-13335622-13336739	chr12-103567117-103567388	chr11-76805874-76806447
chr7-74496836-74497590	chr1-13372072-13374790	chr12-104066225-104066629	chr11-76813258-76813614
chr7-74527472-74528038	chr1-13521397-13522350	chr12-104066943-104067983	chr11-76890837-76892274
chr7-74529226-74530172	chr1-33906948-33908443	chr12-107085768-107086648	chr11-76916565-76916827
chr7-74531546-74531973	chr1-33916413-33916891	chr12-107123600-107124928	chr11-76992537-76993344
chr7-74551220-74551927	chr1-33918165-33918644	chr12-107129175-107129602	chr11-77070629-77071015
chr7-74552095-74552327	chr1-33929051-33929518	chr12-107138688-107139605	chr11-77785806-77786345
chr7-74553838-74555707	chr1-33941075-33941561	chr12-107140830-107141536	chr11-77826908-77827575
chr7-75463538-75463956	chr1-33964354-33964933	chr12-107159745-107160928	chr11-77835129-77835723
chr7-98328392-98328667	chr1-34005147-34006630	chr12-107181913-107182641	chr11-85924838-85925747
chr7-98468678-98470028	chr1-34010802-34012213	chr12-107182980-107185219	chr11-86075253-86075674
chr7-98522548-98523406	chr1-34028335-34029370	chr12-107247127-107247657	chr11-86294649-86294957
chr7-98531564-98531954	chr1-34060651-34061479	chr12-107306878-107307743	chr11-86346620-86346822
chr7-98542739-98543135	chr1-34218190-34218711	chr12-107361484-107362691	chr11-86432229-86432749
chr7-98542739-98543135	chr1-34236166-34236889	chr12-107758123-107758398	chr11-86581963-86582392
chr7-98556849-98557312	chr1-36024450-36025865	chr12-107782248-107782506	chr11-86586242-86587605
chr7-98562819-98563424	chr1-36148667-36149726	chr12-107884201-107884944	chr11-86606272-86606977
chr7-98564596-98565237	chr1-36296275-36297196	chr12-107901917-107902139	chr11-86608030-86608384
chr7-98692366-98693490	chr1-36444265-36445739	chr12-107908495-107909283	chr11-87021615-87021927
chr7-99116438-99116673	chr1-36722399-36723724	chr12-107920667-107921921	chr11-90002225-90003204
chr7-99151093-99151789	chr1-36760093-36762162	chr12-107927889-107928366	chr11-90263494-90264854
chr7-99158787-99159434	chr1-36766468-36767595	chr12-107940783-107941149	chr11-90349439-90350666
chr7-99359973-99360888	chr1-36768820-36769231	chr12-107953200-107953662	chr11-90389558-90391151
chr7-99052347-99052754	chr1-36915256-36915462	chr12-107961004-107961341	chr11-90417545-90418391
chr7-99267100-99268714	chr1-37544108-37544704	chr12-107964632-107965021	chr11-90512532-90513221
chr7-99304016-99304485	chr1-39509647-39510339	chr12-107969937-107970277	chr11-90525190-90525639
chr7-99359973-99360888	chr1-39650077-39651457	chr12-107978073-107978288	chr11-90548143-90549019
chr7-99364862-99365446	chr1-39720481-39721702	chr12-107980560-107980774	chr11-90576189-90576872
chr7-99833186-99834608	chr1-39749370-39750211	chr12-107996174-107996508	chr11-90675352-90675857
chr7-99856208-99856925	chr1-40294416-40294615	chr12-107998774-107999004	chr11-97727764-97729466
chr7-99953497-99954669	chr1-40324217-40325559	chr12-108002843-108003204	chr11-97949601-97950044
chr7-100123541-100123797	chr1-40393167-40393783	chr12-108003520-108004407	chr11-97999044-97999671
chr7-116323438-116323878	chr1-40441711-40442134	chr12-108274029-108276630	chr11-98446220-98446560
chr8-4216620-4217349	chr1-40544156-40544979	chr12-108757424-108758487	chr11-98457109-98458692
chr8-4492563-4494391	chr1-40465403-40465972	chr13-23524556-23524938	chr11-98463237-98464882
chr8-4608781-4609148	chr1-40469695-40470237	chr13-24205879-24206435	chr11-98469739-98471062
chr8-4778944-4779918	chr1-40473501-40474057	chr13-24341987-24342447	chr11-98479516-98480376
chr8-40423103-40424446	chr1-40475369-40476194	chr13-24372997-24373474	chr11-98481295-98481524
chr8-40497435-40498164	chr1-40479305-40479883	chr13-24374310-24376196	chr11-98492705-98493694
chr8-40594760-40595650	chr1-40504356-40504888	chr13-24414982-24416937	chr11-98495011-98495506
chr8-60889121-60890835	chr1-54660515-54661159	chr13-24594330-24594671	chr11-98509282-98510496
chr8-61223250-61225035	chr1-54816691-54816910	chr13-24599315-24600074	chr11-98514899-98515108
chr8-61321033-61322068	chr1-54882936-54883388	chr13-24603504-24604384	chr11-98539639-98539944
chr8-61374221-61374696	chr1-55405107-55406898	chr13-24617513-24618144	chr11-98773423-98774349
chr8-61449808-61451670	chr1-55410706-55410946	chr13-24631177-24631852	chr11-98943103-98943520
chr8-77422540-77424510	chr1-55430334-55430973	chr13-24785358-24786693	chr11-98969816-98970068
chr8-77434984-77435339	chr1-55506395-55507370	chr13-30113738-30114125	chr11-99170552-99171786
chr8-77442333-77442753	chr1-55512853-55513057	chr13-30165818-30167158	chr11-99243726-99244376
chr8-77451007-77452674	chr1-55528394-55529170	chr13-30174615-30174879	chr11-99292539-99293131
chr8-77465198-77465551	chr1-55736108-55736704	chr13-30193445-30193700	chr11-98710067-98710794
chr8-77483526-77484110	chr1-60416389-60417440	chr13-30566463-30567101	chr11-99168006-99168535
chr8-77492537-77492977	chr1-60565230-60567332	chr13-30574557-30575713	chr11-99199652-99200429
chr8-77516830-77518488	chr1-60755499-60756204	chr13-30747328-30749543	chr11-105901349-105902201
chr8-84197195-84198885	chr1-60757820-60758717	chr13-30760150-30761688	chr11-105958942-105959818
chr8-84963925-84964288	chr1-60759632-60760249	chr13-30766509-30767481	chr11-106048431-106048831
chr8-84977298-84978955	chr1-60874441-60874662	chr13-31292771-31293353	chr11-106200739-106202843
chr8-84979681-84980255	chr1-60898263-60899726	chr13-30812943-30813812	chr11-106555753-106556284
chr8-114802990-114803597	chr1-60913159-60913647	chr13-30832775-30833043	chr11-106557338-106557612
chr8-115705540-115708419	chr1-60916265-60916849	chr13-31820618-31821174	chr11-106587864-106588405
chr8-115709283-115709666	chr1-60940748-60942048	chr13-44982788-44982996	chr11-106600900-106601726
chr8-126920344-126921270	chr1-61638350-61639542	chr13-45088569-45088859	chr11-106624453-106624708
chr8-126935713-126936266	chr1-60977475-60978015	chr13-45108423-45109401	chr11-107140496-107141276
chr8-126944704-126946300	chr1-60984670-60985452	chr13-45527188-45527864	chr11-107473139-107473665
chr8-126975488-126976010	chr1-60985626-60986425	chr13-45613265-45613655	chr11-107443294-107444269
chr8-127499775-127500807	chr1-60989584-60991071	chr13-45623592-45624284	chr11-107465144-107465370
chr8-127772206-127772894	chr1-69669940-69670419	chr13-45687539-45687972	chr11-108203935-108204522
chr8-128035686-128036091	chr1-69681016-69681398	chr13-45692761-45694209	chr11-108272533-108274069
chr8-128357732-128359846	chr1-69686786-69687962	chr13-45694866-45695091	chr11-108285618-108285944
chr8-128363065-128363565	chr1-69688835-69689279	chr13-45734350-45734912	chr11-108335323-108335524
chr8-128487985-128488571	chr1-69691983-69692761	chr13-45818326-45818675	chr11-108342676-108344508
chr8-128489045-128489750	chr1-85959597-85959969	chr13-45837439-45838137	chr11-108909092-108911336
chr8-128491154-128491997	chr1-86371473-86372506	chr13-45851775-45852654	chr11-108919880-108922121
chr9-13296183-13296929	chr1-86389104-86389752	chr13-45861633-45862172	chr11-109246617-109247298
chr9-13652963-13653275	chr1-86499943-86500142	chr13-45867321-45867698	chr12-3297623-3297959
chr9-13686485-13687428	chr1-86581666-86583085	chr13-45884826-45885307	chr12-3579573-3580448
chr9-14199537-14201456	chr1-86642674-86643455	chr13-45894128-45894568	chr12-3609583-3610081
chr9-14365107-14365957	chr1-86669506-86670890	chr13-45903534-45904225	chr12-3780163-3781869
chr9-14286631-14287382	chr1-87098306-87098969	chr13-45910952-45911431	chr12-3805929-3808601
chr9-14341837-14342571	chr1-127204446-127206666	chr13-45917184-45917687	chr12-4081950-4083330
chr9-14903365-14904307	chr1-127230304-127230868	chr13-45922390-45923514	chr12-16805307-16805885
chr9-15538573-15539475	chr1-127239752-127240378	chr13-45932360-45932767	chr12-17238832-17239528
chr9-20877453-20879448	chr1-127241973-127243072	chr13-74759192-74759443	chr12-17702685-17703182
chr9-21160729-21161969	chr1-127291169-127292158	chr13-74815733-74816033	chr12-17716924-17717559
chr9-21164810-21165542	chr1-127305502-127306663	chr13-74889700-74890352	chr12-34989807-34990945
chr9-21168253-21169120	chr1-127322180-127322822	chr13-75706705-75708672	chr12-35392040-35392507
chr9-21172040-21172726	chr1-127344604-127345403	chr13-75740046-75740323	chr12-35884961-35885539
chr9-21181370-21182302	chr1-127458718-127459311	chr13-75845247-75846147	chr12-53248478-53248800
chr9-21183216-21184649	chr1-127827178-127827648	chr13-98831171-98831402	chr12-54202115-54204153
chr9-21189847-21190240	chr1-128368573-128369078	chr13-98850073-98850280	chr12-54205193-54205442
chr9-21318763-21319044	chr1-128416386-128417944	chr13-98943971-98945651	chr12-54598090-54598956
chr9-21409641-21410212	chr1-128793909-128794204	chr13-99207156-99207822	chr12-59132989-59133982
chr9-21936420-21938213	chr1-128875024-128875606	chr13-113378397-113379371	chr12-59206168-59207447
chr9-32517859-32518707	chr1-130474236-130475346	chr13-113414738-113415264	chr12-69356315-69357341
chr9-32671743-32672888	chr1-130993211-130994175	chr13-113515082-113515464	chr12-69824841-69825590
chr9-32695499-32696535	chr1-131022488-131023216	chr13-113574077-113574830	chr12-70267302-70267629
chr9-32706001-32706517	chr1-131075820-131076019	chr13-113579406-113580855	chr12-102698046-102698426
chr9-32710290-32710749	chr1-131089488-131090155	chr13-113813692-113814095	chr12-103142365-103143110
chr9-32722935-32723376	chr1-131135994-131136309	chr14-14345229-14346648	chr12-103143973-103144486
chr9-32726502-32726963	chr1-131525870-131528312	chr14-14715859-14716282	chr12-103549846-103550488
chr9-32728381-32728633	chr1-131637731-131639375	chr14-14804527-14805103	chr12-103553285-103553834
chr9-32731632-32732211	chr1-131657586-131658480	chr14-20172114-20172323	chr12-104066943-104067983
chr9-32740637-32741348	chr1-131688379-131688992	chr14-20179840-20180041	chr12-107085768-107086648
chr9-32743644-32744053	chr1-131882502-131883128	chr14-20258315-20258983	chr12-107123600-107124928
chr9-32747416-32747918	chr1-134196163-134196739	chr14-29960222-29960576	chr12-107140830-107141536
chr9-32910234-32911342	chr1-134298784-134299386	chr14-29997198-29997744	chr12-107146544-107147652
chr9-32928273-32929168	chr1-134719551-134720003	chr14-30022437-30022742	chr12-107148416-107148805
chr9-63706000-63706853	chr1-135131063-135131327	chr14-30035523-30035800	chr12-107159745-107160928
chr9-63707859-63708540	chr1-135132315-135133334	chr14-30095350-30095654	chr12-107181913-107182641
chr9-63720594-63722173	chr1-135136345-135136782	chr14-30446945-30447144	chr12-107182980-107185219
chr9-63726197-63726945	chr1-135139942-135140179	chr14-30537673-30538011	chr12-107314342-107314553
chr9-63732625-63733137	chr1-135509283-135511176	chr14-30579010-30580351	chr12-107361484-107362691
chr9-63737319-63739195	chr1-135811131-135811586	chr14-30641714-30642119	chr12-107404690-107405168
chr9-63748947-63749979	chr1-135929577-135930477	chr14-30784669-30784957	chr12-107495600-107495876
chr9-63755964-63759489	chr1-143916000-143918000	chr14-62701649-62701931	chr12-107559061-107559482
chr9-64702773-64703333	chr1-143918230-143918573	chr14-62850841-62851207	chr12-107560031-107560487
chr9-64756678-64757177	chr1-143982076-143982560	chr14-62939479-62939686	chr12-107728517-107729835
chr9-64347056-64347647	chr1-144018738-144019072	chr14-62940175-62941139	chr12-107749508-107750599
chr9-64779084-64780234	chr1-144173316-144173923	chr14-62998960-62999398	chr12-107758123-107758398
chr9-65010396-65011586	chr1-144197373-144198122	chr14-63435049-63435444	chr12-107779031-107780004
chr9-65018519-65018916	chr1-151034658-151035561	chr14-63605838-63608998	chr12-107812498-107813144
chr9-65020824-65022901	chr1-151312545-151312823	chr14-63624278-63624573	chr12-107884201-107884944
chr9-65717953-65718501	chr1-151584660-151585146	chr14-64069519-64070199	chr12-107908495-107909283
chr9-69993021-69993279	chr1-151597812-151598300	chr14-64423570-64423818	chr12-107920667-107921921
chr9-70207002-70208470	chr1-151601470-151601669	chr14-72708664-72710794	chr12-107927889-107928366
chr9-70251619-70252195	chr1-151620509-151621066	chr14-72807245-72807589	chr12-107928762-107929148
chr9-70260031-70260643	chr1-151689033-151689860	chr14-73116136-73117536	chr12-107930552-107930868
chr9-70838326-70838908	chr1-151783473-151783751	chr14-73175029-73175326	chr12-107940783-107941149
chr9-71164892-71165687	chr1-152536390-152536888	chr14-73186843-73187188	chr12-107961004-107961341
chr9-88326864-88327954	chr1-152385867-152387110	chr14-73333800-73334219	chr12-107978073-107978288
chr9-88328946-88329763	chr1-152724294-152724790	chr14-73398184-73398905	chr12-107992665-107993433
chr9-88356494-88357597	chr1-152832254-152832556	chr14-120525302-120526044	chr12-107996174-107996508
chr9-88362069-88362719	chr1-152904350-152904883	chr14-121034761-121036895	chr12-108002843-108003204
chr9-94668312-94669078	chr1-153140270-153141530	chr14-121262729-121262967	chr12-108003520-108004407
chr9-95071697-95073198	chr1-153319669-153320805	chr14-121311736-121312046	chr12-108005951-108006552
chr9-95405326-95408351	chr1-153331690-153334230	chr14-121421286-121421818	chr12-108022601-108023606
chr9-96028389-96029169	chr1-153549383-153550105	chr14-121852464-121852799	chr12-108274029-108276630
chr9-107245865-107246565	chr1-153556786-153557410	chr15-52899422-52900268	chr12-108449780-108450347
chr9-107279747-107281499	chr1-153749066-153749935	chr15-53129179-53130606	chr13-23575397-23575800
chr9-107288412-107290092	chr1-154117334-154118937	chr15-53234957-53235738	chr13-23705990-23706344
chr9-107545469-107545859	chr1-154174485-154175745	chr15-53266096-53267952	chr13-23716096-23716616
chr9-107587102-107588198	chr1-153722994-153723982	chr15-53274564-53275061	chr13-24321240-24321675
chr9-107294359-107294561	chr1-153739502-153740521	chr15-53347143-53347424	chr13-24372997-24373474
chr9-107295378-107297248	chr2-9852480-9852866	chr15-55733919-55734393	chr13-24374310-24376196
chr9-107298121-107298407	chr2-9867162-9867797	chr15-55806182-55806918	chr13-24398589-24399059
chr9-107666429-107668049	chr2-9871193-9872028	chr15-55818740-55819104	chr13-24413078-24413565
chr9-108200851-108201650	chr2-9875881-9876237	chr15-55827848-55828111	chr13-24414982-24416937
chr9-108263052-108264500	chr2-9887639-9888000	chr15-55842973-55843496	chr13-24599315-24600074
chr9-108347191-108348729	chr2-9890316-9890724	chr15-55846959-55847738	chr13-24603504-24604384
chr9-108582333-108582543	chr2-10152371-10154022	chr15-55850971-55851364	chr13-24604600-24605338
chr9-109000414-109001104	chr2-10311695-10312098	chr15-55854463-55854991	chr13-24613229-24613751
chr9-113652825-113653062	chr2-11180799-11181211	chr15-58669396-58670423	chr13-24617513-24618144
chr9-114400487-114402102	chr2-11194704-11195478	chr15-58813196-58813553	chr13-24631177-24631852
chr9-114417568-114418586	chr2-11642042-11642979	chr15-58980073-58980404	chr13-24785358-24786693
chr9-114439939-114441283	chr2-11645357-11645605	chr15-58988542-58988800	chr13-24989611-24990130
chr9-119578348-119579415	chr2-11651393-11651932	chr15-59041578-59041974	chr13-30045186-30045392
chr9-119936974-119938895	chr2-11652833-11653900	chr15-59263145-59264152	chr13-30165818-30167158
chr9-119963116-119963639	chr2-11657480-11658013	chr15-59520383-59520836	chr13-30455238-30456015
chr9-119976626-119976879	chr2-11663664-11664679	chr15-59573716-59574350	chr13-30629637-30630421
chr9-119981476-119981769	chr2-11671950-11672481	chr15-59647516-59648706	chr13-30632997-30633340
chr9-119981913-119982127	chr2-11686574-11686915	chr15-59830821-59831828	chr13-30659330-30660710
chr9-119982330-119984073	chr2-11690273-11690585	chr15-59388911-59389524	chr13-30702007-30702900
chr9-119988252-119988654	chr2-11691197-11691455	chr15-59474260-59474752	chr13-30760150-30761688
chr9-120001586-120002632	chr2-11705066-11706431	chr15-59524483-59525951	chr13-30766009-30766238
chr9-120009238-120009747	chr2-12424321-12424758	chr15-59618137-59618922	chr13-31292771-31293353
chr9-120010712-120011901	chr2-17415068-17415674	chr15-59652789-59653611	chr13-30814287-30814700
chr9-120029748-120031167	chr2-17671178-17672626	chr15-59739191-59739643	chr13-30817120-30817792
chr9-120140369-120141012	chr2-17931689-17932180	chr15-59830821-59831828	chr13-30832775-30833043
chr9-120078266-120078517	chr2-18204965-18205470	chr15-59838935-59839221	chr13-30834358-30834782
chr9-120090354-120092214	chr2-18213902-18214265	chr15-66576954-66578438	chr13-30962957-30963666
chr9-120190822-120191930	chr2-18671804-18673065	chr15-66686494-66687063	chr13-31504915-31505769
chr10-13086916-13087578	chr2-18937622-18938059	chr15-66718099-66718888	chr13-45613265-45613655
chr10-13090359-13091196	chr2-18938662-18939242	chr15-66795326-66795584	chr13-45678097-45678627
chr10-13192057-13193800	chr2-19519668-19520123	chr15-74902303-74902509	chr13-45687539-45687972
chr10-13500533-13501771	chr2-19656824-19659150	chr15-75615591-75617098	chr13-45718662-45719145
chr10-13966579-13968385	chr2-48695397-48695677	chr15-75659394-75659828	chr13-45734350-45734912
chr10-14044883-14045393	chr2-48813276-48815385	chr15-75893583-75894743	chr13-45752334-45752935
chr10-19939104-19939650	chr2-49349662-49350209	chr15-101484231-101484674	chr13-45837439-45838137
chr10-19941094-19941495	chr2-49591991-49592227	chr15-101485103-101486576	chr13-45861633-45862172
chr10-19991267-19992262	chr2-68296598-68297190	chr15-101995376-101996090	chr13-45863482-45864058
chr10-20000370-20000646	chr2-68303536-68303904	chr15-102245478-102248010	chr13-45872965-45873339
chr10-20004861-20005907	chr2-68349361-68350037	chr15-102262674-102263505	chr13-45882933-45884274
chr10-20018397-20019034	chr2-68381680-68383273	chr15-102386678-102386990	chr13-45884826-45885307
chr10-20104190-20104918	chr2-68420721-68421770	chr15-102393423-102393919	chr13-45904962-45905257
chr10-20119172-20119894	chr2-68430167-68430989	chr16-17508054-17509721	chr13-45906281-45907751
chr10-67185320-67186163	chr2-68434569-68435002	chr16-17561186-17561648	chr13-45917184-45917687
chr10-67662962-67663691	chr2-68435533-68436733	chr16-17785371-17785641	chr13-45950550-45950809
chr10-67978896-67980099	chr2-68465188-68466778	chr16-18432406-18432619	chr13-46097004-46097289
chr10-67984300-67984943	chr2-68915616-68916628	chr16-18696442-18696762	chr13-74889700-74890352
chr10-68012893-68013516	chr2-68981100-68982128	chr16-37916129-37917021	chr13-75249081-75249576
chr10-68238586-68241476	chr2-76820260-76821002	chr16-38385130-38386085	chr13-75706705-75708672
chr10-68249139-68249877	chr2-76970769-76971009	chr16-38395973-38396532	chr13-75738991-75739273
chr10-68136232-68137800	chr2-76980032-76980514	chr16-38403338-38404027	chr13-75740046-75740323
chr10-68191250-68193307	chr2-83722869-83723269	chr16-38406665-38407099	chr13-75845247-75846147
chr10-68238586-68241476	chr2-83723817-83725248	chr16-38415657-38416900	chr13-98835333-98835553
chr10-68247090-68248977	chr2-83742280-83742546	chr16-38432470-38433478	chr13-99092078-99092502
chr10-68249139-68249877	chr2-83744288-83744897	chr16-38440357-38440581	chr13-99158810-99159398
chr10-68276258-68278119	chr2-83754090-83754821	chr16-38442204-38443084	chr13-99371288-99371641
chr10-75294023-75294552	chr2-83766871-83767212	chr16-38461661-38461949	chr13-99849529-99849899
chr10-75295007-75295361	chr2-83771147-83771764	chr16-38467224-38467786	chr13-113100733-113101282
chr10-75364366-75365680	chr2-84476019-84476888	chr16-38475739-38477370	chr13-113414738-113415264
chr10-75486100-75486800	chr2-84498596-84499489	chr16-38543141-38543719	chr13-113417426-113417850
chr10-75516479-75518300	chr2-102277962-102278244	chr16-38553251-38553631	chr14-13901318-13902146
chr10-80589212-80591006	chr2-102722514-102722899	chr16-38559893-38560237	chr14-14349495-14349945
chr10-80621480-80623086	chr2-102749949-102750241	chr16-38568379-38568743	chr14-14804527-14805103
chr10-80621480-80623086	chr2-102764703-102765290	chr16-38646791-38647331	chr14-19711992-19712245
chr10-80623287-80624213	chr2-102812640-102813271	chr16-38652738-38654146	chr14-19750428-19751962
chr10-80675759-80676882	chr2-102815120-102815791	chr16-38659971-38660463	chr14-20168258-20168782
chr10-80754787-80755653	chr2-102848849-102849335	chr16-38676345-38676877	chr14-20172114-20172323
chr10-80822074-80822283	chr2-102849662-102850065	chr16-38730421-38731249	chr14-20215847-20216114
chr10-80825940-80827096	chr2-102851962-102852415	chr16-38758500-38758797	chr14-20829521-20830283
chr10-81036852-81037799	chr2-102851962-102852415	chr16-38769234-38769800	chr14-29940745-29941253
chr10-81254900-81255202	chr2-102853130-102853511	chr16-42874603-42876855	chr14-29997198-29997744
chr10-81346725-81346955	chr2-102867068-102867953	chr16-42914543-42915049	chr14-30027430-30027706
chr10-81349795-81351049	chr2-102873491-102874511	chr16-43219433-43219661	chr14-30028703-30029025
chr10-81401258-81402264	chr2-102899120-102899560	chr16-43654771-43655588	chr14-30405450-30406459
chr10-81405660-81406084	chr2-102900332-102901810	chr16-43695783-43696247	chr14-30607461-30608079
chr10-81407438-81407927	chr2-102909349-102909766	chr16-43725796-43726041	chr14-30624271-30624559
chr10-81408815-81409233	chr2-103238986-103239376	chr16-43943280-43943852	chr14-30762951-30763259
chr10-81416554-81417229	chr2-103632297-103633016	chr16-48769080-48769699	chr14-62639161-62639494
chr10-81426345-81427203	chr2-103664407-103664691	chr16-48769877-48770829	chr14-62862626-62862883
chr10-81429555-81431220	chr2-102986999-102987308	chr16-49698507-49700220	chr14-62871963-62872341
chr10-81432504-81433242	chr2-103026180-103026536	chr16-55847474-55848094	chr14-62940175-62941139
chr10-81440630-81441382	chr2-103632297-103633016	chr16-55964627-55964852	chr14-62998960-62999398
chr10-81449829-81450536	chr2-119970404-119970891	chr16-75855043-75856572	chr14-63050429-63051143
chr10-81464236-81465119	chr2-119971776-119973009	chr16-75874506-75875030	chr14-63194742-63196108
chr10-81510235-81510689	chr2-119993244-119993857	chr16-75877021-75877557	chr14-63605838-63608998
chr10-81432504-81433242	chr2-120003578-120004345	chr16-75887282-75887492	chr14-64585851-64586090
chr10-81502643-81503034	chr2-120011221-120011973	chr16-75899794-75900222	chr14-72864171-72864378
chr10-81505091-81505568	chr2-120026568-120028408	chr16-75906777-75907124	chr14-73116136-73117536
chr10-81507635-81508742	chr2-120164639-120165009	chr16-75908577-75909495	chr14-73201523-73201754
chr10-81510235-81510689	chr2-120469171-120470164	chr16-75913380-75913598	chr14-73222447-73222928
chr10-81517270-81517560	chr2-120501817-120502844	chr16-75917448-75918006	chr14-73370686-73370987
chr10-81518381-81518873	chr2-135658263-135660099	chr16-75920580-75921430	chr14-73441587-73442619
chr10-81523539-81524604	chr2-135890890-135891777	chr16-75927825-75928478	chr14-73449074-73449440
chr10-81524944-81525351	chr2-135957418-135958091	chr16-75929441-75930551	chr14-121146831-121147686
chr10-81544150-81545748	chr2-137114152-137115052	chr16-76110082-76110650	chr14-121259824-121260122
chr10-81580077-81581076	chr2-139924758-139925341	chr16-76054153-76055451	chr14-121311736-121312046
chr10-85154010-85154529	chr2-140065715-140067257	chr16-76200177-76200564	chr14-121329948-121330332
chr10-85161531-85162167	chr2-140843850-140844404	chr16-76283186-76284419	chr14-121422193-121423243
chr10-85166128-85166453	chr2-152626577-152627701	chr16-76323249-76324188	chr14-121426668-121427170
chr10-85183478-85185739	chr2-152780888-152781592	chr16-76336585-76337629	chr14-121436974-121437419
chr10-85926934-85929017	chr2-152787568-152787973	chr16-76345902-76346373	chr14-121444734-121445562
chr10-98913140-98915903	chr2-153224490-153225780	chr16-76350864-76351184	chr14-121450715-121451518
chr10-98954067-98954963	chr2-153290871-153292987	chr16-76361121-76361407	chr14-121928453-121929846
chr10-99084740-99085258	chr2-153350447-153351166	chr16-76448837-76449219	chr14-122009200-122009865
chr10-99168856-99169117	chr2-153493814-153494631	chr16-76678722-76681068	chr15-53100362-53101313
chr10-99227846-99229335	chr2-156539208-156539465	chr16-76803747-76804055	chr15-53115169-53116008
chr10-117055653-117056255	chr2-156882313-156882900	chr16-77108725-77109142	chr15-53205992-53206289
chr10-117627399-117627885	chr2-156996400-156996919	chr16-89773480-89774676	chr15-53308330-53308903
chr10-117639549-117640609	chr2-157006006-157007633	chr16-89832736-89833328	chr15-53344967-53346645
chr10-117675278-117677251	chr2-157071005-157071948	chr16-89848278-89849599	chr15-53347143-53347424
chr10-127661356-127662898	chr2-157428450-157428683	chr16-89871284-89872666	chr15-53491923-53492463
chr10-128034670-128036281	chr2-157429525-157430529	chr16-90090361-90090596	chr15-55706358-55706943
chr10-128258904-128259290	chr2-157445564-157445999	chr16-90379739-90380270	chr15-55826771-55827134
chr10-128408907-128410214	chr2-157446857-157448180	chr16-91868822-91870529	chr15-55842973-55843496
chr10-128636361-128637703	chr2-157456572-157458852	chr16-92620534-92621507	chr15-55848263-55848588
chr10-128645008-128646708	chr2-158339867-158340513	chr16-92883737-92884334	chr15-55850971-55851364
chr10-128668573-128669497	chr2-172433522-172434278	chr16-93031543-93032289	chr15-55854463-55854991
chr10-128909154-128910855	chr2-172927162-172928160	chr16-93308727-93308978	chr15-55863272-55863552
chr11-3878490-3878996	chr2-172933555-172933928	chr16-93391781-93392632	chr15-55884167-55885048
chr11-4421915-4424205	chr2-172937348-172937815	chr16-93543349-93544046	chr15-55896690-55897593
chr11-4436627-4436958	chr2-172938730-172940776	chr16-93917825-93918880	chr15-55905626-55907279
chr11-5114555-5115904	chr2-173019288-173020173	chr16-94065998-94068330	chr15-58828987-58829186
chr11-21222714-21223324	chr2-173023520-173023902	chr16-94125184-94125952	chr15-58887823-58890682
chr11-21238196-21239704	chr2-173082756-173084289	chr16-94299119-94299506	chr15-59107429-59107872
chr11-32002669-32003006	chr2-173561677-173562202	chr16-94392167-94392600	chr15-59396962-59397561
chr11-32013107-32014037	chr2-173585326-173586064	chr16-94647122-94647531	chr15-59520383-59520836
chr11-32199994-32200727	chr2-173854340-173855682	chr16-94845941-94846315	chr15-59652789-59653611
chr11-33917301-33917904	chr2-174310901-174311247	chr16-95279705-95280465	chr15-59887443-59888248
chr11-34048539-34049226	chr2-174658059-174658805	chr17-7917145-7917531	chr15-59448781-59448982
chr11-34052996-34053374	chr2-174672463-174672990	chr17-8203357-8203800	chr15-59593162-59593376
chr11-34054270-34054680	chr2-174673641-174674332	chr17-8206542-8206867	chr15-59596056-59596954
chr11-34057396-34057595	chr2-174675357-174676009	chr17-8209742-8210565	chr15-59597639-59597897
chr11-34063639-34064478	chr3-30600371-30603081	chr17-8225177-8226311	chr15-59652789-59653611
chr11-34072399-34072655	chr3-30929438-30930223	chr17-8234492-8234879	chr15-59731016-59731515
chr11-34073429-34074167	chr3-30951480-30952978	chr17-8235771-8236105	chr15-59739191-59739643
chr11-34123194-34123456	chr3-30965540-30966142	chr17-8242161-8242661	chr15-59807721-59808052
chr11-46086277-46086792	chr3-30968208-30969948	chr17-8251739-8252079	chr15-66718099-66718888
chr11-46554657-46555307	chr3-58621730-58623226	chr17-8272258-8272999	chr15-66788881-66789561
chr11-53590252-53591521	chr3-58624962-58625468	chr17-8305665-8306188	chr15-66806368-66806620
chr11-53604955-53606087	chr3-58636266-58637317	chr17-25602328-25602687	chr15-66818549-66818956
chr11-53609304-53610170	chr3-59234686-59235244	chr17-25608316-25608704	chr15-66824387-66826215
chr11-53626752-53628220	chr3-67512667-67513129	chr17-25677922-25678469	chr15-66877413-66878319
chr11-53758128-53758361	chr3-67568118-67568603	chr17-25791425-25793152	chr15-67162606-67162950
chr11-53758666-53758948	chr3-85886832-85888887	chr17-26009268-26009926	chr15-67174013-67175108
chr11-53786200-53786946	chr3-86538533-86539275	chr17-26040813-26041692	chr15-74902303-74902509
chr11-53662694-53663631	chr3-86677605-86678127	chr17-26048118-26048533	chr15-74906091-74906769
chr11-53706283-53708055	chr3-87041539-87042345	chr17-26227501-26228214	chr15-74962632-74962892
chr11-53734920-53736021	chr3-87243335-87243986	chr17-26335630-26335897	chr15-101258245-101258992
chr11-53835628-53835984	chr3-87859482-87860132	chr17-26335630-26335897	chr15-101484231-101484674
chr11-54067963-54068207	chr3-87876518-87877051	chr17-26390679-26390970	chr15-102135430-102136778
chr11-54464233-54465214	chr3-87884524-87886497	chr17-26437120-26438221	chr15-102160440-102160914
chr11-54427100-54428485	chr3-88232377-88232626	chr17-26550852-26551620	chr15-102256422-102258348
chr11-54437200-54439217	chr3-88477619-88478148	chr17-26620421-26620714	chr15-102262674-102263505
chr11-54491754-54492887	chr3-88510985-88511236	chr17-26605211-26606058	chr15-102295594-102296907
chr11-54521876-54523550	chr3-87982803-87983087	chr17-26724733-26724955	chr15-102386678-102386990
chr11-54586877-54587678	chr3-88152140-88152352	chr17-26816800-26817343	chr15-102399200-102400415
chr11-54726361-54727946	chr3-88253990-88254925	chr17-27554938-27557974	chr15-102458124-102459322
chr11-54955626-54956495	chr3-88476437-88476712	chr17-34261411-34261929	chr15-102624248-102626226
chr11-55097130-55098671	chr3-88483337-88483981	chr17-34626501-34628271	chr15-103121481-103121689
chr11-55154443-55155498	chr3-88488286-88488657	chr17-35704473-35705152	chr16-17460124-17460612
chr11-55120319-55122092	chr3-88491249-88491452	chr17-35725278-35726051	chr16-17796845-17798367
chr11-55130821-55132331	chr3-88509264-88510432	chr17-35812958-35814242	chr16-18452214-18452679
chr11-55136369-55137596	chr3-88510985-88511236	chr17-35820928-35822382	chr16-18497911-18499556
chr11-55147349-55149033	chr3-88513504-88514099	chr17-35947044-35947812	chr16-18696442-18696762
chr11-68450891-68453687	chr3-88526023-88526701	chr17-35978601-35980764	chr16-37916129-37917021
chr11-68519417-68520342	chr3-88647893-88648405	chr17-35996965-35997328	chr16-37943441-37943809
chr11-69007810-69008793	chr3-89354646-89355265	chr17-36178740-36179615	chr16-37972798-37973082
chr11-69094468-69095332	chr3-89911094-89911602	chr17-46265596-46266719	chr16-38385130-38386085
chr11-69096846-69097289	chr3-89912137-89913554	chr17-46587925-46588549	chr16-38395973-38396532
chr11-69098579-69099213	chr3-90513906-90515588	chr17-46725039-46725856	chr16-38406665-38407099
chr11-69099774-69100164	chr3-90603438-90603888	chr17-46933213-46933455	chr16-38415657-38416900
chr11-69123483-69124741	chr3-90604391-90605479	chr17-47115577-47116277	chr16-38425494-38425997
chr11-69429392-69429624	chr3-90612041-90612355	chr17-47163767-47164332	chr16-38432470-38433478
chr11-69465472-69466085	chr3-90612526-90613188	chr17-47164505-47165028	chr16-38440357-38440581
chr11-69670763-69672774	chr3-90617538-90617851	chr17-47170834-47171587	chr16-38457153-38457480
chr11-69757735-69759668	chr3-90627847-90628102	chr17-47203678-47205170	chr16-38458681-38459058
chr11-70038177-70038832	chr3-93554456-93555518	chr17-47212182-47212715	chr16-38467224-38467786
chr11-69123483-69124741	chr3-93555954-93556224	chr17-47220946-47221744	chr16-38543141-38543719
chr11-69234950-69236449	chr3-93562173-93562740	chr17-47267069-47267349	chr16-38553251-38553631
chr11-69629706-69630062	chr3-94412346-94413635	chr17-47291232-47291755	chr16-38559893-38560237
chr11-69632164-69633622	chr3-101109118-101110822	chr17-47318928-47319520	chr16-38646791-38647331
chr11-72960377-72962286	chr3-101264934-101266197	chr17-47394170-47395959	chr16-38659971-38660463
chr11-73093938-73094992	chr3-101923062-101924839	chr17-47531235-47531959	chr16-38676345-38676877
chr11-73130826-73131405	chr3-135422575-135424140	chr17-47739050-47739851	chr16-38741711-38743320
chr11-73133068-73133320	chr3-135437574-135439652	chr17-47753882-47754788	chr16-38758500-38758797
chr11-73137004-73138599	chr3-135593638-135594934	chr17-72935739-72936227	chr16-42919979-42920648
chr11-75937210-75938011	chr3-135602190-135603149	chr17-73032329-73032581	chr16-43619287-43619525
chr11-76789093-76789946	chr3-135604415-135604897	chr17-73136472-73137326	chr16-43646962-43647270
chr11-77521166-77521391	chr3-135607096-135607343	chr17-73145383-73145716	chr16-43650384-43651018
chr11-82177598-82178425	chr3-135607754-135608551	chr17-73161797-73162065	chr16-43659020-43659219
chr11-82182846-82183880	chr3-135610221-135610557	chr17-73218194-73218537	chr16-43661581-43661870
chr11-82205842-82206494	chr3-135628578-135629232	chr17-73303126-73303453	chr16-43663720-43665160
chr11-82213998-82215134	chr3-135629996-135630323	chr17-73304294-73304729	chr16-43672711-43673024
chr11-82235342-82235904	chr3-135630924-135631390	chr17-73305289-73305934	chr16-43689477-43690749
chr11-83190748-83192625	chr3-135662405-135662769	chr17-73891416-73891996	chr16-43695783-43696247
chr11-86184948-86185787	chr3-135664994-135666367	chr17-79347761-79348585	chr16-43698526-43699703
chr11-86586242-86587605	chr3-135690338-135691910	chr17-79713254-79714327	chr16-43701831-43702445
chr11-86592968-86593368	chr3-136086271-136087201	chr17-80112382-80113391	chr16-44025953-44026504
chr11-86614100-86614471	chr3-159839416-159841879	chr17-80138426-80139116	chr16-44154522-44154790
chr11-86623754-86624785	chr3-159890623-159891604	chr17-80514126-80514325	chr16-44361794-44362811
chr11-86652264-86653069	chr4-6209173-6209948	chr17-80520498-80520747	chr16-44508011-44508437
chr11-86653343-86653807	chr4-6688365-6689005	chr17-81055632-81056361	chr16-48745213-48746249
chr11-86683044-86684361	chr4-6901257-6902846	chr17-83120508-83121097	chr16-48769080-48769699
chr11-86756223-86758554	chr4-6924435-6925235	chr17-83275846-83278921	chr16-48771800-48772558
chr11-87108016-87110057	chr4-6933894-6935480	chr17-83353828-83354071	chr16-48797014-48797541
chr11-87357399-87359572	chr4-6988841-6989141	chr17-83397299-83398083	chr16-55852205-55853382
chr11-87447891-87448298	chr4-7912636-7913433	chr17-83720256-83721483	chr16-75874506-75875030
chr11-87453159-87454247	chr4-15265050-15266786	chr17-83770767-83771056	chr16-75877021-75877557
chr11-90387538-90387924	chr4-16070895-16071733	chr17-83961872-83962491	chr16-75908577-75909495
chr11-90388486-90388969	chr4-32216068-32217861	chr17-84241246-84241987	chr16-75913380-75913598
chr11-90389558-90391151	chr4-32397981-32398406	chr17-84308408-84308723	chr16-75917448-75918006
chr11-90419107-90420251	chr4-32423335-32424000	chr17-84332664-84333305	chr16-75920580-75921430
chr11-97818712-97819075	chr4-32545170-32545791	chr18-3247718-3248970	chr16-75927825-75928478
chr11-98002055-98002390	chr4-32833782-32834075	chr18-3270223-3271175	chr16-75929441-75930551
chr11-98121584-98122112	chr4-32868645-32869187	chr18-3280343-3282114	chr16-76110082-76110650
chr11-98463237-98464882	chr4-32906379-32907447	chr18-3286344-3286559	chr16-76356017-76356432
chr11-98469739-98471062	chr4-32928451-32929464	chr18-12391803-12392282	chr16-76761959-76762182
chr11-98481295-98481524	chr4-32949821-32951953	chr18-12636799-12637074	chr16-76129846-76130516
chr11-98487397-98488129	chr4-33188175-33189825	chr18-12640418-12640882	chr16-76200177-76200564
chr11-98495011-98495506	chr4-46303721-46305621	chr18-12642928-12644462	chr16-76310306-76311130
chr11-98497212-98497837	chr4-46388577-46390986	chr18-12644920-12645160	chr16-76321561-76321963
chr11-98512871-98514070	chr4-46544147-46544639	chr18-32019549-32020546	chr16-76762468-76763240
chr11-98545365-98546246	chr4-46549900-46550707	chr18-32153265-32153580	chr16-89832736-89833328
chr11-98909423-98910083	chr4-46553804-46554246	chr18-32189248-32189565	chr16-89835489-89836164
chr11-98966657-98966864	chr4-46555694-46556120	chr18-32222987-32223324	chr16-89848278-89849599
chr11-99105673-99105893	chr4-46563822-46564204	chr18-32406808-32408047	chr16-89958988-89959268
chr11-98782641-98783672	chr4-46565193-46565893	chr18-32552723-32553028	chr16-90029711-90030609
chr11-98850152-98850630	chr4-46567015-46567444	chr18-32938496-32939912	chr16-90042162-90043296
chr11-99229430-99231243	chr4-46568287-46568610	chr18-32940784-32941115	chr16-90076889-90077217
chr11-101143452-101144325	chr4-46571682-46572089	chr18-32945260-32945805	chr16-90090361-90090596
chr11-101581943-101582724	chr4-46572600-46572949	chr18-32953896-32954501	chr16-90091958-90092254
chr11-101619706-101620585	chr4-46573842-46575102	chr18-32954680-32955900	chr16-90176340-90177794
chr11-102026211-102028044	chr4-46580698-46581209	chr18-32969506-32970949	chr16-90185950-90186539
chr11-102060835-102062165	chr4-46584333-46585398	chr18-32980022-32980617	chr16-90301844-90302043
chr11-102086885-102088865	chr4-46591981-46592842	chr18-32989778-32990814	chr16-90311902-90312692
chr11-102089054-102089415	chr4-46599155-46599574	chr18-32997045-32997356	chr16-90455753-90457093
chr11-102276266-102276894	chr4-47322230-47322729	chr18-37823795-37824107	chr16-90829718-90831493
chr11-102761169-102762651	chr4-47219441-47219701	chr18-37835557-37835855	chr16-91995511-91995974
chr11-106535643-106536931	chr4-47309867-47311192	chr18-38379924-38381664	chr16-92070819-92071145
chr11-106544744-106545360	chr4-47322230-47322729	chr18-38405705-38407953	chr16-92027729-92028529
chr11-106571409-106572220	chr4-47502255-47503092	chr18-56620680-56621214	chr16-92457526-92457968
chr11-106611878-106614030	chr4-47743218-47743489	chr18-56684713-56685572	chr16-92511543-92512082
chr11-106664359-106664953	chr4-47881036-47881929	chr18-56714238-56714789	chr16-92599992-92600626
chr11-106793884-106794109	chr4-48036431-48036727	chr18-67238962-67239497	chr16-92675373-92676335
chr11-107123903-107124937	chr4-48044568-48045587	chr18-67248418-67249370	chr16-92726768-92727087
chr11-107449227-107449577	chr4-63429514-63430041	chr18-67723676-67725723	chr16-92818278-92818923
chr11-108178250-108179490	chr4-63543896-63545523	chr18-67931540-67934278	chr16-92825085-92826563
chr11-108204866-108205113	chr4-63715597-63716567	chr18-67966476-67967650	chr16-92946439-92946898
chr11-108215439-108216557	chr4-63752608-63752895	chr18-67986855-67987097	chr16-93815446-93817181
chr11-108222437-108223859	chr4-63970880-63971231	chr18-68048599-68049271	chr16-94125184-94125952
chr11-108248051-108250023	chr4-83235415-83235736	chr18-68050706-68051049	chr16-94246955-94247273
chr11-108271107-108271751	chr4-83261708-83262382	chr18-68148080-68148983	chr16-94354055-94354885
chr11-108272533-108274069	chr4-83265963-83266685	chr18-68202783-68203373	chr16-94392167-94392600
chr11-108282883-108283685	chr4-83272942-83274430	chr18-68204748-68205223	chr16-94631866-94632275
chr11-108342676-108344508	chr4-83303074-83303954	chr18-68226469-68228315	chr16-94845941-94846315
chr11-109311830-109312634	chr4-83314431-83316255	chr18-68282073-68282723	chr17-7874286-7875489
chr12-3355144-3355429	chr4-83321787-83322045	chr18-68286423-68287185	chr17-8171078-8171415
chr12-3440845-3441974	chr4-83323269-83324660	chr18-70521989-70522794	chr17-8197515-8197996
chr12-3571570-3573129	chr4-83354547-83355319	chr18-70544107-70546147	chr17-8203357-8203800
chr12-3671016-3671701	chr4-83375381-83376002	chr18-70596689-70596896	chr17-8209742-8210565
chr12-3745249-3746255	chr4-83527978-83528181	chr18-70612800-70613524	chr17-8211317-8211742
chr12-3759338-3759822	chr4-87836044-87836626	chr19-4755393-4757187	chr17-8232125-8232395
chr12-3780163-3781869	chr4-87934003-87934483	chr19-4981394-4982129	chr17-8233268-8234116
chr12-4279166-4280008	chr4-87944275-87944719	chr19-5405809-5409060	chr17-8254959-8255298
chr12-17347631-17349182	chr4-87966551-87966954	chr19-5423735-5425736	chr17-8316186-8316538
chr12-17366831-17367366	chr4-87984140-87985048	chr19-5432785-5433931	chr17-25677922-25678469
chr12-17372539-17374272	chr4-87987024-87987333	chr19-5532342-5532916	chr17-25819070-25819855
chr12-17411819-17412519	chr4-88003098-88003657	chr19-5648308-5649840	chr17-25836862-25837292
chr12-17510779-17511644	chr4-88010349-88010848	chr19-5846514-5846851	chr17-26227501-26228214
chr12-35046390-35048095	chr4-88015321-88016066	chr19-5988707-5989465	chr17-26437120-26438221
chr12-35998733-35999427	chr4-88031187-88033675	chr19-6018756-6019011	chr17-26502543-26503578
chr12-36026136-36026447	chr4-88045900-88046976	chr19-6304631-6305096	chr17-26507450-26509631
chr12-54187288-54188504	chr4-88081350-88082155	chr19-6343349-6343883	chr17-26531289-26532272
chr12-54191202-54191474	chr4-88438725-88439111	chr19-8840268-8840825	chr17-26532430-26533042
chr12-54191636-54192355	chr4-106650221-106651743	chr19-9008406-9008674	chr17-26550852-26551620
chr12-54202115-54204153	chr4-106787331-106788295	chr19-9069901-9070214	chr17-26570472-26571194
chr12-54397575-54399109	chr4-106799833-106800221	chr19-9106185-9106596	chr17-26620421-26620714
chr12-54695169-54697663	chr4-106803586-106805300	chr19-15801794-15802435	chr17-26997885-26998655
chr12-59021201-59021995	chr4-106838011-106838261	chr19-15810448-15810855	chr17-26533854-26534067
chr12-59206168-59207447	chr4-106908163-106908516	chr19-15814866-15815731	chr17-26544360-26544836
chr12-59218615-59220311	chr4-107259556-107260427	chr19-16015296-16015998	chr17-26605211-26606058
chr12-69445925-69448663	chr4-115980218-115981022	chr19-16094672-16094982	chr17-26675813-26677403
chr12-69579626-69579924	chr4-116003878-116004575	chr19-16148845-16149523	chr17-26946420-26946817
chr12-69582140-69583526	chr4-116008483-116008950	chr19-16251972-16252171	chr17-27165093-27165714
chr12-70280239-70281080	chr4-116159500-116160380	chr19-16252366-16253043	chr17-27547253-27547589
chr12-102681462-102681878	chr4-135066572-135068204	chr19-16372880-16373588	chr17-34261411-34261929
chr12-103388128-103389296	chr4-135181756-135182169	chr19-16383307-16383583	chr17-34293306-34293893
chr12-103531377-103533514	chr4-135405577-135406740	chr19-16434855-16436839	chr17-34347366-34348322
chr12-103543981-103544474	chr4-135475270-135476016	chr19-16456175-16456393	chr17-35190063-35190485
chr12-107046555-107048018	chr4-135493193-135495391	chr19-16529363-16529613	chr17-35195353-35195956
chr12-107118343-107119516	chr4-135664233-135665382	chr19-17064470-17064782	chr17-35201635-35202308
chr12-107158732-107159588	chr4-135665910-135666460	chr19-18599662-18600010	chr17-35616885-35617486
chr12-107182980-107185219	chr4-135904481-135905484	chr19-18602804-18603513	chr17-35673182-35674092
chr12-107918764-107919080	chr4-135940973-135941297	chr19-18629958-18630944	chr17-35776828-35777473
chr12-107961004-107961341	chr4-136006642-136007185	chr19-18646323-18647219	chr17-35812958-35814242
chr12-107971217-107971740	chr4-136015819-136016560	chr19-18746116-18746958	chr17-35947044-35947812
chr12-107991193-107991464	chr4-136020643-136022096	chr19-18747125-18747805	chr17-35969046-35970340
chr12-107998774-107999004	chr4-136027824-136029038	chr19-18766331-18766840	chr17-35996965-35997328
chr12-108274029-108276630	chr4-136242198-136242592	chr19-18770917-18771575	chr17-46510832-46511453
chr13-24337622-24338950	chr4-136678333-136678820	chr19-24173564-24174744	chr17-46879711-46880404
chr13-24341987-24342447	chr4-155018564-155019587	chr19-24194146-24194540	chr17-47115577-47116277
chr13-24380753-24381026	chr4-155360853-155362095	chr19-24224389-24225698	chr17-47170834-47171587
chr13-24392475-24393813	chr4-155600385-155602497	chr19-24501191-24501403	chr17-47177558-47178024
chr13-24406814-24407162	chr4-155693963-155695296	chr19-24554680-24557066	chr17-47203678-47205170
chr13-24419500-24420149	chr4-156013459-156014066	chr19-25206792-25207007	chr17-47212182-47212715
chr13-24467678-24468268	chr4-156031732-156032315	chr19-25360177-25361494	chr17-47220946-47221744
chr13-24920045-24921947	chr4-156234629-156235165	chr19-25444893-25445358	chr17-47225162-47226284
chr13-24936839-24938126	chr5-3151919-3152714	chr19-29176329-29176810	chr17-47268942-47269899
chr13-30573074-30573306	chr5-3223871-3224128	chr19-29180262-29180642	chr17-47291232-47291755
chr13-30750379-30750817	chr5-3340829-3344784	chr19-29185161-29186256	chr17-47318928-47319520
chr13-30760150-30761688	chr5-3355294-3356504	chr19-29209611-29210657	chr17-47441397-47441636
chr13-30932425-30933924	chr5-3382263-3382688	chr19-29218099-29218480	chr17-47531235-47531959
chr13-30953444-30953938	chr5-3460194-3461688	chr19-29261438-29262090	chr17-47600668-47601407
chr13-30973391-30974355	chr5-3494093-3495082	chr19-29383437-29383708	chr17-47901493-47902136
chr13-40722293-40723489	chr5-3502576-3502985	chr19-29400545-29400752	chr17-48080201-48080841
chr13-40730566-40731800	chr5-3509092-3509836	chr19-29494506-29494845	chr17-73145383-73145716
chr13-45679101-45679352	chr5-3516447-3517085	chr19-29526963-29527171	chr17-73151198-73152235
chr13-45734350-45734912	chr5-3942703-3943098	chrX-7566280-7566673	chr17-73221971-73222509
chr13-45884826-45885307	chr5-4093434-4093759	chrX-7586217-7586841	chr17-73273551-73274166
chr13-45963203-45966173	chr5-20470259-20470822	chrX-7859196-7859540	chr17-79713254-79714327
chr13-46737532-46737897	chr5-20791546-20793062	chrX-7877553-7878943	chr17-79991254-79991506
chr13-46779451-46780885	chr5-20864522-20865583	chrX-7879573-7880180	chr17-80130558-80131030
chr13-99343860-99345104	chr5-20938497-20938840	chrX-7583860-7584357	chr17-80131583-80131864
chr13-99352654-99353844	chr5-21030167-21030543	chrX-7840698-7842685	chr17-80139263-80140492
chr13-112799661-112801935	chr5-21113360-21113964	chrX-7879573-7880180	chr17-80158624-80159227
chr13-113031305-113032540	chr5-21370181-21370851	chrX-7977774-7978151	chr17-80179938-80180365
chr13-113087218-113087990	chr5-21410730-21412428	chrX-8251856-8253171	chr17-80789482-80790067
chr13-113101775-113102214	chr5-21517403-21517932	chrX-97431150-97431843	chr17-80944453-80945114
chr13-113119906-113121040	chr5-21528488-21528802	chrX-98476503-98477200	chr17-83120508-83121097
chr13-113549013-113549384	chr5-36462639-36463174	chrX-98774248-98774903	chr17-83197247-83198451
chr13-113600322-113601592	chr5-36483243-36485577	chrX-99129975-99130463	chr17-83545814-83546565
chr13-113606921-113607290	chr5-36573970-36574857	chrX-105864274-105864750	chr17-83731583-83733140
chr13-113614538-113615356	chr5-36712471-36713746	chrX-106043516-106044524	chr17-83770767-83771056
chr13-113617308-113618791	chr5-36747803-36748963	chrX-106203567-106204118	chr17-83772450-83773322
chr14-13932997-13934286	chr5-36988294-36990064	chrX-106602309-106603195	chr17-83799265-83800202
chr14-14702270-14703855	chr5-37162858-37163488	chrX-106703309-106703887	chr17-83902347-83902955
chr14-14706358-14706723	chr5-37196273-37197242	chrX-107015238-107015648	chr17-84025691-84026748
chr14-20168258-20168782	chr5-37241599-37242310	chrX-107066343-107066730	chr17-84180501-84182024
chr14-20173487-20174351	chr5-37245466-37246937	chr1-13150962-13151601	chr17-84225825-84226872
chr14-20180639-20182039	chr5-37298201-37298695	chr1-13155349-13155788	chr17-84335915-84336437
chr14-20258315-20258983	chr5-65005219-65006875	chr1-13161329-13161823	chr18-3270223-3271175
chr14-20545551-20546763	chr5-65283968-65284614	chr1-13162106-13162932	chr18-3328672-3329327
chr14-20673042-20673265	chr5-65790578-65791157	chr1-13206871-13207443	chr18-11855743-11856238
chr14-20733547-20734822	chr5-65857962-65858232	chr1-13266353-13267835	chr18-11913145-11914195
chr14-30008452-30009470	chr5-65871347-65871933	chr1-13284894-13285258	chr18-12391803-12392282
chr14-30010032-30010413	chr5-65872705-65873508	chr1-13293118-13293801	chr18-12610952-12611666
chr14-30612241-30612990	chr5-65883416-65883714	chr1-13294588-13295313	chr18-12634307-12635166
chr14-63605838-63608998	chr5-65888726-65889429	chr1-13295576-13295807	chr18-12640418-12640882
chr14-63681340-63681850	chr5-65900730-65901370	chr1-13301130-13302364	chr18-12642928-12644462
chr14-73222447-73222928	chr5-65919065-65920109	chr1-13311559-13312233	chr18-12701688-12702167
chr14-73243800-73244699	chr5-66085527-66085742	chr1-13332640-13332846	chr18-12882920-12883362
chr14-73324535-73326701	chr5-66359577-66360320	chr1-13335622-13336739	chr18-12971828-12972473
chr14-120333232-120333847	chr5-72621030-72621566	chr1-13342375-13342995	chr18-13006821-13007110
chr14-120404916-120405827	chr5-72863181-72863591	chr1-13360628-13361065	chr18-32019549-32020546
chr14-121259824-121260122	chr5-73255396-73257404	chr1-13372072-13374790	chr18-32358941-32359553
chr14-121278888-121279594	chr5-73285291-73286033	chr1-13659435-13660949	chr18-32376622-32378163
chr14-121477569-121478726	chr5-73379817-73380243	chr1-33906948-33908443	chr18-32406808-32408047
chr14-121931640-121931874	chr5-73490022-73492788	chr1-33909052-33909488	chr18-32938496-32939912
chr14-121994292-121994616	chr5-73540019-73540526	chr1-33916413-33916891	chr18-32954680-32955900
chr15-53115169-53116008	chr5-76336811-76337428	chr1-33918165-33918644	chr18-32969506-32970949
chr15-53139812-53141315	chr5-77091621-77092200	chr1-33942556-33943124	chr18-32978556-32979816
chr15-53156624-53157893	chr5-77094463-77096281	chr1-33964354-33964933	chr18-32980022-32980617
chr15-53216021-53217088	chr5-77130092-77130860	chr1-33993525-33994507	chr18-33041241-33041826
chr15-53266096-53267952	chr5-77144367-77145299	chr1-34005147-34006630	chr18-33463028-33464664
chr15-53324328-53325092	chr5-77166087-77167518	chr1-34028335-34029370	chr18-37751197-37751958
chr15-53344967-53346645	chr5-77245434-77246724	chr1-34060651-34061479	chr18-37813293-37815563
chr15-55563602-55564115	chr5-77124118-77125864	chr1-34164508-34165151	chr18-38075185-38075650
chr15-55828481-55829435	chr5-77372497-77373215	chr1-34564250-34565001	chr18-38151657-38151915
chr15-55844647-55845065	chr5-77464865-77465176	chr1-35810474-35810902	chr18-38379924-38381664
chr15-55850971-55851364	chr5-90339229-90339918	chr1-35813306-35814125	chr18-38405705-38407953
chr15-55854463-55854991	chr5-90694432-90694761	chr1-35822261-35822762	chr18-38418520-38420488
chr15-55863976-55864871	chr5-103334138-103334630	chr1-35936042-35936716	chr18-39030975-39031417
chr15-55896238-55896466	chr5-103441937-103442529	chr1-36307258-36310143	chr18-39110228-39111593
chr15-55896690-55897593	chr5-103655245-103656012	chr1-36569961-36570327	chr18-39302863-39303522
chr15-55905626-55907279	chr5-103752494-103754645	chr1-36571531-36572035	chr18-56455532-56456135
chr15-58732834-58733495	chr5-104109001-104109336	chr1-36708747-36710376	chr18-56700909-56701552
chr15-58732834-58733495	chr5-122769168-122769585	chr1-36766468-36767595	chr18-56716362-56716852
chr15-58748950-58750693	chr5-122855681-122856130	chr1-36768820-36769231	chr18-56733732-56734393
chr15-58875832-58876356	chr5-123463813-123465129	chr1-36772348-36772721	chr18-56909863-56910083
chr15-59048762-59049099	chr5-123579938-123580957	chr1-36777354-36777641	chr18-56924459-56926226
chr15-59373375-59375005	chr5-123602973-123604048	chr1-37491587-37492272	chr18-67299264-67300027
chr15-59524483-59525951	chr5-123609510-123610227	chr1-37561831-37562352	chr18-68058216-68060020
chr15-59533769-59534028	chr5-123618419-123618900	chr1-37698053-37698529	chr18-68213790-68214018
chr15-59571595-59572243	chr5-123626310-123627120	chr1-39841833-39843806	chr18-68218257-68219849
chr15-59587849-59588727	chr5-123661606-123662416	chr1-39917468-39918899	chr18-68221299-68221675
chr15-59593162-59593376	chr5-123669884-123671528	chr1-39949979-39950483	chr18-68226469-68228315
chr15-59596056-59596954	chr5-123681933-123682728	chr1-40378811-40379058	chr18-68230251-68230504
chr15-59598836-59599217	chr5-123726744-123727061	chr1-40379959-40381442	chr18-68282073-68282723
chr15-60111745-60112471	chr5-123858429-123859415	chr1-40382593-40383463	chr18-68765179-68766079
chr15-59646143-59646618	chr5-123862754-123863354	chr1-40428983-40429245	chr18-68784540-68785220
chr15-59647516-59648706	chr5-124082911-124083561	chr1-40441711-40442134	chr19-4755393-4757187
chr15-59652789-59653611	chr5-124115767-124116675	chr1-40504356-40504888	chr19-5432785-5433931
chr15-59739191-59739643	chr5-124192085-124192726	chr1-40465403-40465972	chr19-5593013-5593415
chr15-59828243-59828796	chr5-124326810-124328684	chr1-40467333-40467594	chr19-6164157-6164526
chr15-66461588-66462301	chr5-124353253-124354997	chr1-40473501-40474057	chr19-8840268-8840825
chr15-66686494-66687063	chr5-124431944-124433237	chr1-40476797-40477101	chr19-8989124-8990996
chr15-66792976-66793319	chr5-124496538-124497415	chr1-40479305-40479883	chr19-9052632-9053496
chr15-66795326-66795584	chr5-134221613-134222013	chr1-54448300-54448643	chr19-9898417-9900083
chr15-66801359-66801974	chr5-134394422-134395068	chr1-54702956-54703169	chr19-15814866-15815731
chr15-66803842-66804113	chr5-134532373-134532734	chr1-55405107-55406898	chr19-16063706-16065181
chr15-66811997-66812809	chr5-135007657-135008176	chr1-55414060-55414631	chr19-16140214-16141045
chr15-66813954-66814306	chr5-135008321-135010236	chr1-55446116-55447210	chr19-16186945-16187945
chr15-66818549-66818956	chr5-135106490-135108100	chr1-55447561-55448569	chr19-16260242-16261017
chr15-66824387-66826215	chr5-135115094-135115822	chr1-55528394-55529170	chr19-16330306-16330602
chr15-67176026-67177511	chr5-135118283-135119081	chr1-55618489-55619113	chr19-16371755-16372050
chr15-74667359-74668016	chr5-135133246-135134876	chr1-55628590-55628931	chr19-16372880-16373588
chr15-74920610-74920925	chr5-148324799-148325827	chr1-55736108-55736704	chr19-16407424-16408180
chr15-74953995-74956355	chr5-148341912-148343266	chr1-56076818-56077033	chr19-16434855-16436839
chr15-101245907-101247381	chr5-148363119-148363427	chr1-60033486-60033703	chr19-18599662-18600010
chr15-102224200-102225671	chr5-148373303-148373550	chr1-60157923-60159294	chr19-18602804-18603513
chr15-102256422-102258348	chr5-148377377-148377960	chr1-60233922-60234428	chr19-24173564-24174744
chr16-18425461-18426970	chr5-148379377-148380266	chr1-60460428-60461572	chr19-24218209-24218561
chr16-18443165-18444004	chr5-148387619-148388693	chr1-60652096-60653055	chr19-24284124-24284518
chr16-18458939-18460527	chr5-148398422-148400429	chr1-60775593-60776147	chr19-24554680-24557066
chr16-18686872-18687831	chr5-148542270-148542965	chr1-60776769-60777913	chr19-24634255-24634981
chr16-18876045-18878349	chr5-148639364-148639635	chr1-60776769-60777913	chr19-24645886-24646554
chr16-38376193-38377239	chr5-148885661-148886203	chr1-60812773-60813823	chr19-24960760-24962007
chr16-38631906-38632651	chr5-149050852-149053884	chr1-60833359-60833966	chr19-25360177-25361494
chr16-38646791-38647331	chr5-150195084-150196553	chr1-60907514-60907713	chr19-28658484-28659055
chr16-38652738-38654146	chr5-150258945-150260130	chr1-60911629-60911904	chr19-29176329-29176810
chr16-38679363-38680286	chr5-150306307-150307014	chr1-60916265-60916849	chr19-29209611-29210657
chr16-43654771-43655588	chr5-150441326-150442042	chr1-60940748-60942048	chr19-29218099-29218480
chr16-43951434-43952043	chr5-150592146-150594877	chr1-60977475-60978015	chr19-29227796-29228552
chr16-48665743-48666059	chr5-151142336-151142535	chr1-61160383-61160863	chr19-29239463-29239796
chr16-48759633-48760106	chr6-15720186-15721682	chr1-60977475-60978015	chr19-29250848-29253109
chr16-48771800-48772558	chr6-15728689-15729565	chr1-60979135-60979612	chr19-29261438-29262090
chr16-48800719-48801274	chr6-15747409-15748575	chr1-60985626-60986425	chr19-29375006-29375251
chr16-49165740-49166142	chr6-15758270-15759106	chr1-61034891-61035788	chr19-29391015-29391599
chr16-55852205-55853382	chr6-15783125-15783442	chr1-69331115-69332140	chr19-29405937-29406262
chr16-55858201-55858832	chr6-15790045-15790427	chr1-69453858-69454333	chr19-29453357-29454790
chr16-55863081-55863735	chr6-15792650-15793943	chr1-69513119-69513980	chr19-29494506-29494845
chr16-55887737-55888608	chr6-15831984-15832314	chr1-69537616-69538230	chrX-7556269-7556605
chr16-55894571-55895987	chr6-49821936-49823248	chr1-69592042-69592318	chrX-7566280-7566673
chr16-55947685-55949344	chr6-50109187-50110992	chr1-69656950-69657351	chrX-7572442-7572742
chr16-75906777-75907124	chr6-50293820-50294571	chr1-69680292-69680811	chrX-7586217-7586841
chr16-75908577-75909495	chr6-50304785-50305460	chr1-69686786-69687962	chrX-7583860-7584357
chr16-75927825-75928478	chr6-50377720-50378426	chr1-69746548-69747288	chrX-7594862-7595452
chr16-76323249-76324188	chr6-50387620-50388076	chr1-69774060-69774616	chrX-7679095-7680285
chr16-76354271-76355600	chr6-50454958-50456503	chr1-82795021-82796531	chrX-7733179-7734261
chr16-76372115-76374311	chr6-51094123-51094708	chr1-82869306-82869925	chrX-7915585-7916006
chr16-76537631-76538402	chr6-51206594-51207832	chr1-83005879-83007047	chrX-97431150-97431843
chr16-89835489-89836164	chr6-51441974-51442680	chr1-83075766-83077518	chrX-98148276-98151084
chr16-89836784-89837479	chr6-94622877-94623315	chr1-83187229-83187433	chrX-98701426-98701933
chr16-89844626-89844897	chr6-94636838-94637576	chr1-85763007-85763752	chrX-105864274-105864750
chr16-89871284-89872666	chr6-94646341-94646837	chr1-85809202-85809548	chrX-106120385-106120878
chr16-89937885-89938888	chr6-94660353-94660647	chr1-85959597-85959969	chrX-106203567-106204118
chr16-89972712-89974776	chr6-94683668-94684092	chr1-86153868-86155255	chrX-106479905-106480172
chr16-90455753-90457093	chr6-94689983-94690582	chr1-86389104-86389752	chr1-13150962-13151601
chr16-90475201-90476301	chr6-94698944-94701296	chr1-87180876-87181319	chr1-13161329-13161823
chr16-90198863-90199077	chr6-108136664-108137092	chr1-127204446-127206666	chr1-13162106-13162932
chr16-91055736-91057529	chr6-108221732-108222307	chr1-127212272-127212575	chr1-13206871-13207443
chr16-91072959-91073868	chr6-108328276-108328678	chr1-127213350-127213711	chr1-13227163-13227481
chr16-91076090-91076552	chr6-108549018-108549972	chr1-127214720-127215200	chr1-13231367-13231769
chr16-91081186-91081974	chr6-108661300-108661762	chr1-127215376-127215623	chr1-13266353-13267835
chr16-91095900-91096406	chr6-108667766-108668731	chr1-127232772-127233915	chr1-13280092-13280343
chr16-91561594-91562467	chr6-108733549-108733892	chr1-127238773-127239022	chr1-13293118-13293801
chr16-91795756-91796493	chr6-108839457-108839747	chr1-127241973-127243072	chr1-13294588-13295313
chr16-92640545-92641498	chr6-108862338-108862975	chr1-127305502-127306663	chr1-13301130-13302364
chr16-92644364-92645514	chr6-112490583-112491195	chr1-127318476-127318757	chr1-13311559-13312233
chr16-92696597-92698986	chr6-112751950-112752291	chr1-127319772-127320310	chr1-13312477-13312823
chr16-92748240-92748670	chr6-112760520-112760883	chr1-127322180-127322822	chr1-13335622-13336739
chr16-92777676-92778280	chr6-113237109-113238838	chr1-127347713-127348049	chr1-13342375-13342995
chr16-92800773-92802126	chr6-140423190-140425339	chr1-127348657-127349212	chr1-13355529-13355952
chr16-92814488-92814920	chr6-140485715-140485933	chr1-127380538-127381593	chr1-13360628-13361065
chr16-92818278-92818923	chr6-140490894-140491235	chr1-127425033-127425535	chr1-13372072-13374790
chr16-92821611-92822392	chr6-140541965-140542755	chr1-127443466-127443832	chr1-13499742-13500116
chr16-92825085-92826563	chr6-140546050-140546821	chr1-127458718-127459311	chr1-13659435-13660949
chr16-94185078-94186233	chr6-140547775-140548532	chr1-127487226-127487484	chr1-33798474-33798747
chr16-94236699-94237152	chr6-140560486-140562150	chr1-127626716-127626973	chr1-33807348-33807895
chr16-94239111-94239943	chr6-140577261-140578099	chr1-127773123-127774915	chr1-33903645-33903961
chr16-94240194-94241474	chr6-140819016-140819847	chr1-127868240-127869402	chr1-33906948-33908443
chr16-94245575-94246691	chr6-145865962-145866838	chr1-127773123-127774915	chr1-33909052-33909488
chr16-94289161-94290813	chr6-146185452-146185938	chr1-127795912-127797091	chr1-33918165-33918644
chr16-94312352-94313965	chr6-146220929-146222957	chr1-127812598-127813615	chr1-33929051-33929518
chr16-94568776-94571058	chr6-146270923-146272594	chr1-128076827-128077431	chr1-33964354-33964933
chr16-94578837-94579656	chr6-146405138-146405706	chr1-128386275-128387067	chr1-33966193-33966677
chr16-94723706-94725368	chr6-146409629-146410587	chr1-128398713-128399566	chr1-33993525-33994507
chr17-7914641-7915115	chr6-146429790-146430297	chr1-128416386-128417944	chr1-34028335-34029370
chr17-8209742-8210565	chr6-146434158-146434749	chr1-128590661-128593493	chr1-34060651-34061479
chr17-8233268-8234116	chr6-146485904-146486377	chr1-128766342-128767706	chr1-34164508-34165151
chr17-8234492-8234879	chr6-146497475-146498239	chr1-130812875-130813181	chr1-34218190-34218711
chr17-8251739-8252079	chr6-146501174-146502855	chr1-130865493-130866011	chr1-34564250-34565001
chr17-8786513-8786799	chr7-3291143-3291442	chr1-130987345-130987847	chr1-35813306-35814125
chr17-25608316-25608704	chr7-3295510-3295947	chr1-131010127-131010952	chr1-35822261-35822762
chr17-25918912-25920831	chr7-3411896-3412356	chr1-131020978-131021182	chr1-35860505-35861117
chr17-26009268-26009926	chr7-3570589-3571078	chr1-131021461-131021780	chr1-36263798-36264645
chr17-26252192-26253672	chr7-3600885-3601584	chr1-131022488-131023216	chr1-36274261-36274736
chr17-26420652-26421173	chr7-4119149-4119826	chr1-131025678-131026299	chr1-36307258-36310143
chr17-26502543-26503578	chr7-4123860-4124962	chr1-131037974-131039050	chr1-36760093-36762162
chr17-26507450-26509631	chr7-4130861-4131706	chr1-131103434-131104252	chr1-36766468-36767595
chr17-26550852-26551620	chr7-4136366-4137722	chr1-131110083-131111292	chr1-36772348-36772721
chr17-26705373-26705937	chr7-4613556-4614613	chr1-131146110-131146677	chr1-37012954-37013542
chr17-26790010-26790773	chr7-4655976-4656245	chr1-131470670-131470895	chr1-37299162-37301033
chr17-26938046-26938361	chr7-4776398-4777605	chr1-131671007-131671469	chr1-37356939-37357503
chr17-26531289-26532272	chr7-4963271-4964690	chr1-131688379-131688992	chr1-37457269-37458007
chr17-26560401-26562639	chr7-5046950-5047582	chr1-131698776-131699154	chr1-37477695-37479401
chr17-26570472-26571194	chr7-18909677-18911193	chr1-131759420-131760438	chr1-37561831-37562352
chr17-26571633-26572817	chr7-19068720-19069025	chr1-135131063-135131327	chr1-37585297-37586500
chr17-26594757-26595779	chr7-19130722-19132029	chr1-135132315-135133334	chr1-39841833-39843806
chr17-26605211-26606058	chr7-19257382-19257634	chr1-135136345-135136782	chr1-39949979-39950483
chr17-26630582-26631319	chr7-19308134-19308881	chr1-135139942-135140179	chr1-39986808-39987215
chr17-26638361-26639060	chr7-19309595-19310566	chr1-143916000-143918000	chr1-40114998-40115815
chr17-27363664-27365266	chr7-19769520-19770851	chr1-143999446-143999863	chr1-40262431-40263447
chr17-34291633-34291872	chr7-19832050-19832379	chr1-144003381-144004635	chr1-40283296-40284882
chr17-35174393-35175141	chr7-19849420-19850057	chr1-144248271-144249472	chr1-40290554-40290873
chr17-35193885-35194666	chr7-19859383-19860378	chr1-144247491-144247705	chr1-40346503-40346738
chr17-35195353-35195956	chr7-19939687-19940625	chr1-144775063-144775664	chr1-40379959-40381442
chr17-35508978-35509642	chr7-20031765-20032277	chr1-151290255-151290503	chr1-40382593-40383463
chr17-35870168-35870901	chr7-28692881-28695346	chr1-151572650-151572944	chr1-40425143-40425664
chr17-73009557-73010454	chr7-28792295-28792979	chr1-151583581-151583809	chr1-40427315-40427568
chr17-73107048-73108830	chr7-29008687-29009065	chr1-151584660-151585146	chr1-40465403-40465972
chr17-73136472-73137326	chr7-29229367-29229587	chr1-151661772-151662016	chr1-40680310-40682115
chr17-73141722-73142852	chr7-29280828-29282460	chr1-151662763-151663380	chr1-40802431-40803124
chr17-73153722-73154038	chr7-29498912-29499509	chr1-151669811-151670343	chr1-40436999-40437554
chr17-73162386-73164655	chr7-45924097-45924593	chr1-151682211-151682430	chr1-40465403-40465972
chr17-73173931-73174729	chr7-46895436-46895833	chr1-151685056-151685450	chr1-40473501-40474057
chr17-73221971-73222509	chr7-46917841-46918108	chr1-151697374-151698462	chr1-40476797-40477101
chr17-73812901-73813574	chr7-46919038-46920463	chr1-151705786-151706443	chr1-40479305-40479883
chr17-73892842-73893924	chr7-46928217-46928606	chr1-152020898-152021117	chr1-54810146-54810405
chr17-79454865-79456144	chr7-67243614-67244209	chr1-152901557-152904029	chr1-55404404-55404831
chr17-80112382-80113391	chr7-67492723-67493224	chr1-153287810-153288324	chr1-55418924-55419246
chr17-80130558-80131030	chr7-67644310-67646394	chr1-153299494-153299819	chr1-55434615-55434828
chr17-80139263-80140492	chr7-67758731-67760038	chr1-153300408-153300700	chr1-55446116-55447210
chr17-80167665-80168567	chr7-67911758-67912260	chr1-153307902-153308342	chr1-55447561-55448569
chr17-80169795-80170137	chr7-67950556-67952693	chr1-153308838-153309290	chr1-55528394-55529170
chr17-80173786-80175763	chr7-67952922-67953429	chr1-153319669-153320805	chr1-55612790-55613190
chr17-80372791-80374169	chr7-67957988-67958363	chr1-153401623-153402134	chr1-55618489-55619113
chr17-83350211-83352307	chr7-68070052-68071370	chr1-153413323-153413819	chr1-59912305-59914092
chr17-83367103-83367774	chr7-68085263-68086478	chr1-153446011-153446398	chr1-60342561-60344128
chr17-83397299-83398083	chr7-68093707-68094032	chr1-153583027-153583550	chr1-60416389-60417440
chr17-83430324-83430964	chr7-68102418-68103986	chr1-153696198-153696397	chr1-60745545-60746561
chr17-83695284-83696459	chr7-68128560-68129768	chr1-153722994-153723982	chr1-60755499-60756204
chr17-83823100-83824208	chr7-68139273-68139879	chr1-153691054-153691560	chr1-60757820-60758717
chr17-84018487-84019344	chr7-73608526-73609095	chr1-153739502-153740521	chr1-60828161-60828527
chr17-84063622-84064746	chr7-74376418-74376986	chr2-9294511-9294740	chr1-60867910-60868791
chr18-3270223-3271175	chr7-74496836-74497590	chr2-9519340-9520739	chr1-60898263-60899726
chr18-3280343-3282114	chr7-74527472-74528038	chr2-9548369-9548635	chr1-60907514-60907713
chr18-3354852-3356172	chr7-74529226-74530172	chr2-9563428-9564960	chr1-60940748-60942048
chr18-12229862-12230418	chr7-74531546-74531973	chr2-9689417-9690062	chr1-60977475-60978015
chr18-12640418-12640882	chr7-74553838-74555707	chr2-9823627-9824046	chr1-61029208-61029531
chr18-12725611-12726665	chr7-75308442-75309041	chr2-9860798-9861294	chr1-61180806-61181978
chr18-32192089-32192901	chr7-75485924-75486561	chr2-9862328-9862669	chr1-60886653-60887428
chr18-32239315-32241107	chr7-98474560-98474976	chr2-9866717-9867010	chr1-60977475-60978015
chr18-32597524-32598967	chr7-98531564-98531954	chr2-9867162-9867797	chr1-60989584-60991071
chr18-32938496-32939912	chr7-98531564-98531954	chr2-9871193-9872028	chr1-69291080-69291804
chr18-32940784-32941115	chr7-98562819-98563424	chr2-9872629-9872938	chr1-69453858-69454333
chr18-32969506-32970949	chr7-98564596-98565237	chr2-9875881-9876237	chr1-69589857-69590057
chr18-37994221-37994859	chr7-98837905-98838312	chr2-9878381-9878861	chr1-69604318-69604551
chr18-38210413-38213019	chr7-99375448-99375842	chr2-9879228-9879868	chr1-69653285-69653841
chr18-38418520-38420488	chr7-99450536-99451068	chr2-9887639-9888000	chr1-69656950-69657351
chr18-38421685-38422105	chr7-98564596-98565237	chr2-9888963-9889760	chr1-69688835-69689279
chr18-38426979-38427372	chr7-98579868-98580885	chr2-9890316-9890724	chr1-83005879-83007047
chr18-38439943-38441066	chr7-98702223-98704022	chr2-11192379-11193502	chr1-83075766-83077518
chr18-38459306-38460068	chr7-98878503-98878753	chr2-11338556-11339969	chr1-85935314-85935797
chr18-39017350-39018046	chr7-99101770-99103231	chr2-11429312-11429981	chr1-86144231-86144880
chr18-39048587-39049550	chr7-99119794-99120401	chr2-11642042-11642979	chr1-86389104-86389752
chr18-56706656-56709285	chr7-99158787-99159434	chr2-11651393-11651932	chr1-86598280-86598845
chr18-56711059-56711366	chr7-99304016-99304485	chr2-11652833-11653900	chr1-87111634-87112046
chr18-56733732-56734393	chr7-99311070-99312149	chr2-11657480-11658013	chr1-87154047-87154950
chr18-67478393-67479297	chr7-99467972-99469227	chr2-11658695-11658912	chr1-127204446-127206666
chr18-67704932-67705218	chr7-99888859-99889855	chr2-11662148-11662442	chr1-127212272-127212575
chr18-67808901-67809477	chr7-99979450-99980626	chr2-11663664-11664679	chr1-127215376-127215623
chr18-67931540-67934278	chr7-116033504-116034686	chr2-11671950-11672481	chr1-127230304-127230868
chr18-67966476-67967650	chr8-3586997-3588581	chr2-11686574-11686915	chr1-127232772-127233915
chr18-68048599-68049271	chr8-4141444-4142048	chr2-11687179-11687776	chr1-127238773-127239022
chr18-68052374-68053128	chr8-4212572-4214864	chr2-11776701-11778935	chr1-127239752-127240378
chr18-68058216-68060020	chr8-4492563-4494391	chr2-11798096-11798433	chr1-127270295-127270965
chr18-68157034-68158298	chr8-4507391-4507924	chr2-17390700-17391274	chr1-127291169-127292158
chr18-68189437-68190361	chr8-4515688-4516514	chr2-17396289-17396512	chr1-127296593-127297483
chr18-68194309-68196365	chr8-40497435-40498164	chr2-17415068-17415674	chr1-127305502-127306663
chr18-68218257-68219849	chr8-40609416-40610474	chr2-17597463-17598194	chr1-127308346-127308584
chr18-68244127-68244861	chr8-41373740-41375315	chr2-17679658-17680038	chr1-127321586-127321921
chr18-68497231-68497578	chr8-60804791-60805030	chr2-17685115-17685427	chr1-127347713-127348049
chr18-68718808-68719277	chr8-61223250-61225035	chr2-17703832-17704036	chr1-127348657-127349212
chr18-68865699-68866091	chr8-61233599-61234608	chr2-17712282-17713099	chr1-127363706-127363999
chr18-70520538-70521182	chr8-61269853-61270848	chr2-17768943-17769537	chr1-127409107-127409893
chr18-70521989-70522794	chr8-61282413-61283958	chr2-18178569-18178831	chr1-127458718-127459311
chr18-70529234-70531535	chr8-61449808-61451670	chr2-18204965-18205470	chr1-127487226-127487484
chr19-4906067-4906938	chr8-61539710-61540365	chr2-18524085-18524823	chr1-127693658-127693889
chr19-5387980-5390689	chr8-77419617-77420302	chr2-18671804-18673065	chr1-127773123-127774915
chr19-5405809-5409060	chr8-77422540-77424510	chr2-19382227-19382435	chr1-128056995-128057611
chr19-5463790-5464237	chr8-77434984-77435339	chr2-48476703-48477085	chr1-128102076-128104155
chr19-5703898-5705285	chr8-77435798-77436613	chr2-48813276-48815385	chr1-127773123-127774915
chr19-6275745-6278344	chr8-77442333-77442753	chr2-48885894-48886355	chr1-127868240-127869402
chr19-6297614-6297949	chr8-77451007-77452674	chr2-49312391-49313561	chr1-128368573-128369078
chr19-6398348-6400757	chr8-77462185-77462427	chr2-49732550-49734751	chr1-128372147-128372450
chr19-8735221-8736338	chr8-77465198-77465551	chr2-68303536-68303904	chr1-128386275-128387067
chr19-8837039-8838215	chr8-77481910-77482315	chr2-68304452-68305078	chr1-128398713-128399566
chr19-8965765-8968039	chr8-77483526-77484110	chr2-68349361-68350037	chr1-128416386-128417944
chr19-8989124-8990996	chr8-77516830-77518488	chr2-68364163-68364865	chr1-128463465-128464208
chr19-8992843-8993137	chr8-84197195-84198885	chr2-68381185-68381500	chr1-128601140-128601713
chr19-8997272-8998137	chr8-84235940-84238020	chr2-68381680-68383273	chr1-128657348-128657622
chr19-9037811-9038514	chr8-84363408-84364114	chr2-68430167-68430989	chr1-128781709-128783252
chr19-9052632-9053496	chr8-84815257-84815905	chr2-68434569-68435002	chr1-130987345-130987847
chr19-9054811-9056263	chr8-84956634-84957050	chr2-68435533-68436733	chr1-131020978-131021182
chr19-9067135-9067609	chr8-84977298-84978955	chr2-68470665-68472782	chr1-131049170-131049602
chr19-9069901-9070214	chr8-84979681-84980255	chr2-68957478-68958124	chr1-131103434-131104252
chr19-16086054-16087040	chr8-85082776-85083754	chr2-69047303-69047627	chr1-131146110-131146677
chr19-16131987-16133933	chr8-85112974-85113185	chr2-69205276-69206814	chr1-131659516-131659860
chr19-16140214-16141045	chr8-85525986-85526458	chr2-76216227-76216443	chr1-131672177-131672958
chr19-16222310-16222867	chr8-85618274-85619201	chr2-76980032-76980514	chr1-131703554-131703786
chr19-16407424-16408180	chr8-85665005-85665446	chr2-77265448-77265985	chr1-134201066-134201660
chr19-16434855-16436839	chr8-114881739-114882577	chr2-83699401-83699617	chr1-134493592-134495723
chr19-18631121-18632274	chr8-115189454-115190268	chr2-83723817-83725248	chr1-134961603-134963174
chr19-18834845-18835319	chr8-115709283-115709666	chr2-83725937-83726289	chr1-135131063-135131327
chr19-24153138-24153680	chr8-116590012-116590870	chr2-83742280-83742546	chr1-135132315-135133334
chr19-24300621-24301647	chr8-126565931-126566371	chr2-83744288-83744897	chr1-143738592-143740389
chr19-24417513-24418353	chr8-126582543-126583011	chr2-84476019-84476888	chr1-143999446-143999863
chr19-24476299-24478021	chr8-126628614-126628926	chr2-84714322-84716491	chr1-144256465-144257318
chr19-24526460-24527807	chr8-126931604-126932052	chr2-101922283-101922628	chr1-144247491-144247705
chr19-24554680-24557066	chr8-126935713-126936266	chr2-102738654-102739190	chr1-144306243-144307712
chr19-25057651-25058081	chr8-126944704-126946300	chr2-102745188-102746048	chr1-151097409-151097819
chr19-29250848-29253109	chr8-126975488-126976010	chr2-102773784-102774007	chr1-151572650-151572944
chr19-29253723-29254198	chr8-127178500-127178972	chr2-102796443-102796844	chr1-151581710-151582264
chr19-29261438-29262090	chr8-127446841-127447597	chr2-102815120-102815791	chr1-151594985-151595207
chr19-29270993-29271576	chr8-127982073-127982353	chr2-102849662-102850065	chr1-151601470-151601669
chrX-7566280-7566673	chr8-128035686-128036091	chr2-102851962-102852415	chr1-151615676-151615924
chrX-7566956-7568023	chr8-128357061-128357586	chr2-102853130-102853511	chr1-151662763-151663380
chrX-7566956-7568023	chr8-128357732-128359846	chr2-102867068-102867953	chr1-151682211-151682430
chrX-7570684-7571175	chr8-128390893-128391659	chr2-102873491-102874511	chr1-151682672-151683395
chrX-7572442-7572742	chr8-128473527-128474484	chr2-102876197-102876397	chr1-151685056-151685450
chrX-7573577-7575083	chr8-128480724-128481570	chr2-102878540-102878773	chr1-151688357-151688600
chrX-7617621-7618852	chr8-128487985-128488571	chr2-102899120-102899560	chr1-151689033-151689860
chrX-98148276-98151084	chr8-128491154-128491997	chr2-102899120-102899560	chr1-151697374-151698462
chrX-106134918-106136622	chr8-128551061-128551728	chr2-102942075-102942513	chr1-151702878-151703143
chrX-106603395-106603830	chr9-5308197-5309014	chr2-103003981-103005016	chr1-151718648-151718872
chrX-106704381-106705014	chr9-5311374-5312041	chr2-102990106-102991005	chr1-152499593-152500286
chr1-12875303-12876429	chr9-13300176-13300444	chr2-103052409-103052867	chr1-152616035-152616336
chr1-13312477-13312823	chr9-13563300-13564023	chr2-103062781-103063314	chr1-152817304-152817739
chr1-13658691-13659113	chr9-13652963-13653275	chr2-103066828-103067038	chr1-153153394-153153981
chr1-21870549-21871067	chr9-13661498-13662465	chr2-103072819-103074517	chr1-153252527-153253194
chr1-33788167-33788388	chr9-13681613-13681950	chr2-103503169-103503677	chr1-153287810-153288324
chr1-33909052-33909488	chr9-14185611-14186039	chr2-103760448-103761853	chr1-153304707-153305061
chr1-37690730-37691666	chr9-14347923-14348755	chr2-103838517-103838760	chr1-153308838-153309290
chr1-39545565-39545981	chr9-14090524-14090765	chr2-119046206-119047629	chr1-153319669-153320805
chr1-39714804-39715019	chr9-14341837-14342571	chr2-119970404-119970891	chr1-153401623-153402134
chr1-39781838-39782245	chr9-14451221-14451439	chr2-119971776-119973009	chr1-153446011-153446398
chr1-39851100-39851479	chr9-14729136-14729889	chr2-120001219-120001514	chr1-153480268-153480913
chr1-40210591-40211472	chr9-14894534-14895492	chr2-120003578-120004345	chr1-153549383-153550105
chr1-40243468-40243851	chr9-14903365-14904307	chr2-120008678-120009082	chr1-153691054-153691560
chr1-40397409-40397656	chr9-15013974-15014245	chr2-120011221-120011973	chr1-153722994-153723982
chr1-40399471-40400069	chr9-15586722-15587830	chr2-120021160-120021575	chr1-153739502-153740521
chr1-55612790-55613190	chr9-14907567-14908599	chr2-120026568-120028408	chr1-154008620-154008837
chr1-55666080-55666472	chr9-15531191-15531668	chr2-120037635-120038157	chr2-9450762-9451017
chr1-59966987-59967583	chr9-15533676-15533910	chr2-120164639-120165009	chr2-9519340-9520739
chr1-60779219-60779485	chr9-16357817-16358247	chr2-120562970-120564210	chr2-9593491-9594650
chr1-60852805-60854361	chr9-20606745-20607955	chr2-135692472-135693079	chr2-9681452-9682185
chr1-60852805-60854361	chr9-20877453-20879448	chr2-135957418-135958091	chr2-9825766-9825971
chr1-69513119-69513980	chr9-20961022-20961929	chr2-137114152-137115052	chr2-9862328-9862669
chr1-69644628-69645154	chr9-21164810-21165542	chr2-137115363-137115629	chr2-9867162-9867797
chr1-69752614-69753260	chr9-21172040-21172726	chr2-139840847-139841785	chr2-9872629-9872938
chr1-127637870-127638368	chr9-21181370-21182302	chr2-139924758-139925341	chr2-9879228-9879868
chr1-127953683-127954530	chr9-21183216-21184649	chr2-139934173-139935483	chr2-9887639-9888000
chr1-128122914-128123273	chr9-21194910-21195358	chr2-139966121-139966648	chr2-9888963-9889760
chr1-128386275-128387067	chr9-21195669-21197010	chr2-140037000-140037199	chr2-9890316-9890724
chr1-128721939-128722459	chr9-21329967-21330247	chr2-140037494-140037771	chr2-10359736-10360295
chr1-128745869-128746361	chr9-21366240-21368555	chr2-140051335-140052213	chr2-11192379-11193502
chr1-134778054-134778516	chr9-21870762-21871337	chr2-140065715-140067257	chr2-11218028-11218560
chr1-135699088-135699905	chr9-32489276-32489629	chr2-153160741-153162103	chr2-11642042-11642979
chr1-143315609-143315903	chr9-32507043-32507845	chr2-153344973-153347153	chr2-11651393-11651932
chr1-143621890-143622304	chr9-32615567-32616360	chr2-153350447-153351166	chr2-11652833-11653900
chr1-144296123-144296607	chr9-32671743-32672888	chr2-153394874-153395279	chr2-11655018-11655760
chr1-144355558-144356226	chr9-32692660-32693218	chr2-156980763-156981421	chr2-11657480-11658013
chr1-144379703-144380330	chr9-32695499-32696535	chr2-157366650-157368359	chr2-11662148-11662442
chr1-144313439-144313665	chr9-32706001-32706517	chr2-157401285-157401587	chr2-11662807-11663450
chr1-151422269-151422493	chr9-32726502-32726963	chr2-157418341-157418886	chr2-11663664-11664679
chr1-151583581-151583809	chr9-32731632-32732211	chr2-157423701-157424683	chr2-11671950-11672481
chr1-152024933-152025673	chr9-32743644-32744053	chr2-157428450-157428683	chr2-11686574-11686915
chr1-152524849-152525474	chr9-62913423-62913921	chr2-157429525-157430529	chr2-11687179-11687776
chr2-8941506-8941924	chr9-63421280-63421677	chr2-157441452-157441654	chr2-11690273-11690585
chr2-8964646-8965601	chr9-63690394-63690822	chr2-157445564-157445999	chr2-11691197-11691455
chr2-9535737-9536533	chr9-63706000-63706853	chr2-157446857-157448180	chr2-17390700-17391274
chr2-9689417-9690062	chr9-63716090-63716479	chr2-157456572-157458852	chr2-17396289-17396512
chr2-9862328-9862669	chr9-63719748-63720222	chr2-157468117-157468754	chr2-17414401-17414646
chr2-17363081-17364062	chr9-63726197-63726945	chr2-158178878-158179339	chr2-17422795-17423211
chr2-17689734-17690618	chr9-63732625-63733137	chr2-158409058-158411012	chr2-17597463-17598194
chr2-17703832-17704036	chr9-63737319-63739195	chr2-163089621-163090056	chr2-17712282-17713099
chr2-18103440-18103881	chr9-63740211-63740870	chr2-163120433-163121563	chr2-17740870-17742784
chr2-18131162-18131966	chr9-63755964-63759489	chr2-163350497-163350709	chr2-18372503-18372784
chr2-18178569-18178831	chr9-64087369-64087802	chr2-163709950-163710274	chr2-18671804-18673065
chr2-18714232-18714864	chr9-64452589-64453833	chr2-163718657-163719865	chr2-19343893-19344979
chr2-18957951-18959495	chr9-65002179-65002793	chr2-172550361-172551030	chr2-48813276-48815385
chr2-19055562-19055798	chr9-65010396-65011586	chr2-172913543-172914970	chr2-48990886-48991089
chr2-48924707-48925042	chr9-65020824-65022901	chr2-172926272-172926634	chr2-49450750-49453152
chr2-68289069-68289599	chr9-65372405-65372745	chr2-172927162-172928160	chr2-68289069-68289599
chr2-68381185-68381500	chr9-65621338-65621757	chr2-172937348-172937815	chr2-68301791-68302313
chr2-77264563-77264888	chr9-65828474-65828805	chr2-172938730-172940776	chr2-68303536-68303904
chr2-77270688-77271167	chr9-69297666-69298326	chr2-173585326-173586064	chr2-68304452-68305078
chr2-84022900-84023258	chr9-69453184-69454629	chr2-173586279-173587316	chr2-68349361-68350037
chr2-102030684-102030999	chr9-69993021-69993279	chr2-173658888-173660676	chr2-68350384-68351033
chr2-102183883-102184300	chr9-70039615-70040823	chr2-173736786-173738558	chr2-68364163-68364865
chr2-102257932-102259804	chr9-70207002-70208470	chr2-173736786-173738558	chr2-68371729-68372001
chr2-102715030-102715234	chr9-70209745-70209993	chr2-173768394-173770175	chr2-68381185-68381500
chr2-102851335-102851581	chr9-70226006-70226709	chr2-174472035-174473854	chr2-68434569-68435002
chr2-102851335-102851581	chr9-70242447-70242693	chr2-174658059-174658805	chr2-68465188-68466778
chr2-102914207-102914418	chr9-70251619-70252195	chr2-174672463-174672990	chr2-68470665-68472782
chr2-103342258-103342457	chr9-70257485-70258186	chr2-174673641-174674332	chr2-68825230-68825682
chr2-103307931-103309030	chr9-70260031-70260643	chr2-174675357-174676009	chr2-68957478-68958124
chr2-103546692-103547655	chr9-70281934-70282463	chr3-30600371-30603081	chr2-69205276-69206814
chr2-119506913-119507428	chr9-70385132-70385416	chr3-30917110-30917597	chr2-76866932-76867206
chr2-120531214-120531625	chr9-70847493-70848776	chr3-30929438-30930223	chr2-76980032-76980514
chr2-136148856-136149292	chr9-88326864-88327954	chr3-30934441-30934657	chr2-83725937-83726289
chr2-136148856-136149292	chr9-88332358-88332895	chr3-30962963-30963332	chr2-83742280-83742546
chr2-136953717-136953946	chr9-88356494-88357597	chr3-30965540-30966142	chr2-83744288-83744897
chr2-139966121-139966648	chr9-88379633-88380851	chr3-30968208-30969948	chr2-83745087-83745624
chr2-152603899-152604269	chr9-88480869-88483297	chr3-30975153-30975725	chr2-83754090-83754821
chr2-152886512-152886991	chr9-95405326-95408351	chr3-58159470-58159690	chr2-83762098-83762495
chr2-153120187-153120428	chr9-95511060-95513060	chr3-58581380-58582061	chr2-83766871-83767212
chr2-153151951-153152699	chr9-95697851-95698088	chr3-58582740-58583373	chr2-83771147-83771764
chr2-153762206-153762425	chr9-96350128-96350865	chr3-58594530-58594861	chr2-84015831-84016767
chr2-156497699-156498451	chr9-106367046-106369377	chr3-58621730-58623226	chr2-84249793-84250141
chr2-156613020-156614319	chr9-106428696-106430114	chr3-58624962-58625468	chr2-84347301-84348429
chr2-157401285-157401587	chr9-106474352-106474754	chr3-58636266-58637317	chr2-84592793-84593092
chr2-158046273-158046626	chr9-106821019-106823197	chr3-58643757-58644208	chr2-84650408-84650876
[truncated: 3,016 more rows]

## Sheet: GPL_peaks_tx_rag_th2
FM+		FM-
SS	AD	SS	AD
chr11-53793824-53796242	chr11-52939351-52939602	chr11-53634527-53634796	chr11-52939351-52939602
chr11-53841509-53842563	chr11-53330250-53330789	chr11-53656467-53657200	chr11-52939351-52939602
chr11-54002004-54003039	chr11-53441825-53442339	chr11-53778419-53778646	chr11-53342308-53342923
chr11-54293959-54294720	chr11-53519299-53520390	chr11-53926246-53926621	chr11-53345309-53345622
chr11-54594847-54595319	chr11-53590252-53591521	chr11-53930985-53931982	chr11-53443676-53444194
chr11-53469568-53470833	chr11-53604955-53606087	chr11-54027702-54029226	chr11-53469568-53470833
chr11-53566758-53568015	chr11-53626752-53628220	chr11-54091527-54092485	chr11-53478526-53480256
chr11-53590252-53591521	chr11-53630912-53631263	chr11-54105059-54105472	chr11-53590252-53591521
chr11-53604955-53606087	chr11-53636049-53636662	chr11-54149773-54150133	chr11-53604955-53606087
chr11-53609304-53610170	chr11-53656467-53657200	chr11-54155780-54156293	chr11-53604955-53606087
chr11-53626752-53628220	chr11-53786200-53786946	chr11-54307270-54307751	chr11-53604955-53606087
chr11-53758128-53758361	chr11-54462463-54463126	chr11-54427100-54428485	chr11-54356570-54357018
chr11-53758666-53758948	chr11-54521876-54523550	chr11-52749705-52750331	chr11-53626752-53628220
chr11-53786200-53786946	chr11-53930985-53931982	chr11-53128364-53129076	chr11-53630912-53631263
chr11-54067963-54068207	chr11-54072700-54072933	chr11-53231890-53232159	chr11-53634527-53634796
chr11-54100293-54101589	chr11-54112570-54113628	chr11-53324160-53325471	chr11-53655042-53655430
chr11-54208418-54208906	chr11-54122925-54123160	chr11-53342308-53342923	chr11-53656467-53657200
chr11-54254000-54254431	chr11-54185944-54186238	chr11-53342308-53342923	chr11-53758128-53758361
chr11-54594847-54595319	chr11-54256698-54257588	chr11-53345309-53345622	chr11-53802831-53804469
chr11-53662694-53663631	chr11-53132362-53133040	chr11-53345309-53345622	chr11-54027702-54029226
chr11-53706283-53708055	chr11-53132362-53133040	chr11-53345309-53345622	chr11-54068461-54069460
chr11-53734920-53736021	chr11-53324160-53325471	chr11-53345309-53345622	chr11-54169661-54170044
chr11-53835628-53835984	chr11-53345309-53345622	chr11-53466458-53466904	chr11-54181885-54182250
chr11-54067963-54068207	chr11-53345309-53345622	chr11-53478526-53480256	chr11-54246647-54246875
chr11-54464233-54465214	chr11-53396358-53396906	chr11-53478526-53480256	chr11-54478147-54478712
chr11-54053041-54053247	chr11-53466458-53466904	chr11-53518818-53519067	chr11-54543919-54544145
chr11-54296415-54297167	chr11-53528293-53528851	chr11-53528293-53528851	chr11-53656467-53657200
chr11-54354488-54355190	chr11-53528293-53528851	chr11-53551640-53552223	chr11-53662694-53663631
chr11-53139732-53141524	chr11-53528293-53528851	chr11-53551640-53552223	chr11-54072700-54072933
chr11-53139732-53141524	chr11-53590252-53591521	chr11-53551640-53552223	chr11-54169661-54170044
chr11-53330250-53330789	chr11-53609304-53610170	chr11-53604955-53606087	chr11-54181885-54182250
chr11-53330250-53330789	chr11-53617124-53617602	chr11-53604955-53606087	chr11-54307270-54307751
chr11-53411728-53412065	chr11-53851235-53852395	chr11-53604955-53606087	chr11-52749705-52750331
chr11-53532227-53532588	chr11-54263924-54264910	chr11-53604955-53606087	chr11-52765738-52766201
chr11-53604955-53606087	chr11-54356570-54357018	chr11-53609304-53610170	chr11-53146141-53146616
chr11-54239858-54240405	chr11-53626752-53628220	chr11-53609304-53610170	chr11-53146141-53146616
chr11-54002004-54003039	chr11-53636049-53636662	chr11-53617124-53617602	chr11-53182922-53183251
chr11-54427100-54428485	chr11-53656467-53657200	chr11-53617124-53617602	chr11-53231890-53232159
chr11-54597863-54598243	chr11-53769322-53770827	chr11-53626752-53628220	chr11-53307733-53308516
chr11-54027702-54029226	chr11-53802831-53804469	chr11-53630912-53631263	chr11-53324160-53325471
chr11-54239858-54240405	chr11-53874495-53875028	chr11-53634527-53634796	chr11-53330250-53330789
chr11-54462463-54463126	chr11-54100293-54101589	chr11-53636049-53636662	chr11-53330250-53330789
chr11-54533576-54534244	chr11-54169661-54170044	chr11-53655042-53655430	chr11-53342308-53342923
chr11-54691229-54691564	chr11-54239858-54240405	chr11-53656467-53657200	chr11-53342308-53342923
chr11-53769322-53770827	chr11-54254000-54254431	chr11-53719392-53720070	chr11-53342308-53342923
chr11-53979187-53980675	chr11-53636049-53636662	chr11-53793824-53796242	chr11-53345309-53345622
chr11-54100293-54101589	chr11-53655042-53655430	chr11-53802831-53804469	chr11-53365653-53365904
chr11-54170910-54171743	chr11-53655042-53655430	chr11-54149773-54150133	chr11-53430176-53431698
chr11-54182409-54183111	chr11-53656467-53657200	chr11-54152157-54152392	chr11-53441825-53442339
chr11-54454428-54454789	chr11-53656467-53657200	chr11-54169661-54170044	chr11-53466458-53466904
chr11-54621774-54622125	chr11-53662694-53663631	chr11-54192300-54192836	chr11-53478526-53480256
NA	chr11-53706283-53708055	chr11-54213701-54215349	chr11-53485527-53486116
NA	chr11-53838976-53840450	chr11-54239858-54240405	chr11-53485527-53486116
NA	chr11-54067963-54068207	chr11-54246647-54246875	chr11-53516766-53517380
NA	chr11-54088362-54089209	chr11-54248926-54249807	chr11-53518818-53519067
NA	chr11-54170910-54171743	chr11-53626752-53628220	chr11-53518818-53519067
NA	chr11-54567684-54568389	chr11-53626752-53628220	chr11-53518818-53519067
NA	chr11-54568884-54569253	chr11-53630912-53631263	chr11-53524925-53525170
NA	chr11-53898211-53898446	chr11-53630912-53631263	chr11-53528293-53528851
NA	chr11-54239858-54240405	chr11-53630912-53631263	chr11-53532227-53532588
NA	chr11-54254000-54254431	chr11-53634527-53634796	chr11-53551640-53552223
NA	chr11-54554890-54555140	chr11-53636049-53636662	chr11-53590252-53591521
NA	chr11-54053041-54053247	chr11-53656467-53657200	chr11-53609304-53610170
NA	chr11-54296415-54297167	chr11-53719392-53720070	chr11-53617124-53617602
NA	chr11-54354488-54355190	chr11-53748650-53748875	chr11-53617124-53617602
NA	chr11-53139732-53141524	chr11-53979187-53980675	chr11-53617124-53617602
NA	chr11-53139732-53141524	chr11-54091527-54092485	chr11-53617124-53617602
NA	chr11-53330250-53330789	chr11-54122925-54123160	chr11-53626752-53628220
NA	chr11-53330250-53330789	chr11-54144522-54145195	chr11-53634527-53634796
NA	chr11-53411728-53412065	chr11-54149773-54150133	chr11-53636049-53636662
NA	chr11-53532227-53532588	chr11-54155780-54156293	chr11-53642795-53643001
NA	chr11-53604955-53606087	chr11-54201199-54202192	chr11-53655042-53655430
NA	chr11-54239858-54240405	chr11-54217426-54217784	chr11-53656467-53657200
NA	chr11-54002004-54003039	chr11-54246647-54246875	chr11-53849733-53850173
NA	chr11-54427100-54428485	chr11-53636049-53636662	chr11-54119798-54120370
NA	chr11-54597863-54598243	chr11-53655042-53655430	chr11-54150893-54151491
NA	chr11-54027702-54029226	chr11-53655042-53655430	chr11-54170910-54171743
NA	chr11-54239858-54240405	chr11-53656467-53657200	chr11-54248926-54249807
NA	chr11-54462463-54463126	chr11-53662694-53663631	chr11-54256698-54257588
NA	chr11-54533576-54534244	chr11-53706283-53708055	chr11-54521876-54523550
NA	chr11-54691229-54691564	chr11-53719392-53720070	chr11-53634527-53634796
NA	chr11-53769322-53770827	chr11-54122925-54123160	chr11-53636049-53636662
NA	chr11-53979187-53980675	chr11-54213701-54215349	chr11-53662694-53663631
NA	chr11-54100293-54101589	chr11-54236833-54237310	chr11-53719392-53720070
NA	chr11-54170910-54171743	chr11-54246647-54246875	chr11-53809890-53810747
NA	chr11-54182409-54183111	chr11-54437200-54439217	chr11-54017568-54018037
NA	chr11-54454428-54454789	chr11-54502798-54503195	chr11-54271429-54271850
NA	chr11-54621774-54622125	chr11-53719392-53720070	chr11-53655042-53655430
NA	NA	chr11-54017568-54018037	chr11-53655042-53655430
NA	NA	chr11-54122925-54123160	chr11-53706283-53708055
NA	NA	chr11-54236833-54237310	chr11-53719392-53720070
NA	NA	chr11-54239858-54240405	chr11-53898211-53898446
NA	NA	chr11-54246647-54246875	chr11-53926246-53926621
NA	NA	chr11-54543919-54544145	chr11-54027702-54029226
NA	NA	chr11-54586877-54587678	chr11-54088362-54089209
NA	NA	chr11-53584681-53585165	chr11-54122925-54123160
NA	NA	chr11-53930985-53931982	chr11-54185944-54186238
NA	NA	chr11-54083641-54083867	chr11-53719392-53720070
NA	NA	chr11-54092956-54093322	chr11-53736767-53737920
NA	NA	chr11-54181885-54182250	chr11-54092956-54093322
NA	NA	chr11-53849733-53850173	chr11-54112570-54113628
NA	NA	chr11-54597863-54598243	chr11-54256698-54257588
NA	NA	chr11-54112570-54113628	chr11-54263924-54264910
NA	NA	chr11-54557708-54558047	chr11-54412696-54413399
NA	NA	chr11-52639050-52639264	chr11-54708087-54708425
NA	NA	chr11-53318178-53318403	chr11-53584681-53585165
NA	NA	chr11-53857374-53859822	chr11-53930985-53931982
NA	NA	chr11-54100293-54101589	chr11-54083641-54083867
NA	NA	chr11-54119798-54120370	chr11-54092956-54093322
NA	NA	chr11-53706283-53708055	chr11-54181885-54182250
NA	NA	chr11-53721844-53722048	chr11-53849733-53850173
NA	NA	chr11-54169661-54170044	chr11-54597863-54598243
NA	NA	chr11-54594847-54595319	chr11-54112570-54113628
NA	NA	NA	chr11-54557708-54558047
NA	NA	NA	chr11-52639050-52639264
NA	NA	NA	chr11-53318178-53318403
NA	NA	NA	chr11-53857374-53859822
NA	NA	NA	chr11-54100293-54101589
NA	NA	NA	chr11-54119798-54120370
NA	NA	NA	chr11-53706283-53708055
NA	NA	NA	chr11-53721844-53722048
NA	NA	NA	chr11-54169661-54170044
NA	NA	NA	chr11-54594847-54595319
